# Supplementary material for: Microbial Consortia and Mixed Plastic Waste: Pangenomic Analysis Reveals Potential for Degradation of Multiple Plastic Types via Previously Identified PET Degrading Bacteria
Source: Int J Mol Sci. 2022 May 17;23(10):5612. doi: 10.3390/ijms23105612 (PMC9146961; doi:10.3390/ijms23105612)
Supplement: Supplementary file 1 [file ijms-23-05612-s001.zip]

Archive with 31 entries (31 files):
- .DS_Store
- Figure S1.svg
- Figure S2.png
- Figure S3.pdf
- File S1.xlsx
- File S2.xlsx
- File S3.xlsx
- File S4/.DS_Store
- File S4/~$13.2_ordered_up.xlsx
- File S4/~$9.1_ordered_up.xlsx
- File S4/~$9.2_ordered_up.xlsx
- File S4/10_UP_Genes.xlsx
- File S4/13.2_UP_Genes.xlsx
- File S4/9.1_UP_Genes.xlsx
- File S4/9.2_UP_Genes.xlsx
- File S4/EDGR Transcripts/10_edgr_DE_filt.csv
- File S4/EDGR Transcripts/13.1_edgr_DE_filt.csv
- File S4/EDGR Transcripts/13.2_edgr_DE_filt.xlsx
- File S4/EDGR Transcripts/9.1_edgr_DE_filt.csv
- File S4/EDGR Transcripts/9.2_edgr_DE_filt.csv
- File S4/PMBD Alignments/10_PMBD.tblout
- File S4/PMBD Alignments/13.2_PMBD.tblout
- File S4/PMBD Alignments/9.1_PMBD.tblout
- File S4/PMBD Alignments/9.2_PMBD.tblout
- File S4/PMBD Alignments/hmmermaterial.fasta
- File S4/PROKKA annotated Genomes/.DS_Store
- File S4/PROKKA annotated Genomes/10.faa
- File S4/PROKKA annotated Genomes/13.2.faa
- File S4/PROKKA annotated Genomes/9.1.faa
- File S4/PROKKA annotated Genomes/9.2.faa
- Table S1.pdf
