# Supplementary material for: Microbial Consortia and Mixed Plastic Waste: Pangenomic Analysis Reveals Potential for Degradation of Multiple Plastic Types via Previously Identified PET Degrading Bacteria
Source: Int J Mol Sci. 2022 May 17;23(10):5612. doi: 10.3390/ijms23105612 (PMC9146961; doi:10.3390/ijms23105612)
Supplement: Supplementary file 1 [file ijms-23-05612-s001.zip › File S2.xlsx]

## Sheet: Pivot Table1
Row Labels	Min of e-value	Max of bit score	Max of % ident
(2Fe-2S)-bindingprotein	3.64e-20	88.2	35.507
1-hydroxy-2-naphthoicaciddioxygenase	7.45e-58	190	32.647
2-hydroxy-6-oxo-6-(2'-carboxyphenyl)-hexa-2,4-dienoatehydrolase	7.39e-23	94.4	38.462
2-nitropropanedioxygenase	1.02e-83	254	51.104
[Pseudomonas_sp._B10]	1.02e-83	254	51.104
nitronate monooxygenase	1.02e-83	254	51.104
9ACTN	1.02e-83	254	51.104
[Pseudomonas_sp._SWI36_SWI36_1]	1.58e-81	248	49.841
Dioxygenases related to 2-nitropropane dioxygenase	1.58e-81	248	49.841
9ACTN	1.58e-81	248	49.841
nitronate monooxygenase	2.2e-46	159	36.391
9ACTN	2.2e-46	159	36.391
9RHOO	0.000834	38.9	28.947
[Pseudomonas_sp._SWI36_SWI36_2]	1.58e-81	248	49.841
Dioxygenases related to 2-nitropropane dioxygenase	1.58e-81	248	49.841
9ACTN	1.58e-81	248	49.841
nitronate monooxygenase	2.2e-46	159	36.391
9ACTN	2.2e-46	159	36.391
9RHOO	0.000834	38.9	28.947
[Bacillus_thuringiensis_C15]	5.42e-69	218	40.361
putative anionic nitroalkane monoxygenase	5.42e-69	218	40.361
9ACTN	5.42e-69	218	40.361
[Bacillus_albus_PFYN01]	4.54e-67	213	39.394
putative anionic nitroalkane monoxygenase	4.54e-67	213	39.394
9ACTN	4.54e-67	213	39.394
23DHBA3,4-dioxygenase	3.65e-05	42.4	29.524
[Pseudomonas_sp._SWI36_SWI36_1]	3.65e-05	42.4	29.524
Glyoxalase/bleomycin resistance protein/dioxygenase superfamily protein	3.65e-05	42.4	29.524
PSEST	3.65e-05	42.4	29.524
[Pseudomonas_sp._SWI36_SWI36_2]	3.65e-05	42.4	29.524
Glyoxalase/bleomycin resistance protein/dioxygenase superfamily protein	3.65e-05	42.4	29.524
PSEST	3.65e-05	42.4	29.524
2Fe-2Siron-sulfurclusterbindingdomainprotein	2e-119	344	52.063
[Pseudomonas_sp._SWI36_SWI36_2]	2e-119	344	52.063
Vanillate O-demethylase oxidoreductase	2e-119	344	52.063
9GAMM	1.03e-112	327	50.159
ACIBA	2e-119	344	52.063
(Fe-S)-binding protein	0.000153	42	35.185
9MYCO	0.00047	40.4	32.558
ACIBA	0.000153	42	35.185
Flavohemoprotein	2.45e-13	68.6	30.935
9GAMM	1.1e-08	53.9	26.549
9MYCO	2.45e-13	68.6	30.935
ACIBA	1.05e-09	57	29.075
Ferredoxin / Ferredoxin--NAD(+) reductase	5.56e-08	51.6	29.268
9GAMM	3.02e-05	43.1	28.75
9MYCO	5.56e-08	51.6	23.605
ACIBA	4.25e-05	42.7	29.268
phenylacetyl-CoA 1,2-epoxidase, reductase subunit	6.89e-17	78.6	25.902
9MYCO	4.99e-15	73.2	25.413
ACIBA	6.89e-17	78.6	25.902
FAD-binding oxidoreductase	2.28e-13	69.7	25.714
ACIBA	2.28e-13	69.7	25.714
Flavodoxin reductases (ferredoxin-NADPH reductases) family 1	1.44e-18	83.2	25.664
9GAMM	1.44e-18	83.2	25.664
9MYCO	1.48e-13	68.9	24.762
ACIBA	2.23e-16	77	24.127
[Pseudomonas_sp._SWI36_SWI36_1]	2e-119	344	52.063
Vanillate O-demethylase oxidoreductase	2e-119	344	52.063
9GAMM	1.03e-112	327	50.159
ACIBA	2e-119	344	52.063
(Fe-S)-binding protein	0.000153	42	35.185
9MYCO	0.00047	40.4	32.558
ACIBA	0.000153	42	35.185
Flavohemoprotein	2.45e-13	68.6	30.935
9GAMM	1.1e-08	53.9	26.549
9MYCO	2.45e-13	68.6	30.935
ACIBA	1.05e-09	57	29.075
Ferredoxin / Ferredoxin--NAD(+) reductase	5.56e-08	51.6	29.268
9GAMM	3.02e-05	43.1	28.75
9MYCO	5.56e-08	51.6	23.605
ACIBA	4.25e-05	42.7	29.268
phenylacetyl-CoA 1,2-epoxidase, reductase subunit	6.89e-17	78.6	25.902
9MYCO	4.99e-15	73.2	25.413
ACIBA	6.89e-17	78.6	25.902
FAD-binding oxidoreductase	2.28e-13	69.7	25.714
ACIBA	2.28e-13	69.7	25.714
Flavodoxin reductases (ferredoxin-NADPH reductases) family 1	1.44e-18	83.2	25.664
9GAMM	1.44e-18	83.2	25.664
9MYCO	1.48e-13	68.9	24.762
ACIBA	2.23e-16	77	24.127
[Pseudomonas_sp._B10]	8.44e-20	87	33.75
Ferredoxin / Ferredoxin--NAD(+) reductase	2.1e-07	50.1	33.75
9GAMM	1.09e-05	44.3	33.75
9MYCO	2.1e-07	50.1	22.414
ACIBA	4.38e-05	42.7	30.137
Iron-sulfur-binding ferredoxin reductase	7e-05	41.6	32.258
9GAMM	7e-05	41.6	32.258
ACIBA	0.000435	39.3	29.032
Flavohemoprotein	5.69e-11	61.2	29.6
9MYCO	5.69e-11	61.2	29.6
ACIBA	5.56e-10	58.2	27.917
FAD-binding oxidoreductase	5.7e-16	77.8	27.103
9GAMM	1.48e-13	70.1	24.59
9MYCO	5.7e-16	77.8	27.1
ACIBA	1.73e-14	72.8	27.103
glycine betaine catabolism B	8.44e-20	87	24.917
9GAMM	8.44e-20	87	24.779
ACIBA	4.74e-17	79	24.917
[Bacillus_albus_PFYN01]	3.56e-12	65.1	26.86
flavohemoglobin	3.56e-12	65.1	26.86
9GAMM	4.76e-12	64.3	26.86
9MYCO	3.56e-12	65.1	24.096
ACIBA	1.27e-11	63.2	26.86
dihydroorotate dehydrogenase (electron transfer subunit)	8.28e-05	41.2	24
ACIBA	8.28e-05	41.2	24
[Bacillus_thuringiensis_C15]	7.69e-12	63.9	28.261
flavohemoglobin	7.69e-12	63.9	28.261
9CORY	1.72e-07	50.4	28.261
9GAMM	4.4e-10	58.5	25.62
9MYCO	7.69e-12	63.9	24.498
ACIBA	4.55e-10	58.5	26.033
dihydroorotate dehydrogenase (electron transfer subunit)	8.28e-05	41.2	24
ACIBA	8.28e-05	41.2	24
3-chlorobenzoate-3,4-dioxygenasereductasesubunit	9.65e-44	150	43.75
[Pseudomonas_sp._SWI36_SWI36_1]	9.65e-44	150	33.442
Vanillate O-demethylase oxidoreductase	9.65e-44	150	33.442
COMTE	9.65e-44	150	33.442
CDP-4-dehydro-6-deoxyglucose reductase	0.000257	40	32.051
COMTE	0.000257	40	32.051
Flavohemoprotein	9.91e-09	54.3	28.767
COMTE	9.91e-09	54.3	28.767
FAD-binding oxidoreductase	9.58e-15	73.6	27.707
COMTE	9.58e-15	73.6	27.707
Ferredoxin / Ferredoxin--NAD(+) reductase	5.02e-08	51.6	23.902
COMTE	5.02e-08	51.6	23.902
[Pseudomonas_sp._SWI36_SWI36_2]	9.65e-44	150	33.442
Vanillate O-demethylase oxidoreductase	9.65e-44	150	33.442
COMTE	9.65e-44	150	33.442
CDP-4-dehydro-6-deoxyglucose reductase	0.000257	40	32.051
COMTE	0.000257	40	32.051
Flavohemoprotein	9.91e-09	54.3	28.767
COMTE	9.91e-09	54.3	28.767
FAD-binding oxidoreductase	9.58e-15	73.6	27.707
COMTE	9.58e-15	73.6	27.707
Ferredoxin / Ferredoxin--NAD(+) reductase	5.02e-08	51.6	23.902
COMTE	5.02e-08	51.6	23.902
[Pseudomonas_sp._B10]	3.01e-12	65.1	43.75
CDP-4-dehydro-6-deoxyglucose reductase, E3	7.35e-05	42	43.75
COMTE	7.35e-05	42	43.75
Flavohemoprotein	3.01e-12	65.1	26.19
COMTE	3.01e-12	65.1	26.19
Ferredoxin / Ferredoxin--NAD(+) reductase	3.91e-07	48.9	21.138
COMTE	3.91e-07	48.9	21.138
3-oxoadipateenol-lactonase2	0	533	91.786
[Pseudomonas_sp._B10]	0	533	91.786
Poly(3-hydroxyalkanoate) depolymerase	0	533	91.786
PSEFL	0	533	91.786
protein of unknown function	6.04e-14	63.5	42.308
PSEAI	6.04e-14	63.5	42.308
Alpha/beta hydrolase	8.77e-14	68.9	36.232
PSEAI	8.77e-14	68.9	27.181
PSEFL	7.35e-13	65.9	36.232
abhydrolase domain-containing protein 6	9.78e-05	41.2	30
PSEAI	9.78e-05	41.2	30
3-oxoadipate enol-lactonase	3e-12	63.2	27.984
PSEAI	3e-12	63.2	27.984
PSEFL	8.63e-12	62	25.806
(E)-2-((N-methylformamido)methylene)succinate hydrolase	1.59e-13	67	27.888
PSEAI	1.59e-13	67	27.888
Arylesterase	5.03e-07	47.8	25
PSEAI	5.03e-07	47.8	25
PSEFL	5.7e-05	41.6	23.894
3-oxoadipate enol-lactonase 2	3.27e-08	51.2	23.293
PSEAI	3.27e-08	51.2	23.293
[Pseudomonas_sp._SWI36_SWI36_1]	0	523	88.929
Poly(3-hydroxyalkanoate) depolymerase	0	523	88.929
PSEFL	0	523	88.929
Alpha/beta fold family hydrolase	3.88e-15	72.4	30.337
PSEAI	3.88e-15	72.4	29.444
PSEFL	6.79e-15	71.6	30.337
Beta-ketoadipate enol-lactone hydrolase	1.44e-16	75.9	28.514
PSEAI	1.44e-16	75.9	28.514
PSEFL	4.01e-14	68.9	26.908
Arylesterase	1.07e-06	47	27.586
PSEAI	1.07e-06	47	27.586
Dihydrolipoyllysine-residue acetyltransferase component of acetoin cleaving system	2.25e-11	62	27.092
PSEAI	2.25e-11	62	27.092
PSEFL	3.59e-11	61.2	25.714
Non-heme chloroperoxidase	5.37e-05	41.6	26.068
PSEAI	5.37e-05	41.6	26.068
3-oxoadipate enol-lactonase 2	1.81e-07	48.9	23.413
PSEAI	1.81e-07	48.9	23.413
PSEFL	8.05e-07	47	22.634
(R)-3-hydroxydecanoyl-ACP:CoA transacylase	5.22e-06	45.1	22.695
PSEAI	5.22e-06	45.1	21.986
PSEFL	4.91e-05	42	22.695
[Pseudomonas_sp._SWI36_SWI36_2]	0	523	88.929
Poly(3-hydroxyalkanoate) depolymerase	0	523	88.929
PSEFL	0	523	88.929
Alpha/beta fold family hydrolase	3.88e-15	72.4	30.337
PSEAI	3.88e-15	72.4	29.444
PSEFL	6.79e-15	71.6	30.337
Beta-ketoadipate enol-lactone hydrolase	1.44e-16	75.9	28.514
PSEAI	1.44e-16	75.9	28.514
PSEFL	4.01e-14	68.9	26.908
Arylesterase	1.07e-06	47	27.586
PSEAI	1.07e-06	47	27.586
Dihydrolipoyllysine-residue acetyltransferase component of acetoin cleaving system	2.25e-11	62	27.092
PSEAI	2.25e-11	62	27.092
PSEFL	3.59e-11	61.2	25.714
Non-heme chloroperoxidase	5.37e-05	41.6	26.068
PSEAI	5.37e-05	41.6	26.068
3-oxoadipate enol-lactonase 2	1.81e-07	48.9	23.413
PSEAI	1.81e-07	48.9	23.413
PSEFL	8.05e-07	47	22.634
(R)-3-hydroxydecanoyl-ACP:CoA transacylase	5.22e-06	45.1	22.695
PSEAI	5.22e-06	45.1	21.986
PSEFL	4.91e-05	42	22.695
[Bacillus_thuringiensis_C15]	4.52e-15	71.6	31.068
2-succinyl-6-hydroxy-2,4-cyclohexadiene-1-carboxylate synthase	1.6e-09	55.5	31.068
PSEAI	1.6e-09	55.5	31.068
Alpha/beta hydrolase	4.52e-15	71.6	29.167
PSEAI	1.43e-11	61.6	24
PSEFL	4.52e-15	71.6	29.167
Proline iminopeptidase	8.71e-05	41.2	26.316
PSEFL	8.71e-05	41.2	26.316
Acetyltransferase	0.000327	39.3	24.752
PSEAI	0.000327	39.3	24.752
AB hydrolase-1 domain-containing protein	6.83e-10	56.6	23.322
PSEAI	6.83e-10	56.6	23.322
PSEFL	1.52e-08	52.8	21.63
[Bacillus_albus_PFYN01]	1.5e-14	70.1	31.068
2-succinyl-6-hydroxy-2,4-cyclohexadiene-1-carboxylate synthase	1.89e-09	55.1	31.068
PSEAI	1.89e-09	55.1	31.068
Alpha/beta hydrolase	1.5e-14	70.1	28.333
PSEAI	1.58e-11	61.6	23.322
PSEFL	1.5e-14	70.1	28.333
Proline iminopeptidase	4.77e-05	42	26.316
PSEFL	4.77e-05	42	26.316
Acetyltransferase	0.000149	40.4	25.439
PSEFL	0.000149	40.4	25.439
AB hydrolase-1 domain-containing protein	7.05e-07	47.8	25.397
PSEAI	2.83e-06	45.8	24
PSEFL	7.05e-07	47.8	25.397
3-phenylpropionate/trans-cinnamatedioxygenaseferredoxinreductasesubunit	1.06e-37	140	34.961
[Pseudomonas_sp._SWI36_SWI36_2]	1.06e-37	140	34.961
Nitrite reductase [NAD(P)H] large subunit	1.06e-37	140	34.961
SACEN	1.06e-37	140	34.961
nitrite reductase catalytic subunit NirB	3.16e-09	57.8	30.142
SACEN	3.16e-09	57.8	30.142
Rubredoxin-NAD(+) reductase	1.31e-10	60.5	27.113
SACEN	1.31e-10	60.5	27.113
[Pseudomonas_sp._SWI36_SWI36_1]	1.06e-37	140	34.961
Nitrite reductase [NAD(P)H] large subunit	1.06e-37	140	34.961
SACEN	1.06e-37	140	34.961
nitrite reductase catalytic subunit NirB	3.16e-09	57.8	30.142
SACEN	3.16e-09	57.8	30.142
Rubredoxin-NAD(+) reductase	1.31e-10	60.5	27.113
SACEN	1.31e-10	60.5	27.113
[Pseudomonas_sp._B10]	8.8e-37	138	30.691
apoptosis-inducing factor 3	8.8e-37	138	30.691
SACEN	8.8e-37	138	30.691
Rubredoxin-NAD(+) reductase	1.24e-11	63.5	29.137
SACEN	1.24e-11	63.5	29.137
Nitrite reductase [NAD(P)H]	2.31e-11	64.3	26.855
SACEN	2.31e-11	64.3	26.855
[Bacillus_thuringiensis_C15]	1.5e-13	71.2	25.087
assimilatory nitrite reductase subunit	1.5e-13	71.2	25.087
SACEN	1.5e-13	71.2	25.087
[Bacillus_albus_PFYN01]	1.53e-11	65.1	24.39
assimilatory nitrite reductase subunit	1.53e-11	65.1	24.39
SACEN	1.53e-11	65.1	24.39
3-phenylpropionate/trans-cinnamatedioxygenaseferredoxinreductasesubunit/phthalate3,4-dioxygenaseferredoxinreductasesubunit	2.27e-26	108	33.333
[Pseudomonas_sp._SWI36_SWI36_2]	2.27e-26	108	33.333
Rubredoxin-NAD(+) reductase	5.13e-14	70.9	33.333
9NOCA	5.13e-14	70.9	33.333
soluble pyridine nucleotide transhydrogenase	3.54e-10	59.7	29.798
9NOCA	3.54e-10	59.7	29.798
Nitrite reductase [NAD(P)H] large subunit	2.27e-26	108	29.245
9NOCA	2.27e-26	108	29.245
nitrite reductase catalytic subunit NirB	2.35e-11	64.3	28.458
9NOCA	2.35e-11	64.3	28.458
[Pseudomonas_sp._SWI36_SWI36_1]	2.27e-26	108	33.333
Rubredoxin-NAD(+) reductase	5.13e-14	70.9	33.333
9NOCA	5.13e-14	70.9	33.333
soluble pyridine nucleotide transhydrogenase	3.54e-10	59.7	29.798
9NOCA	3.54e-10	59.7	29.798
Nitrite reductase [NAD(P)H] large subunit	2.27e-26	108	29.245
9NOCA	2.27e-26	108	29.245
nitrite reductase catalytic subunit NirB	2.35e-11	64.3	28.458
9NOCA	2.35e-11	64.3	28.458
[Pseudomonas_sp._B10]	3.44e-24	102	32.432
apoptosis-inducing factor 3	3.44e-24	102	32.432
9NOCA	3.44e-24	102	32.432
soluble pyridine nucleotide transhydrogenase	3.18e-10	59.7	29.798
9NOCA	3.18e-10	59.7	29.798
Rubredoxin-NAD(+) reductase	9.92e-10	57.8	28.492
9NOCA	9.92e-10	57.8	28.492
NADH dehydrogenase-like protein MT1860	0.000871	39.3	27.311
9NOCA	0.000871	39.3	27.311
Nitrite reductase [NAD(P)H]	2.99e-13	70.5	27.203
9NOCA	2.99e-13	70.5	27.203
[Bacillus_thuringiensis_C15]	4.7e-12	66.6	26.336
putative NAD-disulfide oxidoreductase	7.87e-08	52	26.336
9NOCA	7.87e-08	52	26.336
acetoin dehydrogenase E3 component (dihydrolipoamide dehydrogenase)	2.64e-05	44.3	24.638
9NOCA	2.64e-05	44.3	24.638
CoA-disulfide reductase	2.73e-08	53.9	24.227
9NOCA	2.73e-08	53.9	24.227
assimilatory nitrite reductase subunit	4.7e-12	66.6	23.552
9NOCA	4.7e-12	66.6	23.552
NAD(P)H sulfur oxidoreductase (CoA-dependent)	1.83e-05	44.7	21.595
9NOCA	1.83e-05	44.7	21.595
[Bacillus_albus_PFYN01]	5.77e-11	63.2	26.336
putative NAD-disulfide oxidoreductase	7.87e-08	52	26.336
9NOCA	7.87e-08	52	26.336
acetoin dehydrogenase E3 component (dihydrolipoamide dehydrogenase)	0.000186	41.6	26.087
9NOCA	0.000186	41.6	26.087
CoA-disulfide reductase	1.05e-06	48.9	24.227
9NOCA	1.05e-06	48.9	24.227
assimilatory nitrite reductase subunit	5.77e-11	63.2	23.166
9NOCA	5.77e-11	63.2	23.166
NAD(P)H sulfur oxidoreductase (CoA-dependent)	1.37e-05	45.1	21.595
9NOCA	1.37e-05	45.1	21.595
3-phenylpropionatedioxygenase	1.42e-27	108	35.714
[Pseudomonas_sp._SWI36_SWI36_2]	1.42e-27	108	30.868
Phenylpropionate dioxygenase-like ring-hydroxylating dioxygenase large terminal subunit	1.42e-27	108	30.868
9ACTN	1.42e-27	108	30.868
(2Fe-2S)-binding protein	0.000183	37.4	29.126
9ACTN	0.000183	37.4	29.126
Vanillate O-demethylase oxygenase subunit	4.06e-13	67.4	28.655
9ACTN	4.06e-13	67.4	28.655
[Pseudomonas_sp._SWI36_SWI36_1]	1.42e-27	108	30.868
Phenylpropionate dioxygenase-like ring-hydroxylating dioxygenase large terminal subunit	1.42e-27	108	30.868
9ACTN	1.42e-27	108	30.868
(2Fe-2S)-binding protein	0.000183	37.4	29.126
9ACTN	0.000183	37.4	29.126
Vanillate O-demethylase oxygenase subunit	4.06e-13	67.4	28.655
9ACTN	4.06e-13	67.4	28.655
[Pseudomonas_sp._B10]	1.01e-24	101	35.714
nitrite reductase (NADH) small subunit	2.42e-11	56.6	35.714
9ACTN	2.42e-11	56.6	35.714
vanillate monooxygenase	1.01e-24	101	28.529
9ACTN	1.01e-24	101	28.529
[Bacillus_albus_PFYN01]	8.78e-22	92	32.653
assimilatory nitrite reductase subunit	1.01e-06	43.5	32.653
9ACTN	1.01e-06	43.5	32.653
2Fe-2S ferredoxin	8.78e-22	92	23.734
9ACTN	8.78e-22	92	23.734
[Bacillus_thuringiensis_C15]	7.17e-07	43.9	32.653
assimilatory nitrite reductase subunit	7.17e-07	43.9	32.653
9ACTN	7.17e-07	43.9	32.653
3,4-dihydroxy-3,4-dihydrophthalatedehydrogenase	5.05e-16	73.9	33.152
[Pseudomonas_sp._B10]	5.05e-16	73.9	33.152
1-acylglycerone phosphate reductase	2.8e-08	51.6	33.152
TERSD	2.8e-08	51.6	33.152
SDR family NAD(P)-dependent oxidoreductase	8.68e-11	58.5	31.111
TERSD	8.68e-11	58.5	31.111
Short-chain dehydrogenase/reductase	4.43e-12	62.8	30.994
TERSD	4.43e-12	62.8	30.994
SDR family oxidoreductase	2.97e-10	57.4	30.319
TERSD	2.97e-10	57.4	30.319
Short-chain dehydrogenase	4.34e-06	45.1	30.319
TERSD	4.34e-06	45.1	30.319
putative oxidoreductase	1.75e-08	52	30
TERSD	1.75e-08	52	30
NAD(P)-dependent dehydrogenase (Short-subunit alcohol dehydrogenase family)	5.05e-16	73.9	28.788
TERSD	5.05e-16	73.9	28.788
dihydroanticapsin dehydrogenase	1.57e-14	69.3	28.253
TERSD	1.57e-14	69.3	28.253
Short chain dehydrogenase	0.000577	38.5	25.957
TERSD	0.000577	38.5	25.957
citronellol/citronellal dehydrogenase	0.00015	40.4	25.362
TERSD	0.00015	40.4	25.362
putative Uncharacterized oxidoreductase YoxD	0.000483	38.5	24.607
TERSD	0.000483	38.5	24.607
[Bacillus_albus_PFYN01]	1.51e-13	66.2	27.273
putative oxido-reductase	1.51e-13	66.2	27.273
TERSD	1.51e-13	66.2	27.273
putative metabolite dehydrogenase, NAD-binding	5.34e-09	53.5	25.654
TERSD	5.34e-09	53.5	25.654
putative 2,4-dienoyl-CoA reductase	0.000259	39.3	23.897
TERSD	0.000259	39.3	23.897
3-oxoacyl-[acyl-carrier protein] reductase	4.2e-06	44.7	23.704
TERSD	4.2e-06	44.7	23.704
Short-chain dehydrogenase	3.09e-07	48.1	23.077
TERSD	3.09e-07	48.1	23.077
putative 3-oxoacyl- acyl-carrier protein reductase	1.17e-05	43.5	22.426
TERSD	1.17e-05	43.5	22.426
[Bacillus_thuringiensis_C15]	1.51e-13	66.2	27.273
putative oxido-reductase	1.51e-13	66.2	27.273
TERSD	1.51e-13	66.2	27.273
SDR family oxidoreductase	7.21e-05	40.8	25
TERSD	7.21e-05	40.8	25
putative metabolite dehydrogenase, NAD-binding	2.21e-08	51.6	24.607
TERSD	2.21e-08	51.6	24.607
putative 2,4-dienoyl-CoA reductase	0.000259	39.3	23.897
TERSD	0.000259	39.3	23.897
Short chain dehydrogenase	7.2e-08	49.7	23.077
TERSD	7.2e-08	49.7	23.077
putative 3-oxoacyl- acyl-carrier protein reductase	5.21e-06	44.7	22.794
TERSD	5.21e-06	44.7	22.794
[Pseudomonas_sp._SWI36_SWI36_1]	1.28e-11	61.2	32.044
Short chain dehydrogenase/reductase family oxidoreductase	2.42e-08	51.6	32.044
TERSD	2.42e-08	51.6	32.044
putative oxidoreductase	3.82e-09	53.9	31.841
TERSD	3.82e-09	53.9	31.841
Oxidoreductase, short-chain dehydrogenase/reductase family	7e-11	58.9	30.769
TERSD	7e-11	58.9	30.769
3-oxoacyl-ACP reductase	0.000174	40	30.337
TERSD	0.000174	40	30.337
KR domain-containing protein	1.82e-09	55.1	28.495
TERSD	1.82e-09	55.1	28.495
Short-chain dehydrogenase	5.27e-07	47.8	28.205
TERSD	5.27e-07	47.8	28.205
SDR family NAD(P)-dependent oxidoreductase	3.84e-09	54.3	28
TERSD	3.84e-09	54.3	28
Short-chain dehydrogenase/reductase SDR	3.59e-06	44.7	27.807
TERSD	3.59e-06	44.7	27.807
D-beta-hydroxybutyrate dehydrogenase	4.07e-08	50.8	27.574
TERSD	4.07e-08	50.8	27.574
SDR family oxidoreductase	1.28e-11	61.2	27.341
TERSD	1.28e-11	61.2	27.341
D-threitol dehydrogenase	4.05e-07	48.1	26.616
TERSD	4.05e-07	48.1	26.616
[Pseudomonas_sp._SWI36_SWI36_2]	1.28e-11	61.2	32.044
Short chain dehydrogenase/reductase family oxidoreductase	2.42e-08	51.6	32.044
TERSD	2.42e-08	51.6	32.044
putative oxidoreductase	3.82e-09	53.9	31.841
TERSD	3.82e-09	53.9	31.841
Oxidoreductase, short-chain dehydrogenase/reductase family	7e-11	58.9	30.769
TERSD	7e-11	58.9	30.769
3-oxoacyl-ACP reductase	0.000174	40	30.337
TERSD	0.000174	40	30.337
KR domain-containing protein	1.82e-09	55.1	28.495
TERSD	1.82e-09	55.1	28.495
Short-chain dehydrogenase	5.27e-07	47.8	28.205
TERSD	5.27e-07	47.8	28.205
SDR family NAD(P)-dependent oxidoreductase	3.84e-09	54.3	28
TERSD	3.84e-09	54.3	28
Short-chain dehydrogenase/reductase SDR	3.59e-06	44.7	27.807
TERSD	3.59e-06	44.7	27.807
D-beta-hydroxybutyrate dehydrogenase	4.07e-08	50.8	27.574
TERSD	4.07e-08	50.8	27.574
SDR family oxidoreductase	1.28e-11	61.2	27.341
TERSD	1.28e-11	61.2	27.341
D-threitol dehydrogenase	4.05e-07	48.1	26.616
TERSD	4.05e-07	48.1	26.616
3,4-dihydroxyphthalatedecarboxylase	4.03e-19	81.6	33.486
[Pseudomonas_sp._SWI36_SWI36_2]	4.03e-19	81.6	33.146
Ribulose-5-phosphate 4-epimerase and related epimerases and aldolases	4.03e-19	81.6	33.146
9ACTN	3.34e-17	76.6	33.146
9MICC	1.57e-12	63.5	29.648
9MYCO	3.74e-09	53.9	27.111
9NOCA	2.17e-08	51.6	27.049
9PSEU	5.47e-10	56.2	28.079
9RHIZ	4.03e-19	81.6	25.764
ARTS2	1.44e-12	63.5	30.476
MYCGI	4.78e-09	53.5	27.111
MYCKA	0.000241	39.3	23.556
MYCSK	4.78e-09	53.5	27.111
MYCSR	4.78e-09	53.5	27.111
MYCVP	4.78e-09	53.5	27.111
PSEPM	2.1e-11	60.5	29.756
PSETH	1.29e-09	55.1	28.23
RHOGO	3.63e-08	50.8	26.718
RHOJR	0.000116	40.4	24.59
RHOOP	0.000243	39.3	23.333
STRMJ	1.12e-06	46.6	27.619
TERSD	2.48e-05	42.4	26.02
Putative aldolase class 2 protein CC 1201	7.41e-15	69.7	30.508
9ACTN	7.41e-15	69.7	29.13
9MICC	3.33e-09	53.9	24.887
9MYCO	3.68e-07	47.8	27.014
9NOCA	3.72e-09	53.5	30.508
9PSEU	3.54e-10	56.6	27.189
9RHIZ	1.58e-14	68.9	27.638
ARTS2	4.04e-09	53.5	23.944
MYCAS	1.84e-06	45.8	25.253
MYCGI	6.76e-06	43.9	25.472
MYCGO	2.49e-05	42.4	25.49
MYCKA	1.51e-05	42.7	27.586
MYCNO	0.000563	38.1	26.484
MYCSH	0.000315	38.9	24.352
MYCSK	6.76e-06	43.9	25.472
MYCSR	6.76e-06	43.9	25.472
MYCVP	6.76e-06	43.9	25.472
MYCXE	0.000109	40.4	23.59
PSEPM	4.07e-09	53.5	24.519
PSETH	3.55e-10	56.6	28.899
RHOGO	7.15e-09	52.8	29.358
RHOJR	4.66e-05	41.6	24.537
RHOOP	0.000103	40.4	24.312
STRMJ	7.93e-06	43.9	30
TERSD	2.58e-09	53.9	29
[Pseudomonas_sp._SWI36_SWI36_1]	4.03e-19	81.6	33.146
Ribulose-5-phosphate 4-epimerase and related epimerases and aldolases	4.03e-19	81.6	33.146
9ACTN	3.34e-17	76.6	33.146
9MICC	1.57e-12	63.5	29.648
9MYCO	3.74e-09	53.9	27.111
9NOCA	2.17e-08	51.6	27.049
9PSEU	5.47e-10	56.2	28.079
9RHIZ	4.03e-19	81.6	25.764
ARTS2	1.44e-12	63.5	30.476
MYCGI	4.78e-09	53.5	27.111
MYCKA	0.000241	39.3	23.556
MYCSK	4.78e-09	53.5	27.111
MYCSR	4.78e-09	53.5	27.111
MYCVP	4.78e-09	53.5	27.111
PSEPM	2.1e-11	60.5	29.756
PSETH	1.29e-09	55.1	28.23
RHOGO	3.63e-08	50.8	26.718
RHOJR	0.000116	40.4	24.59
RHOOP	0.000243	39.3	23.333
STRMJ	1.12e-06	46.6	27.619
TERSD	2.48e-05	42.4	26.02
Putative aldolase class 2 protein CC 1201	7.41e-15	69.7	30.508
9ACTN	7.41e-15	69.7	29.13
9MICC	3.33e-09	53.9	24.887
9MYCO	3.68e-07	47.8	27.014
9NOCA	3.72e-09	53.5	30.508
9PSEU	3.54e-10	56.6	27.189
9RHIZ	1.58e-14	68.9	27.638
ARTS2	4.04e-09	53.5	23.944
MYCAS	1.84e-06	45.8	25.253
MYCGI	6.76e-06	43.9	25.472
MYCGO	2.49e-05	42.4	25.49
MYCKA	1.51e-05	42.7	27.586
MYCNO	0.000563	38.1	26.484
MYCSH	0.000315	38.9	24.352
MYCSK	6.76e-06	43.9	25.472
MYCSR	6.76e-06	43.9	25.472
MYCVP	6.76e-06	43.9	25.472
MYCXE	0.000109	40.4	23.59
PSEPM	4.07e-09	53.5	24.519
PSETH	3.55e-10	56.6	28.899
RHOGO	7.15e-09	52.8	29.358
RHOJR	4.66e-05	41.6	24.537
RHOOP	0.000103	40.4	24.312
STRMJ	7.93e-06	43.9	30
TERSD	2.58e-09	53.9	29
[Pseudomonas_sp._B10]	8.2e-19	80.9	32.524
Aldolase	8.2e-19	80.9	32.524
9ACTN	3.12e-15	70.9	32.524
9MICC	3.28e-13	65.5	29.302
9MYCO	6.79e-11	58.9	26.582
9NOCA	1.91e-11	60.5	30.469
9PSEU	9.47e-11	58.5	27.907
9RHIZ	8.2e-19	80.9	26.201
ARTS2	8.35e-13	64.3	30.876
MYCAS	6.74e-07	47	26.368
MYCGI	6.79e-11	58.9	24.481
MYCGO	0.00016	40	26.027
MYCIT	0.000692	38.1	25.463
MYCKA	6.37e-05	41.2	24.51
MYCSH	2.96e-05	42.4	25.118
MYCSK	6.79e-11	58.9	24.481
MYCSR	6.79e-11	58.9	24.481
MYCVP	6.79e-11	58.9	24.481
PSEPM	1.59e-11	60.8	30.392
PSETH	1.99e-10	57.4	29.146
RHOGO	1.04e-11	61.2	30.469
RHOJR	2.19e-06	45.4	24.59
RHOOP	4.3e-06	44.7	24.59
STRMJ	1.31e-07	49.3	26.639
TERSD	3.53e-07	47.8	25.98
Putative aldolase class 2 protein CC 1201	4.71e-13	64.7	29.189
9ACTN	3.61e-09	53.5	29.189
9MICC	3.04e-06	45.1	27.064
9MYCO	0.000588	38.1	27.805
9PSEU	0.000635	38.1	25.352
9RHIZ	4.71e-13	64.7	25.373
ARTS2	3.57e-06	44.7	27.014
PSEPM	4.88e-06	44.3	27.411
PSETH	0.000376	38.9	25.854
Methylthioribulose-1-phosphate dehydratase	1.8e-09	53.9	28.421
9ACTN	7.53e-09	52	28.421
9MICC	1.8e-09	53.9	26.57
9MYCO	0.000159	39.3	23.267
9NOCA	0.00017	39.3	22.857
9PSEU	6.21e-09	52.4	27.404
ARTS2	1.59e-06	45.4	26.368
MYCGI	0.000197	39.3	23.267
MYCSK	0.000197	39.3	23.267
MYCSR	0.000197	39.3	23.267
MYCVP	0.000197	39.3	23.267
PSEPM	5.44e-07	46.6	26.531
PSETH	3.03e-07	47.4	25.854
RHOGO	6.92e-05	40.4	21.801
TERSD	1.72e-05	42.4	25
putative aldolase class 2 protein PA3430	4.73e-11	59.3	27.746
9ACTN	3.28e-08	50.8	27.746
9MICC	6.41e-06	44.3	25
9NOCA	0.000345	38.9	24.118
9PSEU	0.000112	40.4	25.248
9RHIZ	4.73e-11	59.3	26.425
ARTS2	2e-07	48.5	23.832
PSEPM	5.98e-07	47	26.471
PSETH	5.49e-08	50.4	24.887
TERSD	8.34e-05	40.8	26.702
Aldolase II domain-containing protein	1.09e-09	55.1	27.273
9ACTN	3.08e-06	45.1	27.273
9RHIZ	1.09e-09	55.1	23.56
MYCSH	0.000802	37.7	25.217
[Bacillus_thuringiensis_C15]	2.26e-17	75.9	33.486
5-deoxy-D-ribulose 1-phosphate aldolase	2.26e-17	75.9	33.486
9ACTN	2.28e-13	64.7	29.68
9MICC	4.4e-17	75.1	32.569
9MYCO	7.01e-14	66.6	29.268
9NOCA	0.000175	39.3	24.631
9PSEU	3.18e-14	67.4	30.769
9RHIZ	5.53e-05	40.8	27.027
ARTS2	2.26e-17	75.9	33.486
MYCGI	7.01e-14	66.6	29.268
MYCSC	0.000657	37.7	23.81
MYCSK	7.01e-14	66.6	29.268
MYCSR	7.01e-14	66.6	29.268
MYCVP	7.01e-14	66.6	29.268
PSEPM	1.1e-16	74.3	33.014
PSETH	5.58e-11	58.2	28
RHOOP	0.000175	39.3	24.631
STRMJ	1.77e-05	42.4	26.147
methylthioribulose-1-phosphate dehydratase (MTRu-1-P dehydratase)	1.71e-08	51.2	28.916
9ACTN	2.78e-07	47.4	28.916
9NOCA	1.71e-08	51.2	27.317
9PSEU	1.84e-05	42.4	26.087
RHOGO	1.2e-05	42.7	25.98
TERSD	0.000603	37.7	25.281
[Bacillus_albus_PFYN01]	3.12e-16	72.8	33.028
5-deoxy-D-ribulose 1-phosphate aldolase	3.12e-16	72.8	33.028
9ACTN	1.97e-12	62.4	29.139
9MICC	5.04e-16	72.4	32.11
9MYCO	4.27e-13	64.3	28.78
9PSEU	2.5e-14	67.8	30.317
9RHIZ	0.000433	38.1	26.126
ARTS2	3.12e-16	72.8	33.028
MYCGI	4.27e-13	64.3	28.78
MYCSK	4.27e-13	64.3	28.78
MYCSR	4.27e-13	64.3	28.78
MYCVP	4.27e-13	64.3	28.78
PSEPM	1.28e-15	71.2	32.536
PSETH	6.44e-10	55.1	27.556
STRMJ	0.000149	39.7	25.688
methylthioribulose-1-phosphate dehydratase (MTRu-1-P dehydratase)	1.08e-08	51.6	28.916
9ACTN	2.43e-07	47.8	28.916
9NOCA	1.08e-08	51.6	27.317
9PSEU	3.22e-05	41.6	25.843
RHOGO	7.49e-06	43.5	25.98
TERSD	0.000483	38.1	25.281
3,4-dihydroxyphthalatedecarboxylase(Fragment)	8.63e-05	39.7	30.508
[Pseudomonas_sp._SWI36_SWI36_1]	8.63e-05	39.7	30.508
Putative aldolase class 2 protein CC 1201	8.63e-05	39.7	30.508
RHOOP	8.63e-05	39.7	30.508
[Pseudomonas_sp._SWI36_SWI36_2]	8.63e-05	39.7	30.508
Putative aldolase class 2 protein CC 1201	8.63e-05	39.7	30.508
RHOOP	8.63e-05	39.7	30.508
[Pseudomonas_sp._B10]	0.000325	38.1	23.214
Aldolase	0.000325	38.1	23.214
RHOOP	0.000325	38.1	23.214
3,4-dioxygenasesubunitbeta	8.36e-20	84.3	33.929
[Pseudomonas_sp._B10]	8.36e-20	84.3	33.929
Catechol 1,2-dioxygenase	0.000527	38.9	33.929
9ACTN	0.000527	38.9	33.929
Intradiol ring-cleavage dioxygenase	8.36e-20	84.3	29.333
9ACTN	8.36e-20	84.3	29.333
[Pseudomonas_sp._SWI36_SWI36_1]	0.000189	40.4	32.292
Catechol 1,2-dioxygenase	0.000189	40.4	32.292
9ACTN	0.000189	40.4	32.292
[Pseudomonas_sp._SWI36_SWI36_2]	0.000189	40.4	32.292
Catechol 1,2-dioxygenase	0.000189	40.4	32.292
9ACTN	0.000189	40.4	32.292
4,4'-diaponeurosporenoateglycosyltransferase	8.14e-14	72.4	44.048
[Bacillus_albus_PFYN01]	8.14e-14	72.4	44.048
protein of unknown function	3.47e-10	60.1	44.048
9BACI	3.47e-10	60.1	44.048
Glycosyltransferase	1.89e-08	54.3	40.476
9BACI	1.89e-08	54.3	40.476
Glycosyl transferase family 2	8.59e-10	56.2	40
9BACI	8.59e-10	56.2	40
Glycosyl transferase	1.71e-12	66.6	39.062
9BACI	1.71e-12	66.6	39.062
succinoglycan biosynthesis protein ExoO	1.58e-12	65.5	36.607
9BACI	1.58e-12	65.5	36.607
UDP-glucose:(glucosyl)LPS beta-1,3-glucosyltransferase	1.26e-09	56.6	35.556
9BACI	1.26e-09	56.6	35.556
putative glycosyltransferase (teichuronic acid)	1.43e-07	49.7	35.484
9BACI	1.43e-07	49.7	35.484
Glycosyl transferase, group 2	6.32e-11	62	34.307
9BACI	6.32e-11	62	34.307
poly-beta-1,6-N-acetyl-D-glucosamine synthase	8.14e-14	72.4	29.87
9BACI	8.14e-14	72.4	29.87
(heptosyl)LPS beta-1,4-glucosyltransferase	6.02e-07	48.9	28.07
9BACI	6.02e-07	48.9	28.07
[Bacillus_thuringiensis_C15]	3.13e-13	70.5	44.048
Glycosyl transferase	1.07e-10	61.2	44.048
9BACI	1.07e-10	61.2	44.048
Glycosyl transferase, group 2	4.57e-11	60.1	41.111
9BACI	4.57e-11	60.1	41.111
Glycosyltransferase	2.1e-08	53.9	40.476
9BACI	2.1e-08	53.9	40.476
Glycosyltransferase involved in cell wall bisynthesis	2.83e-12	65.9	38.281
9BACI	2.83e-12	65.9	38.281
UDP-glucose:(glucosyl)LPS beta-1,3-glucosyltransferase	1.29e-09	56.6	35.556
9BACI	1.29e-09	56.6	35.556
protein of unknown function	6.7e-08	52.4	34.615
9BACI	6.7e-08	52.4	34.615
putative glycosyltransferase (teichuronic acid)	1.27e-07	50.1	34.409
9BACI	1.27e-07	50.1	34.409
poly-beta-1,6-N-acetyl-D-glucosamine synthase	3.13e-13	70.5	29.87
9BACI	3.13e-13	70.5	29.87
Glycosyl transferase family 2	0.000681	40.4	26.126
9BACI	0.000681	40.4	26.126
[Pseudomonas_sp._B10]	4.12e-09	55.1	34.884
Glycosyl transferase family 2	4.26e-08	52.4	34.884
9BACI	4.26e-08	52.4	34.884
undecaprenyl-phosphate 4-deoxy-4-formamido-L-arabinose transferase	4.12e-09	55.1	34.409
9BACI	4.12e-09	55.1	34.409
poly-N-acetyl-D-glucosamine synthase subunit PgaC	1.38e-05	45.1	26.596
9BACI	1.38e-05	45.1	26.596
[Pseudomonas_sp._SWI36_SWI36_1]	8.24e-06	43.9	29.474
Glycosyl transferase, group 2 family protein	8.24e-06	43.9	29.474
9BACI	8.24e-06	43.9	29.474
[Pseudomonas_sp._SWI36_SWI36_2]	8.24e-06	43.9	29.474
Glycosyl transferase, group 2 family protein	8.24e-06	43.9	29.474
9BACI	8.24e-06	43.9	29.474
4,5-dihydroxyphthalatedecarboxylase	1.56e-20	90.9	46.429
[Pseudomonas_sp._B10]	1.56e-20	90.9	44
taurine ABC transporter periplasmic binding protein	7.82e-05	41.6	44
9BACT	0.000581	39.3	28.571
9BURK	7.82e-05	41.6	44
9DELT	0.000499	39.3	31.959
9PROT	0.000376	39.7	34.694
9RHIZ	0.000446	39.3	30.864
CHESB	0.000482	39.3	28.125
sulfonate transport system substrate-binding protein	6.93e-05	42	41.667
9BURK	6.93e-05	42	33.929
9DELT	0.00011	41.2	22.422
9GAMM	0.000135	41.2	27.511
9PROT	0.000332	39.7	33.929
9PSED	0.000398	39.7	26.407
9RHIZ	0.000211	40.4	25.51
9RHOB	0.000114	41.2	41.667
BURM1	0.000257	40	27.451
BURVG	0.000257	40	27.451
COMTK	8.2e-05	41.6	26.816
PSEFL	0.000524	39.3	26.407
PSEPU	0.000524	39.3	26.407
Glycosyltransferase family 2 protein	9.17e-08	50.8	37.864
9BACI	7.46e-05	42	30.097
9BACL	9.17e-08	50.8	31.304
9STAP	4.11e-06	45.8	37.864
undecaprenyl-phosphate 4-deoxy-4-formamido-L-arabinose transferase	3.54e-09	55.5	37.634
9BACI	3.54e-09	55.5	37.634
9BACL	4.98e-09	55.1	33.929
9LACT	9.64e-06	44.7	30.612
Glycosyl transferase family 2	1.82e-08	53.5	37.288
9BACI	1.82e-08	53.5	37.209
9BACL	3.05e-08	52.4	37.288
9LACT	2.25e-07	49.7	36.082
9STAP	0.000887	38.9	29.808
Gfo/Idh/MocA family oxidoreductase	1.56e-20	90.9	33.333
SYMMI	1.56e-20	90.9	33.333
O-antigen biosynthesis protein	2.51e-06	48.5	33.333
9BACL	2.51e-06	48.5	33.333
poly-N-acetyl-D-glucosamine synthase subunit PgaC	8.46e-08	52	32.323
9BACI	8.46e-08	52	31.132
9BACL	1.77e-07	50.8	32.323
9LACT	8.3e-05	42.4	29.545
1,5-anhydro-D-fructose reductase (1,5-anhydro-D-mannitol-forming)	5.88e-19	85.5	30.631
SYMMI	5.88e-19	85.5	30.631
polar amino acid transport system substrate-binding protein	0.000197	40	30.345
9PROT	0.000197	40	30.345
Hydrolase	0.000184	38.5	27.826
9GAMM	0.000184	38.5	27.826
Inositol 2-dehydrogenase	1.43e-08	54.3	25.339
SYMMI	1.43e-08	54.3	25.339
phosphonate transport system substrate-binding protein	0.000457	38.9	24.183
9PROT	0.000457	38.9	24.183
scyllo-inositol 2-dehydrogenase (NADP+)	1.8e-06	47.8	23.887
SYMMI	1.8e-06	47.8	23.887
NitT/TauT family transport system substrate-binding protein	0.000805	39.3	21.965
9PROT	0.000805	39.3	21.965
[Pseudomonas_sp._SWI36_SWI36_2]	1.52e-18	85.1	37.5
NitT/TauT family transport system substrate-binding protein	9.18e-05	41.6	37.5
9PROT	0.000373	39.7	34.667
9RHOB	9.18e-05	41.6	37.5
Glycosyl transferase, group 2 family protein	1.19e-10	58.2	35.238
9BACI	1.03e-06	46.6	32.632
9BACL	6.01e-07	47.8	35.238
9LACT	1.19e-10	58.2	29.032
9STAP	0.000251	40.8	33.582
putative oxidoreductase	1.52e-18	85.1	27.488
SYMMI	1.52e-18	85.1	27.488
[Pseudomonas_sp._SWI36_SWI36_1]	1.52e-18	85.1	37.5
NitT/TauT family transport system substrate-binding protein	9.18e-05	41.6	37.5
9PROT	0.000373	39.7	34.667
9RHOB	9.18e-05	41.6	37.5
Glycosyl transferase, group 2 family protein	1.19e-10	58.2	35.238
9BACI	1.03e-06	46.6	32.632
9BACL	6.01e-07	47.8	35.238
9LACT	1.19e-10	58.2	29.032
9STAP	0.000251	40.8	33.582
putative oxidoreductase	1.52e-18	85.1	27.488
SYMMI	1.52e-18	85.1	27.488
[Bacillus_albus_PFYN01]	6.48e-16	79	44.898
succinoglycan biosynthesis protein ExoO	1.46e-14	71.2	44.898
9BACI	1.46e-14	71.2	37.5
9BACL	1.74e-13	68.2	44.898
9LACT	2.86e-10	58.5	34.653
9STAP	1.33e-06	47.4	33.636
protein of unknown function	1.84e-11	63.9	44.186
9BACI	1.84e-11	63.9	44.186
9BACL	6.09e-10	59.3	42.697
9LACT	4.75e-10	59.7	43.333
Glycosyl transferase, group 2	2.26e-12	66.2	42.222
9BACI	2.26e-12	66.2	36.496
9BACL	6.07e-09	55.8	38.202
9LACT	7.99e-11	61.6	42.222
poly-beta-1,6-N-acetyl-D-glucosamine synthase	6.48e-16	79	42.105
9BACI	6.48e-16	79	35.294
9BACL	1.02e-15	78.2	42.105
9LACT	1.64e-06	49.7	31.884
9STAP	1.28e-08	56.2	34
Glycosyltransferase	5.88e-10	58.9	40.476
9BACI	5.88e-10	58.9	40.476
9BACL	1.18e-08	54.7	40.426
9LACT	2e-07	51.2	37.931
Glycosyl transferase family 2	5.4e-11	59.7	40
9BACI	5.4e-11	59.7	40
9BACL	2.12e-09	55.1	38.372
9LACT	2e-06	46.2	31.452
9STAP	0.001	37.7	32.222
Glycosyltransferase family 2 protein	2.28e-08	53.5	40
9BACI	1.78e-05	44.7	40
9BACL	2.28e-08	53.5	31.429
Glycosyl transferase	8.67e-12	64.7	38.71
9BACI	2.46e-11	63.2	38.71
9BACL	8.67e-12	64.7	38.095
9LACT	1.99e-05	44.7	33.708
9STAP	9.48e-05	42.4	37
(heptosyl)LPS beta-1,4-glucosyltransferase	6.86e-11	60.8	38.596
9BACI	1e-08	54.3	32.979
9BACL	6.86e-11	60.8	38.596
9LACT	0.000189	40.8	29.787
9STAP	0.000874	38.9	28.713
phosphonate transport system substrate-binding protein	7.97e-06	44.7	35.938
9BURK	7.97e-06	44.7	31.633
9CHLR	9.97e-05	41.2	31.507
9GAMM	6.04e-05	42	30
9PROT	1.73e-05	43.5	33.75
9RHIZ	2.24e-05	43.5	35.938
9RHOB	0.000182	40.4	35.526
9SPHN	0.00011	41.2	31.633
PARCY	0.000113	41.2	30.526
UDP-glucose:(glucosyl)LPS beta-1,3-glucosyltransferase	2.18e-10	58.9	35.556
9BACI	2.63e-10	58.9	35.556
9BACL	2.18e-10	58.9	35.556
9LACT	2.21e-09	55.8	28.571
putative glycosyltransferase (teichuronic acid)	1.76e-10	58.5	34.066
9BACI	1.76e-10	58.5	34.066
9BACL	3.95e-08	51.6	31.959
9LACT	6.58e-07	47.8	31.915
9STAP	0.000204	40	26.271
O-antigen biosynthesis protein	5.75e-07	48.9	33.636
9BACI	1.1e-05	45.1	33.333
9BACL	5.75e-07	48.9	33.636
putative bactoprenol glycosyl transferase, phage origin	2.83e-08	52.4	33.333
9BACL	2.83e-08	52.4	33.333
high affinity arginine ABC transporter binding lipoprotein	8.37e-05	41.2	32.099
9CHLR	8.37e-05	41.2	32.099
9PROT	0.00015	40.4	28.829
scyllo-inositol 2-dehydrogenase (NADP(+)) IolW	3.43e-11	62.4	30.303
SYMMI	3.43e-11	62.4	30.303
Glycosyl transferase, group 2 family protein	6.59e-05	42.4	30.108
9BACL	6.59e-05	42.4	30.108
aliphatic sulfonate ABC transporter (binding lipoprotein)	5.18e-06	45.4	27.551
9BORD	5.18e-06	45.4	27.434
9BURK	5.18e-06	45.4	27.434
9GAMM	0.00051	39.3	23.618
9PROT	4.51e-05	42.4	27.465
9RHIZ	5.19e-05	42.4	27.551
putative oxidoreductase YhhX	7.7e-09	55.1	25.949
SYMMI	7.7e-09	55.1	25.949
polar amino acid transport system substrate-binding protein	0.000753	38.1	25.882
9GAMM	0.000753	38.1	25.882
putative oxidoreductase YceM	1.58e-05	44.3	24.786
SYMMI	1.58e-05	44.3	24.786
Formylaminopyrimidine-binding protein	0.000148	40.8	24.735
9RHIZ	0.000148	40.8	24.735
putative glycosyltransferase involved in maturation of the outermost layer of the spore	1.59e-06	47.8	24.528
9BACI	1.59e-06	47.8	24.528
spore coat dTDP-glycosyltransferase	0.000617	38.5	24.51
9BACI	0.000617	38.5	23.529
9BACL	0.000795	38.1	24.51
[Bacillus_thuringiensis_C15]	1.56e-15	77.8	46.429
Glycosyl transferase	3.01e-12	65.9	46.429
9BACI	3.01e-12	65.9	46.429
9BACL	5.48e-10	60.1	44.048
9LACT	7.51e-11	61.6	44.444
Glycosyltransferase	1.45e-08	54.7	42.553
9BACI	3.94e-08	53.1	40.476
9BACL	1.45e-08	54.7	42.553
9LACT	2.13e-07	50.8	36.667
poly-beta-1,6-N-acetyl-D-glucosamine synthase	1.56e-15	77.8	42.105
9BACI	4.96e-15	76.3	34.454
9BACL	1.56e-15	77.8	42.105
9LACT	4.37e-06	48.1	31.884
9STAP	2.05e-08	55.5	34
Glycosyl transferase, group 2	3.45e-11	60.5	40
9BACI	3.45e-11	60.5	40
9BACL	1.11e-10	58.9	37.209
9LACT	2.25e-06	45.8	34.951
9STAP	0.000516	38.5	32.222
protein of unknown function	3.7e-10	59.7	38.776
9BACI	3.7e-10	59.7	38.462
9BACL	6.64e-09	55.8	37.234
9LACT	1.15e-07	52	38.776
Glycosyltransferase involved in cell wall bisynthesis	4.68e-11	62.4	38.095
9BACI	4.68e-11	62.4	38.095
9BACL	8.7e-11	61.6	35.714
9LACT	1.04e-05	45.4	34.444
phosphonate transport system substrate-binding protein	7.03e-06	45.1	37.736
9BURK	7.03e-06	45.1	31.633
9CHLR	0.000105	41.2	37.736
9GAMM	5.62e-05	42	30
9NOCA	0.000551	39.3	23.81
9PROT	2e-05	43.5	28.571
9RHIZ	2.26e-05	43.5	35.938
9RHOB	0.000163	40.8	35.526
9SPHN	0.000105	41.2	31.633
PARCY	0.000121	41.2	30.526
Glycosyltransferase involved in cell wall biogenesis	6.15e-05	41.6	37.037
9BACI	6.15e-05	41.6	37.037
9BACL	0.000336	39.3	27.103
UDP-glucose:(glucosyl)LPS beta-1,3-glucosyltransferase	1.99e-10	59.3	35.556
9BACI	1.99e-10	59.3	35.556
9BACL	2.01e-10	59.3	35.556
9LACT	2.84e-09	55.5	31.959
putative glycosyltransferase (teichuronic acid)	4.69e-10	57.4	34.409
9BACI	4.69e-10	57.4	34.409
9BACL	2.06e-07	49.3	30.928
9LACT	7.31e-05	41.6	28.723
9STAP	0.000435	38.9	30.108
putative bactoprenol glycosyl transferase, phage origin	2.43e-08	52.8	33.036
9BACL	2.43e-08	52.8	33.036
Glycosyltransferase family 2 protein	7.31e-09	55.1	32.632
9BACI	3.58e-05	43.5	25.962
9BACL	7.31e-09	55.1	32.632
high affinity arginine ABC transporter binding lipoprotein	0.000604	38.5	30.864
9CHLR	0.000604	38.5	30.864
Glycosyl transferase family 2	0.000115	43.1	30.303
9BACI	0.000115	43.1	30.303
scyllo-inositol 2-dehydrogenase (NADP(+)) IolW	1.37e-10	60.5	29.545
SYMMI	1.37e-10	60.5	29.545
aliphatic sulfonate ABC transporter (binding lipoprotein)	2.46e-05	43.5	26.761
9BORD	2.46e-05	43.5	26.549
9BURK	2.46e-05	43.5	26.549
9PROT	0.000136	41.2	26.761
9RHIZ	4.71e-05	42.4	26.531
putative oxidoreductase YhhX	4.9e-09	55.8	25.949
SYMMI	4.9e-09	55.8	25.949
polar amino acid transport system substrate-binding protein	0.000387	39.3	25.882
9GAMM	0.000387	39.3	25.882
putative oxidoreductase YceM	4.12e-05	43.1	23.932
SYMMI	4.12e-05	43.1	23.932
4,5-dihydroxyphthalatedecarboxylase(Fragment)	0.000279	38.9	27.473
[Bacillus_albus_PFYN01]	0.000279	38.1	27.473
polar amino acid transport system substrate-binding protein	0.000279	38.1	27.473
9CHLR	0.000279	38.1	27.473
[Bacillus_thuringiensis_C15]	0.000316	38.1	27.473
polar amino acid transport system substrate-binding protein	0.000316	38.1	27.473
9CHLR	0.000316	38.1	27.473
[Pseudomonas_sp._B10]	0.000513	38.9	26.627
sulfonate transport system substrate-binding protein	0.001	38.5	26.627
9BURK	0.001	38.5	26.627
taurine ABC transporter periplasmic binding protein	0.000513	38.9	22.897
9BACT	0.000513	38.9	22.897
4,5-dihydroxyphthalatedecarboxylasePhtD	6.31e-05	42	40
[Bacillus_thuringiensis_C15]	6.31e-05	42	30.612
phosphonate transport system substrate-binding protein	6.31e-05	42	30.612
9BURK	6.31e-05	42	30.612
[Bacillus_albus_PFYN01]	6.78e-05	42	30.612
phosphonate transport system substrate-binding protein	6.78e-05	42	30.612
9BURK	6.78e-05	42	30.612
[Pseudomonas_sp._B10]	0.000145	40.8	40
taurine ABC transporter periplasmic binding protein	0.000309	40	40
9BURK	0.000309	40	40
sulfonate transport system substrate-binding protein	0.000145	40.8	26.289
9BURK	0.000145	40.8	26.289
CUPNN	0.000255	40	25.907
5,5'-dehydrodivanillateO-demethylase	4.72e-20	89	34.375
[Pseudomonas_sp._B10]	4.72e-20	89	30.178
vanillate monooxygenase	4.72e-20	89	30.178
9BURK	4.72e-20	89	30.178
[Pseudomonas_sp._SWI36_SWI36_2]	1.89e-18	84	26.705
Phenylpropionate dioxygenase-like ring-hydroxylating dioxygenase large terminal subunit	1.89e-18	84	26.705
9BURK	1.89e-18	84	26.705
Vanillate O-demethylase oxygenase subunit	3.44e-09	55.8	25.843
9BURK	3.44e-09	55.8	25.843
[Pseudomonas_sp._SWI36_SWI36_1]	1.89e-18	84	26.705
Phenylpropionate dioxygenase-like ring-hydroxylating dioxygenase large terminal subunit	1.89e-18	84	26.705
9BURK	1.89e-18	84	26.705
Vanillate O-demethylase oxygenase subunit	3.44e-09	55.8	25.843
9BURK	3.44e-09	55.8	25.843
[Bacillus_albus_PFYN01]	4.84e-18	82	34.375
2Fe-2S ferredoxin	4.84e-18	82	34.375
9BURK	4.84e-18	82	34.375
assimilatory nitrite reductase subunit	8.23e-06	40.8	26.042
9BURK	8.23e-06	40.8	26.042
[Bacillus_thuringiensis_C15]	2.01e-05	39.7	32.692
assimilatory nitrite reductase subunit	2.01e-05	39.7	32.692
9BURK	2.01e-05	39.7	32.692
Aldehydedehydrogenase	4.45e-74	239	38.095
[Bacillus_albus_PFYN01]	4.45e-74	239	33.824
NADP-dependent glyceraldehyde-3-phosphate dehydrogenase	4.45e-74	239	33.824
MYCVN	4.45e-74	239	33.824
putative aldehyde dehydrogenase	6.9e-43	155	30.383
MYCVN	6.9e-43	155	30.383
[Bacillus_thuringiensis_C15]	8.23e-74	239	33.974
NADP-dependent glyceraldehyde-3-phosphate dehydrogenase	8.23e-74	239	33.974
MYCVN	8.23e-74	239	33.974
putative aldehyde dehydrogenase	6.05e-43	155	30.383
MYCVN	6.05e-43	155	30.383
[Pseudomonas_sp._SWI36_SWI36_2]	7.6e-46	165	38.095
Alpha-ketoglutaric semialdehyde dehydrogenase	2.27e-11	63.9	38.095
MYCVN	2.27e-11	63.9	38.095
Alpha-ketoglutaric semialdehyde dehydrogenase 3	2.13e-08	54.3	36.364
MYCVN	2.13e-08	54.3	36.364
aldehyde dehydrogenase	3.96e-41	151	32.488
MYCVN	3.96e-41	151	32.488
putative coniferyl aldehyde dehydrogenase	3.1e-42	154	32
MYCVN	3.1e-42	154	32
L-pipecolate dehydrogenase	7.6e-46	165	31.178
MYCVN	7.6e-46	165	31.178
NADP-dependent glyceraldehyde-3-phosphate dehydrogenase	2.07e-37	142	28.378
MYCVN	2.07e-37	142	28.378
oxepin-CoA hydrolase/3-oxo-5,6-dehydrosuberyl-CoA semialdehyde dehydrogenase	5.33e-18	85.5	26.575
MYCVN	5.33e-18	85.5	26.575
[Pseudomonas_sp._SWI36_SWI36_1]	7.6e-46	165	38.095
Alpha-ketoglutaric semialdehyde dehydrogenase	2.27e-11	63.9	38.095
MYCVN	2.27e-11	63.9	38.095
Alpha-ketoglutaric semialdehyde dehydrogenase 3	2.13e-08	54.3	36.364
MYCVN	2.13e-08	54.3	36.364
aldehyde dehydrogenase	3.96e-41	151	32.488
MYCVN	3.96e-41	151	32.488
putative coniferyl aldehyde dehydrogenase	3.1e-42	154	32
MYCVN	3.1e-42	154	32
L-pipecolate dehydrogenase	7.6e-46	165	31.178
MYCVN	7.6e-46	165	31.178
NADP-dependent glyceraldehyde-3-phosphate dehydrogenase	2.07e-37	142	28.378
MYCVN	2.07e-37	142	28.378
oxepin-CoA hydrolase/3-oxo-5,6-dehydrosuberyl-CoA semialdehyde dehydrogenase	5.33e-18	85.5	26.575
MYCVN	5.33e-18	85.5	26.575
[Pseudomonas_sp._B10]	3.47e-43	158	33.333
Alpha-ketoglutaric semialdehyde dehydrogenase 2	6.73e-11	62.4	33.333
MYCVN	6.73e-11	62.4	33.333
putative coniferyl aldehyde dehydrogenase	9.44e-37	139	31.595
MYCVN	9.44e-37	139	31.595
Alpha-ketoglutaric semialdehyde dehydrogenase	1.31e-13	70.9	31.159
MYCVN	1.31e-13	70.9	31.159
aldehyde dehydrogenase	2.1e-38	144	30.958
MYCVN	2.1e-38	144	30.958
glyceraldehyde-3-phosphate dehydrogenase (NADP+)	3.47e-43	158	30.786
MYCVN	3.47e-43	158	30.786
Aldehyde dehydrogenase (NAD(+))	1.26e-41	153	28.256
MYCVN	1.26e-41	153	28.256
Alpha-ketoglutaric semialdehyde dehydrogenase 3	1.11e-09	58.5	26.646
MYCVN	1.11e-09	58.5	26.646
Amidasedomaincontainingprotein	0.001	38.9	25.389
[Bacillus_thuringiensis_C15]	0.001	38.9	25.389
Phospholipase	0.001	38.9	25.389
9PLEO	0.001	38.9	25.389
Angulardioxygenaselargesubunit	1.51e-37	140	34.545
[Pseudomonas_sp._SWI36_SWI36_2]	1.51e-37	140	34.545
Toluate 1,2-dioxygenase subunit alpha	1.51e-37	140	34.545
TERSD	1.51e-37	140	34.545
Rieske (2Fe-2S) protein	4.42e-24	101	29.412
TERSD	4.42e-24	101	29.412
[Pseudomonas_sp._SWI36_SWI36_1]	1.51e-37	140	34.545
Toluate 1,2-dioxygenase subunit alpha	1.51e-37	140	34.545
TERSD	1.51e-37	140	34.545
Rieske (2Fe-2S) protein	4.42e-24	101	29.412
TERSD	4.42e-24	101	29.412
[Pseudomonas_sp._B10]	4.64e-36	136	33.784
Toluate 1,2-dioxygenase subunit alpha	4.64e-36	136	33.784
TERSD	4.64e-36	136	33.784
carnitine monooxygenase subunit	5.79e-21	92	29.717
TERSD	5.79e-21	92	29.717
glycine betaine catabolism A	1.94e-24	102	28.629
TERSD	1.94e-24	102	28.629
vanillate monooxygenase	4.5e-07	49.3	27.835
TERSD	4.5e-07	49.3	27.835
[Bacillus_albus_PFYN01]	0.000191	40.8	25
2Fe-2S ferredoxin	0.000191	40.8	25
TERSD	0.000191	40.8	25
Angulardioxygenasesmallsubunit	2.49e-11	57	26.923
[Pseudomonas_sp._SWI36_SWI36_1]	2.49e-11	57	26.923
Toluate 1,2-dioxygenase subunit beta	2.49e-11	57	26.923
TERSD	2.49e-11	57	26.923
[Pseudomonas_sp._SWI36_SWI36_2]	2.49e-11	57	26.923
Toluate 1,2-dioxygenase subunit beta	2.49e-11	57	26.923
TERSD	2.49e-11	57	26.923
[Pseudomonas_sp._B10]	3.69e-11	56.6	25.767
Toluate 1,2-dioxygenase subunit beta	3.69e-11	56.6	25.767
TERSD	3.69e-11	56.6	25.767
Arene(Phthalate)dioxygenase	2.83e-22	95.1	35.052
[Pseudomonas_sp._B10]	2.83e-22	95.1	28.195
vanillate monooxygenase	2.83e-22	95.1	28.195
9NOCA	2.83e-22	95.1	28.195
Toluate 1,2-dioxygenase subunit alpha	8.73e-07	48.9	26.596
9NOCA	8.73e-07	48.9	26.596
glycine betaine catabolism A	3.29e-07	50.1	22.778
9NOCA	3.29e-07	50.1	22.778
carnitine monooxygenase subunit	0.00016	41.2	22.5
9NOCA	0.00016	41.2	22.5
[Bacillus_albus_PFYN01]	3.02e-17	79.7	28.378
2Fe-2S ferredoxin	3.02e-17	79.7	28.378
9NOCA	3.02e-17	79.7	28.378
[Pseudomonas_sp._SWI36_SWI36_1]	3.19e-12	65.1	35.052
Vanillate O-demethylase oxygenase subunit	3.19e-12	65.1	35.052
9NOCA	3.19e-12	65.1	35.052
(2Fe-2S)-binding protein	6.1e-06	41.6	30
9NOCA	6.1e-06	41.6	30
Toluate 1,2-dioxygenase subunit alpha	1.3e-07	51.6	28.421
9NOCA	1.3e-07	51.6	28.421
Phenylpropionate dioxygenase-like ring-hydroxylating dioxygenase large terminal subunit	4.2e-12	64.7	27.219
9NOCA	4.2e-12	64.7	27.219
Rieske (2Fe-2S) protein	3.12e-07	50.1	22.778
9NOCA	3.12e-07	50.1	22.778
[Pseudomonas_sp._SWI36_SWI36_2]	3.19e-12	65.1	35.052
Vanillate O-demethylase oxygenase subunit	3.19e-12	65.1	35.052
9NOCA	3.19e-12	65.1	35.052
(2Fe-2S)-binding protein	6.1e-06	41.6	30
9NOCA	6.1e-06	41.6	30
Toluate 1,2-dioxygenase subunit alpha	1.3e-07	51.6	28.421
9NOCA	1.3e-07	51.6	28.421
Phenylpropionate dioxygenase-like ring-hydroxylating dioxygenase large terminal subunit	4.2e-12	64.7	27.219
9NOCA	4.2e-12	64.7	27.219
Rieske (2Fe-2S) protein	3.12e-07	50.1	22.778
9NOCA	3.12e-07	50.1	22.778
Aromatic-ring-hydroxylatingdioxygenase	0.000711	36.2	26.786
[Pseudomonas_sp._SWI36_SWI36_1]	0.000711	36.2	26.786
Toluate 1,2-dioxygenase subunit beta	0.000711	36.2	26.786
9ACTN	0.000711	36.2	26.786
[Pseudomonas_sp._SWI36_SWI36_2]	0.000711	36.2	26.786
Toluate 1,2-dioxygenase subunit beta	0.000711	36.2	26.786
9ACTN	0.000711	36.2	26.786
Aromatic-ring-hydroxylatingdioxygenasesubunitalpha	2.81e-40	147	38.71
[Pseudomonas_sp._B10]	2.81e-40	147	38.71
vanillate monooxygenase	1.52e-06	47.8	38.71
9MYCO	1.52e-06	47.8	38.71
glycine betaine catabolism A	2.21e-29	117	29.371
9MYCO	2.21e-29	117	29.371
Toluate 1,2-dioxygenase subunit alpha	2.81e-40	147	29.058
9MYCO	2.81e-40	147	29.058
carnitine monooxygenase subunit	3.65e-21	92.8	27.309
9MYCO	3.65e-21	92.8	27.309
[Pseudomonas_sp._SWI36_SWI36_1]	2.87e-40	147	31.884
Rieske (2Fe-2S) protein	1e-29	118	31.884
9MYCO	1e-29	118	31.884
Toluate 1,2-dioxygenase subunit alpha	2.87e-40	147	29.319
9MYCO	2.87e-40	147	29.319
Phenylpropionate dioxygenase-like ring-hydroxylating dioxygenase large terminal subunit	0.000356	40	22.222
9MYCO	0.000356	40	22.222
[Pseudomonas_sp._SWI36_SWI36_2]	2.87e-40	147	31.884
Rieske (2Fe-2S) protein	1e-29	118	31.884
9MYCO	1e-29	118	31.884
Toluate 1,2-dioxygenase subunit alpha	2.87e-40	147	29.319
9MYCO	2.87e-40	147	29.319
Phenylpropionate dioxygenase-like ring-hydroxylating dioxygenase large terminal subunit	0.000356	40	22.222
9MYCO	0.000356	40	22.222
[Bacillus_albus_PFYN01]	1.4e-09	56.6	34.066
2Fe-2S ferredoxin	1.4e-09	56.6	34.066
9MYCO	1.4e-09	56.6	34.066
Aromaticring-openingdioxygenaseLigA	4.83e-50	163	43.089
[Pseudomonas_sp._B10]	4.83e-50	163	42.683
4,5-DOPA dioxygenase extradiol	4.83e-50	163	42.683
9RHOO	4.83e-50	163	42.683
[Pseudomonas_sp._SWI36_SWI36_1]	2.04e-46	154	43.089
4,5-DOPA dioxygenase extradiol	2.04e-46	154	43.089
9RHOO	2.04e-46	154	43.089
[Pseudomonas_sp._SWI36_SWI36_2]	2.04e-46	154	43.089
4,5-DOPA dioxygenase extradiol	2.04e-46	154	43.089
9RHOO	2.04e-46	154	43.089
[Bacillus_thuringiensis_C15]	9.93e-39	134	32.271
4,5-DOPA dioxygenase extradiol	9.93e-39	134	32.271
9RHOO	9.93e-39	134	32.271
[Bacillus_albus_PFYN01]	3.6e-38	132	31.873
4,5-DOPA dioxygenase extradiol	3.6e-38	132	31.873
9RHOO	3.6e-38	132	31.873
AromaticringhydroxylationdioxygenaseE	8.69e-44	158	33.871
[Pseudomonas_sp._B10]	8.69e-44	158	33.871
vanillate monooxygenase	3.69e-05	43.5	33.871
RHOJR	3.69e-05	43.5	33.871
Toluate 1,2-dioxygenase subunit alpha	8.69e-44	158	29.891
RHOJR	8.69e-44	158	29.891
carnitine monooxygenase subunit	1.92e-20	90.9	26.957
RHOJR	1.92e-20	90.9	26.957
glycine betaine catabolism A	7.26e-29	115	25.948
RHOJR	7.26e-29	115	25.948
[Pseudomonas_sp._SWI36_SWI36_1]	7.49e-39	144	28.184
Toluate 1,2-dioxygenase subunit alpha	7.49e-39	144	28.184
RHOJR	7.49e-39	144	28.184
Phenylpropionate dioxygenase-like ring-hydroxylating dioxygenase large terminal subunit	0.000423	39.7	26.667
RHOJR	0.000423	39.7	26.667
Rieske (2Fe-2S) protein	3.52e-28	114	25.948
RHOJR	3.52e-28	114	25.948
[Pseudomonas_sp._SWI36_SWI36_2]	7.49e-39	144	28.184
Toluate 1,2-dioxygenase subunit alpha	7.49e-39	144	28.184
RHOJR	7.49e-39	144	28.184
Phenylpropionate dioxygenase-like ring-hydroxylating dioxygenase large terminal subunit	0.000423	39.7	26.667
RHOJR	0.000423	39.7	26.667
Rieske (2Fe-2S) protein	3.52e-28	114	25.948
RHOJR	3.52e-28	114	25.948
[Bacillus_albus_PFYN01]	9.88e-10	57	31.765
2Fe-2S ferredoxin	9.88e-10	57	31.765
RHOJR	9.88e-10	57	31.765
Beta-carboxy-cis,cis-muconatecycloisomerase	4.02e-55	186	40
[Pseudomonas_sp._B10]	4.02e-55	186	40
3-carboxy-cis,cis-muconate cycloisomerase	4.02e-55	186	40
TERSD	4.02e-55	186	40
adenylosuccinate lyase	1.45e-10	60.8	26.552
TERSD	1.45e-10	60.8	26.552
[Pseudomonas_sp._SWI36_SWI36_2]	2.95e-48	168	37.101
3-carboxy-cis,cis-muconate cycloisomerase	2.95e-48	168	37.101
TERSD	2.95e-48	168	37.101
adenylosuccinate lyase	4.61e-10	59.3	27.24
TERSD	4.61e-10	59.3	27.24
[Pseudomonas_sp._SWI36_SWI36_1]	2.95e-48	168	37.101
3-carboxy-cis,cis-muconate cycloisomerase	2.95e-48	168	37.101
TERSD	2.95e-48	168	37.101
adenylosuccinate lyase	4.61e-10	59.3	27.24
TERSD	4.61e-10	59.3	27.24
[Bacillus_albus_PFYN01]	1.14e-22	97.4	29.811
adenylosuccinate lyase	1.14e-22	97.4	29.811
TERSD	1.14e-22	97.4	29.811
[Bacillus_thuringiensis_C15]	1.14e-22	97.4	29.811
adenylosuccinate lyase	1.14e-22	97.4	29.811
TERSD	1.14e-22	97.4	29.811
Beta-ketoadipateenol-lactonehydrolase	2.95e-27	103	33.01
[Pseudomonas_sp._B10]	2.95e-27	103	33.01
3-oxoadipate enol-lactonase 2	2.95e-27	103	33.01
TERSD	2.95e-27	103	33.01
3-oxoadipate enol-lactonase	3.21e-13	65.9	25.301
TERSD	3.21e-13	65.9	25.301
abhydrolase domain-containing protein 6	1.01e-06	47	23.643
TERSD	1.01e-06	47	23.643
[Pseudomonas_sp._SWI36_SWI36_2]	1.93e-25	99.4	29.555
3-oxoadipate enol-lactonase 2	1.93e-25	99.4	29.555
TERSD	1.93e-25	99.4	29.555
Beta-ketoadipate enol-lactone hydrolase	6.68e-15	70.5	25.926
TERSD	6.68e-15	70.5	25.926
[Pseudomonas_sp._SWI36_SWI36_1]	1.93e-25	99.4	29.555
3-oxoadipate enol-lactonase 2	1.93e-25	99.4	29.555
TERSD	1.93e-25	99.4	29.555
Beta-ketoadipate enol-lactone hydrolase	6.68e-15	70.5	25.926
TERSD	6.68e-15	70.5	25.926
[Bacillus_albus_PFYN01]	3.77e-06	44.7	24.064
pimeloyl-[acyl-carrier protein] methyl ester esterase	3.77e-06	44.7	24.064
TERSD	3.77e-06	44.7	24.064
[Bacillus_thuringiensis_C15]	1.19e-05	43.1	24.064
pimeloyl-[acyl-carrier protein] methyl ester esterase	1.19e-05	43.1	24.064
TERSD	1.19e-05	43.1	24.064
Beta-ketoadipatesuccinylCoAtransferasealphasubunit	4.05e-107	306	68.075
[Pseudomonas_sp._SWI36_SWI36_2]	4.05e-107	306	68.075
acetyl-CoA:acetoacetyl-CoA transferase subunit alpha	4.05e-107	306	68.075
TERSD	4.05e-107	306	68.075
[Pseudomonas_sp._SWI36_SWI36_1]	4.05e-107	306	68.075
acetyl-CoA:acetoacetyl-CoA transferase subunit alpha	4.05e-107	306	68.075
TERSD	4.05e-107	306	68.075
[Pseudomonas_sp._B10]	1.11e-63	196	47.642
acetyl-CoA:acetoacetyl-CoA transferase subunit alpha	1.11e-63	196	47.642
TERSD	1.11e-63	196	47.642
[Bacillus_thuringiensis_C15]	1.43e-48	157	38.967
putative oxoacid CoA-transferase	1.43e-48	157	38.967
TERSD	1.43e-48	157	38.967
[Bacillus_albus_PFYN01]	2.67e-48	157	38.498
putative oxoacid CoA-transferase	2.67e-48	157	38.498
TERSD	2.67e-48	157	38.498
Beta-ketoadipatesuccinylCoAtransferasebetasubunit	4.19e-84	246	61.033
[Pseudomonas_sp._SWI36_SWI36_2]	4.19e-84	246	61.033
acetyl-CoA:acetoacetyl-CoA transferase subunit beta	4.19e-84	246	61.033
TERSD	4.19e-84	246	61.033
[Pseudomonas_sp._SWI36_SWI36_1]	4.19e-84	246	61.033
acetyl-CoA:acetoacetyl-CoA transferase subunit beta	4.19e-84	246	61.033
TERSD	4.19e-84	246	61.033
[Pseudomonas_sp._B10]	1.14e-57	180	46.602
acetyl-CoA:acetoacetyl-CoA transferase subunit beta	1.14e-57	180	46.602
TERSD	1.14e-57	180	46.602
[Bacillus_thuringiensis_C15]	6.91e-49	157	44.624
putative acyloate-acetoacetate CoA-transferase	6.91e-49	157	44.624
TERSD	6.91e-49	157	44.624
[Bacillus_albus_PFYN01]	6.91e-49	157	44.624
putative acyloate-acetoacetate CoA-transferase	6.91e-49	157	44.624
TERSD	6.91e-49	157	44.624
Candidatepoly(3-hydroxybutyrate)depolymerase(PHBdepolymerase)	1.98e-07	51.2	39.437
[Bacillus_thuringiensis_C15]	1.98e-07	51.2	37.037
chitin-binding protein	1.98e-07	51.2	37.037
RAMTT	1.98e-07	51.2	37.037
[Bacillus_albus_PFYN01]	2.69e-07	50.8	39.437
chitin-binding protein	2.69e-07	50.8	39.437
RAMTT	2.69e-07	50.8	39.437
exported protein of unknown function	1.83e-05	45.8	38.028
RAMTT	1.83e-05	45.8	38.028
conserved exported protein of unknown function	1.89e-05	44.3	32.5
RAMTT	1.89e-05	44.3	32.5
Catechol1,2-dioxygenase	2.88e-35	127	34.764
[Pseudomonas_sp._SWI36_SWI36_1]	2.88e-35	127	34.764
Catechol 1,2-dioxygenase	2.88e-35	127	34.764
9ACTN	2.88e-35	127	34.764
Protocatechuate 3,4-dioxygenase beta chain	8.23e-12	61.6	31.061
9ACTN	8.23e-12	61.6	31.061
[Pseudomonas_sp._SWI36_SWI36_2]	2.88e-35	127	34.764
Catechol 1,2-dioxygenase	2.88e-35	127	34.764
9ACTN	2.88e-35	127	34.764
Protocatechuate 3,4-dioxygenase beta chain	8.23e-12	61.6	31.061
9ACTN	8.23e-12	61.6	31.061
[Pseudomonas_sp._B10]	1.44e-34	125	31.752
Catechol 1,2-dioxygenase	1.44e-34	125	31.752
9ACTN	1.44e-34	125	31.752
Protocatechuate 3,4-dioxygenase alpha chain	1.86e-05	42	31.746
9ACTN	1.86e-05	42	31.746
Protocatechuate 3,4-dioxygenase beta chain	1.76e-11	60.5	31.405
9ACTN	1.76e-11	60.5	31.405
Cellulose-bindingprotein	0.000859	37.7	27.976
[Pseudomonas_sp._SWI36_SWI36_1]	0.000859	37.7	27.976
Carboxylesterase 2	0.000859	37.7	27.976
9ACTN	0.000859	37.7	27.976
[Pseudomonas_sp._SWI36_SWI36_2]	0.000859	37.7	27.976
Carboxylesterase 2	0.000859	37.7	27.976
9ACTN	0.000859	37.7	27.976
Cis-phthalatedihydrodioldehydrogenase	2.5e-18	82.8	31.897
[Pseudomonas_sp._B10]	2.5e-18	82.8	31.897
1,5-anhydro-D-fructose reductase (1,5-anhydro-D-mannitol-forming)	2.5e-18	82.8	31.897
9BURK	2.5e-18	82.8	31.897
BURM1	1.86e-14	71.2	31.319
Gfo/Idh/MocA family oxidoreductase	3.96e-15	73.9	29.208
9BURK	3.96e-15	73.9	29.208
BURM1	6.18e-13	67	28.155
Inositol 2-dehydrogenase	8.45e-12	63.5	27.941
9BURK	8.45e-12	63.5	27.941
BURM1	1.41e-08	53.5	26.842
[Bacillus_thuringiensis_C15]	1.83e-12	65.5	28.889
putative oxidoreductase YceM	2.13e-08	52.8	28.889
9BURK	6.1e-08	51.6	28.889
BURM1	2.13e-08	52.8	28.889
scyllo-inositol 2-dehydrogenase (NADP(+)) IolW	1.83e-12	65.5	24.457
9BURK	1.83e-12	65.5	24.457
BURM1	2.96e-12	65.1	22.283
putative oxidoreductase YhhX	2.2e-08	53.1	24.103
9BURK	3.42e-06	46.2	22.105
BURM1	2.2e-08	53.1	24.103
[Pseudomonas_sp._SWI36_SWI36_2]	2.99e-12	65.1	25.217
putative oxidoreductase	2.99e-12	65.1	25.217
9BURK	3e-12	65.1	25.217
BURM1	2.99e-12	65.1	25.217
[Pseudomonas_sp._SWI36_SWI36_1]	2.99e-12	65.1	25.217
putative oxidoreductase	2.99e-12	65.1	25.217
9BURK	3e-12	65.1	25.217
BURM1	2.99e-12	65.1	25.217
[Bacillus_albus_PFYN01]	3.88e-12	64.7	27.407
putative oxidoreductase YceM	4.26e-07	48.9	27.407
9BURK	6.72e-07	48.1	27.407
BURM1	4.26e-07	48.9	27.407
putative oxidoreductase YhhX	2.77e-08	52.8	26.282
9BURK	6.53e-06	45.4	24.088
BURM1	2.77e-08	52.8	26.282
scyllo-inositol 2-dehydrogenase (NADP(+)) IolW	3.88e-12	64.7	21.196
9BURK	8.59e-12	63.5	21.196
BURM1	3.88e-12	64.7	21.196
Dihydroxyphthalatedecarboxylase	1.09e-16	73.9	32.11
[Bacillus_thuringiensis_C15]	1.09e-16	73.9	32.11
5-deoxy-D-ribulose 1-phosphate aldolase	1.09e-16	73.9	32.11
9ACTN	1.09e-16	73.9	32.11
[Bacillus_albus_PFYN01]	1.69e-15	70.9	31.651
5-deoxy-D-ribulose 1-phosphate aldolase	1.69e-15	70.9	31.651
9ACTN	1.69e-15	70.9	31.651
[Pseudomonas_sp._B10]	8.25e-11	58.5	29.767
Aldolase	8.25e-11	58.5	29.767
9ACTN	8.25e-11	58.5	29.767
Putative aldolase class 2 protein CC 1201	1.83e-05	42.7	26.214
9ACTN	1.83e-05	42.7	26.214
Methylthioribulose-1-phosphate dehydratase	8.61e-06	43.1	25.628
9ACTN	8.61e-06	43.1	25.628
putative aldolase class 2 protein PA3430	1.65e-05	42.7	22.43
9ACTN	1.65e-05	42.7	22.43
[Pseudomonas_sp._SWI36_SWI36_1]	9.26e-11	58.5	28.708
Ribulose-5-phosphate 4-epimerase and related epimerases and aldolases	9.26e-11	58.5	28.708
9ACTN	9.26e-11	58.5	28.708
Putative aldolase class 2 protein CC 1201	8.68e-09	52.8	24.413
9ACTN	8.68e-09	52.8	24.413
[Pseudomonas_sp._SWI36_SWI36_2]	9.26e-11	58.5	28.708
Ribulose-5-phosphate 4-epimerase and related epimerases and aldolases	9.26e-11	58.5	28.708
9ACTN	9.26e-11	58.5	28.708
Putative aldolase class 2 protein CC 1201	8.68e-09	52.8	24.413
9ACTN	8.68e-09	52.8	24.413
DNArepairprotein	4.94e-19	80.1	40.678
[Pseudomonas_sp._B10]	4.94e-19	80.1	40.678
DNA oxidative demethylase	4.94e-19	80.1	40.678
9ACTN	4.94e-19	80.1	40.678
[Pseudomonas_sp._SWI36_SWI36_1]	1.27e-16	73.6	36.364
DNA oxidative demethylase	1.27e-16	73.6	36.364
9ACTN	1.27e-16	73.6	36.364
[Pseudomonas_sp._SWI36_SWI36_2]	1.27e-16	73.6	36.364
DNA oxidative demethylase	1.27e-16	73.6	36.364
9ACTN	1.27e-16	73.6	36.364
Esterase	0.000603	40	42.5
[Bacillus_thuringiensis_C15]	0.000603	39.7	42.5
Phospholipase	0.000603	39.7	42.5
9BRAD	0.000603	39.7	42.5
[Pseudomonas_sp._SWI36_SWI36_1]	0.000788	40	27.16
Coenzyme PQQ synthesis protein F	0.000788	40	27.16
9BRAD	0.000788	40	27.16
[Pseudomonas_sp._SWI36_SWI36_2]	0.000788	40	27.16
Coenzyme PQQ synthesis protein F	0.000788	40	27.16
9BRAD	0.000788	40	27.16
Esterase,PHBdepolymerasefamily	1.93e-05	45.8	41.176
[Bacillus_albus_PFYN01]	1.93e-05	45.8	41.176
Endonuclease/exonuclease/phosphatase family	1.93e-05	45.8	41.176
9BACI	1.93e-05	45.8	41.176
chitin-binding protein	0.000273	41.2	27.273
STIAD	0.000273	41.2	27.273
[Bacillus_thuringiensis_C15]	0.0001	43.5	39.706
Endonuclease	0.0001	43.5	39.706
9BACI	0.0001	43.5	39.706
Phospholipase	0.000154	42	21.939
9BACI	0.000154	42	21.891
BACME	0.00063	39.7	21.939
[Pseudomonas_sp._B10]	0.000556	38.5	39.655
ferric-chelate reductase (NADPH)	0.000556	38.5	39.655
BACME	0.000556	38.5	39.655
Esterase,PHBdepolymerasefamilyprotein	5.85e-13	68.6	32.639
[Bacillus_thuringiensis_C15]	5.85e-13	68.6	32.639
chitin-binding protein	5.85e-13	68.6	32.639
BURTA	5.85e-13	68.6	32.639
Phospholipase	0.000294	40.8	29.167
BURTA	0.000294	40.8	29.167
[Bacillus_albus_PFYN01]	1.05e-12	67.8	32.639
chitin-binding protein	1.05e-12	67.8	32.639
BURTA	1.05e-12	67.8	32.639
exported protein of unknown function	1.2e-07	52.8	27.737
BURTA	1.2e-07	52.8	27.737
Esterase,poly(3-hydroxybutyrate)depolymerase	1.49e-11	63.5	40
[Bacillus_thuringiensis_C15]	1.49e-11	63.5	40
LPXTG-domain-containing protein cell wall anchor domain	3.72e-05	45.1	40
AZOVD	3.72e-05	45.1	40
AZOVI	3.72e-05	45.1	40
Phospholipase	1.49e-11	63.5	27.143
9BURK	9.83e-08	51.6	24.615
9GAMM	2.21e-10	60.1	23.301
9RHOO	7.87e-05	42.4	21.569
AZOVD	1.49e-11	63.5	27.143
AZOVI	1.49e-11	63.5	27.143
[Pseudomonas_sp._B10]	8.91e-05	40.8	24.59
phospholipase/carboxylesterase	8.91e-05	40.8	24.59
9GAMM	0.000734	38.1	24.59
9RHOO	8.91e-05	40.8	24.59
[Bacillus_albus_PFYN01]	0.000356	42	36.923
Peptidase m4	0.000356	42	36.923
AZOVD	0.000356	42	36.923
AZOVI	0.000356	42	36.923
Esterase,poly(3-hydroxybutyrate)depolymerase(Fragment)	4.31e-05	42.7	29.915
[Bacillus_thuringiensis_C15]	4.31e-05	42.7	29.915
Phospholipase	4.31e-05	42.7	29.915
9BURK	4.31e-05	42.7	29.915
[Pseudomonas_sp._B10]	5.23e-05	41.2	26.404
Carboxylesterase 2	5.23e-05	41.2	26.404
9BURK	5.23e-05	41.2	26.404
Esterasepoly(3-hydroxybutyrate)depolymerase	4.24e-10	58.9	26.57
[Bacillus_thuringiensis_C15]	4.24e-10	58.9	26.57
Phospholipase	4.24e-10	58.9	26.57
9BURK	4.24e-10	58.9	26.57
Extradioldioxygenase	6.57e-08	51.2	29.134
[Pseudomonas_sp._SWI36_SWI36_1]	6.57e-08	51.2	28.477
Glyoxalase/bleomycin resistance protein/dioxygenase superfamily protein	9.03e-06	44.3	28.477
9ACTN	9.03e-06	44.3	28.477
Glyoxalase	6.57e-08	51.2	25.347
9ACTN	6.57e-08	51.2	25.347
[Pseudomonas_sp._SWI36_SWI36_2]	6.57e-08	51.2	28.477
Glyoxalase/bleomycin resistance protein/dioxygenase superfamily protein	9.03e-06	44.3	28.477
9ACTN	9.03e-06	44.3	28.477
Glyoxalase	6.57e-08	51.2	25.347
9ACTN	6.57e-08	51.2	25.347
[Bacillus_albus_PFYN01]	9.15e-06	40.8	28
VOC domain-containing protein	9.15e-06	40.8	28
9ACTN	9.15e-06	40.8	28
[Bacillus_thuringiensis_C15]	6.67e-05	38.5	29.134
glyoxalase I; hemithioacetal-bacillithiol lactoyl-bacillithiol formation	0.000573	36.2	29.134
9ACTN	0.000573	36.2	29.134
VOC family protein	6.67e-05	38.5	27.2
9ACTN	6.67e-05	38.5	27.2
Extradiolring-cleavagedioxygenase	7.77e-55	175	43.028
[Bacillus_thuringiensis_C15]	7.77e-55	175	40.336
4,5-DOPA dioxygenase extradiol	7.77e-55	175	40.336
9ACTN	7.77e-55	175	40.336
magnesium-dependent bacillithiol-transferase	0.00039	37	28.455
9ACTN	0.00039	37	28.455
[Bacillus_albus_PFYN01]	1.47e-54	174	39.916
4,5-DOPA dioxygenase extradiol	1.47e-54	174	39.916
9ACTN	1.47e-54	174	39.916
[Pseudomonas_sp._SWI36_SWI36_2]	4.8e-51	166	43.028
4,5-DOPA dioxygenase extradiol	4.8e-51	166	43.028
9ACTN	4.8e-51	166	43.028
Glyoxalase/bleomycin resistance protein/dioxygenase superfamily protein	7.39e-11	60.1	28.962
9ACTN	7.39e-11	60.1	28.962
putative ring-cleaving dioxygenase	1.44e-06	43.9	24.771
9ACTN	1.44e-06	43.9	24.771
Glyoxalase	2.54e-12	64.7	24.219
9ACTN	2.54e-12	64.7	24.219
[Pseudomonas_sp._SWI36_SWI36_1]	4.8e-51	166	43.028
4,5-DOPA dioxygenase extradiol	4.8e-51	166	43.028
9ACTN	4.8e-51	166	43.028
Glyoxalase/bleomycin resistance protein/dioxygenase superfamily protein	7.39e-11	60.1	28.962
9ACTN	7.39e-11	60.1	28.962
putative ring-cleaving dioxygenase	1.44e-06	43.9	24.771
9ACTN	1.44e-06	43.9	24.771
Glyoxalase	2.54e-12	64.7	24.219
9ACTN	2.54e-12	64.7	24.219
[Pseudomonas_sp._B10]	7.8e-51	165	42.918
4,5-DOPA dioxygenase extradiol	7.8e-51	165	42.918
9ACTN	7.8e-51	165	42.918
Ferredoxin	2.73e-128	367	57.051
[Pseudomonas_sp._SWI36_SWI36_2]	2.73e-128	367	57.051
Vanillate O-demethylase oxidoreductase	2.73e-128	367	57.051
9BURK	4.09e-82	249	43.077
9RHOB	8.22e-67	210	40.836
BURCE	2.73e-128	367	57.051
BURL3	1.87e-104	306	50.633
CORVD	1.28e-57	186	36.25
PSEKB	1.59e-87	263	45.625
2-polyprenylphenol hydroxylase and related flavodoxin oxidoreductases	0.00035	39.7	43.59
BURCE	0.000605	38.9	36.62
BURL3	0.000389	39.3	28.049
PSEKB	0.00035	39.7	43.59
Flavohemoprotein	1.81e-19	86.3	35.897
9BURK	1.01e-09	57.4	32.035
9RHOB	4.23e-14	70.5	31.169
BURCE	1.81e-19	86.3	31.441
BURL3	2.89e-12	65.1	35.897
CORVD	1.76e-09	56.6	25.738
(Fe-S)-binding protein	7.22e-06	46.2	34.884
BURL3	0.000175	41.6	28.571
CORVD	7.22e-06	46.2	34.884
Ferredoxin / Ferredoxin--NAD(+) reductase	4e-11	61.2	34.375
9BURK	1.3e-07	50.4	25.328
9RHOB	1.5e-07	50.1	34.375
BURCE	4e-11	61.2	25.234
BURL3	5.13e-08	51.6	30.208
CORVD	3.25e-08	52.4	26.087
PSEKB	2.19e-05	43.5	25.604
FAD-binding oxidoreductase	1.89e-22	97.1	30.395
9BURK	2.63e-20	90.5	29.179
9RHOB	1.27e-21	94.4	28.375
BURCE	1.89e-22	97.1	30.395
BURL3	6.16e-22	95.5	30.12
CORVD	4.88e-18	84	28.875
PSEKB	2e-19	87.8	29.296
phenylacetyl-CoA 1,2-epoxidase, reductase subunit	2.49e-19	85.5	29.508
9RHOB	6.7e-17	78.6	29.412
BURCE	2.49e-19	85.5	27.147
BURL3	8.63e-14	69.3	29.508
PSEKB	1.93e-12	65.1	25.902
Flavodoxin reductases (ferredoxin-NADPH reductases) family 1	9.17e-25	101	28.53
9BURK	9.17e-25	101	27.778
9RHOB	1.13e-15	75.1	26.006
BURCE	6.62e-23	95.9	27.794
BURL3	6.34e-22	93.2	27.193
CORVD	4.86e-19	84.7	23.894
PSEKB	2.75e-16	76.6	28.53
[Pseudomonas_sp._SWI36_SWI36_1]	2.73e-128	367	57.051
Vanillate O-demethylase oxidoreductase	2.73e-128	367	57.051
9BURK	4.09e-82	249	43.077
9RHOB	8.22e-67	210	40.836
BURCE	2.73e-128	367	57.051
BURL3	1.87e-104	306	50.633
CORVD	1.28e-57	186	36.25
PSEKB	1.59e-87	263	45.625
2-polyprenylphenol hydroxylase and related flavodoxin oxidoreductases	0.00035	39.7	43.59
BURCE	0.000605	38.9	36.62
BURL3	0.000389	39.3	28.049
PSEKB	0.00035	39.7	43.59
Flavohemoprotein	1.81e-19	86.3	35.897
9BURK	1.01e-09	57.4	32.035
9RHOB	4.23e-14	70.5	31.169
BURCE	1.81e-19	86.3	31.441
BURL3	2.89e-12	65.1	35.897
CORVD	1.76e-09	56.6	25.738
(Fe-S)-binding protein	7.22e-06	46.2	34.884
BURL3	0.000175	41.6	28.571
CORVD	7.22e-06	46.2	34.884
Ferredoxin / Ferredoxin--NAD(+) reductase	4e-11	61.2	34.375
9BURK	1.3e-07	50.4	25.328
9RHOB	1.5e-07	50.1	34.375
BURCE	4e-11	61.2	25.234
BURL3	5.13e-08	51.6	30.208
CORVD	3.25e-08	52.4	26.087
PSEKB	2.19e-05	43.5	25.604
FAD-binding oxidoreductase	1.89e-22	97.1	30.395
9BURK	2.63e-20	90.5	29.179
9RHOB	1.27e-21	94.4	28.375
BURCE	1.89e-22	97.1	30.395
BURL3	6.16e-22	95.5	30.12
CORVD	4.88e-18	84	28.875
PSEKB	2e-19	87.8	29.296
phenylacetyl-CoA 1,2-epoxidase, reductase subunit	2.49e-19	85.5	29.508
9RHOB	6.7e-17	78.6	29.412
BURCE	2.49e-19	85.5	27.147
BURL3	8.63e-14	69.3	29.508
PSEKB	1.93e-12	65.1	25.902
Flavodoxin reductases (ferredoxin-NADPH reductases) family 1	9.17e-25	101	28.53
9BURK	9.17e-25	101	27.778
9RHOB	1.13e-15	75.1	26.006
BURCE	6.62e-23	95.9	27.794
BURL3	6.34e-22	93.2	27.193
CORVD	4.86e-19	84.7	23.894
PSEKB	2.75e-16	76.6	28.53
[Pseudomonas_sp._B10]	3.2e-25	102	36.667
Iron-sulfur-binding ferredoxin reductase	0.000553	38.9	36.667
9RHOB	0.000667	38.9	32.857
BURCE	0.000747	38.5	36.667
PSEKB	0.000553	38.9	32.258
Flavohemoprotein	2.19e-19	86.3	34.167
9BURK	1.28e-11	63.2	30.802
9RHOB	1.97e-16	77.4	30.833
BURCE	2.19e-19	86.3	34.167
BURL3	5.98e-16	76.3	33.929
CORVD	3.12e-10	58.9	30.986
PSEKB	1.53e-09	56.6	30.201
Ferredoxin / Ferredoxin--NAD(+) reductase	1.14e-10	59.7	31.731
9BURK	1.27e-06	47.4	25
9RHOB	2.55e-06	46.2	31.731
BURCE	1.14e-10	59.7	25.743
BURL3	3.75e-08	52	29.87
CORVD	6.85e-07	48.1	24.39
FAD-binding oxidoreductase	1.64e-16	79	28.852
9BURK	5.63e-13	68.6	28.387
9RHOB	2.79e-16	78.2	26.462
BURCE	1.64e-16	79	27.095
BURL3	5.11e-16	77.8	28.852
CORVD	1.05e-13	70.5	26.708
PSEKB	8.44e-13	67.8	27.095
glycine betaine catabolism B	3.2e-25	102	28.161
9BURK	3.2e-25	102	28.161
9RHOB	4.32e-19	84.7	27.301
BURCE	4.37e-23	96.3	26.667
BURL3	1.5e-23	97.8	27.011
CORVD	1.93e-21	91.7	25.364
PSEKB	2.77e-16	76.6	27.066
CDP-4-dehydro-6-deoxyglucose reductase, E3	0.000875	38.5	26.543
BURCE	0.000875	38.5	26.543
[Bacillus_albus_PFYN01]	6.6e-16	76.3	38.211
flavohemoglobin	6.6e-16	76.3	38.211
9BURK	2.41e-10	59.3	28.696
9RHOB	1.12e-09	57	38.211
BURCE	3.53e-15	73.9	29.13
BURL3	6.6e-16	76.3	28.261
CORVD	1.17e-08	53.9	31.967
PSEKB	9.85e-10	57.4	26.695
dihydroorotate dehydrogenase (electron transfer subunit)	5.47e-07	47.8	27.848
9RHOB	0.000137	40.4	23.556
BURCE	1.29e-05	43.5	27.848
BURL3	5.47e-07	47.8	27.397
[Bacillus_thuringiensis_C15]	1.15e-14	72.4	38.211
flavohemoglobin	1.15e-14	72.4	38.211
9BURK	4.22e-09	55.5	28.017
9RHOB	1.3e-09	57	38.211
BURCE	2.84e-14	71.2	28.879
BURL3	1.15e-14	72.4	27.706
CORVD	4.43e-08	52.4	21.008
PSEKB	2.05e-08	53.1	26.271
dihydroorotate dehydrogenase (electron transfer subunit)	5.47e-07	47.8	27.848
9RHOB	0.000137	40.4	23.556
BURCE	1.29e-05	43.5	27.848
BURL3	5.47e-07	47.8	27.397
Ferredoxin-NADPHreductase	8.07e-128	365	57.692
[Pseudomonas_sp._SWI36_SWI36_2]	8.07e-128	365	57.692
Vanillate O-demethylase oxidoreductase	8.07e-128	365	57.692
BURL3	8.07e-128	365	57.692
Flavohemoprotein	8.44e-22	93.2	32.035
BURL3	8.44e-22	93.2	32.035
Ferredoxin / Ferredoxin--NAD(+) reductase	1.76e-12	65.1	29.268
BURL3	1.76e-12	65.1	29.268
FAD-binding oxidoreductase	5.59e-19	86.7	27.193
BURL3	5.59e-19	86.7	27.193
phenylacetyl-CoA 1,2-epoxidase, reductase subunit	2.86e-16	76.6	26.866
BURL3	2.86e-16	76.6	26.866
Flavodoxin reductases (ferredoxin-NADPH reductases) family 1	2.91e-16	76.6	24.522
BURL3	2.91e-16	76.6	24.522
[Pseudomonas_sp._SWI36_SWI36_1]	8.07e-128	365	57.692
Vanillate O-demethylase oxidoreductase	8.07e-128	365	57.692
BURL3	8.07e-128	365	57.692
Flavohemoprotein	8.44e-22	93.2	32.035
BURL3	8.44e-22	93.2	32.035
Ferredoxin / Ferredoxin--NAD(+) reductase	1.76e-12	65.1	29.268
BURL3	1.76e-12	65.1	29.268
FAD-binding oxidoreductase	5.59e-19	86.7	27.193
BURL3	5.59e-19	86.7	27.193
phenylacetyl-CoA 1,2-epoxidase, reductase subunit	2.86e-16	76.6	26.866
BURL3	2.86e-16	76.6	26.866
Flavodoxin reductases (ferredoxin-NADPH reductases) family 1	2.91e-16	76.6	24.522
BURL3	2.91e-16	76.6	24.522
[Pseudomonas_sp._B10]	4.91e-23	96.7	33.043
Flavohemoprotein	4.91e-23	96.7	33.043
BURL3	4.91e-23	96.7	33.043
Ferredoxin / Ferredoxin--NAD(+) reductase	2.85e-12	64.7	29.756
BURL3	2.85e-12	64.7	29.756
FAD-binding oxidoreductase	7.55e-19	86.3	27.095
BURL3	7.55e-19	86.3	27.095
glycine betaine catabolism B	5.2e-17	79	24.444
BURL3	5.2e-17	79	24.444
[Bacillus_albus_PFYN01]	1.62e-16	77.8	26.141
flavohemoglobin	1.62e-16	77.8	26.141
BURL3	1.62e-16	77.8	26.141
[Bacillus_thuringiensis_C15]	1.3e-14	72	25.726
flavohemoglobin	1.3e-14	72	25.726
BURL3	1.3e-14	72	25.726
Ferredoxin-NADPreductase	2.58e-61	197	37.829
[Pseudomonas_sp._SWI36_SWI36_2]	2.58e-61	197	37.829
Vanillate O-demethylase oxidoreductase	2.58e-61	197	37.829
SACEN	2.58e-61	197	37.829
2-polyprenylphenol hydroxylase and related flavodoxin oxidoreductases	0.000289	39.7	36.486
SACEN	0.000289	39.7	36.486
(Fe-S)-binding protein	3.41e-05	43.9	33.333
SACEN	3.41e-05	43.9	33.333
Flavohemoprotein	2.04e-11	62.8	32
SACEN	2.04e-11	62.8	32
phenylacetyl-CoA 1,2-epoxidase, reductase subunit	3.84e-20	88.2	29.508
SACEN	3.84e-20	88.2	29.508
FAD-binding oxidoreductase	3.37e-18	84.7	28.933
SACEN	3.37e-18	84.7	28.933
Flavodoxin/ferredoxin--NADP reductase	2.01e-05	43.1	28.682
SACEN	2.01e-05	43.1	28.682
Flavodoxin reductases (ferredoxin-NADPH reductases) family 1	3.5e-21	91.7	26.852
SACEN	3.5e-21	91.7	26.852
Ferredoxin / Ferredoxin--NAD(+) reductase	1e-08	53.9	26.068
SACEN	1e-08	53.9	26.068
[Pseudomonas_sp._SWI36_SWI36_1]	2.58e-61	197	37.829
Vanillate O-demethylase oxidoreductase	2.58e-61	197	37.829
SACEN	2.58e-61	197	37.829
2-polyprenylphenol hydroxylase and related flavodoxin oxidoreductases	0.000289	39.7	36.486
SACEN	0.000289	39.7	36.486
(Fe-S)-binding protein	3.41e-05	43.9	33.333
SACEN	3.41e-05	43.9	33.333
Flavohemoprotein	2.04e-11	62.8	32
SACEN	2.04e-11	62.8	32
phenylacetyl-CoA 1,2-epoxidase, reductase subunit	3.84e-20	88.2	29.508
SACEN	3.84e-20	88.2	29.508
FAD-binding oxidoreductase	3.37e-18	84.7	28.933
SACEN	3.37e-18	84.7	28.933
Flavodoxin/ferredoxin--NADP reductase	2.01e-05	43.1	28.682
SACEN	2.01e-05	43.1	28.682
Flavodoxin reductases (ferredoxin-NADPH reductases) family 1	3.5e-21	91.7	26.852
SACEN	3.5e-21	91.7	26.852
Ferredoxin / Ferredoxin--NAD(+) reductase	1e-08	53.9	26.068
SACEN	1e-08	53.9	26.068
[Pseudomonas_sp._B10]	2.04e-20	89.4	31.538
Flavohemoprotein	4.88e-11	61.6	31.538
SACEN	4.88e-11	61.6	31.538
FAD-binding oxidoreductase	3.26e-17	81.6	28.443
SACEN	3.26e-17	81.6	28.443
glycine betaine catabolism B	2.04e-20	89.4	25.697
SACEN	2.04e-20	89.4	25.697
Ferredoxin / Ferredoxin--NAD(+) reductase	6.12e-09	54.7	25.541
SACEN	6.12e-09	54.7	25.541
[Bacillus_albus_PFYN01]	4.71e-10	58.5	25.688
dihydroorotate dehydrogenase (electron transfer subunit)	3.98e-05	42	25.688
SACEN	3.98e-05	42	25.688
flavohemoglobin	4.71e-10	58.5	21.371
SACEN	4.71e-10	58.5	21.371
[Bacillus_thuringiensis_C15]	1.53e-09	57	25.688
dihydroorotate dehydrogenase (electron transfer subunit)	3.98e-05	42	25.688
SACEN	3.98e-05	42	25.688
flavohemoglobin	1.53e-09	57	20.968
SACEN	1.53e-09	57	20.968
Ferredoxin:OxidoreductaseFAD/NAD(P)-binding:OxidoreductaseFAD-bindingregion	1.66e-21	91.7	32.895
[Pseudomonas_sp._B10]	1.66e-21	91.7	31.081
Iron-sulfur-binding ferredoxin reductase	0.000553	38.9	31.081
MYCS2	0.000553	38.9	31.081
Flavohemoprotein	6.45e-11	60.8	30.303
MYCS2	6.45e-11	60.8	30.303
Ferredoxin / Ferredoxin--NAD(+) reductase	0.000148	40.8	26.238
MYCS2	0.000148	40.8	26.238
glycine betaine catabolism B	1.66e-21	91.7	24.332
MYCS2	1.66e-21	91.7	24.332
[Pseudomonas_sp._SWI36_SWI36_1]	1.42e-20	89	32.895
(Fe-S)-binding protein	0.000791	39.7	32.895
MYCS2	0.000791	39.7	32.895
Flavohemoprotein	4.43e-10	58.2	28.369
MYCS2	4.43e-10	58.2	28.369
Ferredoxin / Ferredoxin--NAD(+) reductase	5.43e-05	42.4	26.238
MYCS2	5.43e-05	42.4	26.238
Flavodoxin reductases (ferredoxin-NADPH reductases) family 1	1.42e-20	89	23.582
MYCS2	1.42e-20	89	23.582
[Pseudomonas_sp._SWI36_SWI36_2]	1.42e-20	89	32.895
(Fe-S)-binding protein	0.000791	39.7	32.895
MYCS2	0.000791	39.7	32.895
Flavohemoprotein	4.43e-10	58.2	28.369
MYCS2	4.43e-10	58.2	28.369
Ferredoxin / Ferredoxin--NAD(+) reductase	5.43e-05	42.4	26.238
MYCS2	5.43e-05	42.4	26.238
Flavodoxin reductases (ferredoxin-NADPH reductases) family 1	1.42e-20	89	23.582
MYCS2	1.42e-20	89	23.582
Ferredoxin/oxidoreductaseFAD/NAD(P)-binding	3.27e-61	195	40.741
[Pseudomonas_sp._SWI36_SWI36_2]	3.27e-61	195	36.525
Vanillate O-demethylase oxidoreductase	3.27e-61	195	36.525
JANMA	3.27e-61	195	36.525
FAD-binding oxidoreductase	7.41e-15	73.9	27.018
JANMA	7.41e-15	73.9	27.018
Flavodoxin reductases (ferredoxin-NADPH reductases) family 1	6.15e-13	66.6	24.046
JANMA	6.15e-13	66.6	24.046
Ferredoxin / Ferredoxin--NAD(+) reductase	3.21e-06	46.2	23.894
JANMA	3.21e-06	46.2	23.894
[Pseudomonas_sp._SWI36_SWI36_1]	3.27e-61	195	36.525
Vanillate O-demethylase oxidoreductase	3.27e-61	195	36.525
JANMA	3.27e-61	195	36.525
FAD-binding oxidoreductase	7.41e-15	73.9	27.018
JANMA	7.41e-15	73.9	27.018
Flavodoxin reductases (ferredoxin-NADPH reductases) family 1	6.15e-13	66.6	24.046
JANMA	6.15e-13	66.6	24.046
Ferredoxin / Ferredoxin--NAD(+) reductase	3.21e-06	46.2	23.894
JANMA	3.21e-06	46.2	23.894
[Pseudomonas_sp._B10]	3.7e-15	74.7	26.462
FAD-binding oxidoreductase	3.7e-15	74.7	26.462
JANMA	3.7e-15	74.7	26.462
glycine betaine catabolism B	4.18e-15	73.2	23.588
JANMA	4.18e-15	73.2	23.588
[Bacillus_albus_PFYN01]	8.21e-09	54.3	40.741
flavohemoglobin	8.21e-09	54.3	40.741
JANMA	8.21e-09	54.3	40.741
[Bacillus_thuringiensis_C15]	6.02e-08	52	26.131
flavohemoglobin	6.02e-08	52	26.131
JANMA	6.02e-08	52	26.131
Ferredoxin/OxidoreductaseFAD/NAD(P)-bindingprotein	7.55e-119	343	54.808
[Pseudomonas_sp._SWI36_SWI36_2]	7.55e-119	343	54.808
Vanillate O-demethylase oxidoreductase	7.55e-119	343	54.808
BURL3	7.55e-119	343	54.808
2-polyprenylphenol hydroxylase and related flavodoxin oxidoreductases	9.21e-08	50.4	46.032
BURL3	9.21e-08	50.4	46.032
Flavohemoprotein	6.27e-19	84.7	31.535
BURL3	6.27e-19	84.7	31.535
(Fe-S)-binding protein	0.00039	40.8	29.762
BURL3	0.00039	40.8	29.762
FAD-binding oxidoreductase	1.68e-20	90.9	28.173
BURL3	1.68e-20	90.9	28.173
Ferredoxin / Ferredoxin--NAD(+) reductase	6.4e-10	57.4	26
BURL3	6.4e-10	57.4	26
phenylacetyl-CoA 1,2-epoxidase, reductase subunit	6.89e-16	75.5	25.994
BURL3	6.89e-16	75.5	25.994
Flavodoxin reductases (ferredoxin-NADPH reductases) family 1	1.44e-17	80.5	25.215
BURL3	1.44e-17	80.5	25.215
[Pseudomonas_sp._SWI36_SWI36_1]	7.55e-119	343	54.808
Vanillate O-demethylase oxidoreductase	7.55e-119	343	54.808
BURL3	7.55e-119	343	54.808
2-polyprenylphenol hydroxylase and related flavodoxin oxidoreductases	9.21e-08	50.4	46.032
BURL3	9.21e-08	50.4	46.032
Flavohemoprotein	6.27e-19	84.7	31.535
BURL3	6.27e-19	84.7	31.535
(Fe-S)-binding protein	0.00039	40.8	29.762
BURL3	0.00039	40.8	29.762
FAD-binding oxidoreductase	1.68e-20	90.9	28.173
BURL3	1.68e-20	90.9	28.173
Ferredoxin / Ferredoxin--NAD(+) reductase	6.4e-10	57.4	26
BURL3	6.4e-10	57.4	26
phenylacetyl-CoA 1,2-epoxidase, reductase subunit	6.89e-16	75.5	25.994
BURL3	6.89e-16	75.5	25.994
Flavodoxin reductases (ferredoxin-NADPH reductases) family 1	1.44e-17	80.5	25.215
BURL3	1.44e-17	80.5	25.215
[Pseudomonas_sp._B10]	7.9e-23	97.8	34.783
Iron-sulfur-binding ferredoxin reductase	0.000132	40.8	34.783
BURL3	0.000132	40.8	34.783
Flavohemoprotein	3.67e-17	79.7	30.932
BURL3	3.67e-17	79.7	30.932
FAD-binding oxidoreductase	7.9e-23	97.8	27.072
BURL3	7.9e-23	97.8	27.072
Ferredoxin / Ferredoxin--NAD(+) reductase	1.5e-08	53.1	26.108
BURL3	1.5e-08	53.1	26.108
glycine betaine catabolism B	7.41e-21	90.1	25.072
BURL3	7.41e-21	90.1	25.072
[Bacillus_thuringiensis_C15]	1.46e-16	77.8	27.586
dihydroorotate dehydrogenase (electron transfer subunit)	3.8e-05	42	27.586
BURL3	3.8e-05	42	27.586
flavohemoglobin	1.46e-16	77.8	25.207
BURL3	1.46e-16	77.8	25.207
[Bacillus_albus_PFYN01]	2.69e-16	77	27.586
dihydroorotate dehydrogenase (electron transfer subunit)	3.8e-05	42	27.586
BURL3	3.8e-05	42	27.586
flavohemoglobin	2.69e-16	77	25.523
BURL3	2.69e-16	77	25.523
Ferredoxinreductaseofphthalatedioxygenase	4.42e-38	142	34.743
[Pseudomonas_sp._SWI36_SWI36_2]	4.42e-38	142	34.743
Nitrite reductase [NAD(P)H] large subunit	4.42e-38	142	34.743
TERSD	4.42e-38	142	34.743
nitrite reductase catalytic subunit NirB	3.77e-11	63.9	30.739
TERSD	3.77e-11	63.9	30.739
Rubredoxin-NAD(+) reductase	0.000178	41.2	29.008
TERSD	0.000178	41.2	29.008
[Pseudomonas_sp._SWI36_SWI36_1]	4.42e-38	142	34.743
Nitrite reductase [NAD(P)H] large subunit	4.42e-38	142	34.743
TERSD	4.42e-38	142	34.743
nitrite reductase catalytic subunit NirB	3.77e-11	63.9	30.739
TERSD	3.77e-11	63.9	30.739
Rubredoxin-NAD(+) reductase	0.000178	41.2	29.008
TERSD	0.000178	41.2	29.008
[Pseudomonas_sp._B10]	1.3e-25	106	32.378
apoptosis-inducing factor 3	1.3e-25	106	32.378
TERSD	1.3e-25	106	32.378
Rubredoxin-NAD(+) reductase	6.66e-05	42.4	27.612
TERSD	6.66e-05	42.4	27.612
Nitrite reductase [NAD(P)H]	2.04e-12	67.8	27.381
TERSD	2.04e-12	67.8	27.381
[Bacillus_albus_PFYN01]	7.77e-12	65.9	28.049
NAD(P)H sulfur oxidoreductase (CoA-dependent)	2.83e-11	62.8	28.049
TERSD	2.83e-11	62.8	28.049
CoA-disulfide reductase	3.56e-05	44.3	27.647
TERSD	3.56e-05	44.3	27.647
assimilatory nitrite reductase subunit	7.77e-12	65.9	26.172
TERSD	7.77e-12	65.9	26.172
[Bacillus_thuringiensis_C15]	1.57e-11	63.5	28.659
NAD(P)H sulfur oxidoreductase (CoA-dependent)	1.57e-11	63.5	28.659
TERSD	1.57e-11	63.5	28.659
CoA-disulfide reductase	1.04e-06	48.9	27.485
TERSD	1.04e-06	48.9	27.485
assimilatory nitrite reductase subunit	8.3e-11	62.8	25.391
TERSD	8.3e-11	62.8	25.391
Flavodoxinreductases	1.78e-71	222	38.889
[Pseudomonas_sp._SWI36_SWI36_2]	1.78e-71	222	38.889
(Fe-S)-binding protein	0.00061	40	38.889
COMTE	0.00061	40	38.889
Vanillate O-demethylase oxidoreductase	1.78e-71	222	38.658
COMTE	1.78e-71	222	38.658
Flavohemoprotein	5.33e-10	58.2	30.128
COMTE	5.33e-10	58.2	30.128
phenylacetyl-CoA 1,2-epoxidase, reductase subunit	2.48e-18	82.8	27.541
COMTE	2.48e-18	82.8	27.541
CDP-4-dehydro-6-deoxyglucose reductase	4.45e-07	48.5	26.22
COMTE	4.45e-07	48.5	26.22
FAD-binding oxidoreductase	3.27e-20	90.1	24.791
COMTE	3.27e-20	90.1	24.791
Flavodoxin reductases (ferredoxin-NADPH reductases) family 1	6.43e-13	66.6	23.567
COMTE	6.43e-13	66.6	23.567
[Pseudomonas_sp._SWI36_SWI36_1]	1.78e-71	222	38.889
(Fe-S)-binding protein	0.00061	40	38.889
COMTE	0.00061	40	38.889
Vanillate O-demethylase oxidoreductase	1.78e-71	222	38.658
COMTE	1.78e-71	222	38.658
Flavohemoprotein	5.33e-10	58.2	30.128
COMTE	5.33e-10	58.2	30.128
phenylacetyl-CoA 1,2-epoxidase, reductase subunit	2.48e-18	82.8	27.541
COMTE	2.48e-18	82.8	27.541
CDP-4-dehydro-6-deoxyglucose reductase	4.45e-07	48.5	26.22
COMTE	4.45e-07	48.5	26.22
FAD-binding oxidoreductase	3.27e-20	90.1	24.791
COMTE	3.27e-20	90.1	24.791
Flavodoxin reductases (ferredoxin-NADPH reductases) family 1	6.43e-13	66.6	23.567
COMTE	6.43e-13	66.6	23.567
[Pseudomonas_sp._B10]	6.86e-19	86.3	37.143
Flavohemoprotein	2.24e-09	56.2	37.143
COMTE	2.24e-09	56.2	37.143
FAD-binding oxidoreductase	6.86e-19	86.3	28.056
COMTE	6.86e-19	86.3	28.056
glycine betaine catabolism B	1.24e-16	77.8	25.078
COMTE	1.24e-16	77.8	25.078
Ferredoxin / Ferredoxin--NAD(+) reductase	1.33e-05	44.3	24.299
COMTE	1.33e-05	44.3	24.299
[Bacillus_thuringiensis_C15]	6.19e-08	51.2	25.703
flavohemoglobin	1.1e-07	51.2	25.703
COMTE	1.1e-07	51.2	25.703
dihydroorotate dehydrogenase (electron transfer subunit)	6.19e-08	50.4	21.531
COMTE	6.19e-08	50.4	21.531
[Bacillus_albus_PFYN01]	6.19e-08	50.4	21.531
dihydroorotate dehydrogenase (electron transfer subunit)	6.19e-08	50.4	21.531
COMTE	6.19e-08	50.4	21.531
Gamma-carboxymuconolactonedecarboxylase	6.51e-45	140	53.333
[Pseudomonas_sp._B10]	6.51e-45	140	53.333
4-carboxymuconolactone decarboxylase	6.51e-45	140	53.333
TERSD	6.51e-45	140	53.333
[Pseudomonas_sp._SWI36_SWI36_1]	1.44e-43	137	51.695
4-carboxymuconolactone decarboxylase	1.44e-43	137	51.695
TERSD	1.44e-43	137	51.695
[Pseudomonas_sp._SWI36_SWI36_2]	1.44e-43	137	51.695
4-carboxymuconolactone decarboxylase	1.44e-43	137	51.695
TERSD	1.44e-43	137	51.695
[Bacillus_albus_PFYN01]	1.97e-10	52	30.667
4-carboxymuconolactone decarboxylase	1.97e-10	52	30.667
TERSD	1.97e-10	52	30.667
Glyoxalase	7.74e-05	40.8	26.471
[Bacillus_albus_PFYN01]	7.74e-05	40.8	26.471
putative enzyme	0.000119	37.7	26.471
9RHOO	0.000119	37.7	26.471
hydroquinone-specific extradiol dioxygenase	7.74e-05	40.8	26.429
9RHOO	7.74e-05	40.8	26.429
[Bacillus_thuringiensis_C15]	0.000153	38.1	25.735
putative enzyme	0.000153	37.7	25.735
9RHOO	0.000153	37.7	25.735
hydroquinone-specific extradiol dioxygenase	0.000667	38.1	25.714
9RHOO	0.000667	38.1	25.714
Hemolysin-typecalcium-bindingrepeat-containingprotein	0	959	77.371
[Pseudomonas_sp._B10]	0	959	77.371
Lipase	0	959	77.371
9PSED	0	959	77.371
serralysin	2.39e-10	62.8	45.679
9PSED	2.39e-10	62.8	45.679
Metalloprotease AprA	0.000517	40.4	36.585
9PSED	0.000517	40.4	36.585
Type I secretion C-terminal target domain-containing protein	2.44e-11	66.2	30.693
9PSED	2.44e-11	66.2	30.693
[Pseudomonas_sp._SWI36_SWI36_2]	5.59e-08	55.5	47.619
Adhesin	5.59e-08	55.5	47.619
[truncated: 16,503 more rows]

## Sheet: Plastic Types
Plastic Type	Isolate #	Gene	species_query_uniprot	query_gene	query_ strain	% ident	e-value	bit score		query_ strain
Aromatic Degradation	9.2	vanillate monooxygenase	A0A1U7DHM0	(2Fe-2S)-bindingprotein	Brevirhabduspacifica	35.507	1.74e-15	75.1
Aromatic Degradation	10	Vanillate O-demethylase oxygenase subunit	A0A1U7DHM0	(2Fe-2S)-bindingprotein	Brevirhabduspacifica	33.929	8.46e-13	67
Aromatic Degradation	13.2	Vanillate O-demethylase oxygenase subunit	A0A1U7DHM0	(2Fe-2S)-bindingprotein	Brevirhabduspacifica	33.929	8.46e-13	67
Aromatic Degradation	13.1	2Fe-2S ferredoxin	A0A0T5P3D6	(2Fe-2S)-bindingprotein	Roseovariusindicus	31.69	3.64e-20	88.2
Aromatic Degradation	10	Vanillate O-demethylase oxidoreductase	A0A0D5YKZ2	2Fe-2Siron-sulfurclusterbindingdomainprotein	Acinetobacterbaumannii	52.063	2e-119	344
Aromatic Degradation	13.2	Vanillate O-demethylase oxidoreductase	A0A0D5YKZ2	2Fe-2Siron-sulfurclusterbindingdomainprotein	Acinetobacterbaumannii	52.063	2e-119	344
Aromatic Degradation	9.2	Ferredoxin / Ferredoxin--NAD(+) reductase	C0VH44	2Fe-2Siron-sulfurclusterbindingdomainprotein	Acinetobacter sp. ATCC27244	33.75	1.09e-05	44.3
Aromatic Degradation	10	(Fe-S)-binding protein	D5PC14	2Fe-2Siron-sulfurclusterbindingdomainprotein	MycobacteriumparascrofulaceumATCCBAA-614	32.558	0.00047	40.4
Aromatic Degradation	9.1	flavohemoglobin	E0MZ91	2Fe-2Siron-sulfurclusterbindingdomainprotein	CorynebacteriumaccolensATCC49726	28.261	1.72e-07	50.4
Aromatic Degradation	13.1	flavohemoglobin	A0A0D5YKZ2	2Fe-2Siron-sulfurclusterbindingdomainprotein	Acinetobacterbaumannii	26.86	1.27e-11	63.2
Aromatic Degradation	9.2	CDP-4-dehydro-6-deoxyglucose reductase, E3	CBAB	3-chlorobenzoate-3,4-dioxygenasereductasesubunit	Comamonastestosteroni	43.75	7.35e-05	42
Aromatic Degradation	10	Vanillate O-demethylase oxidoreductase	CBAB	3-chlorobenzoate-3,4-dioxygenasereductasesubunit	Comamonastestosteroni	33.442	9.65e-44	150
Aromatic Degradation	13.2	Vanillate O-demethylase oxidoreductase	CBAB	3-chlorobenzoate-3,4-dioxygenasereductasesubunit	Comamonastestosteroni	33.442	9.65e-44	150
Aromatic Degradation	10	Nitrite reductase [NAD(P)H] large subunit	A4FL70	3-phenylpropionate/trans-cinnamatedioxygenaseferredoxinreductasesubunit	Saccharopolysporaerythraea strain ATCC11635/DSM40517/JCM4748/NBRC13426/NCIMB8594/NRRL2338	34.961	1.06e-37	140
Aromatic Degradation	13.2	Nitrite reductase [NAD(P)H] large subunit	A4FL70	3-phenylpropionate/trans-cinnamatedioxygenaseferredoxinreductasesubunit	Saccharopolysporaerythraea strain ATCC11635/DSM40517/JCM4748/NBRC13426/NCIMB8594/NRRL2338	34.961	1.06e-37	140
Aromatic Degradation	9.2	apoptosis-inducing factor 3	A4FL70	3-phenylpropionate/trans-cinnamatedioxygenaseferredoxinreductasesubunit	Saccharopolysporaerythraea strain ATCC11635/DSM40517/JCM4748/NBRC13426/NCIMB8594/NRRL2338	30.691	8.8e-37	138
Aromatic Degradation	10	nitrite reductase catalytic subunit NirB	A4FL70	3-phenylpropionate/trans-cinnamatedioxygenaseferredoxinreductasesubunit	Saccharopolysporaerythraea strain ATCC11635/DSM40517/JCM4748/NBRC13426/NCIMB8594/NRRL2338	30.142	3.16e-09	57.8
Aromatic Degradation	13.2	nitrite reductase catalytic subunit NirB	A4FL70	3-phenylpropionate/trans-cinnamatedioxygenaseferredoxinreductasesubunit	Saccharopolysporaerythraea strain ATCC11635/DSM40517/JCM4748/NBRC13426/NCIMB8594/NRRL2338	30.142	3.16e-09	57.8
Aromatic Degradation	9.1	assimilatory nitrite reductase subunit	A4FL70	3-phenylpropionate/trans-cinnamatedioxygenaseferredoxinreductasesubunit	Saccharopolysporaerythraea strain ATCC11635/DSM40517/JCM4748/NBRC13426/NCIMB8594/NRRL2338	25.087	1.5e-13	71.2
Aromatic Degradation	13.1	assimilatory nitrite reductase subunit	A4FL70	3-phenylpropionate/trans-cinnamatedioxygenaseferredoxinreductasesubunit	Saccharopolysporaerythraea strain ATCC11635/DSM40517/JCM4748/NBRC13426/NCIMB8594/NRRL2338	24.39	1.53e-11	65.1
Aromatic Degradation	9.2	nitrite reductase (NADH) small subunit	A0A0N9NGS8	3-phenylpropionatedioxygenase	Gordoniaphthalatica	35.714	2.42e-11	56.6
Aromatic Degradation	9.1	assimilatory nitrite reductase subunit	A0A0N9NGS8	3-phenylpropionatedioxygenase	Gordoniaphthalatica	32.653	7.17e-07	43.9
Aromatic Degradation	13.1	assimilatory nitrite reductase subunit	A0A0N9NGS8	3-phenylpropionatedioxygenase	Gordoniaphthalatica	32.653	1.01e-06	43.5
Aromatic Degradation	10	Phenylpropionate dioxygenase-like ring-hydroxylating dioxygenase large terminal subunit	A0A0N9NGS8	3-phenylpropionatedioxygenase	Gordoniaphthalatica	30.868	1.42e-27	108
Aromatic Degradation	13.2	Phenylpropionate dioxygenase-like ring-hydroxylating dioxygenase large terminal subunit	A0A0N9NGS8	3-phenylpropionatedioxygenase	Gordoniaphthalatica	30.868	1.42e-27	108
Aromatic Degradation	9.1	hydroxylaminopurine base analog detoxification enzyme (6-N-hydroxylaminopurine to adenine, molybdoenzyme)	Q86ZH8	PKbeta-barrel-proteindomain-containingprotein-likeprotein	Neurosporacrassa	32.212	1.54e-30	116		Paenibacillusnaphthalenovorans
Aromatic Degradation	10	Flavohemoprotein	Q86ZH8	PKbeta-barrel-proteindomain-containingprotein-likeprotein	Neurosporacrassa	26.838	1.55e-11	63.5		Paenibacilluspolymyxa
Aromatic Degradation	13.2	Flavohemoprotein	Q86ZH8	PKbeta-barrel-proteindomain-containingprotein-likeprotein	Neurosporacrassa	26.838	1.55e-11	63.5		Marinobacter sp. AC-23
Aromatic Degradation	9.2	Flavohemoprotein	Q86ZH8	PKbeta-barrel-proteindomain-containingprotein-likeprotein	Neurosporacrassa	24.908	1.26e-10	60.8		Caballeroniamegalochromosomata
Aromatic Degradation	9.1	MOSC domain-containing protein	B2B4B5	PodosporaanserinaSmat+genomicDNAchromosome2,supercontig2	Podosporaanserina strain S/ATCCMYA-4624/DSM980/FGSC10383	33.333	4.01e-15	71.2		Caballeroniasordidicola
Aromatic Degradation	13.1	MOSC domain-containing protein	B2B4B5	PodosporaanserinaSmat+genomicDNAchromosome2,supercontig2	Podosporaanserina strain S/ATCCMYA-4624/DSM980/FGSC10383	33.333	1.64e-15	72.4		CandidatusSulfotelmatobacterkueseliae
Aromatic Degradation	10	Flavohemoprotein	B2B4B5	PodosporaanserinaSmat+genomicDNAchromosome2,supercontig2	Podosporaanserina strain S/ATCCMYA-4624/DSM980/FGSC10383	27.132	1.75e-09	57.4		Comamonas sp.
Aromatic Degradation	13.2	Flavohemoprotein	B2B4B5	PodosporaanserinaSmat+genomicDNAchromosome2,supercontig2	Podosporaanserina strain S/ATCCMYA-4624/DSM980/FGSC10383	27.132	1.75e-09	57.4		Comamonas sp. E6
Aromatic Degradation	9.2	Flavohemoprotein	B2B4B5	PodosporaanserinaSmat+genomicDNAchromosome2,supercontig2	Podosporaanserina strain S/ATCCMYA-4624/DSM980/FGSC10383	26	1.42e-09	57.4		Cupriavidusmetallidurans strain ATCC43123/DSM2839/NBRC102507/CH34
Aromatic Degradation	9.2	Flavohemoprotein	H0SRU0	Putativedioxygenasesubunitbeta	Bradyrhizobium sp. strain ORS375	27.451	6.56e-10	57.8		CorynebacteriumaccolensATCC49726
Aromatic Degradation	10	Flavohemoprotein	H0SRU0	Putativedioxygenasesubunitbeta	Bradyrhizobium sp. strain ORS375	25.751	1.82e-08	53.5		CupriavidusbasilensisOR16
Aromatic Degradation	13.2	Flavohemoprotein	H0SRU0	Putativedioxygenasesubunitbeta	Bradyrhizobium sp. strain ORS375	25.751	1.82e-08	53.5		Cupriavidusnecator strain ATCC43291/DSM13513/N-1
Aromatic Degradation	9.2	vanillate monooxygenase	A0A292GSW7	PutativeRieskeoxygenase	Novosphingobium sp. PY1	32.847	8.14e-18	82.4		Comamonastestosteroni
Aromatic Degradation	10	Phenylpropionate dioxygenase-like ring-hydroxylating dioxygenase large terminal subunit	A0A292GSW7	PutativeRieskeoxygenase	Novosphingobium sp. PY1	32.258	7.99e-12	63.9		Cupriavidustaiwanensis strain DSM17343/BCRC17206/CIP107171/LMG19424/R1
Aromatic Degradation	13.2	Phenylpropionate dioxygenase-like ring-hydroxylating dioxygenase large terminal subunit	A0A292GSW7	PutativeRieskeoxygenase	Novosphingobium sp. PY1	32.258	7.99e-12	63.9		CurvibacterputativesymbiontofHydramagnipapillata
Aromatic Degradation	13.1	2Fe-2S ferredoxin	A0A292GSW7	PutativeRieskeoxygenase	Novosphingobium sp. PY1	30.303	8.4e-18	81.3		CutibacteriumacnesHL201PA1
Aromatic Degradation	9.1	assimilatory nitrite reductase subunit	A0A292GSW7	PutativeRieskeoxygenase	Novosphingobium sp. PY1	30.189	0.001	35		Gibberellafujikuroi
Aromatic Degradation	10	(2Fe-2S)-binding protein	A0A0D2JKT8	Rieske(2Fe-2S)domainprotein	Monoraphidiumneglectum	41.667	6.72e-06	41.2		Gibberellasubglutinans
Aromatic Degradation	13.2	(2Fe-2S)-binding protein	A0A0D2JKT8	Rieske(2Fe-2S)domainprotein	Monoraphidiumneglectum	41.667	6.72e-06	41.2		Fusariummangiferae
Aromatic Degradation	9.2	nitrite reductase (NADH) small subunit	A0A1J1KL39	Rieske(2Fe-2S)domainprotein	PlanktothrixpaucivesiculataPCC9631	40.909	5.81e-08	47		Fusariumoxysporum
Aromatic Degradation	13.1	2Fe-2S ferredoxin	A0A0D2JKT8	Rieske(2Fe-2S)domainprotein	Monoraphidiumneglectum	40	2.85e-16	77		Geodermatophilusruber
Aromatic Degradation	9.1	assimilatory nitrite reductase subunit	A0A0D2JKT8	Rieske(2Fe-2S)domainprotein	Monoraphidiumneglectum	34	2.23e-06	42.4		Gordoniaphthalatica
Aromatic Degradation	9.1	assimilatory nitrite reductase subunit	Q399K6	Rieske(2Fe-2S)protein	Burkholderialata strain ATCC17760/DSM23089/LMG22485/NCIMB9086/R18194/383	34	4.86e-05	38.5		Gossypiumhirsutum
Aromatic Degradation	9.2	apoptosis-inducing factor 3	Q399K6	Rieske(2Fe-2S)protein	Burkholderialata strain ATCC17760/DSM23089/LMG22485/NCIMB9086/R18194/383	32.222	9.36e-06	45.8		Gordonia sp. HS-NH1
Aromatic Degradation	10	Vanillate O-demethylase oxygenase subunit	Q399K6	Rieske(2Fe-2S)protein	Burkholderialata strain ATCC17760/DSM23089/LMG22485/NCIMB9086/R18194/383	29.897	4.94e-17	79.3		HaladaptatuspaucihalophilusDX253
Aromatic Degradation	13.2	Vanillate O-demethylase oxygenase subunit	Q399K6	Rieske(2Fe-2S)protein	Burkholderialata strain ATCC17760/DSM23089/LMG22485/NCIMB9086/R18194/383	29.897	4.94e-17	79.3		Halomonasmuralis
Aromatic Degradation	13.1	assimilatory nitrite reductase subunit	Q399K6	Rieske(2Fe-2S)protein	Burkholderialata strain ATCC17760/DSM23089/LMG22485/NCIMB9086/R18194/383	25.962	1.11e-05	40.4		Herbaspirillum sp. GW103
Aromatic Degradation	9.2	nitrite reductase (NADH) small subunit	L7E4B7	Rieske[2Fe-2S]domainprotein	MicrocystisaeruginosaTAIHU98	46.939	2.09e-09	51.2		RalstoniapickettiiDTP0602
Aromatic Degradation	10	Nitrite reductase [NAD(P)H] large subunit	L7E4B7	Rieske[2Fe-2S]domainprotein	MicrocystisaeruginosaTAIHU98	36.842	0.000102	42.4		Ralstoniasolanacearum
Aromatic Degradation	13.2	Nitrite reductase [NAD(P)H] large subunit	L7E4B7	Rieske[2Fe-2S]domainprotein	MicrocystisaeruginosaTAIHU98	36.842	0.000102	42.4		Ramlibactertataouinensis strain ATCCBAA-407/DSM14655/LMG21543/TTB310
Aromatic Degradation	13.1	2Fe-2S ferredoxin	L7E4B7	Rieske[2Fe-2S]domainprotein	MicrocystisaeruginosaTAIHU98	32.738	4.66e-14	69.7		Rathayibacterrathayi
Aromatic Degradation	9.1	assimilatory nitrite reductase subunit	L7E4B7	Rieske[2Fe-2S]domainprotein	MicrocystisaeruginosaTAIHU98	28.889	1.12e-07	46.2		RhizobialesbacteriumGAS188
Aromatic Degradation	10	(Fe-S)-binding protein	A0A096D7E2	Flavodoxinreductases	Comamonastestosteroni	38.889	0.00061	40		Streptoalloteichushindustanus
Aromatic Degradation	13.2	(Fe-S)-binding protein	A0A096D7E2	Flavodoxinreductases	Comamonastestosteroni	38.889	0.00061	40		Streptomyces sp. 111WW2
Aromatic Degradation	9.2	Flavohemoprotein	A0A096D7E2	Flavodoxinreductases	Comamonastestosteroni	37.143	2.24e-09	56.2		Streptomyces sp. 769
Aromatic Degradation	9.1	flavohemoglobin	A0A096D7E2	Flavodoxinreductases	Comamonastestosteroni	25.703	1.1e-07	51.2		Streptomyces sp. e14
Aromatic Degradation	13.1	dihydroorotate dehydrogenase (electron transfer subunit)	A0A096D7E2	Flavodoxinreductases	Comamonastestosteroni	21.531	6.19e-08	50.4		Streptomyces sp. IB2014011-1
Aromatic Degradation	10	(2Fe-2S)-binding protein	A0A179SJ38	MarRfamilytranscriptionalregulator	Pseudomonasputida	34.694	0.00028	36.6
Aromatic Degradation	13.2	(2Fe-2S)-binding protein	A0A179SJ38	MarRfamilytranscriptionalregulator	Pseudomonasputida	34.694	0.00028	36.6
Aromatic Degradation	13.1	2Fe-2S ferredoxin	A0A096CVX8	MarRfamilytranscriptionalregulator	Comamonastestosteroni	34.646	2.15e-21	92
Aromatic Degradation	9.2	vanillate monooxygenase	A0A096CVX8	MarRfamilytranscriptionalregulator	Comamonastestosteroni	32.117	4.91e-16	77
Aromatic Degradation	10	Flavohemoprotein	A0A1Y6KKH1	PutativeOxydoreductase	Bradyrhizobium sp. ORS285	27.803	3.38e-09	55.8
Aromatic Degradation	13.2	Flavohemoprotein	A0A1Y6KKH1	PutativeOxydoreductase	Bradyrhizobium sp. ORS285	27.803	3.38e-09	55.8
Aromatic Degradation	9.2	Flavohemoprotein	A0A1Y6KKH1	PutativeOxydoreductase	Bradyrhizobium sp. ORS285	27.232	4.36e-11	61.6
Aromatic Degradation	13.1	flavohemoglobin	H0SYD5	PutativeOxydoreductase	Bradyrhizobium sp. STM3809	26.271	7.36e-10	57.8
Aromatic Degradation	9.1	flavohemoglobin	H0SYD5	PutativeOxydoreductase	Bradyrhizobium sp. STM3809	25.847	4.27e-09	55.5
Aromatic Degradation	13.1	flavohemoglobin	H0TTH3	PutativeOxydoreductase	Bradyrhizobium sp. STM3843	25.751	4.23e-09	55.5
Aromatic Degradation	10	putative inner membrane protein	Q3MNL3	Putativequinoloxidasesubunit	Terrabacter sp. strain DBF63	35.526	9.92e-07	43.1
Aromatic Degradation	13.2	putative inner membrane protein	Q3MNL3	Putativequinoloxidasesubunit	Terrabacter sp. strain DBF63	35.526	9.92e-07	43.1
Aromatic Degradation	9.1	menaquinol:cytochrome c oxidoreductase (iron-sulfur subunit)	A0A1V2MPK4	Ubiquinol-cytochromecreductaseiron-sulfursubunit	Streptomyces sp. IB2014011-1	33.333	7.12e-05	40
Aromatic Degradation	13.1	menaquinol:cytochrome c oxidoreductase (iron-sulfur subunit)	A0A1V2MPK4	Ubiquinol-cytochromecreductaseiron-sulfursubunit	Streptomyces sp. IB2014011-1	33.333	6.86e-05	40
Aromatic Degradation	9.2	3-carboxy-cis,cis-muconate cycloisomerase	Q3MNP2	Beta-carboxy-cis,cis-muconatecycloisomerase	Terrabacter sp. strain DBF63	40	4.02e-55	186
Aromatic Degradation	10	3-carboxy-cis,cis-muconate cycloisomerase	Q3MNP2	Beta-carboxy-cis,cis-muconatecycloisomerase	Terrabacter sp. strain DBF63	37.101	2.95e-48	168
Aromatic Degradation	13.2	3-carboxy-cis,cis-muconate cycloisomerase	Q3MNP2	Beta-carboxy-cis,cis-muconatecycloisomerase	Terrabacter sp. strain DBF63	37.101	2.95e-48	168
Aromatic Degradation	9.1	adenylosuccinate lyase	Q3MNP2	Beta-carboxy-cis,cis-muconatecycloisomerase	Terrabacter sp. strain DBF63	29.811	1.14e-22	97.4
Aromatic Degradation	9.2	3-oxoadipate enol-lactonase 2	Q3MNP3	Beta-ketoadipateenol-lactonehydrolase	Terrabacter sp. strain DBF63	33.01	2.95e-27	103
Aromatic Degradation	10	3-oxoadipate enol-lactonase 2	Q3MNP3	Beta-ketoadipateenol-lactonehydrolase	Terrabacter sp. strain DBF63	29.555	1.93e-25	99.4
Aromatic Degradation	13.2	3-oxoadipate enol-lactonase 2	Q3MNP3	Beta-ketoadipateenol-lactonehydrolase	Terrabacter sp. strain DBF63	29.555	1.93e-25	99.4
Aromatic Degradation	9.1	pimeloyl-[acyl-carrier protein] methyl ester esterase	Q3MNP3	Beta-ketoadipateenol-lactonehydrolase	Terrabacter sp. strain DBF63	24.064	1.19e-05	43.1
Aromatic Degradation	13.1	pimeloyl-[acyl-carrier protein] methyl ester esterase	Q3MNP3	Beta-ketoadipateenol-lactonehydrolase	Terrabacter sp. strain DBF63	24.064	3.77e-06	44.7
Aromatic Degradation	10	acetyl-CoA:acetoacetyl-CoA transferase subunit alpha	Q3MNP6	Beta-ketoadipatesuccinylCoAtransferasealphasubunit	Terrabacter sp. strain DBF63	68.075	7.72e-107	305
Aromatic Degradation	13.2	acetyl-CoA:acetoacetyl-CoA transferase subunit alpha	Q3MNP6	Beta-ketoadipatesuccinylCoAtransferasealphasubunit	Terrabacter sp. strain DBF63	68.075	7.72e-107	305
Aromatic Degradation	9.2	acetyl-CoA:acetoacetyl-CoA transferase subunit alpha	Q3MNP6	Beta-ketoadipatesuccinylCoAtransferasealphasubunit	Terrabacter sp. strain DBF63	47.642	1.11e-63	196
Aromatic Degradation	9.1	putative oxoacid CoA-transferase	Q3MNP6	Beta-ketoadipatesuccinylCoAtransferasealphasubunit	Terrabacter sp. strain DBF63	38.967	1.43e-48	157
Aromatic Degradation	13.1	putative oxoacid CoA-transferase	Q3MNP6	Beta-ketoadipatesuccinylCoAtransferasealphasubunit	Terrabacter sp. strain DBF63	38.498	2.67e-48	157
Aromatic Degradation	10	Catechol 1,2-dioxygenase	A0A0N7FU59	Catechol1,2-dioxygenase	Gordoniaphthalatica	34.764	2.88e-35	127
Aromatic Degradation	13.2	Catechol 1,2-dioxygenase	A0A0N7FU59	Catechol1,2-dioxygenase	Gordoniaphthalatica	34.764	2.88e-35	127
Aromatic Degradation	9.2	Catechol 1,2-dioxygenase	A0A0N7FU59	Catechol1,2-dioxygenase	Gordoniaphthalatica	31.752	1.44e-34	125
Aromatic Degradation	9.2	Protocatechuate 3,4-dioxygenase beta chain	A0A0N9NKA2	Protocatechuate3,4-dioxygenase	Gordoniaphthalatica	54.206	7.34e-78	233
Aromatic Degradation	10	Protocatechuate 3,4-dioxygenase beta chain	A0A0N9NKA2	Protocatechuate3,4-dioxygenase	Gordoniaphthalatica	50	1.96e-68	209
Aromatic Degradation	13.2	Protocatechuate 3,4-dioxygenase beta chain	A0A0N9NKA2	Protocatechuate3,4-dioxygenase	Gordoniaphthalatica	50	1.96e-68	209
Aromatic Degradation	9.2	Protocatechuate 3,4-dioxygenase alpha chain	Q3MNP1	Protocatechuate3,4-dioxygenasealphasubunit	Terrabacter sp. strain DBF63	41.398	2.09e-36	123
Aromatic Degradation	10	Protocatechuate 3,4-dioxygenase alpha chain	Q3MNP1	Protocatechuate3,4-dioxygenasealphasubunit	Terrabacter sp. strain DBF63	37.255	3.42e-26	97.4
Aromatic Degradation	13.2	Protocatechuate 3,4-dioxygenase alpha chain	Q3MNP1	Protocatechuate3,4-dioxygenasealphasubunit	Terrabacter sp. strain DBF63	37.255	3.42e-26	97.4
Aromatic Degradation	9.2	Protocatechuate 3,4-dioxygenase beta chain	Q3MNP0	Protocatechuate3,4-dioxygenasebatasubunit	Terrabacter sp. strain DBF63	56.889	2e-87	257
Aromatic Degradation	9.2	protein of unknown function	Q51514	3-oxoadipateenol-lactonase2	Pseudomonasaeruginosa	42.308	6.04e-14	63.5
Aromatic Degradation	9.1	2-succinyl-6-hydroxy-2,4-cyclohexadiene-1-carboxylate synthase	Q51514	3-oxoadipateenol-lactonase2	Pseudomonasaeruginosa	31.068	1.6e-09	55.5
Aromatic Degradation	13.1	2-succinyl-6-hydroxy-2,4-cyclohexadiene-1-carboxylate synthase	Q51514	3-oxoadipateenol-lactonase2	Pseudomonasaeruginosa	31.068	1.89e-09	55.1
Aromatic Degradation	10	Alpha/beta fold family hydrolase	A0A120G4W5	3-oxoadipateenol-lactonase2	Pseudomonasfluorescens	30.337	6.79e-15	71.6
Aromatic Degradation	13.2	Alpha/beta fold family hydrolase	A0A120G4W5	3-oxoadipateenol-lactonase2	Pseudomonasfluorescens	30.337	6.79e-15	71.6
Aromatic Degradation	9.2	4-carboxymuconolactone decarboxylase	Q3MNP4	Gamma-carboxymuconolactonedecarboxylase	Terrabacter sp. strain DBF63	53.333	6.51e-45	140
Aromatic Degradation	10	4-carboxymuconolactone decarboxylase	Q3MNP4	Gamma-carboxymuconolactonedecarboxylase	Terrabacter sp. strain DBF63	51.695	1.44e-43	137
Aromatic Degradation	13.2	4-carboxymuconolactone decarboxylase	Q3MNP4	Gamma-carboxymuconolactonedecarboxylase	Terrabacter sp. strain DBF63	51.695	1.44e-43	137
Aromatic Degradation	13.1	4-carboxymuconolactone decarboxylase	Q3MNP4	Gamma-carboxymuconolactonedecarboxylase	Terrabacter sp. strain DBF63	30.667	1.97e-10	52
Aromatic Degradation	9.1	catechol-2,3-dioxygenase subunit	Q3MNL4	Putativeextradioldioxygenase	Terrabacter sp. strain DBF63	37.5	7.53e-15	68.6
Aromatic Degradation	13.1	catechol-2,3-dioxygenase subunit	Q3MNL4	Putativeextradioldioxygenase	Terrabacter sp. strain DBF63	37.5	6.47e-15	68.6
Aromatic Degradation	9.2	Glutathione transferase FosA	Q3MNL4	Putativeextradioldioxygenase	Terrabacter sp. strain DBF63	31.25	8.89e-06	40.8
Aromatic Degradation	10	Catechol 2,3-dioxygenase-like lactoylglutathione lyase family enzyme	Q3MNL4	Putativeextradioldioxygenase	Terrabacter sp. strain DBF63	30.534	1.58e-06	43.1
Aromatic Degradation	13.2	Catechol 2,3-dioxygenase-like lactoylglutathione lyase family enzyme	Q3MNL4	Putativeextradioldioxygenase	Terrabacter sp. strain DBF63	30.534	1.58e-06	43.1
Aromatic Degradation	9.1	protein of unknown function	Q83ZE7	Short-chaindehydrogenase/reductase	Terrabacter sp. strain DBF63	41.053	8.58e-11	56.6
Aromatic Degradation	13.1	SDR family oxidoreductase	Q83ZE7	Short-chaindehydrogenase/reductase	Terrabacter sp. strain DBF63	41.053	1.65e-10	55.8
Aromatic Degradation	9.2	dihydroanticapsin dehydrogenase	Q83ZE7	Short-chaindehydrogenase/reductase	Terrabacter sp. strain DBF63	38	3.11e-35	124
Aromatic Degradation	10	3-oxoacyl-ACP reductase	Q83ZE7	Short-chaindehydrogenase/reductase	Terrabacter sp. strain DBF63	36.782	1.43e-17	77.4
Aromatic Degradation	13.2	3-oxoacyl-ACP reductase	Q83ZE7	Short-chaindehydrogenase/reductase	Terrabacter sp. strain DBF63	36.782	1.43e-17	77.4
Aromatic Degradation	9.2	Protocatechuate 3,4-dioxygenase beta chain	Q6H2I4	Uncharacterizedprotein	Mycobacteriumvanbaalenii	31.847	3.57e-11	58.2
Aromatic Degradation	10	Protocatechuate 3,4-dioxygenase beta chain	Q6H2I4	Uncharacterizedprotein	Mycobacteriumvanbaalenii	29.375	6.59e-08	48.9
Aromatic Degradation	13.2	Protocatechuate 3,4-dioxygenase beta chain	Q6H2I4	Uncharacterizedprotein	Mycobacteriumvanbaalenii	29.375	6.59e-08	48.9
Aromatic Degradation	10	(Fe-S)-binding protein	I7G5G4	Ferredoxin:OxidoreductaseFAD/NAD(P)-binding:OxidoreductaseFAD-bindingregion	Mycobacteriumsmegmatis strain ATCC700084/mc2155	32.895	0.000791	39.7
Aromatic Degradation	13.2	(Fe-S)-binding protein	I7G5G4	Ferredoxin:OxidoreductaseFAD/NAD(P)-binding:OxidoreductaseFAD-bindingregion	Mycobacteriumsmegmatis strain ATCC700084/mc2155	32.895	0.000791	39.7
Aromatic Degradation	9.2	Iron-sulfur-binding ferredoxin reductase	I7G5G4	Ferredoxin:OxidoreductaseFAD/NAD(P)-binding:OxidoreductaseFAD-bindingregion	Mycobacteriumsmegmatis strain ATCC700084/mc2155	31.081	0.000553	38.9
Aromatic Degradation	13.1	flavohemoglobin	A6SWD2	Ferredoxin/oxidoreductaseFAD/NAD(P)-binding	Janthinobacterium sp. strain Marseille	40.741	8.21e-09	54.3
Aromatic Degradation	9.1	flavohemoglobin	A6SWD2	Ferredoxin/oxidoreductaseFAD/NAD(P)-binding	Janthinobacterium sp. strain Marseille	26.131	6.02e-08	52
Aromatic Degradation	10	Vanillate O-demethylase oxidoreductase	Q39AH6	Ferredoxin/OxidoreductaseFAD/NAD(P)-bindingprotein	Burkholderialata strain ATCC17760/DSM23089/LMG22485/NCIMB9086/R18194/383	54.808	7.55e-119	343
Aromatic Degradation	13.2	Vanillate O-demethylase oxidoreductase	Q39AH6	Ferredoxin/OxidoreductaseFAD/NAD(P)-bindingprotein	Burkholderialata strain ATCC17760/DSM23089/LMG22485/NCIMB9086/R18194/383	54.808	7.55e-119	343
Aromatic Degradation	9.2	Iron-sulfur-binding ferredoxin reductase	Q39N47	Ferredoxin/OxidoreductaseFAD/NAD(P)-bindingprotein	Burkholderialata strain ATCC17760/DSM23089/LMG22485/NCIMB9086/R18194/383	34.783	0.000132	40.8
Aromatic Degradation	9.1	dihydroorotate dehydrogenase (electron transfer subunit)	Q39N47	Ferredoxin/OxidoreductaseFAD/NAD(P)-bindingprotein	Burkholderialata strain ATCC17760/DSM23089/LMG22485/NCIMB9086/R18194/383	27.586	0.000353	39.3
Aromatic Degradation	13.1	dihydroorotate dehydrogenase (electron transfer subunit)	Q39N47	Ferredoxin/OxidoreductaseFAD/NAD(P)-bindingprotein	Burkholderialata strain ATCC17760/DSM23089/LMG22485/NCIMB9086/R18194/383	27.586	0.000353	39.3
Aromatic Degradation	9.2	2-oxoglutarate dioxygenase (ethylene-forming)	A0A0N7FUQ4	Oxidoreductase	Gordoniaphthalatica	47.401	3.15e-96	287
Aromatic Degradation	9.2	Iron-sulfur-binding ferredoxin reductase	I7G3D2	PutativeIron-sulfuroxidoreductase	Mycobacteriumsmegmatis strain ATCC700084/mc2155	39.394	0.000399	39.7
Aromatic Degradation	10	Vanillate O-demethylase oxidoreductase	I7FPT6	Putativeiron-sulfuroxidoreductase	Mycobacteriumsmegmatis strain ATCC700084/mc2155	38.816	2.84e-56	182
Aromatic Degradation	13.2	Vanillate O-demethylase oxidoreductase	I7FPT6	Putativeiron-sulfuroxidoreductase	Mycobacteriumsmegmatis strain ATCC700084/mc2155	38.816	2.84e-56	182
Aromatic Degradation	9.1	dihydroorotate dehydrogenase (electron transfer subunit)	I7FPT6	Putativeiron-sulfuroxidoreductase	Mycobacteriumsmegmatis strain ATCC700084/mc2155	28.07	0.000227	39.7
Aromatic Degradation	13.1	dihydroorotate dehydrogenase (electron transfer subunit)	I7FPT6	Putativeiron-sulfuroxidoreductase	Mycobacteriumsmegmatis strain ATCC700084/mc2155	28.07	0.000227	39.7
Aromatic Degradation	10	Vanillate O-demethylase oxidoreductase	C9YAY0	VanillateO-demethylaseoxidoreductase	CurvibacterputativesymbiontofHydramagnipapillata	59.615	1.38e-132	378
Aromatic Degradation	13.2	Vanillate O-demethylase oxidoreductase	C9YAY0	VanillateO-demethylaseoxidoreductase	CurvibacterputativesymbiontofHydramagnipapillata	59.615	1.38e-132	378
Aromatic Degradation	9.2	Iron-sulfur-binding ferredoxin reductase	A0A2X0TSK8	VanillateO-demethylaseoxidoreductase	Acinetobacterhaemolyticus	34.694	0.00012	41.2
Aromatic Degradation	13.1	flavohemoglobin	A0A336CC72	VanillateO-demethylaseoxidoreductase	Acinetobacterbaumannii	28.279	4.48e-12	64.3
Aromatic Degradation	9.1	flavohemoglobin	C9YAY0	VanillateO-demethylaseoxidoreductase	CurvibacterputativesymbiontofHydramagnipapillata	27.755	3.82e-15	73.9
Aromatic Degradation	10	Vanillate O-demethylase oxidoreductase	B9TJ52	VanillateO-demethylaseoxidoreductase,putative(Fragment)	Ricinuscommunis	40.84	1.33e-47	159
Aromatic Degradation	13.2	Vanillate O-demethylase oxidoreductase	B9TJ52	VanillateO-demethylaseoxidoreductase,putative(Fragment)	Ricinuscommunis	40.84	1.33e-47	159
Aromatic Degradation	9.2	Flavohemoprotein	B9TJ52	VanillateO-demethylaseoxidoreductase,putative(Fragment)	Ricinuscommunis	31.579	9.99e-09	53.9
Aromatic Degradation	9.1	flavohemoglobin	B9TJ52	VanillateO-demethylaseoxidoreductase,putative(Fragment)	Ricinuscommunis	25	3.83e-08	52
Aromatic Degradation	13.1	flavohemoglobin	B9TJ52	VanillateO-demethylaseoxidoreductase,putative(Fragment)	Ricinuscommunis	25	1.81e-08	53.1
Aromatic Degradation	10	Vanillate O-demethylase oxidoreductase	B0VAG3	VanillateO-demethylaseoxidoreductase(Vanillatedegradationferredoxin-likeprotein)	Acinetobacterbaumannii strain AYE	52.063	2.07e-119	344
Aromatic Degradation	13.2	Vanillate O-demethylase oxidoreductase	B0VAG3	VanillateO-demethylaseoxidoreductase(Vanillatedegradationferredoxin-likeprotein)	Acinetobacterbaumannii strain AYE	52.063	2.07e-119	344
Aromatic Degradation	9.2	Iron-sulfur-binding ferredoxin reductase	B7LLA9	VanillateO-demethylaseoxidoreductase(Vanillatedegradationferredoxin-likeprotein)	Escherichiafergusonii strain ATCC35469/DSM13698/CDC0568-73	32.258	0.001	38.1
Aromatic Degradation	13.1	flavohemoglobin	B0VAG3	VanillateO-demethylaseoxidoreductase(Vanillatedegradationferredoxin-likeprotein)	Acinetobacterbaumannii strain AYE	26.86	1.18e-11	63.2
Aromatic Degradation	9.1	flavohemoglobin	B0VAG3	VanillateO-demethylaseoxidoreductase(Vanillatedegradationferredoxin-likeprotein)	Acinetobacterbaumannii strain AYE	26.033	5.13e-10	58.2
Aromatic Degradation	10	Vanillate O-demethylase oxidoreductase	I0HNC1	VanillateO-demethylaseoxidoreductaseVanB	Rubrivivaxgelatinosus strain NBRC100245/IL144	49.371	2.89e-102	301
Aromatic Degradation	13.2	Vanillate O-demethylase oxidoreductase	I0HNC1	VanillateO-demethylaseoxidoreductaseVanB	Rubrivivaxgelatinosus strain NBRC100245/IL144	49.371	2.89e-102	301
Aromatic Degradation	9.2	Flavohemoprotein	I0HNC1	VanillateO-demethylaseoxidoreductaseVanB	Rubrivivaxgelatinosus strain NBRC100245/IL144	28.333	1.25e-14	72.4
Aromatic Degradation	13.1	flavohemoglobin	I0HNC1	VanillateO-demethylaseoxidoreductaseVanB	Rubrivivaxgelatinosus strain NBRC100245/IL144	24.691	3.71e-13	67.8
Aromatic Degradation	9.1	flavohemoglobin	I0HNC1	VanillateO-demethylaseoxidoreductaseVanB	Rubrivivaxgelatinosus strain NBRC100245/IL144	23.868	2.83e-11	62
Aromatic Degradation	9.2	Iron-sulfur-binding ferredoxin reductase	A0A1N0RJQ5	Iron-sulfuroxidoreductase	Mycobacteroidesabscessussub sp. abscessus	48.485	0.000182	38.1
Aromatic Degradation	10	2-polyprenylphenol hydroxylase and related flavodoxin oxidoreductases	A0A0U1BC60	Iron-sulfuroxidoreductase	Mycobacteroidesabscessus	44.186	0.00035	40
Aromatic Degradation	13.2	2-polyprenylphenol hydroxylase and related flavodoxin oxidoreductases	A0A0U1BC60	Iron-sulfuroxidoreductase	Mycobacteroidesabscessus	44.186	0.00035	40
Aromatic Degradation	10	2-polyprenylphenol hydroxylase and related flavodoxin oxidoreductases	A0A1N3N668	Iron-sulfuroxidoreductase	Mycobacteroidesabscessussub sp. abscessus	44.186	0.00035	40
Aromatic Degradation	9.1	dihydroorotate dehydrogenase (electron transfer subunit)	A0A1T8TM21	Iron-sulfuroxidoreductase	Mycobacteroidesabscessussub sp. bolletii	24.845	0.000348	39.3
Aromatic Degradation	13.1	dihydroorotate dehydrogenase (electron transfer subunit)	A0A1T8TM21	Iron-sulfuroxidoreductase	Mycobacteroidesabscessussub sp. bolletii	24.845	0.000348	39.3
Aromatic Degradation	10	Vanillate O-demethylase oxidoreductase	A0A0B5FEH3	Oxidoreductase	Pandoraeaapista	56.41	3.07e-125	359
Aromatic Degradation	13.2	Vanillate O-demethylase oxidoreductase	A0A0B5FEH3	Oxidoreductase	Pandoraeaapista	56.41	3.07e-125	359
Aromatic Degradation	13.1	flavohemoglobin	A0A286H3W2	Oxidoreductase	Rathayibacterrathayi	27.236	1.09e-12	66.2
Aromatic Degradation	9.1	flavohemoglobin	A0A0M3FGM5	Oxidoreductase	Acinetobacterbaumannii	26.943	1.41e-08	53.9
PAH/Phenol/Other	9.2	glycine betaine catabolism B	N1M644	Probablephenolhydrolase	Rhodococcus sp. EsD8	33.333	7.2e-08	51.6
PAH/Phenol/Other	10	Flavodoxin reductases (ferredoxin-NADPH reductases) family 1	N1M644	Probablephenolhydrolase	Rhodococcus sp. EsD8	31.325	4.84e-07	48.9
PAH/Phenol/Other	13.2	Flavodoxin reductases (ferredoxin-NADPH reductases) family 1	N1M644	Probablephenolhydrolase	Rhodococcus sp. EsD8	31.325	4.84e-07	48.9
PAH/Phenol/Other	9.1	dihydroorotate dehydrogenase (electron transfer subunit)	N1M644	Probablephenolhydrolase	Rhodococcus sp. EsD8	28.571	9.02e-06	44.3
PAH/Phenol/Other	13.1	dihydroorotate dehydrogenase (electron transfer subunit)	N1M644	Probablephenolhydrolase	Rhodococcus sp. EsD8	28.571	9.02e-06	44.3
PAH/Phenol/Other	9.2	Toluate 1,2-dioxygenase subunit alpha	Q9KHU1	Naphthaleneinducibledioxygenaselargesubunit	Mycobacteriumvanbaalenii	35.644	3.51e-43	155
PAH/Phenol/Other	10	Toluate 1,2-dioxygenase subunit alpha	Q9KHU1	Naphthaleneinducibledioxygenaselargesubunit	Mycobacteriumvanbaalenii	33.824	4.06e-41	150
PAH/Phenol/Other	13.2	Toluate 1,2-dioxygenase subunit alpha	Q9KHU1	Naphthaleneinducibledioxygenaselargesubunit	Mycobacteriumvanbaalenii	33.824	4.06e-41	150
PAH/Phenol/Other	13.1	2Fe-2S ferredoxin	Q9KHU1	Naphthaleneinducibledioxygenaselargesubunit	Mycobacteriumvanbaalenii	31.522	3.19e-11	61.6
PAH/Phenol/Other	9.2	Toluate 1,2-dioxygenase subunit beta	Q6H2J5	NidB2	Mycobacteriumvanbaalenii	37.037	2.1e-10	54.3
PAH/Phenol/Other	10	Toluate 1,2-dioxygenase subunit beta	Q6H2J5	NidB2	Mycobacteriumvanbaalenii	35.897	1.84e-09	52
PAH/Phenol/Other	13.2	Toluate 1,2-dioxygenase subunit beta	Q6H2J5	NidB2	Mycobacteriumvanbaalenii	35.897	1.84e-09	52
PAH/Phenol/Other	10	Putative aldolase class 2 protein CC 1201	A0A1Q8KNT8	Phenanthrene-4,5-dicarboxylate5-decarboxylase,3,4-dihydroxyphthalatedecarboxylase	Pseudonocardia sp. Ae707	27.727	2.02e-09	54.3
PAH/Phenol/Other	13.2	Putative aldolase class 2 protein CC 1201	A0A1Q8KNT8	Phenanthrene-4,5-dicarboxylate5-decarboxylase,3,4-dihydroxyphthalatedecarboxylase	Pseudonocardia sp. Ae707	27.727	2.02e-09	54.3
PAH/Phenol/Other	9.2	Aldolase	A0A1Q8KNT8	Phenanthrene-4,5-dicarboxylate5-decarboxylase,3,4-dihydroxyphthalatedecarboxylase	Pseudonocardia sp. Ae707	27.57	5.14e-08	50.4
PAH/Phenol/Other	9.1	5-deoxy-D-ribulose 1-phosphate aldolase	A0A1Q8KNT8	Phenanthrene-4,5-dicarboxylate5-decarboxylase,3,4-dihydroxyphthalatedecarboxylase	Pseudonocardia sp. Ae707	26.606	6.89e-08	49.3
PAH/Phenol/Other	10	2-polyprenylphenol hydroxylase and related flavodoxin oxidoreductases	K8XRS6	Phenolhydrolase	RhodococcusopacusM213	29.667	3.2e-17	79
PAH/Phenol/Other	13.2	2-polyprenylphenol hydroxylase and related flavodoxin oxidoreductases	K8XRS6	Phenolhydrolase	RhodococcusopacusM213	29.667	3.2e-17	79
PAH/Phenol/Other	9.2	Iron-sulfur-binding ferredoxin reductase	I0WXI8	Phenolhydrolase	RhodococcusimtechensisRKJ300	29.508	3.71e-23	95.9
PAH/Phenol/Other	9.1	dihydroorotate dehydrogenase (electron transfer subunit)	I0WXI8	Phenolhydrolase	RhodococcusimtechensisRKJ300	28.5	4.39e-07	48.1
PAH/Phenol/Other	13.1	dihydroorotate dehydrogenase (electron transfer subunit)	I0WXI8	Phenolhydrolase	RhodococcusimtechensisRKJ300	28.5	4.39e-07	48.1
PAH/Phenol/Other	10	phenylacetyl-CoA 1,2-epoxidase, reductase subunit	A2SI47	Phenolhydrolasereductase	Methylibiumpetroleiphilum strain ATCCBAA-1232/LMG22953/PM1	41.379	4.97e-11	61.2
PAH/Phenol/Other	13.2	phenylacetyl-CoA 1,2-epoxidase, reductase subunit	A2SI47	Phenolhydrolasereductase	Methylibiumpetroleiphilum strain ATCCBAA-1232/LMG22953/PM1	41.379	4.97e-11	61.2
PAH/Phenol/Other	9.2	glycine betaine catabolism B	A2SI47	Phenolhydrolasereductase	Methylibiumpetroleiphilum strain ATCCBAA-1232/LMG22953/PM1	37.662	9.01e-11	60.5
PAH/Phenol/Other	9.1	(2Fe-2S)-binding protein	A2SI47	Phenolhydrolasereductase	Methylibiumpetroleiphilum strain ATCCBAA-1232/LMG22953/PM1	31.395	4.75e-05	38.9
PAH/Phenol/Other	13.1	(2Fe-2S)-binding protein	A2SI47	Phenolhydrolasereductase	Methylibiumpetroleiphilum strain ATCCBAA-1232/LMG22953/PM1	31.395	9.2e-05	37.7
PAH/Phenol/Other	9.1	putative anionic nitroalkane monoxygenase	Q6REN2	Putativenitropropanedioxygenase	Rhodococcus sp. DK17	32.836	2.46e-34	127
PAH/Phenol/Other	13.1	putative anionic nitroalkane monoxygenase	Q6REN2	Putativenitropropanedioxygenase	Rhodococcus sp. DK17	32.537	5.85e-33	123
PAH/Phenol/Other	10	Nitronate monooxygenase	Q6REN2	Putativenitropropanedioxygenase	Rhodococcus sp. DK17	28.358	1.97e-20	88.6
PAH/Phenol/Other	13.2	Nitronate monooxygenase	Q6REN2	Putativenitropropanedioxygenase	Rhodococcus sp. DK17	28.358	1.97e-20	88.6
PAH/Phenol/Other	9.2	Nitronate monooxygenase	Q6REN2	Putativenitropropanedioxygenase	Rhodococcus sp. DK17	25.816	9.88e-22	92.4
PAH/Phenol/Other	9.1	gentisate 1,2-dioxygenase	C0KUL5	1-hydroxy-2-naphthoicaciddioxygenase	Mycobacterium sp. CH1	32.647	7.45e-58	190
PAH/Phenol/Other	10	Beta-ketoadipate enol-lactone hydrolase	Q83ZF0	2-hydroxy-6-oxo-6-(2'-carboxyphenyl)-hexa-2,4-dienoatehydrolase	Terrabacter sp. strain DBF63	38.462	1.06e-18	82.4
PAH/Phenol/Other	13.2	Beta-ketoadipate enol-lactone hydrolase	Q83ZF0	2-hydroxy-6-oxo-6-(2'-carboxyphenyl)-hexa-2,4-dienoatehydrolase	Terrabacter sp. strain DBF63	38.462	1.06e-18	82.4
PAH/Phenol/Other	9.2	Alpha/beta hydrolase	Q83ZF0	2-hydroxy-6-oxo-6-(2'-carboxyphenyl)-hexa-2,4-dienoatehydrolase	Terrabacter sp. strain DBF63	35.135	2.49e-07	49.3
PAH/Phenol/Other	9.1	Alpha/beta hydrolase	Q83ZF0	2-hydroxy-6-oxo-6-(2'-carboxyphenyl)-hexa-2,4-dienoatehydrolase	Terrabacter sp. strain DBF63	29.412	2.39e-10	58.5
PAH/Phenol/Other	13.1	Acetyltransferase	Q83ZF0	2-hydroxy-6-oxo-6-(2'-carboxyphenyl)-hexa-2,4-dienoatehydrolase	Terrabacter sp. strain DBF63	26.733	1.12e-10	59.3
PAH/Phenol/Other	9.2	nitronate monooxygenase	A0A0N9N4Y4	2-nitropropanedioxygenase	Gordoniaphthalatica	51.104	1.02e-83	254
PAH/Phenol/Other	10	Dioxygenases related to 2-nitropropane dioxygenase	A0A0N9N4Y4	2-nitropropanedioxygenase	Gordoniaphthalatica	49.841	3.52e-80	244
PAH/Phenol/Other	13.2	Dioxygenases related to 2-nitropropane dioxygenase	A0A0N9N4Y4	2-nitropropanedioxygenase	Gordoniaphthalatica	49.841	3.52e-80	244
PAH/Phenol/Other	9.1	putative anionic nitroalkane monoxygenase	A0A0N9NKT9	2-nitropropanedioxygenase	Gordoniaphthalatica	40.361	5.42e-69	218
PAH/Phenol/Other	13.1	putative anionic nitroalkane monoxygenase	A0A0N9NKT9	2-nitropropanedioxygenase	Gordoniaphthalatica	39.394	4.54e-67	213
PAH/Phenol/Other	10	Nitronate monooxygenase	A0A0N9NKT9	2-nitropropanedioxygenase	Gordoniaphthalatica	36.391	2.2e-46	159
PAH/Phenol/Other	10	Glyoxalase/bleomycin resistance protein/dioxygenase superfamily protein	A0A2Z5UC95	23DHBA3,4-dioxygenase	Pseudomonasstutzeri	29.524	3.65e-05	42.4
PAH/Phenol/Other	13.2	Glyoxalase/bleomycin resistance protein/dioxygenase superfamily protein	A0A2Z5UC95	23DHBA3,4-dioxygenase	Pseudomonasstutzeri	29.524	3.65e-05	42.4
PAH/Phenol/Other	9.1	Glycosyl transferase	A0A0V8HPX8	4,4'-diaponeurosporenoateglycosyltransferase	Bacillusenclensis	44.048	3.17e-10	60.5
PAH/Phenol/Other	13.1	protein of unknown function	A0A0V8HPX8	4,4'-diaponeurosporenoateglycosyltransferase	Bacillusenclensis	44.048	3.47e-10	60.1
PAH/Phenol/Other	9.2	Glycosyl transferase family 2	A0A0V8HPX8	4,4'-diaponeurosporenoateglycosyltransferase	Bacillusenclensis	34.884	2.66e-06	46.6
PAH/Phenol/Other	10	Glycosyl transferase, group 2 family protein	A0A0V8HPX8	4,4'-diaponeurosporenoateglycosyltransferase	Bacillusenclensis	29.474	8.24e-06	43.9
PAH/Phenol/Other	13.2	Glycosyl transferase, group 2 family protein	A0A0V8HPX8	4,4'-diaponeurosporenoateglycosyltransferase	Bacillusenclensis	29.474	8.24e-06	43.9
PAH/Phenol/Other	13.1	2Fe-2S ferredoxin	A0A1A5XFM6	5,5'-dehydrodivanillateO-demethylase	Paraburkholderiatropica	34.375	4.84e-18	82
PAH/Phenol/Other	9.1	assimilatory nitrite reductase subunit	A0A1A5XFM6	5,5'-dehydrodivanillateO-demethylase	Paraburkholderiatropica	32.692	2.01e-05	39.7
PAH/Phenol/Other	9.2	vanillate monooxygenase	A0A1A5XFM6	5,5'-dehydrodivanillateO-demethylase	Paraburkholderiatropica	30.178	4.72e-20	89
PAH/Phenol/Other	10	Phenylpropionate dioxygenase-like ring-hydroxylating dioxygenase large terminal subunit	A0A1A5XFM6	5,5'-dehydrodivanillateO-demethylase	Paraburkholderiatropica	26.705	1.89e-18	84
PAH/Phenol/Other	13.2	Phenylpropionate dioxygenase-like ring-hydroxylating dioxygenase large terminal subunit	A0A1A5XFM6	5,5'-dehydrodivanillateO-demethylase	Paraburkholderiatropica	26.705	1.89e-18	84
PAH/Phenol/Other	10	Pirin-related protein	A0A0N9MT24	Quercetin2,3-dioxygenase	Gordoniaphthalatica	37.156	2.99e-34	121
PAH/Phenol/Other	13.2	Pirin-related protein	A0A0N9MT24	Quercetin2,3-dioxygenase	Gordoniaphthalatica	37.156	2.99e-34	121
PAH/Phenol/Other	9.2	putative quercetin 2,3-dioxygenase sll1773	A0A0N9MT24	Quercetin2,3-dioxygenase	Gordoniaphthalatica	36.91	1.37e-45	150
PAH/Phenol/Other	13.1	putative quercetin 2,3-dioxygenase ZMO1337	A0A0N9MT24	Quercetin2,3-dioxygenase	Gordoniaphthalatica	31.884	3.48e-32	115
PAH/Phenol/Other	9.1	putative quercetin 2,3-dioxygenase ZMO1337	A0A0N9MT24	Quercetin2,3-dioxygenase	Gordoniaphthalatica	31.401	2.25e-31	113
PAH/Phenol/Other	10	Taurine dioxygenase	A0A0N9N9P8	Taurinedioxygenase	Gordoniaphthalatica	68.085	3.71e-146	410
PAH/Phenol/Other	13.2	Taurine dioxygenase	A0A0N9N9P8	Taurinedioxygenase	Gordoniaphthalatica	68.085	3.71e-146	410
PAH/Phenol/Other	9.2	taurine dioxygenase	A0A0N7FU32	Taurinedioxygenase	Gordoniaphthalatica	40.647	1.89e-55	179
PAH/Phenol/Other	10	(2Fe-2S)-binding protein	G8FRC5	Tert-butylalcoholmonooxygenase	Aquincolatertiaricarbonis	38.182	0.000127	37.7
PAH/Phenol/Other	13.2	(2Fe-2S)-binding protein	G8FRC5	Tert-butylalcoholmonooxygenase	Aquincolatertiaricarbonis	38.182	0.000127	37.7
PAH/Phenol/Other	9.2	vanillate monooxygenase	G8FRC5	Tert-butylalcoholmonooxygenase	Aquincolatertiaricarbonis	33.951	7.31e-23	97.4
PAH/Phenol/Other	13.1	2Fe-2S ferredoxin	G8FRC5	Tert-butylalcoholmonooxygenase	Aquincolatertiaricarbonis	30.303	2.74e-17	80.1
PAH/Phenol/Other	10	Vanillate O-demethylase oxidoreductase	G8FRC6	Tert-butylalcoholmonooxygenasereductase	Aquincolatertiaricarbonis	44.586	2.5e-84	255
PAH/Phenol/Other	13.2	Vanillate O-demethylase oxidoreductase	G8FRC6	Tert-butylalcoholmonooxygenasereductase	Aquincolatertiaricarbonis	44.586	2.5e-84	255
PAH/Phenol/Other	9.2	Ferredoxin / Ferredoxin--NAD(+) reductase	G8FRC6	Tert-butylalcoholmonooxygenasereductase	Aquincolatertiaricarbonis	33.333	0.000191	40.8
PAH/Phenol/Other	13.1	flavohemoglobin	G8FRC6	Tert-butylalcoholmonooxygenasereductase	Aquincolatertiaricarbonis	27.778	5.13e-13	67.4
PAH/Phenol/Other	9.1	flavohemoglobin	G8FRC6	Tert-butylalcoholmonooxygenasereductase	Aquincolatertiaricarbonis	26.923	6.83e-11	60.8
PAH/Phenol/Other	13.1	putative enzyme	A0A0M0FWC0	Glyoxalase	Azoarcus sp. PA01	26.471	0.000119	37.7
PAH/Phenol/Other	9.1	putative enzyme	A0A0M0FWC0	Glyoxalase	Azoarcus sp. PA01	25.735	0.000153	37.7
PET	10	Putative dienelactone hydrolase	A0A2P8AA05	Poly(Ethyleneterephthalate)hydrolase	Streptomyces sp. 111WW2	23.767	2.93e-05	43.1
PET	13.2	Putative dienelactone hydrolase	A0A2P8AA05	Poly(Ethyleneterephthalate)hydrolase	Streptomyces sp. 111WW2	23.767	2.93e-05	43.1
PET	9.1	platelet-activating factor acetylhydrolase	A0A2S6X119	Poly(Ethyleneterephthalate)hydrolase	Streptomyces sp. MH60	23.75	7.52e-06	45.4
PET	10	Toluate 1,2-dioxygenase subunit alpha	Q6REK1	Putativeterephthalate1,2-dioxygenase	Rhodococcus sp. DK17	32.301	6.62e-33	127
PET	13.2	Toluate 1,2-dioxygenase subunit alpha	Q6REK1	Putativeterephthalate1,2-dioxygenase	Rhodococcus sp. DK17	32.301	6.62e-33	127
PET	13.1	2Fe-2S ferredoxin	Q6REK1	Putativeterephthalate1,2-dioxygenase	Rhodococcus sp. DK17	28.571	0.000624	38.9
PET	9.2	Toluate 1,2-dioxygenase subunit alpha	Q6REK1	Putativeterephthalate1,2-dioxygenase	Rhodococcus sp. DK17	27.089	2.63e-31	122
PET	10	phenylacetyl-CoA 1,2-epoxidase, reductase subunit	TPDR1	Terephthalate1,2-dioxygenase,reductasecomponent1	Comamonas sp.	34.921	3.46e-05	43.1
PET	13.2	phenylacetyl-CoA 1,2-epoxidase, reductase subunit	TPDR1	Terephthalate1,2-dioxygenase,reductasecomponent1	Comamonas sp.	34.921	3.46e-05	43.1
PET	9.2	Iron-sulfur-binding ferredoxin reductase	TPDR1	Terephthalate1,2-dioxygenase,reductasecomponent1	Comamonas sp.	30.894	3.93e-22	92.8
PET	9.1	flavohemoglobin	TPDR1	Terephthalate1,2-dioxygenase,reductasecomponent1	Comamonas sp.	22.831	1.47e-12	66.2
PET	13.1	flavohemoglobin	TPDR1	Terephthalate1,2-dioxygenase,reductasecomponent1	Comamonas sp.	22.374	8.74e-13	66.6
PET	10	phenylacetyl-CoA 1,2-epoxidase, reductase subunit	TPDR2	Terephthalate1,2-dioxygenase,reductasecomponent2	Comamonas sp.	36.508	6.73e-06	45.4
PET	13.2	phenylacetyl-CoA 1,2-epoxidase, reductase subunit	TPDR2	Terephthalate1,2-dioxygenase,reductasecomponent2	Comamonas sp.	36.508	6.73e-06	45.4
PET	9.2	Iron-sulfur-binding ferredoxin reductase	TPDR2	Terephthalate1,2-dioxygenase,reductasecomponent2	Comamonas sp.	31.707	1.32e-22	94
PET	9.1	flavohemoglobin	TPDR2	Terephthalate1,2-dioxygenase,reductasecomponent2	Comamonas sp.	22.973	5.9e-13	67.4
PET	13.1	flavohemoglobin	TPDR2	Terephthalate1,2-dioxygenase,reductasecomponent2	Comamonas sp.	22.523	6.52e-13	67
PET	10	Toluate 1,2-dioxygenase subunit alpha	TPDA1	Terephthalate1,2-dioxygenase,terminaloxygenasecomponentsubunitalpha1	Comamonas sp.	34.101	2.15e-29	117
PET	13.2	Toluate 1,2-dioxygenase subunit alpha	TPDA1	Terephthalate1,2-dioxygenase,terminaloxygenasecomponentsubunitalpha1	Comamonas sp.	34.101	2.15e-29	117
PET	9.2	Toluate 1,2-dioxygenase subunit alpha	TPDA1	Terephthalate1,2-dioxygenase,terminaloxygenasecomponentsubunitalpha1	Comamonas sp.	33.18	4.54e-29	116
PET	10	Toluate 1,2-dioxygenase subunit alpha	TPDA2	Terephthalate1,2-dioxygenase,terminaloxygenasecomponentsubunitalpha2	Comamonas sp.	34.101	2.21e-29	117
PET	13.2	Toluate 1,2-dioxygenase subunit alpha	TPDA2	Terephthalate1,2-dioxygenase,terminaloxygenasecomponentsubunitalpha2	Comamonas sp.	34.101	2.21e-29	117
PET	9.2	glycine betaine catabolism A	TPDA2	Terephthalate1,2-dioxygenase,terminaloxygenasecomponentsubunitalpha2	Comamonas sp.	28.879	5.56e-24	101
PET	9.2	Carboxylesterase 2	A0A1L7XXB0	Relatedtopoly(3-hydroxybutyrate)depolymerase	Phialocephalasubalpina	32	0.000143	39.7
PET	9.1	Phospholipase	A0A1E1MSN7	Relatedtopoly(3-hydroxybutyrate)depolymerase	Rhynchosporiumsecalis	27.885	5.65e-05	42.7
PET	10	Carboxylesterase 2	A0A120F7D2	Cellulose-bindingprotein	Micromonosporarifamycinica	27.976	0.000859	37.7
PET	13.2	Carboxylesterase 2	A0A120F7D2	Cellulose-bindingprotein	Micromonosporarifamycinica	27.976	0.000859	37.7
PET	9.1	Phospholipase	A0A2W1GYW5	Amidasedomaincontainingprotein	Pyrenophoratritici-repentis	25.389	0.001	38.9
PET	9.2	vanillate monooxygenase	Q12BN2	Twin-argininetranslocationpathwaysignal	Polaromonas sp. strain JS666/ATCCBAA-500	39.456	5.89e-25	103
PET	13.1	2Fe-2S ferredoxin	Q12BN2	Twin-argininetranslocationpathwaysignal	Polaromonas sp. strain JS666/ATCCBAA-500	33.152	1.09e-21	93.2
PET	10	(2Fe-2S)-binding protein	Q12BN2	Twin-argininetranslocationpathwaysignal	Polaromonas sp. strain JS666/ATCCBAA-500	31.034	2.72e-07	45.4
PET	13.2	(2Fe-2S)-binding protein	Q12BN2	Twin-argininetranslocationpathwaysignal	Polaromonas sp. strain JS666/ATCCBAA-500	31.034	2.72e-07	45.4
PET	10	Alpha-ketoglutaric semialdehyde dehydrogenase	Q9KHU2	Aldehydedehydrogenase	Mycobacteriumvanbaalenii	38.095	2.27e-11	63.9
PET	13.2	Alpha-ketoglutaric semialdehyde dehydrogenase	Q9KHU2	Aldehydedehydrogenase	Mycobacteriumvanbaalenii	38.095	2.27e-11	63.9
PET	9.1	NADP-dependent glyceraldehyde-3-phosphate dehydrogenase	Q9KHU2	Aldehydedehydrogenase	Mycobacteriumvanbaalenii	33.974	8.23e-74	239
PET	13.1	NADP-dependent glyceraldehyde-3-phosphate dehydrogenase	Q9KHU2	Aldehydedehydrogenase	Mycobacteriumvanbaalenii	33.824	4.45e-74	239
PET	9.2	Alpha-ketoglutaric semialdehyde dehydrogenase 2	Q9KHU2	Aldehydedehydrogenase	Mycobacteriumvanbaalenii	33.333	6.73e-11	62.4
PHA	13.1	chitin-binding protein	F5Y5F8	Candidatepoly(3-hydroxybutyrate)depolymerase(PHBdepolymerase)	Ramlibactertataouinensis strain ATCCBAA-407/DSM14655/LMG21543/TTB310	39.437	2.69e-07	50.8
PHA	9.1	chitin-binding protein	F5Y5F8	Candidatepoly(3-hydroxybutyrate)depolymerase(PHBdepolymerase)	Ramlibactertataouinensis strain ATCCBAA-407/DSM14655/LMG21543/TTB310	37.037	1.98e-07	51.2
PHA	13.1	chitin-binding protein	F5Y5F8	Candidatepoly(3-hydroxybutyrate)depolymerase(PHBdepolymerase)	Ramlibactertataouinensis strain ATCCBAA-407/DSM14655/LMG21543/TTB310	32.911	0.000841	39.7
PHA	13.1	Endonuclease/exonuclease/phosphatase family	A0A0V8HKN2	Esterase,PHBdepolymerasefamily	Bacillusenclensis	41.176	1.93e-05	45.8
PHA	9.1	Endonuclease	A0A0V8HKN2	Esterase,PHBdepolymerasefamily	Bacillusenclensis	39.706	0.0001	43.5
PHA	9.2	ferric-chelate reductase (NADPH)	A0A1I2UFQ4	Esterase,PHBdepolymerasefamily	Bacillusmegaterium	39.655	0.000556	38.5
PHA	9.1	polyhydroxyalkanoate synthase subunit PhaC	A0A1P8QQE2	IntracellularPHBdepolymerase,polyhydroxyalkanoatedepolymerase	Methylobacteriumextorquens	25.714	1.99e-05	43.9
PHA	13.1	polyhydroxyalkanoate synthase subunit PhaC	A0A1P8QQE2	IntracellularPHBdepolymerase,polyhydroxyalkanoatedepolymerase	Methylobacteriumextorquens	25.714	1.99e-05	43.9
PHA	10	hydrolase, alpha/beta fold family	Q8VV57	PHA-depolymerase	Pseudomonaschlororaphissub sp. aureofaciens	39.13	0.000139	40.8
PHA	13.2	hydrolase, alpha/beta fold family	Q8VV57	PHA-depolymerase	Pseudomonaschlororaphissub sp. aureofaciens	39.13	0.000139	40.8
PHA	9.2	Alpha/beta hydrolase	Q8VV57	PHA-depolymerase	Pseudomonaschlororaphissub sp. aureofaciens	36.232	0.000368	39.7
PHA	9.1	AB hydrolase-1 domain-containing protein	Q8VV57	PHA-depolymerase	Pseudomonaschlororaphissub sp. aureofaciens	34.146	0.000818	37.7
PHA	13.1	Alpha/beta hydrolase	Q8VV57	PHA-depolymerase	Pseudomonaschlororaphissub sp. aureofaciens	27.5	2.28e-12	63.9
PHA	9.2	Poly(3-hydroxyalkanoate) depolymerase	A0A0C1ZS59	Poly(3-hydroxyalkanoate)depolymerase	Pseudomonasfluorescens	100	0	577
PHA	10	Poly(3-hydroxyalkanoate) depolymerase	A0A0A7PVK5	Poly(3-hydroxyalkanoate)depolymerase	PseudomonasputidaS12	99.647	0	574
PHA	13.2	Poly(3-hydroxyalkanoate) depolymerase	A0A0A7PVK5	Poly(3-hydroxyalkanoate)depolymerase	PseudomonasputidaS12	99.647	0	574
PHA	13.1	putative esterase	A0A258G905	Poly(3-hydroxyalkanoate)depolymerase	Sphingomonas sp. 32-62-10	43.182	0.001	38.1
PHA	9.1	putative acyltransferase	A0A1Y5NR38	Poly(3-hydroxyalkanoate)depolymerase	AcinetobacternosocomialisP020	39.344	7.57e-05	42
PHA	9.1	putative non-heme chloroperoxidase	A0A2R7KE93	Poly(3-hydroxyalkanoate)depolymerase	Pseudomonas sp. HMWF006	22.785	1.03e-05	43.9
PHA	10	Non-heme chloroperoxidase	A0A257GVC7	Poly(3-hydroxyalkanoate)depolymerase(Fragment)	BurkholderialesbacteriumPBB4	45.283	2.36e-07	47.4
PHA	13.2	Non-heme chloroperoxidase	A0A257GVC7	Poly(3-hydroxyalkanoate)depolymerase(Fragment)	BurkholderialesbacteriumPBB4	45.283	2.36e-07	47.4
PHA	9.1	putative non-heme chloroperoxidase	A0A257GVC7	Poly(3-hydroxyalkanoate)depolymerase(Fragment)	BurkholderialesbacteriumPBB4	44.681	0.000207	38.9
PHA	9.2	protein of unknown function	A0A0V8SW30	Poly(3-hydroxyalkanoate)depolymerase(Fragment)	Pseudomonas sp. strain ADP	42.308	7.9e-14	63.2
PHA	13.1	putative non-heme chloroperoxidase	A0A257GVC7	Poly(3-hydroxyalkanoate)depolymerase(Fragment)	BurkholderialesbacteriumPBB4	41.071	6.31e-05	40.4
PHA	9.2	Pimeloyl-ACP methyl ester carboxylesterase	B2AIR5	Poly(3-hydroxyalkanoate)depolymerase(PHAdepolymerase)(PHBdepolymerase)	Cupriavidustaiwanensis strain DSM17343/BCRC17206/CIP107171/LMG19424/R1	33.891	1.99e-17	78.6
PHA	9.1	Phospholipase	A0A2X1WPU8	Poly(3-hydroxyalkanoate)depolymeraseC	Paenibacilluspolymyxa	44.533	4.46e-114	338
PHA	13.1	Chitinase A1	M3DMI3	Poly(3-hydroxyalkanoate)depolymeraseC	StreptomycesbottropensisATCC25435	38.356	4.11e-05	44.3
PHA	10	Coenzyme PQQ synthesis protein F	L8JNW8	Poly(3-hydroxyalkanoate)depolymeraseC	FulvivirgaimtechensisAK7	30.818	2.98e-07	51.2
PHA	13.2	Coenzyme PQQ synthesis protein F	L8JNW8	Poly(3-hydroxyalkanoate)depolymeraseC	FulvivirgaimtechensisAK7	30.818	2.98e-07	51.2
PHA	9.2	protein of unknown function	A0A2C9EF77	Poly(3-hydroxyalkanoate)depolymerasePhaB	Pseudomonasprotegens strain DSM19095/LMG27888/CHA0	38.75	1.82e-13	62.4
PHA	10	hydrolase, alpha/beta fold family	A0A2C9EF77	Poly(3-hydroxyalkanoate)depolymerasePhaB	Pseudomonasprotegens strain DSM19095/LMG27888/CHA0	37.681	0.000587	38.9
PHA	13.2	hydrolase, alpha/beta fold family	A0A2C9EF77	Poly(3-hydroxyalkanoate)depolymerasePhaB	Pseudomonasprotegens strain DSM19095/LMG27888/CHA0	37.681	0.000587	38.9
PHA	9.1	proline iminopeptidase	U3QSE2	Poly(3-hydroxyalkanoate)depolymerasePhaB	RalstoniapickettiiDTP0602	31.731	8.04e-05	41.2
PHA	13.1	2-succinyl-6-hydroxy-2,4-cyclohexadiene-1-carboxylate synthase	U3QSE2	Poly(3-hydroxyalkanoate)depolymerasePhaB	RalstoniapickettiiDTP0602	30.556	3.84e-09	54.3
PHA	9.1	Phospholipase	F8GXT6	Poly(3-hydroxyalkanoate)depolymerasePhaZ	Cupriavidusnecator strain ATCC43291/DSM13513/N-1	24.889	6.15e-09	55.5
PHA	9.2	Poly(3-hydroxyalkanoate) polymerase 1	Q9WX80	Poly(3-hydroxyalkanoate)synthase	Paracoccusdenitrificans	33.513	9.86e-98	308
PHA	10	Poly(3-hydroxyalkanoate) polymerase 2	Q9WX80	Poly(3-hydroxyalkanoate)synthase	Paracoccusdenitrificans	33.2	1.6e-92	295
PHA	13.2	Poly(3-hydroxyalkanoate) polymerase 2	Q9WX80	Poly(3-hydroxyalkanoate)synthase	Paracoccusdenitrificans	33.2	1.6e-92	295
PHA	9.1	polyhydroxyalkanoate synthase subunit PhaC	Q9WX80	Poly(3-hydroxyalkanoate)synthase	Paracoccusdenitrificans	22.112	1.2e-21	94.4
PHA	13.1	polyhydroxyalkanoate synthase subunit PhaC	Q9WX80	Poly(3-hydroxyalkanoate)synthase	Paracoccusdenitrificans	22.112	1.2e-21	94.4
PHA	13.1	iron-regulated surface determinant protein A	A0A1G7DGE4	Poly(3-hydroxybutyrate)depolymerase	Limimaricolapyoseonensis	52.273	0.00012	43.1
PHA	9.1	Collagenase ColA	E7QQJ1	Poly(3-hydroxybutyrate)depolymerase	HaladaptatuspaucihalophilusDX253	50.725	2.83e-08	55.5
PHA	9.2	putative polyhydroxyalkanoic acid system protein	A0A1V2DRR5	Poly(3-hydroxybutyrate)depolymerase	Marinobacterlutaoensis	46.667	5.28e-24	85.1
PHA	10	Polyhydroxyalkanoic acid system protein	A0A1S2CI13	Poly(3-hydroxybutyrate)depolymerase	Marinobacter sp. AC-23	44.444	6.19e-17	67.4
PHA	13.2	Polyhydroxyalkanoic acid system protein	A0A1S2CI13	Poly(3-hydroxybutyrate)depolymerase	Marinobacter sp. AC-23	44.444	6.19e-17	67.4
PHA	9.2	phospholipase/carboxylesterase	Q2JGX6	Poly(3-hydroxybutyrate)depolymerase-like	Frankiacasuarinae strain DSM45818/CECT9043/CcI3	32.381	8.61e-07	47
PHA	9.1	Phospholipase	A0A1S1QRK6	Poly(3-hydroxybutyrate)depolymerase-likeprotein	Frankia sp. Cc1.17	38.298	0.000487	39.7
PHA	9.2	phospholipase/carboxylesterase	F8EA23	Poly(3-hydroxybutyrate)depolymerase-likeprotein	Runellaslithyformis strain ATCC29530/DSM19594/LMG11500/NCIMB11436/LSU4	31.481	2.55e-07	48.5
PHA	13.1	putative esterase	A0A1V2KK89	Poly(3-hydroxybutyrate)depolymerase-likeprotein	Frankia sp. CcI49	29.67	0.000368	39.3
PHA	13.1	acylaminoacyl-peptidase	D7A8R1	Poly(3-hydroxybutyrate)depolymerase-likeprotein	Starkeyanovella strain ATCC8093/DSM506/CCM1077/IAM12100/NBRC12443/NCIB9113	29.167	2.1e-06	48.5
PHA	9.2	phospholipase/carboxylesterase	D3D929	Poly(3-hydroxybutyrate)depolymerase-likeprotein(Fragment)	Frankia sp. EUN1f	32.895	0.000192	39.7
PHA	13.1	exported protein of unknown function	A0A0B6VGN3	Poly(3-hydroxybutyrate)depolymerase(Fragment)	Diaphorobacternitroreducens	42.254	2.04e-07	52
PHA	9.1	chitin-binding protein	A0A0B6VGN3	Poly(3-hydroxybutyrate)depolymerase(Fragment)	Diaphorobacternitroreducens	38.384	1.17e-09	57.8
PHA	9.2	phospholipase/carboxylesterase	A0A0A0CX10	Poly(3-hydroxybutyrate)depolymerase(Fragment)	InquilinuslimosusMP06	32.941	9.17e-05	39.7
PHA	9.2	phospholipase/carboxylesterase	A0A2U3K069	Poly(3-hydroxybutyrate)depolymerase(Modularprotein)	CandidatusSulfotelmatobacterkueseliae	25.532	4.85e-06	45.1
PHA	9.1	Phospholipase	A0A2U3K069	Poly(3-hydroxybutyrate)depolymerase(Modularprotein)	CandidatusSulfotelmatobacterkueseliae	25.128	7.72e-05	42.7
PHA	9.1	chitin-binding protein	B2AJ22	Poly(3-hydroxybutyrate)depolymerase(PHBdepolymerase)	Cupriavidustaiwanensis strain DSM17343/BCRC17206/CIP107171/LMG19424/R1	37.805	6.57e-10	58.9
PHA	13.1	chitin-binding protein	B2AJA4	Poly(3-hydroxybutyrate)depolymerase(PHBdepolymerase)	Cupriavidustaiwanensis strain DSM17343/BCRC17206/CIP107171/LMG19424/R1	36.585	5.93e-09	55.8
PHA	13.1	exported protein of unknown function	D6KDN8	Poly(3-hydroxybutyrate)depolymeraseC	Streptomyces sp. e14	42	3.19e-05	45.1
PHA	9.1	chitin-binding protein	D9XMY0	Poly(3-hydroxybutyrate)depolymeraseC	StreptomycesgriseoflavusTu4000	32.53	1.16e-06	48.5
PHA	9.1	Phospholipase	P72207	Poly(3-hydroxybutyrate)depolymeraseD	Paucimonaslemoignei	42	5.09e-05	43.1
PHA	9.1	chitin-binding protein	L9PFG0	Poly(3-hydroxybutyrate)depolymerasePhaZ	Janthinobacterium sp. HH01	38.095	3.59e-07	50.4
PHA	13.1	chitin-binding protein	L9PFG0	Poly(3-hydroxybutyrate)depolymerasePhaZ	Janthinobacterium sp. HH01	38.095	2.58e-07	50.8		Marinobacteriumlutimaris
PHA	9.2	phospholipase/carboxylesterase	F8GTY3	Poly(3-hydroxybutyrate)depolymerasePhaZ	Cupriavidusnecator strain ATCC43291/DSM13513/N-1	21.457	0.000162	40		Marinobacterlutaoensis
PHA	9.2	carboxymethylenebutenolidase	D8IWN7	Poly(3-hydroxybutyrate)depolymeraseprotein	Herbaspirillumseropedicae strain SmR1	30.675	0.000677	38.1		MaritimibacteralkaliphilusHTCC2654
PHA	9.1	Phospholipase	D8IWN7	Poly(3-hydroxybutyrate)depolymeraseprotein	Herbaspirillumseropedicae strain SmR1	28.205	0.000796	39.3		Medicagotruncatula
PHA	9.1	polyhydroxyalkanoate synthase subunit PhaC	I3CT80	Poly[D(-)-3-hydroxyalkanoate]depolymerase	Herbaspirillum sp. GW103	22.778	2.35e-06	47		metagenome
PHA	13.1	polyhydroxyalkanoate synthase subunit PhaC	I3CT80	Poly[D(-)-3-hydroxyalkanoate]depolymerase	Herbaspirillum sp. GW103	22.778	2.35e-06	47		Methylibium sp. T29
PHA	9.1	polyhydroxyalkanoate synthase subunit PhaC	D8IQM4	Poly[D(-)-3-hydroxyalkanoate]depolymeraseprotein	Herbaspirillumseropedicae strain SmR1	23.051	1.53e-05	44.3		Methylibiumpetroleiphilum strain ATCCBAA-1232/LMG22953/PM1
PHA	13.1	polyhydroxyalkanoate synthase subunit PhaC	D8IQM4	Poly[D(-)-3-hydroxyalkanoate]depolymeraseprotein	Herbaspirillumseropedicae strain SmR1	23.051	1.53e-05	44.3		Methylobacteriumextorquens
PHA	9.2	protein of unknown function	A0A0N1JMV8	Poly3-hydroxyalkanoatedepolymerase	Pseudomonassyringaepv.cilantro	40	1.69e-13	62.4		Methyloversatilisuniversalis strain ATCCBAA-1314/JCM13912/FAM5
PHA	9.1	2-succinyl-6-hydroxy-2,4-cyclohexadiene-1-carboxylate synthase	A0A0N0F8M8	Poly3-hydroxyalkanoatedepolymerase	Pseudomonassyringaepv.maculicola	30.769	2.11e-09	55.1		Microbacterium sp. J-1
PHA	13.1	2-succinyl-6-hydroxy-2,4-cyclohexadiene-1-carboxylate synthase	A0A0N0F8M8	Poly3-hydroxyalkanoatedepolymerase	Pseudomonassyringaepv.maculicola	30.769	2.43e-09	55.1		MicrocystisaeruginosaTAIHU98
PHA	10	Beta-ketoadipate enol-lactone hydrolase	A0A0N1JMV8	Poly3-hydroxyalkanoatedepolymerase	Pseudomonassyringaepv.cilantro	28.4	2.67e-15	72.4		Micromonosporarifamycinica
PHA	13.2	Beta-ketoadipate enol-lactone hydrolase	A0A0N1JMV8	Poly3-hydroxyalkanoatedepolymerase	Pseudomonassyringaepv.cilantro	28.4	2.67e-15	72.4		Modestobactermarinus
PHA	10	Protein-L-isoaspartate O-methyltransferase	A0A1A7BCI4	Poly3-HydroxybutyrateDepolymerase	PorphyrobacterdokdonensisDSW-74	37.624	0.000572	38.1		Monoraphidiumneglectum
PHA	13.2	Protein-L-isoaspartate O-methyltransferase	A0A1A7BCI4	Poly3-HydroxybutyrateDepolymerase	PorphyrobacterdokdonensisDSW-74	37.624	0.000572	38.1		Mycobacterium sp. CH-1
PHA	9.2	3-oxoadipate enol-lactonase	F5RI81	Poly3-hydroxybutyratedepolymerase	Methyloversatilisuniversalis strain ATCCBAA-1314/JCM13912/FAM5	35.537	9.43e-14	67.8		Mycobacterium sp. CH1
PHA	9.1	putative hydrolase	F5RI81	Poly3-hydroxybutyratedepolymerase	Methyloversatilisuniversalis strain ATCCBAA-1314/JCM13912/FAM5	32.143	9.86e-06	43.9		Mycobacterium sp. PAH2.135
PHA	10	Non-heme chloroperoxidase	Q0SIP7	Probablepoly(3-hydroxyalkanoate)depolymerase	Rhodococcusjostii strain RHA1	33.333	0.000249	39.7		Mycobacteriumchimaera
PHA	13.2	Non-heme chloroperoxidase	Q0SIP7	Probablepoly(3-hydroxyalkanoate)depolymerase	Rhodococcusjostii strain RHA1	33.333	0.000249	39.7		Mycobacteriumflavescens
PHA	9.2	Pimeloyl-ACP methyl ester carboxylesterase	Q0SIP7	Probablepoly(3-hydroxyalkanoate)depolymerase	Rhodococcusjostii strain RHA1	31.783	9.46e-20	85.5		Mycobacteriumintracellulare strain ATCC13950/DSM43223/JCM6384/NCTC13025/3600
PHA	9.1	proline iminopeptidase	Q0SIP7	Probablepoly(3-hydroxyalkanoate)depolymerase	Rhodococcusjostii strain RHA1	29.412	1.32e-05	43.9		MycobacteriumparascrofulaceumATCCBAA-614
PHA	13.1	proline iminopeptidase	Q0SIP7	Probablepoly(3-hydroxyalkanoate)depolymerase	Rhodococcusjostii strain RHA1	29.412	8.99e-06	44.3		Paracoccusdenitrificans
PHA	9.1	Acetyltransferase	Q3KCH8	Putativepoly(3-hydroxyalkanoate)depolymerase	Pseudomonasfluorescens strain Pf0-1	44.186	0.000102	40.8		Pandoraeaapista
PHA	13.1	putative esterase	Q3KCH8	Putativepoly(3-hydroxyalkanoate)depolymerase	Pseudomonasfluorescens strain Pf0-1	44.186	0.000109	40.8		Pandoraeasputorum
PHA	9.2	protein of unknown function	U3B1D3	Putativepoly(3-hydroxyalkanoate)depolymerase	Pseudomonasalcaligenes strain ATCC14909/DSM50342/JCM20561/NBRC14159/NCIMB9945/NCTC10367/1577	43.75	1.2e-14	65.5		Paraburkholderiatropica
PHA	10	hydrolase, alpha/beta fold family	Q3KCH8	Putativepoly(3-hydroxyalkanoate)depolymerase	Pseudomonasfluorescens strain Pf0-1	36.62	1.39e-05	43.9		Paraburkholderiaxenovorans strain LB400
PHA	13.2	hydrolase, alpha/beta fold family	Q3KCH8	Putativepoly(3-hydroxyalkanoate)depolymerase	Pseudomonasfluorescens strain Pf0-1	36.62	1.39e-05	43.9		Paucimonaslemoignei
PHA	9.1	AB hydrolase-1 domain-containing protein	A0A085B0F2	Putativepoly(3-hydroxyalkanoate)depolymerase(Fragment)	CutibacteriumacnesHL201PA1	32.184	0.000503	37.7		Phialocephalasubalpina
PHA	13.1	AB hydrolase-1 domain-containing protein	A0A085B0F2	Putativepoly(3-hydroxyalkanoate)depolymerase(Fragment)	CutibacteriumacnesHL201PA1	25	6.47e-07	47		PlanktothrixpaucivesiculataPCC9631
PHA	9.2	Pimeloyl-ACP methyl ester carboxylesterase	A0A077M281	Putativepoly(3-hydroxyalkanoate)depolymerase(PhaZ)	TetrasphaerajaponicaT1-X7	30.325	1.32e-19	84.3		PlesiocystispacificaSIR-1
PHA	10	hydrolase, alpha/beta fold family	A0A077M281	Putativepoly(3-hydroxyalkanoate)depolymerase(PhaZ)	TetrasphaerajaponicaT1-X7	27.374	4.63e-06	45.4		Pseudomonas sp. HMWF006
PHA	13.2	hydrolase, alpha/beta fold family	A0A077M281	Putativepoly(3-hydroxyalkanoate)depolymerase(PhaZ)	TetrasphaerajaponicaT1-X7	27.374	4.63e-06	45.4		Pseudomonasaeruginosa
PHA	13.1	AB hydrolase-1 domain-containing protein	A0A077M281	Putativepoly(3-hydroxyalkanoate)depolymerase(PhaZ)	TetrasphaerajaponicaT1-X7	25.397	2.61e-07	48.9		Pseudomonasalcaligenes strain ATCC14909/DSM50342/JCM20561/NBRC14159/NCIMB9945/NCTC10367/1577
PHA	9.1	Alpha/beta hydrolase	A0A077M281	Putativepoly(3-hydroxyalkanoate)depolymerase(PhaZ)	TetrasphaerajaponicaT1-X7	24.603	1.96e-07	49.3		Pseudomonas sp. Os17
PHA	13.1	Alpha/beta hydrolase	A0A077M281	Putativepoly(3-hydroxyalkanoate)depolymerase(PhaZ)	TetrasphaerajaponicaT1-X7	24.528	1.13e-12	64.7		Pseudomonasamygdalipv.lachrymans
PHA	9.1	AB hydrolase-1 domain-containing protein	D5DZL2	Putativepoly(3-hydroxybutyrate)depolymerase	Bacillusmegaterium strain ATCC12872/QMB1551	43.617	7.39e-84	252		Pseudomonasbaetica
PHA	13.1	Alpha/beta hydrolase	D5DZL2	Putativepoly(3-hydroxybutyrate)depolymerase	Bacillusmegaterium strain ATCC12872/QMB1551	43.262	2.37e-83	251		Pseudomonasbrassicacearum strain NFM421
PHA	10	Alpha/beta hydrolase fold	D5DHB4	Putativepoly(3-hydroxybutyrate)depolymerase	Bacillusmegaterium strain DSM319	37.037	8.64e-05	41.2		Pseudomonaschlororaphis
PHA	13.2	Alpha/beta hydrolase fold	D5DHB4	Putativepoly(3-hydroxybutyrate)depolymerase	Bacillusmegaterium strain DSM319	37.037	8.64e-05	41.2		Pseudomonaschlororaphissub sp. aurantiaca
PHA	9.2	Haloacetate dehalogenase H-1	D5DHB4	Putativepoly(3-hydroxybutyrate)depolymerase	Bacillusmegaterium strain DSM319	32.479	8.98e-13	65.5		Pseudomonasfluorescens strain Pf0-1
PHA	9.1	Phospholipase	R8BVB4	Putativepoly(3-hydroxybutyrate)depolymeraseprotein	Togniniaminima strain UCR-PA7	29.231	0.000257	40.8		Pseudomonasfulva strain 12-X
PHA	9.2	phospholipase/carboxylesterase	A0A0K1ZMP5	Putativepoly(3-hydroxybutyrate)depolymeraseprotein	Ralstoniasolanacearum	28.682	0.000433	38.9		Pseudomonaschlororaphissub sp. aureofaciens
PHA	9.2	phospholipase/carboxylesterase	A0A150QV92	Ricinandpoly(3-hydroxybutyrate)depolymerasefusion	Sorangiumcellulosum	29.897	6.99e-06	44.3		Pseudomonasfluorescens
PHA	9.2	phospholipase/carboxylesterase	A0A150SBL5	Ricinandpoly(3-hydroxybutyrate)depolymerasefusion(Fragment)	Sorangiumcellulosum	29.091	3.66e-06	44.7		Pseudomonasfluorescens strain ATCCBAA-477/NRRLB-23932/Pf-5
PHA	10	Vanillate O-demethylase oxidoreductase	A0A2L0PPM4	Subunitofphthalate4,5-dioxygenaseoxygenasereductase	Vitreoscilla sp. strain C1	49.375	9.38e-105	307		PseudomonasmandeliiPD30
PHA	13.2	Vanillate O-demethylase oxidoreductase	A0A2L0PPM4	Subunitofphthalate4,5-dioxygenaseoxygenasereductase	Vitreoscilla sp. strain C1	49.375	9.38e-105	307		Pseudomonasprotegens strain DSM19095/LMG27888/CHA0
PHA	9.2	Ferredoxin / Ferredoxin--NAD(+) reductase	A0A2L0PPM4	Subunitofphthalate4,5-dioxygenaseoxygenasereductase	Vitreoscilla sp. strain C1	34.286	9.85e-05	41.6		Pseudomonasputida
PHA	13.1	flavohemoglobin	A0A2L0PPM4	Subunitofphthalate4,5-dioxygenaseoxygenasereductase	Vitreoscilla sp. strain C1	26.638	2.39e-13	68.2		PseudomonasputidaS12
PHA	9.1	flavohemoglobin	A0A2L0PPM4	Subunitofphthalate4,5-dioxygenaseoxygenasereductase	Vitreoscilla sp. strain C1	26.496	1.44e-11	62.8		Pseudomonasstutzeri
PHA	10	2-polyprenyl-6-methoxyphenol hydroxylase and related FAD-dependent oxidoreductases	A0A2W1ETA4	LpqC,Poly(3-hydroxybutyrate)depolymerase	Pyrenophoratritici-repentis	51.163	2.49e-05	43.5		Pseudomonassyringaepv.actinidiae
PHA	13.2	2-polyprenyl-6-methoxyphenol hydroxylase and related FAD-dependent oxidoreductases	A0A2W1ETA4	LpqC,Poly(3-hydroxybutyrate)depolymerase	Pyrenophoratritici-repentis	51.163	2.49e-05	43.5
PHA	9.1	Phospholipase	A0A2W1G2H5	LpqC,Poly(3-hydroxybutyrate)depolymerase	Pyrenophoratritici-repentis	25.389	0.001	39.3
PHA	9.1	2-succinyl-6-hydroxy-2,4-cyclohexadiene-1-carboxylate synthase	A0A0N0FQT6	Polydepolymerase	Pseudomonassyringaepv.maculicola	30.769	1.47e-09	55.5
PHA	13.1	2-succinyl-6-hydroxy-2,4-cyclohexadiene-1-carboxylate synthase	A0A0N0FQT6	Polydepolymerase	Pseudomonassyringaepv.maculicola	30.769	1.79e-09	55.1
PHA	10	Alpha/beta fold family hydrolase	A0A0P9SMW4	Polydepolymerase	Pseudomonassyringaepv.cerasicola	28.986	1.36e-14	70.5
PHA	10	Alpha/beta fold family hydrolase	A0A0N0FQT6	Polydepolymerase	Pseudomonassyringaepv.maculicola	28.986	9.43e-15	71.6
PHA	9.2	3-oxoadipate enol-lactonase	A0A0N0G5J5	Polydepolymerase	Pseudomonasamygdalipv.lachrymans	25.769	1.39e-11	61.2
PHA	10	Phage portal protein	A0A0K0TVE0	Phageportalproteinpoly(3-hydroxybutyrate)depolymerase	Devosia sp. H5989	25.691	2.02e-26	108
PHA	13.2	Phage portal protein	A0A0K0TVE0	Phageportalproteinpoly(3-hydroxybutyrate)depolymerase	Devosia sp. H5989	25.691	2.02e-26	108
PHA	13.1	Phage portal protein	A0A0K0TVE0	Phageportalproteinpoly(3-hydroxybutyrate)depolymerase	Devosia sp. H5989	24.225	5.51e-21	92.8
PHA	10	Phage portal protein	A0A0K0TVE0	Phageportalproteinpoly(3-hydroxybutyrate)depolymerase	Devosia sp. H5989	23.81	4.09e-18	84.3
PHA	13.2	Phage portal protein	A0A0K0TVE0	Phageportalproteinpoly(3-hydroxybutyrate)depolymerase	Devosia sp. H5989	23.81	4.09e-18	84.3
PHA	13.1	2-succinyl-6-hydroxy-2,4-cyclohexadiene-1-carboxylate synthase	A0A2G9KZL6	Pimeloyl-ACPmethylestercarboxylesterase	Pseudomonassyringaepv.actinidiae	31.731	9.76e-10	55.8
PHA	9.1	2-succinyl-6-hydroxy-2,4-cyclohexadiene-1-carboxylate synthase	A0A2G9KZL6	Pimeloyl-ACPmethylestercarboxylesterase	Pseudomonassyringaepv.actinidiae	30.769	2.14e-09	55.1
PHA	10	Alpha/beta fold family hydrolase	A0A2G9KZL6	Pimeloyl-ACPmethylestercarboxylesterase	Pseudomonassyringaepv.actinidiae	29.469	3.84e-15	72.4
PHA	13.2	Alpha/beta fold family hydrolase	A0A2G9KZL6	Pimeloyl-ACPmethylestercarboxylesterase	Pseudomonassyringaepv.actinidiae	29.469	3.84e-15	72.4
PHA	9.2	Alpha/beta hydrolase	A0A2G9KZL6	Pimeloyl-ACPmethylestercarboxylesterase	Pseudomonassyringaepv.actinidiae	24.719	3.01e-05	42.4
PHA	9.1	Phospholipase	A0A120MG31	Esterase	Tardiphagarobiniae	42.5	0.000603	39.7
PHA	10	Coenzyme PQQ synthesis protein F	A0A120MG31	Esterase	Tardiphagarobiniae	27.16	0.000788	40
PHA	13.2	Coenzyme PQQ synthesis protein F	A0A120MG31	Esterase	Tardiphagarobiniae	27.16	0.000788	40
PHA	10	3-oxoacyl-(Acyl-carrier-protein) synthase	K7WJ55	Ketosynthase	Serratiamarcescens	33.73	4.21e-27	110
PHA	13.2	3-oxoacyl-(Acyl-carrier-protein) synthase	K7WJ55	Ketosynthase	Serratiamarcescens	33.73	4.21e-27	110
PHA	13.1	phthiocerol/phenolphthiocerol synthesis type-I polyketide synthase E	K7WJ55	Ketosynthase	Serratiamarcescens	30.18	2.09e-18	89		Devosia sp. H5989
PHA	9.2	protein of unknown function	K7WJ55	Ketosynthase	Serratiamarcescens	29.586	3.94e-09	59.3		DevosialimiDSM17137
PHA	9.1	Phospholipase	A0A0T9JH58	Peptidase	Yersiniapseudotuberculosis	27.577	1.34e-31	123		Diaphorobacternitroreducens
PHA	10	Phage portal protein	A0A0F5LVV2	Phageportalprotein,HK97family	DevosialimiDSM17137	26.852	1.37e-26	109		Escherichiafergusonii strain ATCC35469/DSM13698/CDC0568-73
PHA	13.2	Phage portal protein	A0A0F5LVV2	Phageportalprotein,HK97family	DevosialimiDSM17137	26.852	1.37e-26	109
PHA	13.1	Phage portal protein	A0A0T5P8A3	Phageportalprotein,HK97family	Roseovariusindicus	25.278	7.98e-22	95.1
PLA	9.1	Lipase	A4UZ10	PLAdepolymerase	unculturedbacterium	46.714	1.49e-124	365
PLA	13.1	Lipase	A4UZ10	PLAdepolymerase	unculturedbacterium	46.714	2.36e-125	367
PLA	10	putative Lysophospholipase ;	A4UZ14	PLAdepolymerase	unculturedbacterium	37.461	6.05e-67	211
PLA	13.2	putative Lysophospholipase ;	A4UZ14	PLAdepolymerase	unculturedbacterium	37.461	6.05e-67	211
PLA	9.2	Alpha/beta hydrolase	A4UZ14	PLAdepolymerase	unculturedbacterium	34.579	1.28e-64	205
PLA	9.1	Lipase	A4UZ11	PLAdepolymerase(Fragment)	unculturedbacterium	48.5	1.8e-123	362
PLA	13.1	Lipase	A4UZ11	PLAdepolymerase(Fragment)	unculturedbacterium	48.5	2.05e-124	364
PLA	9.2	Triacylglycerol lipase	A4UZ11	PLAdepolymerase(Fragment)	unculturedbacterium	26.344	5.3e-06	45.4
PUR	9.2	Lipase	A0A2N8H9Y3	Polyurethanase	Pseudomonas sp. FW305-BF6	99.514	0	1225
PUR	13.2	Adhesin	A0A1S1V148	Polyurethanase	Pseudomonas sp. 06C126	59.524	3.15e-06	49.7
PUR	10	putative Serralysin	A0A1S1V148	Polyurethanase	Pseudomonas sp. 06C126	59.524	3.23e-06	50.1
PUR	13.2	Adhesin	A0A0C2A4M0	Polyurethanase	Pseudomonasfluorescens	59.524	8.49e-07	51.6
PUR	10	putative Serralysin	A0A0C2A4M0	Polyurethanase	Pseudomonasfluorescens	59.524	8.28e-07	52
PUR	9.2	Lipase	A0A246GXG4	Polyurethanase(Fragment)	Pseudomonas sp. DrBHI1	66.606	0	733
PUR	13.2	Adhesin	A0A246GXG4	Polyurethanase(Fragment)	Pseudomonas sp. DrBHI1	60.87	1.14e-07	54.3
PUR	10	putative Serralysin	A0A246GXG4	Polyurethanase(Fragment)	Pseudomonas sp. DrBHI1	60.87	1.21e-07	54.3
PUR	9.2	Lipase	A0A0D6BHI0	PolyurethanaseA	Pseudomonas sp. Os17	77.958	0	994
PUR	13.2	Adhesin	A0A1E1FXZ7	PolyurethanaseA	Pseudomonaschlororaphissub sp. aurantiaca	54.762	3.73e-05	46.2
PUR	10	putative Serralysin	A0A1E1FXZ7	PolyurethanaseA	Pseudomonaschlororaphissub sp. aurantiaca	54.762	4.09e-05	46.2
PUR	13.2	Adhesin	A0A059L8S9	PolyurethanaseA	PseudomonasmandeliiPD30	54.762	2.34e-05	47
PUR	10	putative Serralysin	A0A059L8S9	PolyurethanaseA	PseudomonasmandeliiPD30	54.762	2.33e-05	47		Rhynchosporiumsecalis
PUR	9.2	Lipase	Q4KBS3	PolyurethanaseB	Pseudomonasfluorescens strain ATCCBAA-477/NRRLB-23932/Pf-5	62.852	0	701		Ricinuscommunis
PUR	9.2	Lipase	Q9X3C0	PolyurethanaseesteraseA	Pseudomonaschlororaphis	55.663	0	624		Rosellinianecatrix
PUR	13.2	Adhesin	Q9X3C0	PolyurethanaseesteraseA	Pseudomonaschlororaphis	52.381	0.000102	44.7		Roseovariusindicus
PUR	10	putative Serralysin	Q9X3C0	PolyurethanaseesteraseA	Pseudomonaschlororaphis	52.381	0.000106	45.1		Rubrivivaxgelatinosus strain NBRC100245/IL144
PUR	10	Subtilisin-like proprotein convertase family protein	Q9X3C0	PolyurethanaseesteraseA	Pseudomonaschlororaphis	43.077	0.000185	44.3		Runellaslithyformis strain ATCC29530/DSM19594/LMG11500/NCIMB11436/LSU4
PUR	13.2	Subtilisin-like proprotein convertase family protein	Q9X3C0	PolyurethanaseesteraseA	Pseudomonaschlororaphis	43.077	0.000185	44.3		Streptomyces sp. MH60
PUR	9.2	Lipase	Q9LAB9	PolyurethanaselipaseA	Pseudomonasfluorescens	58.216	3.16e-159	462		Streptomyces sp. Tu6176
PUR	13.2	Adhesin	Q9LAB9	PolyurethanaselipaseA	Pseudomonasfluorescens	39.394	0.000861	41.6		StreptomycesbottropensisATCC25435
PUR	10	putative Serralysin	Q9LAB9	PolyurethanaselipaseA	Pseudomonasfluorescens	39.394	0.000887	41.6
PUR	9.2	Lipase	A0A176NHS4	Hemolysin-typecalcium-bindingrepeat-containingprotein	Pseudomonasthivervalensis	77.371	0	959
PUR	10	putative Serralysin	A0A176NHS4	Hemolysin-typecalcium-bindingrepeat-containingprotein	Pseudomonasthivervalensis	47.619	0.000232	43.9
PUR	13.2	Adhesin	A0A176NHS4	Hemolysin-typecalcium-bindingrepeat-containingprotein	Pseudomonasthivervalensis	47.619	0.000214	43.9
PUR	9.2	Lipase	A0A2N0DMB0	Hemolysintypecalcium-bindingprotein	Pseudomonasbaetica	54.531	0	620
PUR	10	putative Serralysin	A0A2N0DMB0	Hemolysintypecalcium-bindingprotein	Pseudomonasbaetica	43.902	3.16e-08	56.6
PUR	13.2	Adhesin	A0A2N0DMB0	Hemolysintypecalcium-bindingprotein	Pseudomonasbaetica	43.902	2.53e-08	56.6
PUR	9.2	Lipase	T1VYF8	Lipase	Serratiamarcescens	60.42	0	743
PUR	10	putative Serralysin	T1VYF8	Lipase	Serratiamarcescens	43.662	1.02e-05	48.1
PUR	13.2	Adhesin	T1VYF8	Lipase	Serratiamarcescens	43.662	1.01e-05	48.1
PVA	9.2	rsbT co-antagonist protein RsbR	A0A2N8GY02	Polyvinylalcoholdehydrogenase	Pseudomonas sp. FW305-BF6	98.233	0	561
PVA	10	Quinoprotein ethanol dehydrogenase	A0A2S6Y8G0	Polyvinylalcoholdehydrogenase	Xanthomonasarboricola	37.5	0.000465	41.2
PVA	13.2	Quinoprotein ethanol dehydrogenase	A0A2S6Y8G0	Polyvinylalcoholdehydrogenase	Xanthomonasarboricola	37.5	0.000465	41.2
PVA	10	Quinoprotein ethanol dehydrogenase	A0A0L7I082	Polyvinylalcoholdehydrogenase	Xanthomonascampestris	37.5	0.000395	41.2
PVA	13.2	Quinoprotein ethanol dehydrogenase	A0A0L7I082	Polyvinylalcoholdehydrogenase	Xanthomonascampestris	37.5	0.000395	41.2
PVA	9.1	conserved exported protein of unknown function	A0A2E5WQQ4	Polyvinylalcoholdehydrogenase	Verrucomicrobialesbacterium	22.816	0.000415	40.4
PVA	10	Outer membrane protein assembly factor BamB	A0A1S3TU81	polyvinylalcoholdehydrogenase-like	Vignaradiatavar.radiata	34.021	0.000408	40
PVA	13.2	Outer membrane protein assembly factor BamB	A0A1S3TU81	polyvinylalcoholdehydrogenase-like	Vignaradiatavar.radiata	34.021	0.000408	40
PVA	9.2	Quinoprotein glucose dehydrogenase A	A0A1S4C4N4	polyvinylalcoholdehydrogenase-like	Nicotianatabacum	32.075	0.000195	42.7
PVA	10	Quinoprotein ethanol dehydrogenase	A0A1U8PG67	polyvinylalcoholdehydrogenase-likeisoformX1	Gossypiumhirsutum	22.439	1.14e-07	52.4
PVA	13.2	Quinoprotein ethanol dehydrogenase	A0A1U8PG67	polyvinylalcoholdehydrogenase-likeisoformX1	Gossypiumhirsutum	22.439	1.14e-07	52.4
PVA	9.2	Quinoprotein glucose dehydrogenase A	A0A1U8PG67	polyvinylalcoholdehydrogenase-likeisoformX1	Gossypiumhirsutum	21.53	4.28e-05	44.7
PVA	10	Quinoprotein ethanol dehydrogenase	A0A1U8PG02	polyvinylalcoholdehydrogenase-likeisoformX2	Gossypiumhirsutum	23.056	1.54e-07	52
PVA	13.2	Quinoprotein ethanol dehydrogenase	A0A1U8PG02	polyvinylalcoholdehydrogenase-likeisoformX2	Gossypiumhirsutum	23.056	1.54e-07	52
PVA	9.2	Quinoprotein glucose dehydrogenase A	A0A1U8PG02	polyvinylalcoholdehydrogenase-likeisoformX2	Gossypiumhirsutum	20.739	6.61e-05	44.3
PVA	10	Outer membrane protein assembly factor BamB	G7KZV8	Polyvinylalcoholdehydrogenase-likeprotein	Medicagotruncatula	32.323	3.06e-05	43.9
PVA	13.2	Outer membrane protein assembly factor BamB	G7KZV8	Polyvinylalcoholdehydrogenase-likeprotein	Medicagotruncatula	32.323	3.06e-05	43.9
PVA	9.2	Quinoprotein glucose dehydrogenase A	G7KZV4	Polyvinylalcoholdehydrogenase-likeprotein	Medicagotruncatula	21.687	1.75e-06	49.3
PVA	10	Quinoprotein glucose dehydrogenase	Q096Y1	Polyvinylalcoholdehydrogenase,putative	Stigmatellaaurantiaca strain DW4/3-1	25.817	6.21e-07	50.8
PVA	13.2	Quinoprotein glucose dehydrogenase	Q096Y1	Polyvinylalcoholdehydrogenase,putative	Stigmatellaaurantiaca strain DW4/3-1	25.817	6.21e-07	50.8
PVA	9.2	putative quinate dehydrogenase (quinone)	Q096Y1	Polyvinylalcoholdehydrogenase,putative	Stigmatellaaurantiaca strain DW4/3-1	25.403	9.3e-10	59.7
PVA	9.2	rsbT co-antagonist protein RsbR	A0A2V5ES19	Polyvinylalcoholdehydrogenase(Fragment)	Arthrobacterstackebrandtii	61.039	8.34e-29	103
PVA	10	Outer membrane protein assembly factor BamB	A0A2D6VIL8	Polyvinylalcoholdehydrogenase(Fragment)	Opitutaebacterium	27.632	0.000189	40.8
PVA	13.2	Outer membrane protein assembly factor BamB	A0A2D6VIL8	Polyvinylalcoholdehydrogenase(Fragment)	Opitutaebacterium	27.632	0.000189	40.8
PVA	9.2	Quinoprotein glucose dehydrogenase A	A0A160UKB5	PolyvinylalcoholdehydrogenasePQQdependentEC119923	Bradyrhizobium sp.	28.358	0.000492	41.6
PVA	10	Quinoprotein glucose dehydrogenase	A0A160UKB5	PolyvinylalcoholdehydrogenasePQQdependentEC119923	Bradyrhizobium sp.	26.866	0.001	40.4
PVA	13.2	Quinoprotein glucose dehydrogenase	A0A160UKB5	PolyvinylalcoholdehydrogenasePQQdependentEC119923	Bradyrhizobium sp.	26.866	0.001	40.4
PVA	10	Quinoprotein glucose dehydrogenase	A0A160UUW2	PolyvinylalcoholdehydrogenasePQQdependentEC119923CDS	Bradyrhizobium sp. G22	27.976	2.14e-05	45.8
PVA	13.2	Quinoprotein glucose dehydrogenase	A0A160UUW2	PolyvinylalcoholdehydrogenasePQQdependentEC119923CDS	Bradyrhizobium sp. G22	27.976	2.14e-05	45.8
PVA	9.2	Quinoprotein glucose dehydrogenase A	A0A160UUW2	PolyvinylalcoholdehydrogenasePQQdependentEC119923CDS	Bradyrhizobium sp. G22	27.976	1.16e-05	46.6
PVA	9.2	putative quinate dehydrogenase (quinone)	Q83X81	Probablepolyvinylalcoholdehydrogenase	Streptomycesrochei	36.145	1.6e-06	49.3
PVA	10	Quinoprotein glucose dehydrogenase	Q83X81	Probablepolyvinylalcoholdehydrogenase	Streptomycesrochei	28.931	4.12e-06	48.1
PVA	13.2	Quinoprotein glucose dehydrogenase	Q83X81	Probablepolyvinylalcoholdehydrogenase	Streptomycesrochei	28.931	4.12e-06	48.1
PVA	9.2	putative quinate dehydrogenase (quinone)	G4V2I2	Putativepolyvinylalcoholdehydrogenase	Streptomycesrocheisub sp. volubilis	36.145	1.58e-06	49.3
PVA	10	Outer membrane protein assembly factor BamB	A9FXZ8	Putativepolyvinylalcoholdehydrogenase	Sorangiumcellulosum strain Soce56	33.333	0.000197	41.2
PVA	13.2	Outer membrane protein assembly factor BamB	A9FXZ8	Putativepolyvinylalcoholdehydrogenase	Sorangiumcellulosum strain Soce56	33.333	0.000197	41.2
PVA	9.2	Outer membrane protein assembly factor BamB	Q0X0G1	Putativepolyvinylalcoholdehydrogenase(Fragment)	Streptoalloteichushindustanus	25.498	0.000773	39.3
PVA	10	Quinoprotein ethanol dehydrogenase	Q0X0G1	Putativepolyvinylalcoholdehydrogenase(Fragment)	Streptoalloteichushindustanus	24.716	6.29e-15	75.9		Variovorax sp. WDL1
PVA	13.2	Quinoprotein ethanol dehydrogenase	Q0X0G1	Putativepolyvinylalcoholdehydrogenase(Fragment)	Streptoalloteichushindustanus	24.716	6.29e-15	75.9		Verrucomicrobialesbacterium
PVA	9.1	acylaminoacyl-peptidase	A0A1V4WJI2	Oxidizedpolyvinylalcoholhydrolase	Syntrophorhabdus sp. PtaB.Bin006	30.065	0.000708	40		Vignaradiatavar.radiata
PVA	13.1	acylaminoacyl-peptidase	A0A1V4WJI2	Oxidizedpolyvinylalcoholhydrolase	Syntrophorhabdus sp. PtaB.Bin006	30.065	0.000407	40.8
PVA	9.2	phospholipase/carboxylesterase	A0A1V4WJI2	Oxidizedpolyvinylalcoholhydrolase	Syntrophorhabdus sp. PtaB.Bin006	26.744	2.92e-10	57
TA	9.2	1-acylglycerone phosphate reductase	Q8GI60	3,4-dihydroxy-3,4-dihydrophthalatedehydrogenase	Terrabacter sp. strain DBF63	33.152	2.8e-08	51.6
TA	10	Short chain dehydrogenase/reductase family oxidoreductase	Q8GI60	3,4-dihydroxy-3,4-dihydrophthalatedehydrogenase	Terrabacter sp. strain DBF63	32.044	2.42e-08	51.6
TA	13.2	Short chain dehydrogenase/reductase family oxidoreductase	Q8GI60	3,4-dihydroxy-3,4-dihydrophthalatedehydrogenase	Terrabacter sp. strain DBF63	32.044	2.42e-08	51.6
TA	9.1	putative oxido-reductase	Q8GI60	3,4-dihydroxy-3,4-dihydrophthalatedehydrogenase	Terrabacter sp. strain DBF63	27.273	1.51e-13	66.2		Terrabacter sp. strain DBF63
TA	13.1	putative oxido-reductase	Q8GI60	3,4-dihydroxy-3,4-dihydrophthalatedehydrogenase	Terrabacter sp. strain DBF63	27.273	1.51e-13	66.2		TetrasphaerajaponicaT1-X7
TA	9.1	5-deoxy-D-ribulose 1-phosphate aldolase	A0AWN5	3,4-dihydroxyphthalatedecarboxylase	Arthrobacter sp. strain FB24	33.486	2.26e-17	75.9		Thalassobiusgelatinovorus
TA	10	Ribulose-5-phosphate 4-epimerase and related epimerases and aldolases	A0A1I1EG61	3,4-dihydroxyphthalatedecarboxylase	Nocardioidesterrae	33.146	3.34e-17	76.6		TistliaconsotensisUSBA355
TA	13.2	Ribulose-5-phosphate 4-epimerase and related epimerases and aldolases	A0A1I1EG61	3,4-dihydroxyphthalatedecarboxylase	Nocardioidesterrae	33.146	3.34e-17	76.6		Togniniaminima strain UCR-PA7
TA	13.1	5-deoxy-D-ribulose 1-phosphate aldolase	A0AWN5	3,4-dihydroxyphthalatedecarboxylase	Arthrobacter sp. strain FB24	33.028	3.12e-16	72.8		unculturedbacterium
TA	9.2	Aldolase	A0A1H0Q8Z1	3,4-dihydroxyphthalatedecarboxylase	Klenkiasoli	32.524	1.2e-14	69.3		Variovorax sp. B4
TA	10	Putative aldolase class 2 protein CC 1201	K8X410	3,4-dihydroxyphthalatedecarboxylase(Fragment)	RhodococcusopacusM213	30.508	8.63e-05	39.7
TA	13.2	Putative aldolase class 2 protein CC 1201	K8X410	3,4-dihydroxyphthalatedecarboxylase(Fragment)	RhodococcusopacusM213	30.508	8.63e-05	39.7
TA	9.2	Aldolase	K8X410	3,4-dihydroxyphthalatedecarboxylase(Fragment)	RhodococcusopacusM213	23.214	0.000325	38.1
TA	9.1	Glycosyl transferase	A0A1J6W284	4,5-dihydroxyphthalatedecarboxylase	Bacillusaquimaris	46.429	1.42e-11	64.7
TA	13.1	succinoglycan biosynthesis protein ExoO	A0A2G5XE92	4,5-dihydroxyphthalatedecarboxylase	Sporosarcina sp. P17b	44.898	2.82e-05	43.1
TA	9.2	taurine ABC transporter periplasmic binding protein	A0A149R8D0	4,5-dihydroxyphthalatedecarboxylase	Caballeroniamegalochromosomata	44	7.82e-05	41.6
TA	10	NitT/TauT family transport system substrate-binding protein	A0A1G9AEN9	4,5-dihydroxyphthalatedecarboxylase	Pseudoruegerialutimaris	37.5	9.18e-05	41.6
TA	13.2	NitT/TauT family transport system substrate-binding protein	A0A1G9AEN9	4,5-dihydroxyphthalatedecarboxylase	Pseudoruegerialutimaris	37.5	9.18e-05	41.6
TA	9.1	polar amino acid transport system substrate-binding protein	A0A2N0LXP8	4,5-dihydroxyphthalatedecarboxylase(Fragment)	SAR202clusterbacteriumMP-SAtl-SRR3965592-G2	27.473	0.000316	38.1
TA	13.1	polar amino acid transport system substrate-binding protein	A0A2N0LXP8	4,5-dihydroxyphthalatedecarboxylase(Fragment)	SAR202clusterbacteriumMP-SAtl-SRR3965592-G2	27.473	0.000279	38.1
TA	9.2	sulfonate transport system substrate-binding protein	A0A257Q4K4	4,5-dihydroxyphthalatedecarboxylase(Fragment)	Burkholderialesbacterium21-58-4	26.627	0.001	38.5
TA	9.2	taurine ABC transporter periplasmic binding protein	A0A2X1F770	4,5-dihydroxyphthalatedecarboxylasePhtD	Burkholderiamultivorans	40	0.000309	40
TA	9.1	phosphonate transport system substrate-binding protein	A0A2X1F770	4,5-dihydroxyphthalatedecarboxylasePhtD	Burkholderiamultivorans	30.612	6.31e-05	42
TA	13.1	phosphonate transport system substrate-binding protein	A0A2X1F770	4,5-dihydroxyphthalatedecarboxylasePhtD	Burkholderiamultivorans	30.612	6.78e-05	42
TA	10	Nitrite reductase [NAD(P)H] large subunit	Q8GI58	Ferredoxinreductaseofphthalatedioxygenase	Terrabacter sp. strain DBF63	34.743	4.42e-38	142
TA	13.2	Nitrite reductase [NAD(P)H] large subunit	Q8GI58	Ferredoxinreductaseofphthalatedioxygenase	Terrabacter sp. strain DBF63	34.743	4.42e-38	142
TA	9.2	apoptosis-inducing factor 3	Q8GI58	Ferredoxinreductaseofphthalatedioxygenase	Terrabacter sp. strain DBF63	32.378	1.3e-25	106
TA	9.1	NAD(P)H sulfur oxidoreductase (CoA-dependent)	Q8GI58	Ferredoxinreductaseofphthalatedioxygenase	Terrabacter sp. strain DBF63	28.659	1.57e-11	63.5
TA	13.1	NAD(P)H sulfur oxidoreductase (CoA-dependent)	Q8GI58	Ferredoxinreductaseofphthalatedioxygenase	Terrabacter sp. strain DBF63	28.049	2.83e-11	62.8
TA	9.2	Cytochrome P450	W4A8A4	Linalool8-monooxygenase,Phthalate4,5-dioxygenase	RhodococcusrhodochrousATCC21198	40.698	4.17e-08	52.8		Acinetobacterhaemolyticus
TA	10	Vanillate O-demethylase oxidoreductase	W4A8A4	Linalool8-monooxygenase,Phthalate4,5-dioxygenase	RhodococcusrhodochrousATCC21198	40.523	1.24e-66	220		AcinetobacterjohnsoniiSH046
TA	13.2	Vanillate O-demethylase oxidoreductase	W4A8A4	Linalool8-monooxygenase,Phthalate4,5-dioxygenase	RhodococcusrhodochrousATCC21198	40.523	1.24e-66	220		AcinetobacternosocomialisP020
TA	9.1	Cytochrome	W4A8A4	Linalool8-monooxygenase,Phthalate4,5-dioxygenase	RhodococcusrhodochrousATCC21198	33.333	2.44e-07	44.7		AlphaproteobacteriabacteriumMarineAlpha11
TA	13.1	cytochrome P450	W4A8A4	Linalool8-monooxygenase,Phthalate4,5-dioxygenase	RhodococcusrhodochrousATCC21198	31.362	1.82e-44	162		AlphaproteobacteriabacteriumMarineAlpha3
TA	10	Toluate 1,2-dioxygenase subunit beta	Q6UP12	PhtAb	Mycobacteriumvanbaalenii	30.588	0.000508	37		AlphaproteobacteriabacteriumMarineAlpha4
TA	13.2	Toluate 1,2-dioxygenase subunit beta	Q6UP12	PhtAb	Mycobacteriumvanbaalenii	30.588	0.000508	37		Antricoccussuffuscus
TA	9.2	Toluate 1,2-dioxygenase subunit alpha	A0A1L1P942	Phthalate-dioxygenase	Hydrogenophagaintermedia	48.148	1.09e-05	45.4		Aquincolatertiaricarbonis
TA	10	Toluate 1,2-dioxygenase subunit alpha	A0A1L1P942	Phthalate-dioxygenase	Hydrogenophagaintermedia	38.71	5.89e-05	43.1		Arthrobacter sp. strain FB24
TA	13.2	Toluate 1,2-dioxygenase subunit alpha	A0A1L1P942	Phthalate-dioxygenase	Hydrogenophagaintermedia	38.71	5.89e-05	43.1		Arthrobacter sp. Rue61a
TA	13.1	2Fe-2S ferredoxin	A0A2U3Q6T0	Phthalate-dioxygenase	Bradyrhizobium sp. ORS3257	32.215	1.48e-23	97.8		Arthrobacterkeyseri
TA	13.1	2Fe-2S ferredoxin	A0A1H0Q6Z9	Phthalate3,4-dioxygenase,alphasubunit	Klenkiasoli	38.889	1.89e-11	62.4		Arthrobacterstackebrandtii
TA	9.1	menaquinol:cytochrome c oxidoreductase (iron-sulfur subunit)	A0A285E7F5	Phthalate3,4-dioxygenase,alphasubunit	Rhodococcus sp. OK270	36.364	0.000619	37.4		Azoarcus sp. PA01
TA	9.2	vanillate monooxygenase	A0A1H6J828	Phthalate3,4-dioxygenase,alphasubunit	Mycolicibacteriumrutilum	35.484	7.71e-06	45.4		Bacillusaquimaris
TA	13.1	2Fe-2S ferredoxin	A0AWN0	Phthalate3,4-dioxygenase,alphasubunit	Arthrobacter sp. strain FB24	34.444	1.68e-11	62.8		Frankia sp. Cc1.17
TA	10	Rieske (2Fe-2S) protein	A0A1M6XKD5	Phthalate3,4-dioxygenase,alphasubunit	Pseudonocardiathermophila	32.692	2.99e-30	119		Frankia sp. CcI49
TA	13.2	Rieske (2Fe-2S) protein	A0A1M6XKD5	Phthalate3,4-dioxygenase,alphasubunit	Pseudonocardiathermophila	32.692	2.99e-30	119		Frankia sp. EUN1f
TA	10	Nitrite reductase [NAD(P)H] large subunit	A0A285V6T8	Phthalate3,4-dioxygenase,ferredoxinreductasesubunit	Blastococcusaggregatus	36.119	4.45e-38	142		Frankiacasuarinae strain DSM45818/CECT9043/CcI3
TA	13.2	Nitrite reductase [NAD(P)H] large subunit	A0A285V6T8	Phthalate3,4-dioxygenase,ferredoxinreductasesubunit	Blastococcusaggregatus	36.119	4.45e-38	142		FulvivirgaimtechensisAK7
TA	9.2	Rubredoxin-NAD(+) reductase	A0A1I5HVR0	Phthalate3,4-dioxygenase,ferredoxinreductasesubunit	Pseudonocardiaammonioxydans	34.307	3.33e-11	62.4		HerbaspirillumrubrisubalbicansM1
TA	9.1	putative NAD-disulfide oxidoreductase	A0A1I4GNF3	Phthalate3,4-dioxygenase,ferredoxinreductasesubunit	Geodermatophilusruber	29.921	0.000829	39.3		Herbaspirillumseropedicae strain SmR1
TA	13.1	putative NAD-disulfide oxidoreductase	A0A1I4GNF3	Phthalate3,4-dioxygenase,ferredoxinreductasesubunit	Geodermatophilusruber	29.921	0.000829	39.3		Hydrogenophaga sp. PBC
TA	9.1	menaquinol:cytochrome c oxidoreductase (iron-sulfur subunit)	A0A235G3V7	Phthalate3,4-dioxygenasealphasubunit	Rhodococcus sp. OK302	38.182	0.000265	38.5		Hydrogenophagaintermedia
TA	13.1	menaquinol:cytochrome c oxidoreductase (iron-sulfur subunit)	A0A235G3V7	Phthalate3,4-dioxygenasealphasubunit	Rhodococcus sp. OK302	38.182	0.000275	38.5		InquilinuslimosusMP06
TA	9.2	vanillate monooxygenase	A0A124E7K3	Phthalate3,4-dioxygenasealphasubunit	Mycolicibacteriumnovocastrense	35.484	4.17e-06	46.2
TA	10	Toluate 1,2-dioxygenase subunit alpha	R7WIP7	Phthalate3,4-dioxygenasealphasubunit	RhodococcusrhodniiLMG5362	31.628	1.31e-38	140
TA	13.2	Toluate 1,2-dioxygenase subunit alpha	R7WIP7	Phthalate3,4-dioxygenasealphasubunit	RhodococcusrhodniiLMG5362	31.628	1.31e-38	140
TA	9.2	Toluate 1,2-dioxygenase subunit beta	A0A2T0ZYZ8	Phthalate3,4-dioxygenasebetasubunit	Antricoccussuffuscus	28.571	0.000898	36.2
TA	10	Nitrite reductase [NAD(P)H] large subunit	A0A285V611	Phthalate3,4-dioxygenaseferredoxinreductasesubunit	Blastococcusaggregatus	34.177	5.78e-35	133
TA	13.2	Nitrite reductase [NAD(P)H] large subunit	A0A285V611	Phthalate3,4-dioxygenaseferredoxinreductasesubunit	Blastococcusaggregatus	34.177	5.78e-35	133
TA	9.2	apoptosis-inducing factor 3	A0A235G415	Phthalate3,4-dioxygenaseferredoxinreductasesubunit	Rhodococcus sp. OK302	33.234	9.31e-32	124
TA	13.1	acetoin dehydrogenase E3 component (dihydrolipoamide dehydrogenase)	A0A235G415	Phthalate3,4-dioxygenaseferredoxinreductasesubunit	Rhodococcus sp. OK302	30.282	2.24e-05	44.3
TA	9.1	NAD(P)H sulfur oxidoreductase (CoA-dependent)	A0A1H9KNN3	Phthalate3,4-dioxygenaseferredoxinreductasesubunit	Streptomycesradiopugnans	30.047	7.66e-18	82.8
TA	9.2	vanillate monooxygenase	A4ZXZ3	Phthalate3,4-dioxygenaselargesubunit	Rhodococcus sp. DK17	33.871	3.69e-05	43.5
TA	13.1	2Fe-2S ferredoxin	A4ZXZ3	Phthalate3,4-dioxygenaselargesubunit	Rhodococcus sp. DK17	31.765	9.88e-10	57
TA	10	Toluate 1,2-dioxygenase subunit alpha	A4ZXZ3	Phthalate3,4-dioxygenaselargesubunit	Rhodococcus sp. DK17	28.184	7.49e-39	144
TA	13.2	Toluate 1,2-dioxygenase subunit alpha	A4ZXZ3	Phthalate3,4-dioxygenaselargesubunit	Rhodococcus sp. DK17	28.184	7.49e-39	144
TA	10	Vanillate O-demethylase oxidoreductase	F6AJ53	Phthalate4,5-dioxygenase	Pseudomonasfulva strain 12-X	64.669	1.82e-147	416
TA	13.2	Vanillate O-demethylase oxidoreductase	F6AJ53	Phthalate4,5-dioxygenase	Pseudomonasfulva strain 12-X	64.669	1.82e-147	416
TA	9.2	Toluate 1,2-dioxygenase subunit alpha	A0A1C9VA35	Phthalate4,5-dioxygenase	Hydrogenophaga sp. PBC	48.148	1.09e-05	45.4
TA	9.1	flavohemoglobin	A0A1X2FHI8	Phthalate4,5-dioxygenase	Mycolicibacteriumwolinskyi	40.741	4.99e-08	52
TA	13.1	flavohemoglobin	A0A1X2FHI8	Phthalate4,5-dioxygenase	Mycolicibacteriumwolinskyi	40.741	1.76e-08	53.5		RhodococcusrhodochrousATCC21198
TA	10	(2Fe-2S)-binding protein	A0A2C9BXE3	Phthalate4,5-dioxygenase,oxygenasesubunit	Burkholderia sp. OK233	41.071	9.41e-06	40.8		Rhodopseudomonaspalustris strain ATCCBAA-98/CGA009
TA	13.2	(2Fe-2S)-binding protein	A0A2C9BXE3	Phthalate4,5-dioxygenase,oxygenasesubunit	Burkholderia sp. OK233	41.071	9.41e-06	40.8		Nocardioides sp. PD653
TA	9.2	vanillate monooxygenase	Q143N9	Phthalate4,5-dioxygenase,oxygenasesubunit	Paraburkholderiaxenovorans strain LB400	40.361	6.72e-32	122		Nocardioidesterrae
TA	13.1	2Fe-2S ferredoxin	A0A1Y6CUF5	Phthalate4,5-dioxygenase,oxygenasesubunit	TistliaconsotensisUSBA355	36.538	5.57e-16	75.9		Noviherbaspirillumhumi
TA	9.1	oxidoreductase with Rieske [2Fe-2S] center	Q143N9	Phthalate4,5-dioxygenase,oxygenasesubunit	Paraburkholderiaxenovorans strain LB400	34.247	1.79e-05	45.1		Pseudomonas sp. 58R3
TA	10	(Fe-S)-binding protein	A0A1G9W532	Phthalate4,5-dioxygenase,reductasesubunit	Polaromonas sp. strain JS666/ATCCBAA-500	46.296	5.78e-06	46.6		Pseudomonas sp. DrBHI1
TA	13.2	(Fe-S)-binding protein	A0A1G9W532	Phthalate4,5-dioxygenase,reductasesubunit	Polaromonas sp. strain JS666/ATCCBAA-500	46.296	5.78e-06	46.6		Pseudomonas sp. FW305-BF6
TA	9.2	CDP-4-dehydro-6-deoxyglucose reductase, E3	A0A239F0J0	Phthalate4,5-dioxygenase,reductasesubunit	Noviherbaspirillumhumi	39.583	0.000888	38.5		Saccharopolysporaerythraea strain ATCC11635/DSM40517/JCM4748/NBRC13426/NCIMB8594/NRRL2338
TA	13.1	flavohemoglobin	A0A239F0J0	Phthalate4,5-dioxygenase,reductasesubunit	Noviherbaspirillumhumi	35.075	8.99e-11	60.5		SAR202clusterbacteriumMP-SAtl-SRR3965592-G2
TA	9.1	flavohemoglobin	A0A1H4MMV8	Phthalate4,5-dioxygenase,reductasesubunit	RhizobialesbacteriumGAS188	32.09	2.99e-15	73.9
TA	10	(Fe-S)-binding protein	A0A022MHH2	Phthalate4,5-dioxygenase(Fragment)	Streptomyces sp. Tu6176	51.351	3.06e-05	42.7
TA	13.2	(Fe-S)-binding protein	A0A022MHH2	Phthalate4,5-dioxygenase(Fragment)	Streptomyces sp. Tu6176	51.351	3.06e-05	42.7
TA	9.2	Iron-sulfur-binding ferredoxin reductase	A0A022MHH2	Phthalate4,5-dioxygenase(Fragment)	Streptomyces sp. Tu6176	45	0.000797	37.7
TA	13.1	2Fe-2S ferredoxin	A0A2V8GB85	Phthalate4,5-dioxygenase(Fragment)	Acidobacteriabacterium	39.604	6.05e-20	82.8
TA	9.1	assimilatory nitrite reductase subunit	H1S7I0	Phthalate4,5-dioxygenase(Fragment)	CupriavidusbasilensisOR16	30.645	0.00037	35.8
TA	10	2-polyprenylphenol hydroxylase and related flavodoxin oxidoreductases	I4EXP4	Phthalate4,5-dioxygenase(Modularprotein)	Modestobactermarinus	39.216	0.000286	40.4
TA	13.2	2-polyprenylphenol hydroxylase and related flavodoxin oxidoreductases	I4EXP4	Phthalate4,5-dioxygenase(Modularprotein)	Modestobactermarinus	39.216	0.000286	40.4
TA	9.2	Cytochrome P450	I4EXP4	Phthalate4,5-dioxygenase(Modularprotein)	Modestobactermarinus	30.534	1.75e-07	50.8
TA	9.1	cytochrome P450	I4EXP4	Phthalate4,5-dioxygenase(Modularprotein)	Modestobactermarinus	29.846	2.5e-36	139
TA	13.1	cytochrome P450	I4EXP4	Phthalate4,5-dioxygenase(Modularprotein)	Modestobactermarinus	29.538	9.19e-36	137
TA	9.2	vanillate monooxygenase	F5XWD6	Phthalate4,5-dioxygenase(Phthalatedioxygenase)-likeprotein	Ramlibactertataouinensis strain ATCCBAA-407/DSM14655/LMG21543/TTB310	41.958	5.06e-27	109
TA	9.1	assimilatory nitrite reductase subunit	F5XWD6	Phthalate4,5-dioxygenase(Phthalatedioxygenase)-likeprotein	Ramlibactertataouinensis strain ATCCBAA-407/DSM14655/LMG21543/TTB310	36.538	4.48e-07	44.7
TA	13.1	assimilatory nitrite reductase subunit	F5XWD6	Phthalate4,5-dioxygenase(Phthalatedioxygenase)-likeprotein	Ramlibactertataouinensis strain ATCCBAA-407/DSM14655/LMG21543/TTB310	36.538	6.17e-07	44.3
TA	10	(2Fe-2S)-binding protein	F5XWD6	Phthalate4,5-dioxygenase(Phthalatedioxygenase)-likeprotein	Ramlibactertataouinensis strain ATCCBAA-407/DSM14655/LMG21543/TTB310	31.858	3.72e-07	45.1
TA	13.2	(2Fe-2S)-binding protein	F5XWD6	Phthalate4,5-dioxygenase(Phthalatedioxygenase)-likeprotein	Ramlibactertataouinensis strain ATCCBAA-407/DSM14655/LMG21543/TTB310	31.858	3.72e-07	45.1
TA	10	Vanillate O-demethylase oxidoreductase	A0A117EFD6	Phthalate4,5-dioxygenaseoxygenasereductase	Streptomycesscabiei	49.536	2.43e-95	283
TA	13.2	Vanillate O-demethylase oxidoreductase	A0A117EFD6	Phthalate4,5-dioxygenaseoxygenasereductase	Streptomycesscabiei	49.536	2.43e-95	283
TA	9.2	Iron-sulfur-binding ferredoxin reductase	A0A117EFD6	Phthalate4,5-dioxygenaseoxygenasereductase	Streptomycesscabiei	37.879	2.04e-07	49.7
TA	13.1	flavohemoglobin	A0A0U2U4E3	Phthalate4,5-dioxygenaseoxygenasereductase	Paenibacillusnaphthalenovorans	27.984	8.97e-18	81.6
TA	9.1	flavohemoglobin	A0A0U2U4E3	Phthalate4,5-dioxygenaseoxygenasereductase	Paenibacillusnaphthalenovorans	27.16	2.26e-15	74.3
TA	10	Vanillate O-demethylase oxidoreductase	A0A1B5EAD8	Phthalate4,5-dioxygenaseoxygenasereductasesubunit	Pseudomonas sp. 58R3	81.646	0	541
TA	13.2	Vanillate O-demethylase oxidoreductase	A0A1B5EAD8	Phthalate4,5-dioxygenaseoxygenasereductasesubunit	Pseudomonas sp. 58R3	81.646	0	541
TA	9.2	Iron-sulfur-binding ferredoxin reductase	W7W797	Phthalate4,5-dioxygenaseoxygenasereductasesubunit	Methylibium sp. T29	41.86	0.00039	39.3
TA	9.1	MOSC domain-containing protein	A0A0I9YA52	Phthalate4,5-dioxygenaseoxygenasereductasesubunit	Gibberellafujikuroi	38.732	2.29e-22	92.4
TA	13.1	MOSC domain-containing protein	A0A0I9YA52	Phthalate4,5-dioxygenaseoxygenasereductasesubunit	Gibberellafujikuroi	38.732	1.87e-22	92.8
TA	10	Vanillate O-demethylase oxidoreductase	B9TM69	Phthalate4,5-dioxygenaseoxygenasereductasesubunit,putative(Fragment)	Ricinuscommunis	35.41	3.05e-42	146
TA	13.2	Vanillate O-demethylase oxidoreductase	B9TM69	Phthalate4,5-dioxygenaseoxygenasereductasesubunit,putative(Fragment)	Ricinuscommunis	35.41	3.05e-42	146
TA	9.1	flavohemoglobin	B9TM69	Phthalate4,5-dioxygenaseoxygenasereductasesubunit,putative(Fragment)	Ricinuscommunis	31.959	1.44e-08	53.5
TA	13.1	flavohemoglobin	B9TM69	Phthalate4,5-dioxygenaseoxygenasereductasesubunit,putative(Fragment)	Ricinuscommunis	31.959	6.1e-09	54.7
TA	10	Vanillate O-demethylase oxidoreductase	A0A0S6WTD6	Phthalate4,5-dioxygenaseoxygenasesubunit	Novosphingobium sp. MBES04	43.934	2.44e-82	250
TA	13.2	Vanillate O-demethylase oxidoreductase	A0A0S6WTD6	Phthalate4,5-dioxygenaseoxygenasesubunit	Novosphingobium sp. MBES04	43.934	2.44e-82	250
TA	9.2	vanillate monooxygenase	A0A2J7VS12	Phthalate4,5-dioxygenaseoxygenasesubunit	Variovorax sp. B4	40.123	1.92e-24	101
TA	13.1	2Fe-2S ferredoxin	A0A0P1FRT5	Phthalate4,5-dioxygenaseoxygenasesubunit	Thalassobiusgelatinovorus	37.838	5.95e-20	82.8
TA	9.1	assimilatory nitrite reductase subunit	A0A2S6QA16	Phthalate4,5-dioxygenaseoxygenasesubunit	AlphaproteobacteriabacteriumMarineAlpha11	36.842	0.000436	35.8
TA	9.2	vanillate monooxygenase	A0A2S6TEL0	Phthalate4,5-dioxygenaseoxygenasesubunit(Fragment)	AlphaproteobacteriabacteriumMarineAlpha4	34.722	5.64e-20	88.2
TA	10	Phenylpropionate dioxygenase-like ring-hydroxylating dioxygenase large terminal subunit	A0A2S6TEL0	Phthalate4,5-dioxygenaseoxygenasesubunit(Fragment)	AlphaproteobacteriabacteriumMarineAlpha4	33.735	8.16e-17	78.6
TA	13.2	Phenylpropionate dioxygenase-like ring-hydroxylating dioxygenase large terminal subunit	A0A2S6TEL0	Phthalate4,5-dioxygenaseoxygenasesubunit(Fragment)	AlphaproteobacteriabacteriumMarineAlpha4	33.735	8.16e-17	78.6
TA	9.1	oxidoreductase with Rieske [2Fe-2S] center	A0A2S6TEL0	Phthalate4,5-dioxygenaseoxygenasesubunit(Fragment)	AlphaproteobacteriabacteriumMarineAlpha4	32.877	1.04e-05	45.4
TA	13.1	oxidoreductase with Rieske [2Fe-2S] center	A0A2S6TEL0	Phthalate4,5-dioxygenaseoxygenasesubunit(Fragment)	AlphaproteobacteriabacteriumMarineAlpha4	32.877	1.01e-05	45.4
TA	9.2	vanillate monooxygenase	A0A226WZX0	Phthalate4,5-dioxygenaseoxygenasesubunit(OhpA2)	Caballeroniasordidicola	35.664	5.5e-24	100
TA	13.1	2Fe-2S ferredoxin	A0A226WZX0	Phthalate4,5-dioxygenaseoxygenasesubunit(OhpA2)	Caballeroniasordidicola	31.333	2.44e-19	85.9
TA	10	(2Fe-2S)-binding protein	A0A226WZX0	Phthalate4,5-dioxygenaseoxygenasesubunit(OhpA2)	Caballeroniasordidicola	29.464	0.000182	37.4
TA	13.2	(2Fe-2S)-binding protein	A0A226WZX0	Phthalate4,5-dioxygenaseoxygenasesubunit(OhpA2)	Caballeroniasordidicola	29.464	0.000182	37.4
TA	10	2-polyprenylphenol hydroxylase and related flavodoxin oxidoreductases	A0A1H6C4V1	Phthalate4,5-dioxygenasereductasesubunit	Marinobacteriumlutimaris	51.429	5e-06	45.4
TA	13.2	2-polyprenylphenol hydroxylase and related flavodoxin oxidoreductases	A0A1H6C4V1	Phthalate4,5-dioxygenasereductasesubunit	Marinobacteriumlutimaris	51.429	5e-06	45.4
TA	9.2	Iron-sulfur-binding ferredoxin reductase	A0A1H4RBK1	Phthalate4,5-dioxygenasereductasesubunit	Beijerinckia sp. 28-YEA-48	43.243	0.000614	38.9
TA	13.1	flavohemoglobin	A0A1G9JRI3	Phthalate4,5-dioxygenasereductasesubunit	Halomonasmuralis	35.897	1.13e-09	57.4
TA	9.1	flavohemoglobin	Q0S9K5	Phthalate4,5-dioxygenasereductasesubunit	Rhodococcusjostii strain RHA1	33.582	1.68e-11	62.8
TA	9.2	vanillate monooxygenase	U3G9H0	Phthalate4,5-dioxygenasesubunit	Ralstonia sp. 5	31.852	3.4e-15	74.3
TA	13.1	2Fe-2S ferredoxin	U3G9H0	Phthalate4,5-dioxygenasesubunit	Ralstonia sp. 5	31.056	1.2e-20	89.7
TA	10	Phenylpropionate dioxygenase-like ring-hydroxylating dioxygenase large terminal subunit	U3G9H0	Phthalate4,5-dioxygenasesubunit	Ralstonia sp. 5	30.159	7.82e-09	54.7
TA	13.2	Phenylpropionate dioxygenase-like ring-hydroxylating dioxygenase large terminal subunit	U3G9H0	Phthalate4,5-dioxygenasesubunit	Ralstonia sp. 5	30.159	7.82e-09	54.7
TA	9.2	vanillate monooxygenase	A0A161K486	Phthalate45dioxygenaseoxygenasesubunitEC114127	Bradyrhizobium sp.	34.694	2.9e-22	95.5
TA	13.1	2Fe-2S ferredoxin	A0A161K486	Phthalate45dioxygenaseoxygenasesubunitEC114127	Bradyrhizobium sp.	33.103	5.82e-20	87.8
TA	10	Phenylpropionate dioxygenase-like ring-hydroxylating dioxygenase large terminal subunit	A0A161K486	Phthalate45dioxygenaseoxygenasesubunitEC114127	Bradyrhizobium sp.	32.544	3.45e-14	70.9
TA	13.2	Phenylpropionate dioxygenase-like ring-hydroxylating dioxygenase large terminal subunit	A0A161K486	Phthalate45dioxygenaseoxygenasesubunitEC114127	Bradyrhizobium sp.	32.544	3.45e-14	70.9
TA	9.1	oxidoreductase with Rieske [2Fe-2S] center	A0A161K486	Phthalate45dioxygenaseoxygenasesubunitEC114127	Bradyrhizobium sp.	30.986	0.000606	40
TA	10	Vanillate O-demethylase oxidoreductase	A0A0A8ETU6	Phthalate4C5-dioxygenase	Streptomyces sp. 769	35.88	5.54e-37	134
TA	13.2	Vanillate O-demethylase oxidoreductase	A0A0A8ETU6	Phthalate4C5-dioxygenase	Streptomyces sp. 769	35.88	5.54e-37	134
TA	9.2	FAD-binding oxidoreductase	A0A0A8ETU6	Phthalate4C5-dioxygenase	Streptomyces sp. 769	26.221	1.32e-15	77
TA	9.2	Short-chain dehydrogenase	C0KUL2	Phthalatedihydrodioldehydrogenase	Mycobacterium sp. CH1	33.077	2.67e-06	45.4
TA	13.1	Aldo-keto reductase IolS	A0A0N6ZC47	Phthalatedihydrodioldehydrogenase	Gordonia sp. HS-NH1	31.852	8.03e-12	62.8
TA	10	Short chain dehydrogenase/reductase family oxidoreductase	C0KUL2	Phthalatedihydrodioldehydrogenase	Mycobacterium sp. CH1	31.694	6.62e-05	41.2
TA	13.2	Short chain dehydrogenase/reductase family oxidoreductase	C0KUL2	Phthalatedihydrodioldehydrogenase	Mycobacterium sp. CH1	31.694	6.62e-05	41.2
TA	9.1	Aldo-keto reductase IolS	A0A0N6ZC47	Phthalatedihydrodioldehydrogenase	Gordonia sp. HS-NH1	31.111	3.21e-11	60.8
TA	9.2	dihydroanticapsin dehydrogenase	Q6UC94	Phthalatedihydrodioldehydrogenase(Fragment)	Mycobacteriumflavescens	30.208	0.001	36.6
TA	10	Oxidoreductase, short-chain dehydrogenase/reductase family	Q6UC95	Phthalatedihydrodioldehydrogenase(Fragment)	Mycobacterium sp. PAH2.135	28.226	0.0004	37.7
TA	13.2	Oxidoreductase, short-chain dehydrogenase/reductase family	Q6UC95	Phthalatedihydrodioldehydrogenase(Fragment)	Mycobacterium sp. PAH2.135	28.226	0.0004	37.7
TA	13.1	putative 3-oxoacyl- acyl-carrier protein reductase	Q6UC94	Phthalatedihydrodioldehydrogenase(Fragment)	Mycobacteriumflavescens	25.253	0.000878	36.6
TA	9.1	putative oxido-reductase	Q6UC95	Phthalatedihydrodioldehydrogenase(Fragment)	Mycobacterium sp. PAH2.135	24.427	0.000102	39.3
TA	10	(2Fe-2S)-binding protein	Q9ZFQ5	Phthalatedioxygenase	Burkholderiacepacia	34.524	1.95e-07	45.8
TA	13.2	(2Fe-2S)-binding protein	Q9ZFQ5	Phthalatedioxygenase	Burkholderiacepacia	34.524	1.95e-07	45.8
TA	9.2	nitrite reductase (NADH) small subunit	Q9ZFQ5	Phthalatedioxygenase	Burkholderiacepacia	31.507	2.47e-06	42.4
TA	13.1	2Fe-2S ferredoxin	Q9ZFQ5	Phthalatedioxygenase	Burkholderiacepacia	31.056	2.15e-20	89
TA	9.2	Toluate 1,2-dioxygenase subunit alpha	B5ATI2	Phthalatedioxygenase(Fragment)	Mycobacteriumvanbaalenii strain DSM7251/PYR-1	32.5	2.91e-06	43.5
TA	10	Toluate 1,2-dioxygenase subunit alpha	B5ATI2	Phthalatedioxygenase(Fragment)	Mycobacteriumvanbaalenii strain DSM7251/PYR-1	30	0.000724	36.6
TA	13.2	Toluate 1,2-dioxygenase subunit alpha	B5ATI2	Phthalatedioxygenase(Fragment)	Mycobacteriumvanbaalenii strain DSM7251/PYR-1	30	0.000724	36.6
TA	10	Nitrite reductase [NAD(P)H] large subunit	C0KUL4	Phthalatedioxygenaseferredoxinreductase	Mycobacterium sp. CH1	32.277	2.08e-30	120
TA	13.2	Nitrite reductase [NAD(P)H] large subunit	C0KUL4	Phthalatedioxygenaseferredoxinreductase	Mycobacterium sp. CH1	32.277	2.08e-30	120
TA	9.2	NADH dehydrogenase-like protein MT1860	A4ZXZ8	Phthalatedioxygenaseferredoxinreductase	Rhodococcus sp. DK17	30.583	1.74e-05	44.7
TA	13.1	NAD(P)H sulfur oxidoreductase (CoA-dependent)	A4ZXZ8	Phthalatedioxygenaseferredoxinreductase	Rhodococcus sp. DK17	28.042	4.67e-13	68.6
TA	9.1	NAD(P)H sulfur oxidoreductase (CoA-dependent)	A4ZXZ8	Phthalatedioxygenaseferredoxinreductase	Rhodococcus sp. DK17	27.869	8.07e-13	67.8
TA	10	nitrite reductase catalytic subunit NirB	A0A0N6ZC51	Phthalatedioxygenaseferredoxinreductasesubunit	Gordonia sp. HS-NH1	32.857	2.25e-05	44.7
TA	13.2	nitrite reductase catalytic subunit NirB	A0A0N6ZC51	Phthalatedioxygenaseferredoxinreductasesubunit	Gordonia sp. HS-NH1	32.857	2.25e-05	44.7
TA	9.2	NADH dehydrogenase-like protein MT1860	K8XLP5	Phthalatedioxygenaseferredoxinreductasesubunit	RhodococcusopacusM213	30.583	1.68e-05	44.7
TA	13.1	NAD(P)H sulfur oxidoreductase (CoA-dependent)	I0WTU0	Phthalatedioxygenaseferredoxinreductasesubunit	RhodococcusimtechensisRKJ300	28.342	1.87e-13	69.7
TA	9.1	NAD(P)H sulfur oxidoreductase (CoA-dependent)	I0WTU0	Phthalatedioxygenaseferredoxinreductasesubunit	RhodococcusimtechensisRKJ300	28.177	3.3e-13	68.9
TA	9.2	vanillate monooxygenase	H8IUY7	Phthalatedioxygenaselargesubunit	Mycobacteriumintracellulare strain ATCC13950/DSM43223/JCM6384/NCTC13025/3600	38.71	1.53e-06	47.8
TA	9.1	menaquinol:cytochrome c oxidoreductase (iron-sulfur subunit)	Q9AGK6	Phthalatedioxygenaselargesubunit	Arthrobacterkeyseri	36.364	0.00059	37.4
TA	13.1	menaquinol:cytochrome c oxidoreductase (iron-sulfur subunit)	Q9AGK6	Phthalatedioxygenaselargesubunit	Arthrobacterkeyseri	36.364	0.000558	37.4
TA	10	Toluate 1,2-dioxygenase subunit alpha	A0A2Z5UDX3	Phthalatedioxygenaselargesubunit	Pseudomonasstutzeri	32.316	2.7e-58	196
TA	13.2	Toluate 1,2-dioxygenase subunit alpha	A0A2Z5UDX3	Phthalatedioxygenaselargesubunit	Pseudomonasstutzeri	32.316	2.7e-58	196
TA	9.2	Toluate 1,2-dioxygenase subunit alpha	A0A2U9EU97	Phthalatedioxygenaselargesubunit(Fragment)	unculturedbacterium	35.922	1.8e-13	64.3
TA	10	Toluate 1,2-dioxygenase subunit alpha	Q6UC97	Phthalatedioxygenaselargesubunit(Fragment)	Mycobacterium sp. PAH2.135	34.632	9.61e-41	145
TA	13.2	Toluate 1,2-dioxygenase subunit alpha	Q6UC97	Phthalatedioxygenaselargesubunit(Fragment)	Mycobacterium sp. PAH2.135	34.632	9.61e-41	145
TA	10	Toluate 1,2-dioxygenase subunit alpha	A0A0U3DCV9	Phthalatedioxygenaselargesubunit(Fragment)	Microbacterium sp. J-1	32.37	1.72e-19	85.5
TA	13.2	Toluate 1,2-dioxygenase subunit alpha	A0A0U3DCV9	Phthalatedioxygenaselargesubunit(Fragment)	Microbacterium sp. J-1	32.37	1.72e-19	85.5
TA	13.1	2Fe-2S ferredoxin	Q6UC96	Phthalatedioxygenaselargesubunit(Fragment)	Mycobacteriumflavescens	30.769	3.68e-09	54.7
TA	10	(2Fe-2S)-binding protein	A0A0H3KTR8	Phthalatedioxygenaseoxygenase	Burkholderiamultivorans strain ATCC17616/249	34.524	1.95e-07	45.8
TA	13.2	(2Fe-2S)-binding protein	A0A0H3KTR8	Phthalatedioxygenaseoxygenase	Burkholderiamultivorans strain ATCC17616/249	34.524	1.95e-07	45.8
TA	9.2	nitrite reductase (NADH) small subunit	A0A0H3KTR8	Phthalatedioxygenaseoxygenase	Burkholderiamultivorans strain ATCC17616/249	31.507	2.47e-06	42.4
TA	13.1	2Fe-2S ferredoxin	A0A0H3KTR8	Phthalatedioxygenaseoxygenase	Burkholderiamultivorans strain ATCC17616/249	31.056	2.15e-20	89
TA	9.2	Iron-sulfur-binding ferredoxin reductase	A0A239SNB1	Phthalatedioxygenasereductase	Pandoraeasputorum	43.284	5.05e-08	51.6		StreptomycesgriseoflavusTu4000
TA	9.1	hydroxylaminopurine base analog detoxification enzyme (6-N-hydroxylaminopurine to adenine, molybdoenzyme)	A0A109QSZ1	Phthalatedioxygenasereductase	Gibberellasubglutinans	37.267	1.64e-26	104		Streptomycesradiopugnans
TA	10	Flavodoxin reductases (ferredoxin-NADPH reductases) family 1	A6GDV0	Phthalatedioxygenasereductase:Ferredoxin:Phenolhydroxylasereductase:OxidoreductaseFAD/NAD(P)-binding:Flavoprotein	PlesiocystispacificaSIR-1	38.356	6.1e-14	65.1		Streptomycesrochei
TA	13.2	Flavodoxin reductases (ferredoxin-NADPH reductases) family 1	A6GDV0	Phthalatedioxygenasereductase:Ferredoxin:Phenolhydroxylasereductase:OxidoreductaseFAD/NAD(P)-binding:Flavoprotein	PlesiocystispacificaSIR-1	38.356	6.1e-14	65.1
TA	9.2	glycine betaine catabolism B	Q2YM46	Phthalatedioxygenasereductase:Ferredoxin:Phenolhydroxylasereductase:OxidoreductaseFAD/NAD(P)-binding:Flavoproteinpyridi	Brucellaabortus strain 2308	42.818	2.26e-102	305
TA	13.1	flavohemoglobin	Q2YM46	Phthalatedioxygenasereductase:Ferredoxin:Phenolhydroxylasereductase:OxidoreductaseFAD/NAD(P)-binding:Flavoproteinpyridi	Brucellaabortus strain 2308	23.462	1.25e-14	72.8
TA	9.1	flavohemoglobin	Q2YM46	Phthalatedioxygenasereductase:Ferredoxin:Phenolhydroxylasereductase:OxidoreductaseFAD/NAD(P)-binding:Flavoproteinpyridi	Brucellaabortus strain 2308	22.692	9.11e-13	67
TA	10	Vanillate O-demethylase oxidoreductase	A0A2S6UKB0	Phthalatedioxygenasereductase(Fragment)	AlphaproteobacteriabacteriumMarineAlpha3	44.118	4.55e-74	227
TA	13.2	Vanillate O-demethylase oxidoreductase	A0A2S6UKB0	Phthalatedioxygenasereductase(Fragment)	AlphaproteobacteriabacteriumMarineAlpha3	44.118	4.55e-74	227
TA	9.2	Iron-sulfur-binding ferredoxin reductase	A0A2S6UKB0	Phthalatedioxygenasereductase(Fragment)	AlphaproteobacteriabacteriumMarineAlpha3	30.645	0.000266	39.7
TA	9.1	flavohemoglobin	A0A2S6UKB0	Phthalatedioxygenasereductase(Fragment)	AlphaproteobacteriabacteriumMarineAlpha3	26.415	1.54e-07	50.1
TA	10	Vanillate O-demethylase oxidoreductase	I3X3X2	PhthalatedioxygenasereductaseOphA	SinorhizobiumfrediiUSDA257	41.987	2.92e-77	237
TA	13.2	Vanillate O-demethylase oxidoreductase	I3X3X2	PhthalatedioxygenasereductaseOphA	SinorhizobiumfrediiUSDA257	41.987	2.92e-77	237
TA	9.2	Iron-sulfur-binding ferredoxin reductase	F8GSL7	PhthalatedioxygenasereductaseOphA	Cupriavidusnecator strain ATCC43291/DSM13513/N-1	38.71	5.02e-05	42.4
TA	13.1	flavohemoglobin	I3X3X2	PhthalatedioxygenasereductaseOphA	SinorhizobiumfrediiUSDA257	28.862	3.87e-17	79.7
TA	9.1	flavohemoglobin	F8GSL7	PhthalatedioxygenasereductaseOphA	Cupriavidusnecator strain ATCC43291/DSM13513/N-1	28.632	4.3e-13	67.8
TA	10	Vanillate O-demethylase oxidoreductase	A0A0U3LIK9	Phthalatedioxygenasereductaseprotein	HerbaspirillumrubrisubalbicansM1	45.426	1.22e-87	263
TA	13.2	Vanillate O-demethylase oxidoreductase	A0A0U3LIK9	Phthalatedioxygenasereductaseprotein	HerbaspirillumrubrisubalbicansM1	45.426	1.22e-87	263
TA	9.2	Iron-sulfur-binding ferredoxin reductase	A0A0U3LIK9	Phthalatedioxygenasereductaseprotein	HerbaspirillumrubrisubalbicansM1	30.645	0.00086	38.5		ProvidenciaalcalifaciensPAL-3
TA	9.1	flavohemoglobin	A0A0U3LIK9	Phthalatedioxygenasereductaseprotein	HerbaspirillumrubrisubalbicansM1	29.02	6.34e-09	54.7		Pseudomonas sp. strain ADP
TA	13.1	flavohemoglobin	A0A0U3LIK9	Phthalatedioxygenasereductaseprotein	HerbaspirillumrubrisubalbicansM1	25.984	2.53e-09	56.2		Pseudomonas sp. 06C126
TA	9.1	CoA-disulfide reductase	Q9AGK3	Phthalatedioxygenasereductasesubunit	Arthrobacterkeyseri	27.419	8.81e-10	58.5		Sphingopyxis sp. LC363
TA	13.1	CoA-disulfide reductase	Q9AGK3	Phthalatedioxygenasereductasesubunit	Arthrobacterkeyseri	27.419	3.03e-08	53.9		Sporosarcina sp. P17b
TA	10	Phenylpropionate dioxygenase-like ring-hydroxylating dioxygenase large terminal subunit	F0V7T0	Phthalatedioxygenasereductasesubunit,related	Neosporacaninum strain Liverpool	36.364	0.000105	42		Starkeyanovella strain ATCC8093/DSM506/CCM1077/IAM12100/NBRC12443/NCIB9113
TA	13.2	Phenylpropionate dioxygenase-like ring-hydroxylating dioxygenase large terminal subunit	F0V7T0	Phthalatedioxygenasereductasesubunit,related	Neosporacaninum strain Liverpool	36.364	0.000105	42		Stigmatellaaurantiaca strain DW4/3-1
TA	13.1	assimilatory nitrite reductase subunit	F0V7T0	Phthalatedioxygenasereductasesubunit,related	Neosporacaninum strain Liverpool	32.877	3.38e-06	42
TA	9.1	assimilatory nitrite reductase subunit	F0V7T0	Phthalatedioxygenasereductasesubunit,related	Neosporacaninum strain Liverpool	30.337	1.8e-06	42.7
TA	9.2	nitrite reductase (NADH) small subunit	F0V7T0	Phthalatedioxygenasereductasesubunit,related	Neosporacaninum strain Liverpool	29.245	4.51e-09	50.1
TA	10	Toluate 1,2-dioxygenase subunit beta	C0KUL1	Phthalatedioxygenasesmallsubunit	Mycobacterium sp. CH1	31.765	0.000167	38.1
TA	13.2	Toluate 1,2-dioxygenase subunit beta	C0KUL1	Phthalatedioxygenasesmallsubunit	Mycobacterium sp. CH1	31.765	0.000167	38.1		Acinetobacter sp. ATCC27244
TA	9.2	Toluate 1,2-dioxygenase subunit beta	C0KUL1	Phthalatedioxygenasesmallsubunit	Mycobacterium sp. CH1	30.588	0.000601	36.6		Acinetobacterbaumannii
TA	10	phenylacetyl-CoA 1,2-epoxidase, reductase subunit	A0A1V1W9Y6	Possiblephthalate4,5-dioxygenase	Nocardioides sp. PD653	43.662	3.65e-94	292		Acinetobacterbaumannii strain AYE
TA	13.2	phenylacetyl-CoA 1,2-epoxidase, reductase subunit	A0A1V1W9Y6	Possiblephthalate4,5-dioxygenase	Nocardioides sp. PD653	43.662	3.65e-94	292		Acidobacteriabacterium
TA	9.2	Iron-sulfur-binding ferredoxin reductase	A0A1V1W9Y6	Possiblephthalate4,5-dioxygenase	Nocardioides sp. PD653	40	1.77e-08	53.5		Bacillusenclensis
TA	9.1	hydroxylaminopurine base analog detoxification enzyme (6-N-hydroxylaminopurine to adenine, molybdoenzyme)	Q0SJH6	Possiblephthalate4,5-dioxygenase	Rhodococcusjostii strain RHA1	35.484	8.37e-35	128		Bacillusmegaterium
TA	13.1	flavohemoglobin	Q0SJH6	Possiblephthalate4,5-dioxygenase	Rhodococcusjostii strain RHA1	34.629	2e-40	149		Bacillusmegaterium strain DSM319
TA	10	(2Fe-2S)-binding protein	A3VM48	Possiblephthalatedioxygenase	MaritimibacteralkaliphilusHTCC2654	35.789	2.82e-10	53.9		Beijerinckia sp. 28-YEA-48
TA	13.2	(2Fe-2S)-binding protein	A3VM48	Possiblephthalatedioxygenase	MaritimibacteralkaliphilusHTCC2654	35.789	2.82e-10	53.9		Blastococcusaggregatus
TA	9.2	vanillate monooxygenase	A3VM48	Possiblephthalatedioxygenase	MaritimibacteralkaliphilusHTCC2654	35.616	2.37e-24	101		Bacillusmegaterium strain ATCC12872/QMB1551
TA	13.1	2Fe-2S ferredoxin	Q6NB47	Possiblephthalatedioxygenase	Rhodopseudomonaspalustris strain ATCCBAA-98/CGA009	33.333	6.62e-24	99.4		BordetellapertussisH921
TA	9.1	assimilatory nitrite reductase subunit	A3VM48	Possiblephthalatedioxygenase	MaritimibacteralkaliphilusHTCC2654	26.374	2.25e-06	42.4		Bradyrhizobium sp.
TA	10	Vanillate O-demethylase oxidoreductase	Q0SAG1	Probablephthalate4,5-dioxygenase	Rhodococcusjostii strain RHA1	38.17	5.25e-58	189		Bradyrhizobium sp. strain ORS375
TA	13.2	Vanillate O-demethylase oxidoreductase	Q0SAG1	Probablephthalate4,5-dioxygenase	Rhodococcusjostii strain RHA1	38.17	5.25e-58	189		BradyrhizobiumoligotrophicumS58
TA	9.2	Ferredoxin / Ferredoxin--NAD(+) reductase	Q0SCV7	Probablephthalate4,5-dioxygenase	Rhodococcusjostii strain RHA1	30.769	0.00016	40.8		Brevirhabduspacifica
TA	9.1	dihydroorotate dehydrogenase (electron transfer subunit)	Q0S8T9	Probablephthalate4,5-dioxygenase	Rhodococcusjostii strain RHA1	23.556	2.59e-06	46.2		Brucellaabortus strain 2308
TA	13.1	dihydroorotate dehydrogenase (electron transfer subunit)	Q0S8T9	Probablephthalate4,5-dioxygenase	Rhodococcusjostii strain RHA1	23.556	2.59e-06	46.2		Burkholderia sp. OK233
TA	10	2-polyprenylphenol hydroxylase and related flavodoxin oxidoreductases	Q0SJT1	Probablephthalatedioxygenasereductase	Rhodococcusjostii strain RHA1	41.86	0.000125	40.8		Burkholderiacepacia
TA	13.2	2-polyprenylphenol hydroxylase and related flavodoxin oxidoreductases	Q0SJT1	Probablephthalatedioxygenasereductase	Rhodococcusjostii strain RHA1	41.86	0.000125	40.8		BurkholderiacepaciaGG4
TA	9.2	Iron-sulfur-binding ferredoxin reductase	Q0SJT1	Probablephthalatedioxygenasereductase	Rhodococcusjostii strain RHA1	34.286	5.39e-07	48.1		Burkholderialata strain ATCC17760/DSM23089/LMG22485/NCIMB9086/R18194/383
TA	9.1	flavohemoglobin	Q0SJT1	Probablephthalatedioxygenasereductase	Rhodococcusjostii strain RHA1	27.737	1.46e-09	57		Burkholderialesbacterium21-58-4
TA	13.1	flavohemoglobin	Q0SJT1	Probablephthalatedioxygenasereductase	Rhodococcusjostii strain RHA1	24.123	6.57e-11	60.8		BurkholderialesbacteriumPBB4
TA	9.1	5-deoxy-D-ribulose 1-phosphate aldolase	A2SW60	Putative3,4-dihydroxyphthalatedecarboxylase	Mycobacterium sp. CH-1	29.268	7.01e-14	66.6		Burkholderiamultivorans
TA	13.1	5-deoxy-D-ribulose 1-phosphate aldolase	A2SW60	Putative3,4-dihydroxyphthalatedecarboxylase	Mycobacterium sp. CH-1	28.78	4.27e-13	64.3		Burkholderiamultivorans strain ATCC17616/249
TA	10	Ribulose-5-phosphate 4-epimerase and related epimerases and aldolases	A2SW60	Putative3,4-dihydroxyphthalatedecarboxylase	Mycobacterium sp. CH-1	27.111	4.78e-09	53.5		Burkholderiaplantarii
TA	13.2	Ribulose-5-phosphate 4-epimerase and related epimerases and aldolases	A2SW60	Putative3,4-dihydroxyphthalatedecarboxylase	Mycobacterium sp. CH-1	27.111	4.78e-09	53.5
TA	9.2	Aldolase	A2SW60	Putative3,4-dihydroxyphthalatedecarboxylase	Mycobacterium sp. CH-1	24.481	6.79e-11	58.9
TA	10	2-polyprenylphenol hydroxylase and related flavodoxin oxidoreductases	A0A1S7UUH2	Putativephthalate-dioxygenaseoxygenasereductasesubunit	Rosellinianecatrix	34.375	0.000622	39.3
TA	13.2	2-polyprenylphenol hydroxylase and related flavodoxin oxidoreductases	A0A1S7UUH2	Putativephthalate-dioxygenaseoxygenasereductasesubunit	Rosellinianecatrix	34.375	0.000622	39.3
TA	9.1	hydroxylaminopurine base analog detoxification enzyme (6-N-hydroxylaminopurine to adenine, molybdoenzyme)	A0A1S7UUH2	Putativephthalate-dioxygenaseoxygenasereductasesubunit	Rosellinianecatrix	34.081	3.4e-35	129
TA	13.1	MOSC domain-containing protein	A0A1S7UUH2	Putativephthalate-dioxygenaseoxygenasereductasesubunit	Rosellinianecatrix	30.256	2.9e-26	103
TA	10	Vanillate O-demethylase oxidoreductase	F2KFA0	Putativephthalate4,5-dioxygenase	Pseudomonasbrassicacearum strain NFM421	65.3	1.36e-153	431
TA	13.2	Vanillate O-demethylase oxidoreductase	F2KFA0	Putativephthalate4,5-dioxygenase	Pseudomonasbrassicacearum strain NFM421	65.3	1.36e-153	431
TA	9.2	Flavohemoprotein	A0A2P2C8M5	PutativePhthalate4,5-dioxygenase	metagenome	38.298	4.65e-09	55.1
TA	13.1	flavohemoglobin	J1RSX9	Putativephthalate4,5-dioxygenase	Rhodococcus sp. JVH1	35.211	1.12e-39	147
TA	9.1	hydroxylaminopurine base analog detoxification enzyme (6-N-hydroxylaminopurine to adenine, molybdoenzyme)	J1RSX9	Putativephthalate4,5-dioxygenase	Rhodococcus sp. JVH1	35.185	4.38e-33	123
TA	9.2	vanillate monooxygenase	Q1LBR9	PutativePhthalate4,5-dioxygenase,subunitalpha	Cupriavidusmetallidurans strain ATCC43123/DSM2839/NBRC102507/CH34	37.5	5.75e-29	114
TA	13.1	2Fe-2S ferredoxin	Q1LBR9	PutativePhthalate4,5-dioxygenase,subunitalpha	Cupriavidusmetallidurans strain ATCC43123/DSM2839/NBRC102507/CH34	34.641	1.68e-22	95.1
TA	10	MFS transporter	Q1LBR9	PutativePhthalate4,5-dioxygenase,subunitalpha	Cupriavidusmetallidurans strain ATCC43123/DSM2839/NBRC102507/CH34	33.333	8.54e-05	38.1
TA	13.2	MFS transporter	Q1LBR9	PutativePhthalate4,5-dioxygenase,subunitalpha	Cupriavidusmetallidurans strain ATCC43123/DSM2839/NBRC102507/CH34	33.333	8.54e-05	38.1
TA	9.1	assimilatory nitrite reductase subunit	Q1LBR9	PutativePhthalate4,5-dioxygenase,subunitalpha	Cupriavidusmetallidurans strain ATCC43123/DSM2839/NBRC102507/CH34	27.174	1.93e-05	39.7
TA	9.1	hydroxylaminopurine base analog detoxification enzyme (6-N-hydroxylaminopurine to adenine, molybdoenzyme)	G4UH27	Putativephthalate4,5-dioxygenaseoxygenasereductasesubunit	Neurosporatetrasperma strain FGSC2509/P0656	32.212	4.11e-31	117
TA	13.1	MOSC domain-containing protein	G4UH27	Putativephthalate4,5-dioxygenaseoxygenasereductasesubunit	Neurosporatetrasperma strain FGSC2509/P0656	29.358	5.29e-20	85.5
TA	10	Flavohemoprotein	G4UH27	Putativephthalate4,5-dioxygenaseoxygenasereductasesubunit	Neurosporatetrasperma strain FGSC2509/P0656	25.461	1.89e-09	57.4
TA	13.2	Flavohemoprotein	G4UH27	Putativephthalate4,5-dioxygenaseoxygenasereductasesubunit	Neurosporatetrasperma strain FGSC2509/P0656	25.461	1.89e-09	57.4
TA	9.2	Flavohemoprotein	G4UH27	Putativephthalate4,5-dioxygenaseoxygenasereductasesubunit	Neurosporatetrasperma strain FGSC2509/P0656	24.364	6.35e-10	58.5
TA	10	(2Fe-2S)-binding protein	M4Z549	Putativephthalate4,5-dioxygenaseoxygenasesubunit	BradyrhizobiumoligotrophicumS58	41.304	4.39e-06	42
TA	13.2	(2Fe-2S)-binding protein	M4Z549	Putativephthalate4,5-dioxygenaseoxygenasesubunit	BradyrhizobiumoligotrophicumS58	41.304	4.39e-06	42
TA	9.2	vanillate monooxygenase	A0A0P0L8C6	Putativephthalate4,5-dioxygenaseoxygenasesubunit	Burkholderiaplantarii	40.361	2.94e-30	118
TA	9.1	oxidoreductase with Rieske [2Fe-2S] center	A0A0P0L8C6	Putativephthalate4,5-dioxygenaseoxygenasesubunit	Burkholderiaplantarii	34.177	1e-06	48.9
TA	13.1	oxidoreductase with Rieske [2Fe-2S] center	A0A0P0L8C6	Putativephthalate4,5-dioxygenaseoxygenasesubunit	Burkholderiaplantarii	34.177	1.08e-06	48.9
TA	9.2	vanillate monooxygenase	Q13QM0	Putativephthalate4,5-dioxygenaseoxygenasesubunit(OhpA2)	Paraburkholderiaxenovorans strain LB400	41.818	8.89e-32	122
TA	10	(2Fe-2S)-binding protein	A0A109CIC4	Putativephthalate4,5-dioxygenaseoxygenasesubunit(OhpA2)	Variovorax sp. WDL1	39.535	0.000106	37.7
TA	13.2	(2Fe-2S)-binding protein	A0A109CIC4	Putativephthalate4,5-dioxygenaseoxygenasesubunit(OhpA2)	Variovorax sp. WDL1	39.535	0.000106	37.7
TA	9.1	oxidoreductase with Rieske [2Fe-2S] center	A0A109CIC4	Putativephthalate4,5-dioxygenaseoxygenasesubunit(OhpA2)	Variovorax sp. WDL1	33.333	1.57e-05	45.1
TA	13.1	oxidoreductase with Rieske [2Fe-2S] center	A0A109CIC4	Putativephthalate4,5-dioxygenaseoxygenasesubunit(OhpA2)	Variovorax sp. WDL1	33.333	1.6e-05	45.1
TA	9.2	Iron-sulfur-binding ferredoxin reductase	Q13QL9	Putativephthalate4,5-dioxygenasereductasesubunit(OhpA1)	Paraburkholderiaxenovorans strain LB400	42.857	6.23e-07	48.1
TA	10	Vanillate O-demethylase oxidoreductase	Q13QL9	Putativephthalate4,5-dioxygenasereductasesubunit(OhpA1)	Paraburkholderiaxenovorans strain LB400	40.823	1.82e-77	237		Rhodococcus sp. DK17
TA	13.2	Vanillate O-demethylase oxidoreductase	Q13QL9	Putativephthalate4,5-dioxygenasereductasesubunit(OhpA1)	Paraburkholderiaxenovorans strain LB400	40.823	1.82e-77	237		Rhodococcus sp. EsD8
TA	13.1	flavohemoglobin	Q13QL9	Putativephthalate4,5-dioxygenasereductasesubunit(OhpA1)	Paraburkholderiaxenovorans strain LB400	23.109	9.53e-11	60.5		Rhodococcus sp. JVH1
TA	9.1	flavohemoglobin	Q13QL9	Putativephthalate4,5-dioxygenasereductasesubunit(OhpA1)	Paraburkholderiaxenovorans strain LB400	22.269	2.2e-08	53.1		Rhodococcus sp. OK270
TA	9.2	Inositol 2-dehydrogenase	A0A095AVU5	Putativephthalatedihydrodioldehydrogenase	Sphingopyxis sp. LC363	34.483	1.17e-05	44.7		Rhodococcus sp. OK302
TA	10	Short chain dehydrogenase/reductase family oxidoreductase	Q6REL3	Putativephthalatedihydrodioldehydrogenase	Rhodococcus sp. DK17	31.319	1.81e-08	52		Syntrophorhabdus sp. PtaB.Bin006
TA	13.2	Short chain dehydrogenase/reductase family oxidoreductase	Q6REL3	Putativephthalatedihydrodioldehydrogenase	Rhodococcus sp. DK17	31.319	1.81e-08	52		Tardiphagarobiniae
TA	13.1	scyllo-inositol 2-dehydrogenase (NADP(+)) IolW	Q0KJ86	Putativephthalatedihydrodioldehydrogenase	Sphingomonas sp. KA1	28.767	9.29e-11	60.5		Streptomycesrocheisub sp. volubilis
TA	9.1	putative metabolite dehydrogenase, NAD-binding	Q6REL3	Putativephthalatedihydrodioldehydrogenase	Rhodococcus sp. DK17	28.351	2.34e-11	60.5		Streptomycesscabiei
TA	9.2	vanillate monooxygenase	A0A0B3S2Q6	Putativephthalatedioxygenase	Mameliellaalba	38.356	2.2e-22	95.9
TA	9.1	assimilatory nitrite reductase subunit	A0A095AZ58	Putativephthalatedioxygenase	Sphingopyxis sp. LC363	35.849	0.000167	37
TA	13.1	assimilatory nitrite reductase subunit	Q0KJ88	Putativephthalatedioxygenase	Sphingomonas sp. KA1	33.962	0.000477	35.8
TA	10	(2Fe-2S)-binding protein	A0A0B3S2Q6	Putativephthalatedioxygenase	Mameliellaalba	32.941	2.33e-06	42.7
TA	13.2	(2Fe-2S)-binding protein	A0A0B3S2Q6	Putativephthalatedioxygenase	Mameliellaalba	32.941	2.33e-06	42.7
TA	10	Vanillate O-demethylase oxidoreductase	D0SH70	Putativephthalatedioxygenasereductase	AcinetobacterjohnsoniiSH046	51.429	4.11e-114	330
TA	13.2	Vanillate O-demethylase oxidoreductase	D0SH70	Putativephthalatedioxygenasereductase	AcinetobacterjohnsoniiSH046	51.429	4.11e-114	330
TA	9.2	Iron-sulfur-binding ferredoxin reductase	A0A0N2IN58	Putativephthalatedioxygenasereductase	BordetellapertussisH921	43.662	9.27e-07	47.4
TA	13.1	flavohemoglobin	W3YHJ5	Putativephthalatedioxygenasereductase	ProvidenciaalcalifaciensPAL-3	34.545	8.8e-10	57.4
TA	9.1	flavohemoglobin	W3YHJ5	Putativephthalatedioxygenasereductase	ProvidenciaalcalifaciensPAL-3	33.636	6.31e-09	54.7
TA	10	Nitrite reductase [NAD(P)H] large subunit	Q68YB2	Reducasesubunitofphthalatedioxygenase	Rhodococcusjostii strain RHA1	31.845	5.73e-37	139
TA	13.2	Nitrite reductase [NAD(P)H] large subunit	Q68YB2	Reducasesubunitofphthalatedioxygenase	Rhodococcusjostii strain RHA1	31.845	5.73e-37	139
TA	9.2	apoptosis-inducing factor 3	Q68YB2	Reducasesubunitofphthalatedioxygenase	Rhodococcusjostii strain RHA1	30	1.95e-30	120
TA	13.1	NAD(P)H sulfur oxidoreductase (CoA-dependent)	Q68YB2	Reducasesubunitofphthalatedioxygenase	Rhodococcusjostii strain RHA1	28.571	6.5e-14	71.2
TA	9.1	NAD(P)H sulfur oxidoreductase (CoA-dependent)	Q68YB2	Reducasesubunitofphthalatedioxygenase	Rhodococcusjostii strain RHA1	28.415	1.13e-13	70.5		Janthinobacterium sp. strain Marseille
TA	10	2-polyprenylphenol hydroxylase and related flavodoxin oxidoreductases	C4TNS5	Reductasecomponentofisophthalatedioxygenase	Comamonas sp. E6	54.054	2.47e-05	43.1		Janthinobacterium sp. HH01
TA	13.2	2-polyprenylphenol hydroxylase and related flavodoxin oxidoreductases	C4TNS5	Reductasecomponentofisophthalatedioxygenase	Comamonas sp. E6	54.054	2.47e-05	43.1		Klenkiasoli
TA	9.2	Iron-sulfur-binding ferredoxin reductase	C4TNS5	Reductasecomponentofisophthalatedioxygenase	Comamonas sp. E6	43.548	4.1e-07	48.5		Limimaricolapyoseonensis
TA	13.1	flavohemoglobin	C4TNS5	Reductasecomponentofisophthalatedioxygenase	Comamonas sp. E6	25.51	4.45e-12	64.7		Mameliellaalba
TA	9.1	flavohemoglobin	C4TNS5	Reductasecomponentofisophthalatedioxygenase	Comamonas sp. E6	23.469	1.51e-08	53.9		Mycobacteriumsmegmatis strain ATCC700084/mc2155
TA	10	(Fe-S)-binding protein	A0A0M2DHR2	Reductasecomponentofphthalate4,5-dioxygenase	Comamonas sp. E6	38.889	0.00061	40		Mycobacteriumvanbaalenii
TA	13.2	(Fe-S)-binding protein	A0A0M2DHR2	Reductasecomponentofphthalate4,5-dioxygenase	Comamonas sp. E6	38.889	0.00061	40		Mycobacteriumvanbaalenii strain DSM7251/PYR-1
TA	9.1	flavohemoglobin	A0A0M2DHR2	Reductasecomponentofphthalate4,5-dioxygenase	Comamonas sp. E6	25.703	1.1e-07	51.2		Mycobacteroidesabscessus
TA	13.1	dihydroorotate dehydrogenase (electron transfer subunit)	A0A0M2DHR2	Reductasecomponentofphthalate4,5-dioxygenase	Comamonas sp. E6	21.531	6.19e-08	50.4		Mycobacteroidesabscessussub sp. abscessus
TA	10	Nitrite reductase [NAD(P)H] large subunit	Q68YA1	Reductasesubunitofphthalatedioxygenase	Rhodococcusjostii strain RHA1	29.919	9.93e-36	135		Mycobacteroidesabscessussub sp. bolletii
TA	13.2	Nitrite reductase [NAD(P)H] large subunit	Q68YA1	Reductasesubunitofphthalatedioxygenase	Rhodococcusjostii strain RHA1	29.919	9.93e-36	135		Mycolicibacteriumnovocastrense
TA	9.2	NADH dehydrogenase-like protein MT1860	Q68YA1	Reductasesubunitofphthalatedioxygenase	Rhodococcusjostii strain RHA1	29.851	0.000105	42		Mycolicibacteriumrutilum
TA	13.1	NAD(P)H sulfur oxidoreductase (CoA-dependent)	Q68YA1	Reductasesubunitofphthalatedioxygenase	Rhodococcusjostii strain RHA1	28.042	3.55e-12	65.9		Mycolicibacteriumwolinskyi
TA	9.1	NAD(P)H sulfur oxidoreductase (CoA-dependent)	Q68YA1	Reductasesubunitofphthalatedioxygenase	Rhodococcusjostii strain RHA1	28.022	6.13e-12	65.1		Neosporacaninum strain Liverpool
TA	13.1	acetoin dehydrogenase E3 component (dihydrolipoamide dehydrogenase)	Q68YA1	Reductasesubunitofphthalatedioxygenase	Rhodococcusjostii strain RHA1	25.854	3.02e-05	43.9		Neurosporacrassa
TA	10	2-polyprenylphenol hydroxylase and related flavodoxin oxidoreductases	A0A1L7UE32	Relatedtophthalate4,5-dioxygenaseoxygenasereductasesubunit	Fusariummangiferae	52.632	6.22e-06	45.4		Neurosporatetrasperma strain FGSC2509/P0656
TA	13.2	2-polyprenylphenol hydroxylase and related flavodoxin oxidoreductases	A0A1L7UE32	Relatedtophthalate4,5-dioxygenaseoxygenasereductasesubunit	Fusariummangiferae	52.632	6.22e-06	45.4		Nicotianatabacum
TA	9.1	MOSC domain-containing protein	A0A2H3THM3	Relatedtophthalate4,5-dioxygenaseoxygenasereductasesubunit	Fusariumoxysporum	39.437	1.02e-23	96.3		Nocardiaterpenica
TA	13.1	MOSC domain-containing protein	A0A2H3THM3	Relatedtophthalate4,5-dioxygenaseoxygenasereductasesubunit	Fusariumoxysporum	39.437	1.14e-23	96.3		Novosphingobium sp. MBES04
TA	9.2	CDP-4-dehydro-6-deoxyglucose reductase, E3	A0A1L7XXR7	Relatedtophthalate4,5-dioxygenaseoxygenasereductasesubunit	Phialocephalasubalpina	35.211	0.000165	41.2		Novosphingobium sp. PY1
TA	10	Toluate 1,2-dioxygenase subunit alpha	Q93UV3	Angulardioxygenaselargesubunit	Terrabacter sp. strain DBF63	34.545	1.51e-37	140		Opitutaebacterium
TA	13.2	Toluate 1,2-dioxygenase subunit alpha	Q93UV3	Angulardioxygenaselargesubunit	Terrabacter sp. strain DBF63	34.545	1.51e-37	140
TA	9.2	Toluate 1,2-dioxygenase subunit alpha	Q93UV3	Angulardioxygenaselargesubunit	Terrabacter sp. strain DBF63	33.784	4.64e-36	136
TA	13.1	2Fe-2S ferredoxin	Q93UV3	Angulardioxygenaselargesubunit	Terrabacter sp. strain DBF63	25	0.000191	40.8
TA	10	Vanillate O-demethylase oxygenase subunit	A0A0U1YZB4	Arene(Phthalate)dioxygenase	Nocardiaterpenica	35.052	3.19e-12	65.1
TA	13.2	Vanillate O-demethylase oxygenase subunit	A0A0U1YZB4	Arene(Phthalate)dioxygenase	Nocardiaterpenica	35.052	3.19e-12	65.1
TA	13.1	2Fe-2S ferredoxin	A0A0U1YZB4	Arene(Phthalate)dioxygenase	Nocardiaterpenica	28.378	3.02e-17	79.7
TA	9.2	vanillate monooxygenase	A0A0U1YZB4	Arene(Phthalate)dioxygenase	Nocardiaterpenica	28.195	2.83e-22	95.1
TA	10	Toluate 1,2-dioxygenase subunit beta	A0A0N9N3R3	Aromatic-ring-hydroxylatingdioxygenase	Gordoniaphthalatica	26.786	0.000711	36.2		Bradyrhizobium sp. ORS3257
TA	13.2	Toluate 1,2-dioxygenase subunit beta	A0A0N9N3R3	Aromatic-ring-hydroxylatingdioxygenase	Gordoniaphthalatica	26.786	0.000711	36.2		Bradyrhizobium sp. STM3809
TA	9.2	vanillate monooxygenase	A0A1Y0TAZ9	Aromatic-ring-hydroxylatingdioxygenasesubunitalpha	Mycobacteriumchimaera	38.71	1.52e-06	47.8		Bradyrhizobium sp. STM3843
TA	13.1	2Fe-2S ferredoxin	A0A1Y0TAZ9	Aromatic-ring-hydroxylatingdioxygenasesubunitalpha	Mycobacteriumchimaera	34.066	1.4e-09	56.6		Bradyrhizobium sp. G22
TA	10	4,5-DOPA dioxygenase extradiol	A0A0M0FSY9	Aromaticring-openingdioxygenaseLigA	Azoarcus sp. PA01	43.089	2.04e-46	154		Bradyrhizobium sp. ORS285
TA	13.2	4,5-DOPA dioxygenase extradiol	A0A0M0FSY9	Aromaticring-openingdioxygenaseLigA	Azoarcus sp. PA01	43.089	2.04e-46	154		RhodococcusimtechensisRKJ300
TA	9.2	4,5-DOPA dioxygenase extradiol	A0A0M0FSY9	Aromaticring-openingdioxygenaseLigA	Azoarcus sp. PA01	42.683	4.83e-50	163		Rhodococcusjostii strain RHA1
TA	9.1	4,5-DOPA dioxygenase extradiol	A0A0M0FSY9	Aromaticring-openingdioxygenaseLigA	Azoarcus sp. PA01	32.271	9.93e-39	134		RhodococcusopacusM213
TA	13.1	4,5-DOPA dioxygenase extradiol	A0A0M0FSY9	Aromaticring-openingdioxygenaseLigA	Azoarcus sp. PA01	31.873	3.6e-38	132		RhodococcusrhodniiLMG5362
TA	9.2	vanillate monooxygenase	Q93RE4	AromaticringhydroxylationdioxygenaseE	Rhodococcusjostii strain RHA1	33.871	3.69e-05	43.5
TA	13.1	2Fe-2S ferredoxin	Q93RE4	AromaticringhydroxylationdioxygenaseE	Rhodococcusjostii strain RHA1	31.765	9.88e-10	57
TA	10	Toluate 1,2-dioxygenase subunit alpha	Q93RE4	AromaticringhydroxylationdioxygenaseE	Rhodococcusjostii strain RHA1	28.184	7.49e-39	144
TA	13.2	Toluate 1,2-dioxygenase subunit alpha	Q93RE4	AromaticringhydroxylationdioxygenaseE	Rhodococcusjostii strain RHA1	28.184	7.49e-39	144
TA	9.2	1,5-anhydro-D-fructose reductase (1,5-anhydro-D-mannitol-forming)	A0A0M2DHI3	Cis-phthalatedihydrodioldehydrogenase	Comamonas sp. E6	31.897	2.5e-18	82.8
TA	9.1	putative oxidoreductase YceM	A0A0H3KKN4	Cis-phthalatedihydrodioldehydrogenase	Burkholderiamultivorans strain ATCC17616/249	28.889	2.13e-08	52.8
TA	13.1	putative oxidoreductase YceM	A0A0H3KKN4	Cis-phthalatedihydrodioldehydrogenase	Burkholderiamultivorans strain ATCC17616/249	27.407	4.26e-07	48.9
TA	10	Putative oxidoreductase	A0A0H3KKN4	Cis-phthalatedihydrodioldehydrogenase	Burkholderiamultivorans strain ATCC17616/249	25.217	2.99e-12	65.1
TA	13.2	Putative oxidoreductase	A0A0H3KKN4	Cis-phthalatedihydrodioldehydrogenase	Burkholderiamultivorans strain ATCC17616/249	25.217	2.99e-12	65.1
TA	9.1	5-deoxy-D-ribulose 1-phosphate aldolase	A0A0N6ZD80	Dihydroxyphthalatedecarboxylase	Gordonia sp. HS-NH1	32.11	1.09e-16	73.9
TA	13.1	5-deoxy-D-ribulose 1-phosphate aldolase	A0A0N6ZD80	Dihydroxyphthalatedecarboxylase	Gordonia sp. HS-NH1	31.651	1.69e-15	70.9
TA	9.2	Aldolase	A0A0N6ZD80	Dihydroxyphthalatedecarboxylase	Gordonia sp. HS-NH1	29.767	8.25e-11	58.5
TA	10	Ribulose-5-phosphate 4-epimerase and related epimerases and aldolases	A0A0N6ZD80	Dihydroxyphthalatedecarboxylase	Gordonia sp. HS-NH1	28.708	9.26e-11	58.5
TA	9.1	glyoxalase I; hemithioacetal-bacillithiol lactoyl-bacillithiol formation	A0A0N9N6Y7	Extradioldioxygenase	Gordoniaphthalatica	29.134	0.000573	36.2		Pseudomonassyringaepv.cerasicola
TA	10	Glyoxalase/bleomycin resistance protein/dioxygenase superfamily protein	A0A0N9NDM4	Extradioldioxygenase	Gordoniaphthalatica	28.477	9.03e-06	44.3		Pseudomonassyringaepv.cilantro
TA	13.2	Glyoxalase/bleomycin resistance protein/dioxygenase superfamily protein	A0A0N9NDM4	Extradioldioxygenase	Gordoniaphthalatica	28.477	9.03e-06	44.3		Pseudomonassyringaepv.maculicola
TA	13.1	VOC domain-containing protein	A0A0N9N6Y7	Extradioldioxygenase	Gordoniaphthalatica	28	9.15e-06	40.8		Pseudomonasthivervalensis
TA	10	4,5-DOPA dioxygenase extradiol	A0A0N9NE56	Extradiolring-cleavagedioxygenase	Gordoniaphthalatica	43.028	4.8e-51	166		Pseudonocardia sp. Ae707
TA	13.2	4,5-DOPA dioxygenase extradiol	A0A0N9NE56	Extradiolring-cleavagedioxygenase	Gordoniaphthalatica	43.028	4.8e-51	166		Pseudonocardiaammonioxydans
TA	9.2	4,5-DOPA dioxygenase extradiol	A0A0N9NE56	Extradiolring-cleavagedioxygenase	Gordoniaphthalatica	42.918	7.8e-51	165		Pseudonocardiathermophila
TA	9.1	4,5-DOPA dioxygenase extradiol	A0A0N9NE56	Extradiolring-cleavagedioxygenase	Gordoniaphthalatica	40.336	7.77e-55	175		Pseudoruegerialutimaris
TA	13.1	4,5-DOPA dioxygenase extradiol	A0A0N9NE56	Extradiolring-cleavagedioxygenase	Gordoniaphthalatica	39.916	1.47e-54	174		Pyrenophoratritici-repentis
TA	10	Vanillate O-demethylase oxidoreductase	J7J6I0	Ferredoxin	BurkholderiacepaciaGG4	57.051	2.73e-128	367		Ralstonia sp. 5
TA	13.2	Vanillate O-demethylase oxidoreductase	J7J6I0	Ferredoxin	BurkholderiacepaciaGG4	57.051	2.73e-128	367		Yersiniapseudotuberculosis
TA	9.1	flavohemoglobin	A0A1U7DHI8	Ferredoxin	Brevirhabduspacifica	38.211	1.3e-09	57
TA	13.1	flavohemoglobin	A0A1U7DHI8	Ferredoxin	Brevirhabduspacifica	38.211	1.12e-09	57
TA	9.2	Iron-sulfur-binding ferredoxin reductase	A0A1Z3YX76	Ferredoxin	Burkholderiacepacia	36.667	0.000747	38.5
TA	10	2-polyprenylphenol hydroxylase and related flavodoxin oxidoreductases	J7J6I0	Ferredoxin	BurkholderiacepaciaGG4	36.62	0.000605	38.9
TA	10	Vanillate O-demethylase oxidoreductase	Q39P04	Ferredoxin-NADPHreductase	Burkholderialata strain ATCC17760/DSM23089/LMG22485/NCIMB9086/R18194/383	57.692	8.07e-128	365
TA	13.2	Vanillate O-demethylase oxidoreductase	Q39P04	Ferredoxin-NADPHreductase	Burkholderialata strain ATCC17760/DSM23089/LMG22485/NCIMB9086/R18194/383	57.692	8.07e-128	365
TA	9.2	Flavohemoprotein	Q39P04	Ferredoxin-NADPHreductase	Burkholderialata strain ATCC17760/DSM23089/LMG22485/NCIMB9086/R18194/383	33.043	4.91e-23	96.7
TA	13.1	flavohemoglobin	Q39P04	Ferredoxin-NADPHreductase	Burkholderialata strain ATCC17760/DSM23089/LMG22485/NCIMB9086/R18194/383	26.141	1.62e-16	77.8
TA	9.1	flavohemoglobin	Q39P04	Ferredoxin-NADPHreductase	Burkholderialata strain ATCC17760/DSM23089/LMG22485/NCIMB9086/R18194/383	25.726	1.3e-14	72
TA	9.2	vanillate monooxygenase	C4TNS2	Oxygenasecomponentofisophthalatedioxygenase	Comamonas sp. E6	34.426	1.37e-28	113
TA	10	(2Fe-2S)-binding protein	C4TNS2	Oxygenasecomponentofisophthalatedioxygenase	Comamonas sp. E6	31.579	1.88e-06	42.7
TA	13.2	(2Fe-2S)-binding protein	C4TNS2	Oxygenasecomponentofisophthalatedioxygenase	Comamonas sp. E6	31.579	1.88e-06	42.7
TA	13.1	2Fe-2S ferredoxin	C4TNS2	Oxygenasecomponentofisophthalatedioxygenase	Comamonas sp. E6	29.193	2.37e-17	80.1
TA	9.2	vanillate monooxygenase	A0A0M2DHR6	Oxygenasecomponentofphthalate4,5-dioxygenase	Comamonas sp. E6	32.117	4.91e-16	77
TA	10	(2Fe-2S)-binding protein	A0A0M2DHR6	Oxygenasecomponentofphthalate4,5-dioxygenase	Comamonas sp. E6	30.952	5.06e-05	38.9
TA	13.2	(2Fe-2S)-binding protein	A0A0M2DHR6	Oxygenasecomponentofphthalate4,5-dioxygenase	Comamonas sp. E6	30.952	5.06e-05	38.9
TA	9.1	menaquinol:cytochrome c oxidoreductase (iron-sulfur subunit)	Q8GI63	Oxygenaselargesubunitofphthalatedioxygenase	Terrabacter sp. strain DBF63	38.182	0.000864	37
TA	13.1	menaquinol:cytochrome c oxidoreductase (iron-sulfur subunit)	Q8GI63	Oxygenaselargesubunitofphthalatedioxygenase	Terrabacter sp. strain DBF63	38.182	0.000802	37
TA	10	Rieske (2Fe-2S) protein	Q8GI63	Oxygenaselargesubunitofphthalatedioxygenase	Terrabacter sp. strain DBF63	30.769	2.13e-29	117
TA	13.2	Rieske (2Fe-2S) protein	Q8GI63	Oxygenaselargesubunitofphthalatedioxygenase	Terrabacter sp. strain DBF63	30.769	2.13e-29	117
TA	9.2	vanillate monooxygenase	Q8GI63	Oxygenaselargesubunitofphthalatedioxygenase	Terrabacter sp. strain DBF63	30.275	1.77e-05	44.3
TA	10	(Fe-S)-binding protein	Q1LBR8	Phenoxybenzoatedioxygenasesubunitbetaphthalate4,5-dioxygenasesubunitbeta	Cupriavidusmetallidurans strain ATCC43123/DSM2839/NBRC102507/CH34	41.026	9.13e-05	42.7
TA	13.2	(Fe-S)-binding protein	Q1LBR8	Phenoxybenzoatedioxygenasesubunitbetaphthalate4,5-dioxygenasesubunitbeta	Cupriavidusmetallidurans strain ATCC43123/DSM2839/NBRC102507/CH34	41.026	9.13e-05	42.7
TA	9.2	Iron-sulfur-binding ferredoxin reductase	Q1LBR8	Phenoxybenzoatedioxygenasesubunitbetaphthalate4,5-dioxygenasesubunitbeta	Cupriavidusmetallidurans strain ATCC43123/DSM2839/NBRC102507/CH34	40	5.04e-08	51.6
TA	13.1	flavohemoglobin	Q1LBR8	Phenoxybenzoatedioxygenasesubunitbetaphthalate4,5-dioxygenasesubunitbeta	Cupriavidusmetallidurans strain ATCC43123/DSM2839/NBRC102507/CH34	24.686	5.32e-13	67.4
TA	9.1	flavohemoglobin	Q1LBR8	Phenoxybenzoatedioxygenasesubunitbetaphthalate4,5-dioxygenasesubunitbeta	Cupriavidusmetallidurans strain ATCC43123/DSM2839/NBRC102507/CH34	23.849	6.55e-11	60.8		Sorangiumcellulosum
TA	10	Vanillate O-demethylase oxidoreductase	J7LNJ2	Reductasecomponent(Flavin-iron/sulfurprotein)ofring-hydroxylatingoxygenasesystem,phthalatedioxygenasereductase-likeprotein	Arthrobacter sp. Rue61a	36.875	1.27e-61	197		Serratiamarcescens
TA	13.2	Vanillate O-demethylase oxidoreductase	J7LNJ2	Reductasecomponent(Flavin-iron/sulfurprotein)ofring-hydroxylatingoxygenasesystem,phthalatedioxygenasereductase-likeprotein	Arthrobacter sp. Rue61a	36.875	1.27e-61	197		SinorhizobiumfrediiUSDA257
TA	9.2	Flavohemoprotein	J7LNJ2	Reductasecomponent(Flavin-iron/sulfurprotein)ofring-hydroxylatingoxygenasesystem,phthalatedioxygenasereductase-likeprotein	Arthrobacter sp. Rue61a	28.431	3.4e-09	55.8		Sorangiumcellulosum strain Soce56
TA	9.1	flavohemoglobin	J7LNJ2	Reductasecomponent(Flavin-iron/sulfurprotein)ofring-hydroxylatingoxygenasesystem,phthalatedioxygenasereductase-likeprotein	Arthrobacter sp. Rue61a	24.454	8.96e-09	54.7		Sphingomonas sp. 32-62-10
TA	13.1	flavohemoglobin	J7LNJ2	Reductasecomponent(Flavin-iron/sulfurprotein)ofring-hydroxylatingoxygenasesystem,phthalatedioxygenasereductase-likeprotein	Arthrobacter sp. Rue61a	24.229	1.31e-09	57		Sphingomonas sp. KA1
TA	9.2	Catechol 1,2-dioxygenase	A0A0N9MQZ6	3,4-dioxygenasesubunitbeta	Gordoniaphthalatica	33.929	0.000527	38.9		Vitreoscilla sp. strain C1
TA	10	Catechol 1,2-dioxygenase	A0A0N9MQZ6	3,4-dioxygenasesubunitbeta	Gordoniaphthalatica	32.292	0.000189	40.4		Xanthomonasarboricola
TA	13.2	Catechol 1,2-dioxygenase	A0A0N9MQZ6	3,4-dioxygenasesubunitbeta	Gordoniaphthalatica	32.292	0.000189	40.4
TA	9.2	Intradiol ring-cleavage dioxygenase	A0A0N9MQZ6	3,4-dioxygenasesubunitbeta	Gordoniaphthalatica	29.333	8.36e-20	84.3		Xanthomonascampestris
	9.2	DNA oxidative demethylase	A0A0N9NGD6	DNArepairprotein	Gordoniaphthalatica	40.678	4.94e-19	80.1		Podosporaanserina strain S/ATCCMYA-4624/DSM980/FGSC10383
	10	DNA oxidative demethylase	A0A0N9NGD6	DNArepairprotein	Gordoniaphthalatica	36.364	1.27e-16	73.6		Polaromonas sp. strain JS666/ATCCBAA-500
	13.2	DNA oxidative demethylase	A0A0N9NGD6	DNArepairprotein	Gordoniaphthalatica	36.364	1.27e-16	73.6		PorphyrobacterdokdonensisDSW-74
	9.1	Beta sliding clamp	Q3MNK5	PutativeDNApolymeraseIIIbetasubunit	Terrabacter sp. strain DBF63	20	0.00027	40.4
	13.1	DNA polymerase III subunit beta	Q3MNK5	PutativeDNApolymeraseIIIbetasubunit	Terrabacter sp. strain DBF63	20	0.000129	40.8
	10	Membrane protein	Q3MNN5	Putativedomain/band7familyprotein	Terrabacter sp. strain DBF63	28.188	4.04e-08	50.4
	13.2	SPFH/Band 7/PHB domain protein	Q3MNN5	Putativedomain/band7familyprotein	Terrabacter sp. strain DBF63	28.188	4.04e-08	50.4
	9.1	Paraslipin	Q3MNN5	Putativedomain/band7familyprotein	Terrabacter sp. strain DBF63	26.596	1.68e-11	60.5
	13.1	Paraslipin	Q3MNN5	Putativedomain/band7familyprotein	Terrabacter sp. strain DBF63	26.596	1.57e-11	60.5
	13.1	NAD(P)H dehydrogenase (quinone)	Q3MNN7	Putativenucleoside-diphosphate-sugarepimerase	Terrabacter sp. strain DBF63	27.778	1.51e-27	105
	10	Chromosome partitioning protein	Q3MNQ3	PutativeParA-familyATPase	Terrabacter sp. strain DBF63	29.464	1.37e-06	46.6
	13.2	Chromosome partitioning protein	Q3MNQ3	PutativeParA-familyATPase	Terrabacter sp. strain DBF63	29.464	1.37e-06	46.6
	9.2	LysR family transcriptional regulator, glycine cleavage system transcriptional activator	Q93UV5	Putativeregulatoryprotein	Terrabacter sp. strain DBF63	43.75	4.25e-08	51.6
	9.1	transcriptional regulator (Cys-activated by oxidative stress)	Q3MNL2	Putativeregulatoryprotein	Terrabacter sp. strain DBF63	42.553	3.56e-19	75.1
	13.1	transcriptional regulator (Cys-activated by oxidative stress)	Q3MNL2	Putativeregulatoryprotein	Terrabacter sp. strain DBF63	42.553	3.8e-19	75.1
	10	LysR family transcriptional regulator	Q93UV5	Putativeregulatoryprotein	Terrabacter sp. strain DBF63	41.935	3.92e-05	42.4
	13.2	LysR family transcriptional regulator	Q93UV5	Putativeregulatoryprotein	Terrabacter sp. strain DBF63	41.935	3.92e-05	42.4
	10	transposase	Q8GI64	Putativetransposase	Terrabacter sp. strain DBF63	29.942	5.47e-37	137
	13.2	transposase	Q8GI64	Putativetransposase	Terrabacter sp. strain DBF63	29.942	5.47e-37	137
	10	IclR family transcriptional regulator	Q93UV6	Regulatoryprotein	Terrabacter sp. strain DBF63	30.802	4.08e-18	79.3
	13.2	IclR family transcriptional regulator	Q93UV6	Regulatoryprotein	Terrabacter sp. strain DBF63	30.802	4.08e-18	79.3
	9.2	DNA-binding IclR family transcriptional regulator	Q3MNN9	Regulatoryprotein	Terrabacter sp. strain DBF63	30.568	8.44e-15	70.1
	13.1	IclR family transcriptional regulator	Q93UV6	Regulatoryprotein	Terrabacter sp. strain DBF63	27.347	1.96e-17	77.4
	9.1	putative HTH-type transcriptional regulator KipR	Q93UV6	Regulatoryprotein	Terrabacter sp. strain DBF63	27.347	1e-17	78.2
	10	transposase	Q3MNJ8	Transposase(Fragment)	Terrabacter sp. strain DBF63	27.419	1.95e-05	40.8
	13.2	transposase	Q3MNJ8	Transposase(Fragment)	Terrabacter sp. strain DBF63	27.419	1.95e-05	40.8
	9.2	pilus assembly protein CpaF	Q3MNR5	Uncharacterizedprotein	Terrabacter sp. strain DBF63	28.923	6.38e-24	102
	13.1	T2SP E domain-containing protein	Q3MNR5	Uncharacterizedprotein	Terrabacter sp. strain DBF63	23.41	7.32e-14	71.6

## Sheet: 250 genes
9.2					10					13.2					13.1					9.1
Gene	% ident.	Bit score	E-value		Gene	% ident.	Bit score	E-value		Gene	% ident.	Bit score	E-value		Gene	% ident.	Bit score	E-value		Gene	% ident.	Bit score	E-value
Polyurethanase	99.514	1225	0		Phthalate4,5-dioxygenaseoxygenasereductasesubunit	98.734	639	0		Phthalate4,5-dioxygenaseoxygenasereductasesubunit	98.734	639	0		PLAdepolymerase	46.714	367	2.36e-125		Poly(3-hydroxyalkanoate)depolymeraseC	93	814	0
Hemolysintypecalcium-bindingprotein	89.789	1125	0		Poly(3-hydroxyalkanoate)depolymerase	99.647	574	0		Poly(3-hydroxyalkanoate)depolymerase	99.647	574	0		PLAdepolymerase(Fragment)	48.5	364	2.05e-124		PLAdepolymerase	46.714	365	1.49e-124
PolyurethanaseA	88.655	1111	0		PHAdepolymerase	90.459	534	0		PHAdepolymerase	90.459	534	0		Putativepoly(3-hydroxybutyrate)depolymerase	43.262	251	2.37e-83		PLAdepolymerase(Fragment)	48.5	362	1.8e-123
PolyurethanaseesteraseA	78.606	1001	0		Poly(3-hydroxyalkanoate)depolymerasePhaB	91.398	526	0		Poly(3-hydroxyalkanoate)depolymerasePhaB	91.398	526	0		Poly(3-hydroxybutyrate)depolymerase	52.273	248	7.09e-79		Poly(3-hydroxybutyrate)depolymerase	50.725	271	6.96e-88
Polyurethanase(Fragment)	94.568	977	0		3-oxoadipateenol-lactonase2	88.929	523	0		3-oxoadipateenol-lactonase2	88.929	523	0		Aldehydedehydrogenase	33.824	239	4.45e-74		Putativepoly(3-hydroxybutyrate)depolymerase	43.617	252	7.39e-84
Hemolysin-typecalcium-bindingrepeat-containingprotein	77.371	959	0		Phthalatedioxygenasereductase	78.165	517	0		Phthalatedioxygenasereductase	78.165	517	0		2-nitropropanedioxygenase	39.394	213	4.54e-67		Aldehydedehydrogenase	33.974	239	8.23e-74
Lipase	60.42	743	0		Poly3-hydroxyalkanoatedepolymerase	87.097	513	0		Poly3-hydroxyalkanoatedepolymerase	87.097	513	0		Phthalate4,5-dioxygenase	40.741	202	6.29e-62		2-nitropropanedioxygenase	40.361	218	5.42e-69
PolyurethanaseB	62.852	701	0		Polydepolymerase	86.786	513	0		Polydepolymerase	86.786	513	0		Extradiolring-cleavagedioxygenase	39.916	174	1.47e-54		Phthalate4,5-dioxygenase	40.741	200	6.94e-61
Poly(3-hydroxyalkanoate)depolymerase	100	577	0		Pimeloyl-ACPmethylestercarboxylesterase	86.429	511	0		Pimeloyl-ACPmethylestercarboxylesterase	86.429	511	0		Poly(3-hydroxyalkanoate)depolymerase	43.182	170	7.88e-52		1-hydroxy-2-naphthoicaciddioxygenase	32.647	190	7.45e-58
Polyvinylalcoholdehydrogenase	98.233	561	0		PHA-depolymerase	90.036	511	0		PHA-depolymerase	90.036	511	0		Linalool8-monooxygenase,Phthalate4,5-dioxygenase	31.362	162	1.82e-44		Extradiolring-cleavagedioxygenase	40.336	175	7.77e-55
Poly(3-hydroxyalkanoate)depolymerasePhaB	95.39	555	0		PutativePhthalate4,5-dioxygenase	65.3	431	1.36e-153		PutativePhthalate4,5-dioxygenase	65.3	431	1.36e-153		Beta-ketoadipatesuccinylCoAtransferasebetasubunit	44.624	157	6.91e-49		Linalool8-monooxygenase,Phthalate4,5-dioxygenase	33.333	160	8.12e-44
PHAdepolymerase	94.7	552	0		Phthalate4,5-dioxygenase	64.669	416	1.82e-147		Phthalate4,5-dioxygenase	64.669	416	1.82e-147		Beta-ketoadipatesuccinylCoAtransferasealphasubunit	38.498	157	2.67e-48		Beta-ketoadipatesuccinylCoAtransferasebetasubunit	44.624	157	6.91e-49
PHA-depolymerase	94.386	540	0		Taurinedioxygenase	68.085	410	3.71e-146		Taurinedioxygenase	68.085	410	3.71e-146		Possiblephthalate4,5-dioxygenase	34.629	149	2e-40		Beta-ketoadipatesuccinylCoAtransferasealphasubunit	38.967	157	1.43e-48
3-oxoadipateenol-lactonase2	91.786	533	0		VanillateO-demethylaseoxidoreductase	59.615	378	1.38e-132		VanillateO-demethylaseoxidoreductase	59.615	378	1.38e-132		PutativePhthalate4,5-dioxygenase	35.211	147	1.12e-39		Poly(3-hydroxyalkanoate)depolymerase	39.344	157	7.46e-47
Poly3-hydroxyalkanoatedepolymerase	88.968	526	0		Ferredoxin	57.051	367	2.73e-128		Ferredoxin	57.051	367	2.73e-128		Linalool8-monooxygenase.,Phthalate4,5-dioxygenase	27.778	141	4.8e-37		Possiblephthalate4,5-dioxygenase	35.484	146	2.14e-39
Polydepolymerase	88.968	526	0		Ferredoxin-NADPHreductase	57.692	365	8.07e-128		Ferredoxin-NADPHreductase	57.692	365	8.07e-128		Phthalate4,5-dioxygenase(Modularprotein)	29.538	137	9.19e-36		PutativePhthalate4,5-dioxygenase	35.185	144	1.3e-38
Pimeloyl-ACPmethylestercarboxylesterase	88.612	522	0		Oxidoreductase	56.41	359	3.07e-125		Oxidoreductase	56.41	359	3.07e-125		Aromaticring-openingdioxygenaseLigA	31.873	132	3.6e-38		Linalool8-monooxygenase.,Phthalate4,5-dioxygenase	27.778	141	3.26e-37
PolyurethanaselipaseA	58.216	462	3.16e-159		2Fe-2Siron-sulfurclusterbindingdomainprotein	52.063	344	2e-119		2Fe-2Siron-sulfurclusterbindingdomainprotein	52.063	344	2e-119		Putativenitropropanedioxygenase	32.537	123	5.85e-33		Phthalate4,5-dioxygenase(Modularprotein)	29.846	139	2.5e-36
Poly(3-hydroxyalkanoate)synthase	33.513	308	9.86e-98		VanillateO-demethylaseoxidoreductase(Vanillatedegradationferredoxin-likeprotein)	52.063	344	2.07e-119		VanillateO-demethylaseoxidoreductase(Vanillatedegradationferredoxin-likeprotein)	52.063	344	2.07e-119		Quercetin2,3-dioxygenase	31.884	115	3.48e-32		Aromaticring-openingdioxygenaseLigA	32.271	134	9.93e-39
Polyvinylalcoholdehydrogenase(Fragment)	89.583	305	3.5e-106		Ferredoxin/OxidoreductaseFAD/NAD(P)-bindingprotein	54.808	343	7.55e-119		Ferredoxin/OxidoreductaseFAD/NAD(P)-bindingprotein	54.808	343	7.55e-119		Putativeregulatoryprotein	42.553	114	2.53e-30		Relatedtophthalate4,5-dioxygenaseoxygenasereductasesubunit	39.437	131	6.38e-36
Phthalatedioxygenasereductase:Ferredoxin:Phenolhydroxylasereductase:OxidoreductaseFAD/NAD(P)-binding:Flavoproteinpyridi	42.818	305	2.26e-102		Putativephthalatedioxygenasereductase	51.429	330	4.11e-114		Putativephthalatedioxygenasereductase	51.429	330	4.11e-114		Relatedtophthalate4,5-dioxygenaseoxygenasereductasesubunit	39.437	111	3.87e-29		Putativephthalate-dioxygenaseoxygenasereductasesubunit	34.081	129	3.4e-35
Oxidoreductase	47.401	287	3.15e-96		Poly(3-hydroxyalkanoate)synthase	33.2	313	1.13e-99		Poly(3-hydroxyalkanoate)synthase	33.2	313	1.13e-99		Phthalate4,5-dioxygenaseoxygenasesubunit	37.838	111	3.67e-28		Phthalate4,5-dioxygenaseoxygenasereductasesubunit	38.732	128	6.93e-35
Protocatechuate3,4-dioxygenasebatasubunit	56.889	257	2e-87		Subunitofphthalate4,5-dioxygenaseoxygenasereductase	49.375	307	9.38e-105		Subunitofphthalate4,5-dioxygenaseoxygenasereductase	49.375	307	9.38e-105		Phthalate4,5-dioxygenase,oxygenasesubunit	36.538	110	6.5e-28		Putativenitropropanedioxygenase	32.836	127	2.46e-34
2-nitropropanedioxygenase	51.104	254	1.02e-83		Beta-ketoadipatesuccinylCoAtransferasealphasubunit	68.075	306	4.05e-107		Beta-ketoadipatesuccinylCoAtransferasealphasubunit	68.075	306	4.05e-107		Short-chaindehydrogenase/reductase	41.053	109	1.31e-29		Peptidase	27.577	123	1.34e-31
Protocatechuate3,4-dioxygenase	54.206	233	7.34e-78		VanillateO-demethylaseoxidoreductaseVanB	49.371	301	2.89e-102		VanillateO-demethylaseoxidoreductaseVanB	49.371	301	2.89e-102		Putativenucleoside-diphosphate-sugarepimerase	27.778	105	1.51e-27		Phthalatedioxygenasereductase	37.267	119	4.85e-33
PLAdepolymerase	34.579	205	1.28e-64		Phthalate4,5-dioxygenaseoxygenasesubunit	43.934	296	1.07e-86		Phthalate4,5-dioxygenaseoxygenasesubunit	43.934	296	5.3e-87		Putativephthalate-dioxygenaseoxygenasereductasesubunit	30.256	103	2.9e-26		Putativephthalate4,5-dioxygenaseoxygenasereductasesubunit	32.212	117	4.11e-31
Taurinedioxygenase	40.647	203	9.17e-65		Phthalatedioxygenasereductase:Ferredoxin:Phenolhydroxylasereductase:OxidoreductaseFAD/NAD(P)-binding:Flavoproteinpyridi	42.647	295	2.19e-98		Phthalatedioxygenasereductase:Ferredoxin:Phenolhydroxylasereductase:OxidoreductaseFAD/NAD(P)-binding:Flavoproteinpyridi	42.647	295	2.19e-98		Possiblephthalatedioxygenase	33.333	100	1.84e-24		PKbeta-barrel-proteindomain-containingprotein-likeprotein	32.212	116	1.54e-30
Phthalatedioxygenaselargesubunit	38.71	203	4.54e-61		Possiblephthalate4,5-dioxygenase	43.662	292	3.65e-94		Possiblephthalate4,5-dioxygenase	43.662	292	3.65e-94		Phthalate-dioxygenase	32.215	97.8	1.48e-23		Quercetin2,3-dioxygenase	31.401	113	2.25e-31
Phthalate4,5-dioxygenase	48.148	198	6.48e-56		Phthalate4,5-dioxygenaseoxygenasereductase	49.536	283	2.43e-95		Phthalate4,5-dioxygenaseoxygenasereductase	49.536	283	2.43e-95		Beta-carboxy-cis,cis-muconatecycloisomerase	29.811	97.4	1.14e-22		Putativeregulatoryprotein	42.553	112	1.96e-29
Beta-ketoadipatesuccinylCoAtransferasealphasubunit	47.642	196	1.11e-63		Phthalatedioxygenasereductaseprotein	45.426	263	1.22e-87		Phthalatedioxygenasereductaseprotein	45.426	263	1.22e-87		Regulatoryprotein	27.347	97.1	8.42e-25		Short-chaindehydrogenase/reductase	41.053	108	2.33e-29
Beta-carboxy-cis,cis-muconatecycloisomerase	40	186	4.02e-55		Tert-butylalcoholmonooxygenasereductase	44.586	255	2.5e-84		Tert-butylalcoholmonooxygenasereductase	44.586	255	2.5e-84		Phthalate3,4-dioxygenase,ferredoxinreductasesubunit	29.921	96.7	9.62e-22		PodosporaanserinaSmat+genomicDNAchromosome2,supercontig2	33.333	107	2.1e-27
Beta-ketoadipatesuccinylCoAtransferasebetasubunit	46.602	180	1.14e-57		Poly(3-hydroxybutyrate)depolymerase	44.444	250	2.25e-79		Poly(3-hydroxybutyrate)depolymerase	44.444	250	2.25e-79		Phthalatedioxygenasereductase	36	96.3	2.55e-24		Regulatoryprotein	27.347	99	1.64e-25
Phthalate4,5-dioxygenaseoxygenasesubunit	40.123	173	1.62e-47		2-nitropropanedioxygenase	49.841	248	1.58e-81		2-nitropropanedioxygenase	49.841	248	1.58e-81		Phthalate4,5-dioxygenaseoxygenasereductasesubunit	38.732	96.3	8.81e-24		Phthalate3,4-dioxygenase,ferredoxinreductasesubunit	29.921	98.2	2.34e-22
Putativepoly(3-hydroxyalkanoate)depolymerase	94.175	171	1.89e-55		Beta-ketoadipatesuccinylCoAtransferasebetasubunit	61.033	246	4.19e-84		Beta-ketoadipatesuccinylCoAtransferasebetasubunit	61.033	246	4.19e-84		Phthalate4,5-dioxygenase(Phthalatedioxygenase)-likeprotein	36.538	95.5	1.22e-22		Beta-carboxy-cis,cis-muconatecycloisomerase	29.811	97.4	1.14e-22
Phthalatedioxygenasereductasesubunit,related	29.245	168	5.97e-46		Phthalate4,5-dioxygenase,reductasesubunit	46.296	241	4.27e-79		Phthalate4,5-dioxygenase,reductasesubunit	46.296	241	4.27e-79		Phageportalprotein,HK97family	25.278	95.1	7.98e-22		Poly(3-hydroxyalkanoate)synthase	22.112	94.4	1.2e-21
Extradiolring-cleavagedioxygenase	42.918	165	7.8e-51		Phthalate4,5-dioxygenasereductasesubunit	51.429	238	9.42e-78		Phthalate4,5-dioxygenasereductasesubunit	51.429	238	9.42e-78		PutativePhthalate4,5-dioxygenase,subunitalpha	34.641	95.1	1.68e-22		Phthalate3,4-dioxygenaseferredoxinreductasesubunit	30.047	93.2	1.19e-20
Aromaticring-openingdioxygenaseLigA	42.683	163	4.83e-50		Putativephthalate4,5-dioxygenasereductasesubunit(OhpA1)	40.823	237	1.82e-77		Putativephthalate4,5-dioxygenasereductasesubunit(OhpA1)	40.823	237	1.82e-77		Poly(3-hydroxyalkanoate)synthase	22.112	94.4	1.2e-21		2-hydroxy-6-oxo-6-(2'-carboxyphenyl)-hexa-2,4-dienoatehydrolase	29.412	92.8	1.79e-22
Phthalate3,4-dioxygenase,alphasubunit	35.484	163	9.99e-46		PhthalatedioxygenasereductaseOphA	41.987	237	2.92e-77		PhthalatedioxygenasereductaseOphA	41.987	237	2.92e-77		Phthalate3,4-dioxygenaseferredoxinreductasesubunit	30.282	94	6.95e-21		Putativephthalatedioxygenasereductase	33.636	84	1.2e-18
Phthalate3,4-dioxygenasealphasubunit	35.484	162	2.37e-45		Phthalatedioxygenasereductase(Fragment)	44.118	227	4.55e-74		Phthalatedioxygenasereductase(Fragment)	44.118	227	4.55e-74		2-hydroxy-6-oxo-6-(2'-carboxyphenyl)-hexa-2,4-dienoatehydrolase	26.733	93.6	7.39e-23		Phthalatedioxygenasereductasesubunit	27.419	83.6	1.79e-17
Phthalate3,4-dioxygenaselargesubunit	33.871	158	8.69e-44		Reductasecomponentofisophthalatedioxygenase	54.054	222	2.61e-71		Reductasecomponentofisophthalatedioxygenase	54.054	222	2.61e-71		Twin-argininetranslocationpathwaysignal	33.152	93.2	1.09e-21		Phthalatedioxygenaseferredoxinreductasesubunit	28.177	81.6	6.68e-17
Aldehydedehydrogenase	33.333	158	3.47e-43		Reductasecomponentofphthalate4,5-dioxygenase	38.889	222	1.78e-71		Reductasecomponentofphthalate4,5-dioxygenase	38.889	222	1.78e-71		Phageportalproteinpoly(3-hydroxybutyrate)depolymerase	24.225	92.8	5.51e-21		Phthalatedioxygenaseferredoxinreductase	27.869	80.5	1.82e-16
Phthalatedioxygenasereductase	43.284	158	1.74e-47		Putativephthalate4,5-dioxygenaseoxygenasesubunit	41.304	222	1.78e-71		Putativephthalate4,5-dioxygenaseoxygenasesubunit	41.304	222	1.78e-71		MarRfamilytranscriptionalregulator	34.646	92	2.15e-21		Putativephthalatedioxygenase	35.849	80.1	2.34e-16
AromaticringhydroxylationdioxygenaseE	33.871	158	8.69e-44		Flavodoxinreductases	38.889	222	1.78e-71		Flavodoxinreductases	38.889	222	1.78e-71		Oxygenasecomponentofphthalate4,5-dioxygenase	34.646	92	2.15e-21		Phthalate4,5-dioxygenaseoxygenasereductase	27.16	79.7	3.93e-17
PutativePhthalate4,5-dioxygenase	38.298	157	1.99e-41		Linalool8-monooxygenase,Phthalate4,5-dioxygenase	40.523	220	1.24e-66		Linalool8-monooxygenase,Phthalate4,5-dioxygenase	40.523	220	1.24e-66		Rieske(2Fe-2S)protein	25.962	92	1.37e-21		Reducasesubunitofphthalatedioxygenase	28.415	79.3	3.73e-16
Possiblephthalate4,5-dioxygenase	40	157	1.37e-41		PLAdepolymerase	37.461	211	6.05e-67		PLAdepolymerase	37.461	211	6.05e-67		3-phenylpropionatedioxygenase	32.653	92	8.78e-22		Reductasesubunitofphthalatedioxygenase	28.022	78.2	1.01e-15
Putativephthalatedioxygenase	38.356	156	3.36e-43		Protocatechuate3,4-dioxygenase	50	209	1.96e-68		Protocatechuate3,4-dioxygenase	50	209	1.96e-68		Putativephthalatedioxygenase	33.962	91.7	2.58e-21		PhthalatedioxygenasereductaseOphA	28.632	78.2	1.11e-16
Naphthaleneinducibledioxygenaselargesubunit	35.644	155	3.51e-43		Phenoxybenzoatedioxygenasesubunitbetaphthalate4,5-dioxygenasesubunitbeta	41.026	208	3.54e-66		Phenoxybenzoatedioxygenasesubunitbetaphthalate4,5-dioxygenasesubunitbeta	41.026	208	3.54e-66		Putativephthalatedioxygenasereductase	34.545	90.9	4.72e-21		Ferredoxin/OxidoreductaseFAD/NAD(P)-bindingprotein	27.586	77.8	1.46e-16
Oxygenaselargesubunitofphthalatedioxygenase	30.275	150	8.6e-41		Protocatechuate3,4-dioxygenasebatasubunit	48.372	205	7.51e-67		Protocatechuate3,4-dioxygenasebatasubunit	48.372	205	7.51e-67		Phthalate4,5-dioxygenasesubunit	31.056	89.7	1.2e-20		4,5-dihydroxyphthalatedecarboxylase	46.429	77.8	1.56e-15
Phthalate34-dioxygenasealphasubunit	35.802	150	3.08e-41		Putativeiron-sulfuroxidoreductase	38.816	200	6.43e-63		Putativeiron-sulfuroxidoreductase	38.816	200	6.43e-63		Ketosynthase	30.18	89.4	1.33e-18		Phthalate4,5-dioxygenase,reductasesubunit	35.484	77	3.1e-16
Quercetin2,3-dioxygenase	36.91	150	1.37e-45		Reductasecomponent(Flavin-iron/sulfurprotein)ofring-hydroxylatingoxygenasesystem,phthalatedioxygenasereductase-likeprotein	36.875	197	1.27e-61		Reductasecomponent(Flavin-iron/sulfurprotein)ofring-hydroxylatingoxygenasesystem,phthalatedioxygenasereductase-likeprotein	36.875	197	1.27e-61		Phthalatedioxygenaseoxygenase	31.056	89	2.15e-20		Phenolhydrolasereductase	31.395	76.3	6.43e-16
Phthalatedioxygenaselargesubunit(Fragment)	35.922	150	1.84e-42		Ferredoxin-NADPreductase	37.829	197	2.58e-61		Ferredoxin-NADPreductase	37.829	197	2.58e-61		Phthalatedioxygenase	31.056	89	2.15e-20		3,4-dihydroxyphthalatedecarboxylase	33.486	75.9	2.26e-17
Phthalate3,4-dioxygenaseferredoxinreductasesubunit	33.234	149	1.02e-40		Phthalatedioxygenaselargesubunit	32.316	196	2.7e-58		Phthalatedioxygenaselargesubunit	32.316	196	2.7e-58		Phthalate4,5-dioxygenase(Fragment)	39.604	88.6	6.25e-22		Putativephthalatedihydrodioldehydrogenase	28.351	75.5	8.35e-17
Phenolhydrolasereductase	37.662	147	5.41e-42		Linalool8-monooxygenase.,Phthalate4,5-dioxygenase	38.889	195	2.45e-57		Linalool8-monooxygenase.,Phthalate4,5-dioxygenase	38.889	195	2.45e-57		(2Fe-2S)-bindingprotein	31.69	88.2	3.64e-20		Phthalate4,5-dioxygenasereductasesubunit	33.582	75.5	1.01e-15
Aromatic-ring-hydroxylatingdioxygenasesubunitalpha	38.71	147	2.81e-40		Ferredoxin/oxidoreductaseFAD/NAD(P)-binding	36.525	195	3.27e-61		Ferredoxin/oxidoreductaseFAD/NAD(P)-binding	36.525	195	3.27e-61		Phthalate45dioxygenaseoxygenasesubunitEC114127	33.103	87.8	5.82e-20		VanillateO-demethylaseoxidoreductase	27.755	73.9	2.96e-15
Phthalate3,4-dioxygenase,ferredoxinreductasesubunit	34.307	140	1.27e-37		Phthalate4,5-dioxygenase(Modularprotein)	39.216	195	1.32e-57		Phthalate4,5-dioxygenase(Modularprotein)	39.216	195	1.32e-57		PKbeta-barrel-proteindomain-containingprotein-likeprotein	29.358	87	1.79e-20		Dihydroxyphthalatedecarboxylase	32.11	73.9	1.09e-16
Gamma-carboxymuconolactonedecarboxylase	53.333	140	6.51e-45		Iron-sulfuroxidoreductase	44.186	191	1.68e-57		Iron-sulfuroxidoreductase	44.186	191	1.68e-57		Phthalate4,5-dioxygenaseoxygenasesubunit(OhpA2)	31.333	85.9	2.44e-19		Phthalate4,5-dioxygenaseoxygenasesubunit	36.842	73.6	4.97e-15
Terephthalate1,2-dioxygenase,reductasecomponent1	30.894	138	5.14e-39		Probablephthalate4,5-dioxygenase	38.17	189	5.25e-58		Probablephthalate4,5-dioxygenase	38.17	189	5.25e-58		Putativephthalate4,5-dioxygenaseoxygenasereductasesubunit	29.358	85.5	5.29e-20		Phthalatedihydrodioldehydrogenase	31.111	73.2	5.57e-16
3-phenylpropionate/trans-cinnamatedioxygenaseferredoxinreductasesubunit	30.691	138	8.8e-37		Phthalatedioxygenasereductasesubunit,related	36.364	188	3.75e-53		Phthalatedioxygenasereductasesubunit,related	36.364	188	3.75e-53		Putativephthalate4,5-dioxygenaseoxygenasesubunit(OhpA2)	33.333	85.5	3.5e-19		Phthalatedioxygenasereductasesubunit,related	30.337	72.8	3.48e-14
Terephthalate1,2-dioxygenase,reductasecomponent2	31.707	136	3.52e-38		Probablephthalatedioxygenasereductase	41.86	187	6.79e-58		Probablephthalatedioxygenasereductase	41.86	187	6.79e-58		Phthalate4,5-dioxygenaseoxygenasereductase	27.984	82.8	3.37e-18		Oxidoreductase	26.943	72.8	1.1e-14
Angulardioxygenaselargesubunit	33.784	136	4.64e-36		Phthalate4,5-dioxygenase(Fragment)	51.351	181	1.96e-56		Phthalate4,5-dioxygenase(Fragment)	51.351	181	1.96e-56		Rieske(2Fe-2S)domainprotein	40	82	3.11e-18		Ferredoxin	38.211	72.4	1.15e-14
Short-chaindehydrogenase/reductase	38	133	2.13e-38		Beta-carboxy-cis,cis-muconatecycloisomerase	37.101	168	2.95e-48		Beta-carboxy-cis,cis-muconatecycloisomerase	37.101	168	2.95e-48		5,5'-dehydrodivanillateO-demethylase	34.375	82	4.84e-18		Ferredoxin-NADPHreductase	25.726	72	1.3e-14
Phthalatedioxygenasereductasesubunit	30.227	126	1.41e-32		Extradiolring-cleavagedioxygenase	43.028	166	4.8e-51		Extradiolring-cleavagedioxygenase	43.028	166	4.8e-51		Putativephthalate4,5-dioxygenaseoxygenasesubunit	34.177	81.6	6.67e-18		3-oxoadipateenol-lactonase2	31.068	71.6	4.52e-15
Probablephenolhydrolase	33.333	126	2.72e-34		Aldehydedehydrogenase	38.095	165	7.6e-46		Aldehydedehydrogenase	38.095	165	7.6e-46		PutativeRieskeoxygenase	30.303	81.3	8.4e-18		3-phenylpropionate/trans-cinnamatedioxygenaseferredoxinreductasesubunit	25.087	71.2	1.5e-13
Catechol1,2-dioxygenase	31.752	125	1.44e-34		Phthalate3,4-dioxygenase,alphasubunit	32.692	162	3.96e-45		Phthalate3,4-dioxygenase,alphasubunit	32.692	162	3.96e-45		Phthalate4,5-dioxygenaseoxygenasesubunit(Fragment)	32.877	80.5	1.11e-17		4,4'-diaponeurosporenoateglycosyltransferase	44.048	70.5	3.13e-13
Phenolhydrolase	29.508	124	3.07e-33		Phthalate3,4-dioxygenasealphasubunit	31.628	160	1.03e-44		Phthalate3,4-dioxygenasealphasubunit	31.628	160	1.03e-44		VanillateO-demethylaseoxidoreductase	28.279	80.5	1.74e-17		Putativepoly(3-hydroxyalkanoate)depolymerase	44.186	70.1	1.37e-14
Protocatechuate3,4-dioxygenasealphasubunit	41.398	123	2.09e-36		VanillateO-demethylaseoxidoreductase,putative(Fragment)	40.84	159	1.33e-47		VanillateO-demethylaseoxidoreductase,putative(Fragment)	40.84	159	1.33e-47		Phthalatedioxygenasereductasesubunit	27.419	80.5	1.46e-16		Putativeextradioldioxygenase	37.5	68.6	7.53e-15
Putativephthalate4,5-dioxygenaseoxygenasesubunit(OhpA2)	41.818	122	8.89e-32		Aromaticring-openingdioxygenaseLigA	43.089	154	2.04e-46		Aromaticring-openingdioxygenaseLigA	43.089	154	2.04e-46		Phthalatedioxygenaseferredoxinreductase	28.042	80.1	2.36e-16		Poly(3-hydroxyalkanoate)depolymerase(Fragment)	44.681	68.6	2.08e-13
Putativeterephthalate1,2-dioxygenase	27.089	122	2.63e-31		Phthalate3,4-dioxygenase,ferredoxinreductasesubunit	36.119	152	7.29e-42		Phthalate3,4-dioxygenase,ferredoxinreductasesubunit	36.119	152	7.29e-42		Tert-butylalcoholmonooxygenase	30.303	80.1	2.74e-17		Esterase,PHBdepolymerasefamilyprotein	32.639	68.6	5.85e-13
Phthalate4,5-dioxygenase,oxygenasesubunit	40.361	122	6.72e-32		Oxygenaselargesubunitofphthalatedioxygenase	30.769	150	5.46e-41		Oxygenaselargesubunitofphthalatedioxygenase	30.769	150	5.46e-41		Oxygenasecomponentofisophthalatedioxygenase	29.193	80.1	2.37e-17		Terephthalate1,2-dioxygenase,reductasecomponent2	22.973	67.4	5.9e-13
Reducasesubunitofphthalatedioxygenase	30	120	1.95e-30		3-chlorobenzoate-3,4-dioxygenasereductasesubunit	33.442	150	9.65e-44		3-chlorobenzoate-3,4-dioxygenasereductasesubunit	33.442	150	9.65e-44		Arene(Phthalate)dioxygenase	28.378	79.7	3.02e-17		Probablepoly(3-hydroxyalkanoate)depolymerase	29.412	67.4	2.31e-13
Phthalatedioxygenaseferredoxinreductasesubunit	30.583	119	5.53e-30		Phthalate34-dioxygenasealphasubunit	29.876	150	5.05e-41		Phthalate34-dioxygenasealphasubunit	29.876	150	5.05e-41		PhthalatedioxygenasereductaseOphA	28.862	79.7	3.87e-17		Phthalatedioxygenasereductase:Ferredoxin:Phenolhydroxylasereductase:OxidoreductaseFAD/NAD(P)-binding:Flavoproteinpyridi	22.692	67	9.11e-13
Putativephthalate4,5-dioxygenaseoxygenasesubunit	40.361	118	2.94e-30		Naphthaleneinducibledioxygenaselargesubunit	33.824	150	4.06e-41		Naphthaleneinducibledioxygenaselargesubunit	33.824	150	4.06e-41		Phthalatedioxygenaseferredoxinreductasesubunit	28.342	79.3	4.19e-16		PHAdepolymerase	32.927	66.6	2.73e-13
Phthalatedioxygenaseferredoxinreductase	30.583	118	1.38e-29		Aromatic-ring-hydroxylatingdioxygenasesubunitalpha	31.884	147	2.87e-40		Aromatic-ring-hydroxylatingdioxygenasesubunitalpha	31.884	147	2.87e-40		4,5-dihydroxyphthalatedecarboxylase	44.898	79	6.48e-16		3-phenylpropionate/trans-cinnamatedioxygenaseferredoxinreductasesubunit/phthalate3,4-dioxygenaseferredoxinreductasesubunit	26.336	66.6	4.7e-12
Terephthalate1,2-dioxygenase,terminaloxygenasecomponentsubunitalpha2	28.879	117	1.48e-29		Phthalate4,5-dioxygenaseoxygenasereductasesubunit,putative(Fragment)	35.41	146	3.05e-42		Phthalate4,5-dioxygenaseoxygenasereductasesubunit,putative(Fragment)	35.41	146	3.05e-42		Phthalate4,5-dioxygenase,reductasesubunit	35.075	77.8	1.59e-16		Putative3,4-dihydroxyphthalatedecarboxylase	29.268	66.6	7.01e-14
Reductasesubunitofphthalatedioxygenase	29.851	116	4.97e-29		Phthalatedioxygenaselargesubunit(Fragment)	34.632	145	9.61e-41		Phthalatedioxygenaselargesubunit(Fragment)	34.632	145	9.61e-41		Ferredoxin-NADPHreductase	26.141	77.8	1.62e-16		Terephthalate1,2-dioxygenase,reductasecomponent1	22.831	66.2	1.47e-12
Terephthalate1,2-dioxygenase,terminaloxygenasecomponentsubunitalpha1	33.18	116	4.54e-29		Putativephthalatedioxygenase	32.941	144	1.17e-38		Putativephthalatedioxygenase	32.941	144	1.17e-38		Phthalate4,5-dioxygenasereductasesubunit	35.897	77.4	2.52e-16		3,4-dihydroxy-3,4-dihydrophthalatedehydrogenase	27.273	66.2	1.51e-13
PutativePhthalate4,5-dioxygenase,subunitalpha	37.5	114	5.75e-29		AromaticringhydroxylationdioxygenaseE	28.184	144	7.49e-39		AromaticringhydroxylationdioxygenaseE	28.184	144	7.49e-39		Reducasesubunitofphthalatedioxygenase	28.571	77.4	1.92e-15		Poly(3-hydroxyalkanoate)depolymerasePhaB	31.731	65.9	5.37e-13
Oxygenasecomponentofisophthalatedioxygenase	34.426	113	1.37e-28		Phthalate3,4-dioxygenaselargesubunit	28.184	144	7.49e-39		Phthalate3,4-dioxygenaselargesubunit	28.184	144	7.49e-39		Ferredoxin/OxidoreductaseFAD/NAD(P)-bindingprotein	27.586	77	2.69e-16		PHA-depolymerase	34.146	65.5	6.38e-13
VanillateO-demethylaseoxidoreductase	34.694	112	3.68e-29		Phthalate3,4-dioxygenaseferredoxinreductasesubunit	34.177	142	5.35e-38		Phthalate3,4-dioxygenaseferredoxinreductasesubunit	34.177	142	5.35e-38		Phenolhydrolasereductase	31.395	77	4.12e-16		Cis-phthalatedihydrodioldehydrogenase	28.889	65.5	1.83e-12
Phthalate4,5-dioxygenase,reductasesubunit	39.583	110	1.73e-28		Phenolhydrolasereductase	41.379	142	2.87e-40		Phenolhydrolasereductase	41.379	142	2.87e-40		Ferredoxin	38.211	76.3	6.6e-16		Putativepoly(3-hydroxyalkanoate)depolymerase(PhaZ)	24.603	64.3	1.7e-12
Phthalate4,5-dioxygenasereductasesubunit	43.243	110	3.42e-27		Ferredoxinreductaseofphthalatedioxygenase	34.743	142	4.42e-38		Ferredoxinreductaseofphthalatedioxygenase	34.743	142	4.42e-38		Reductasesubunitofphthalatedioxygenase	28.042	75.5	6.62e-15		2Fe-2Siron-sulfurclusterbindingdomainprotein	28.261	63.9	7.69e-12
Phthalate4,5-dioxygenase(Phthalatedioxygenase)-likeprotein	41.958	109	5.06e-27		Angulardioxygenaselargesubunit	34.545	140	1.51e-37		Angulardioxygenaselargesubunit	34.545	140	1.51e-37		Putativephthalatedihydrodioldehydrogenase	28.767	75.5	8.35e-17		Ferredoxinreductaseofphthalatedioxygenase	28.659	63.5	1.57e-11
Ferredoxinreductaseofphthalatedioxygenase	32.378	106	1.3e-25		3-phenylpropionate/trans-cinnamatedioxygenaseferredoxinreductasesubunit	34.961	140	1.06e-37		3-phenylpropionate/trans-cinnamatedioxygenaseferredoxinreductasesubunit	34.961	140	1.06e-37		Phthalatedihydrodioldehydrogenase	31.852	73.2	5.57e-16		Esterase,poly(3-hydroxybutyrate)depolymerase	40	63.5	1.49e-11
VanillateO-demethylaseoxidoreductaseVanB	28.333	105	3.02e-26		Reducasesubunitofphthalatedioxygenase	31.845	139	5.73e-37		Reducasesubunitofphthalatedioxygenase	31.845	139	5.73e-37		Phthalatedioxygenasereductasesubunit,related	32.877	72.8	3.27e-14		Subunitofphthalate4,5-dioxygenaseoxygenasereductase	26.496	62.8	1.44e-11
Putativeiron-sulfuroxidoreductase	39.394	105	3.14e-26		Terephthalate1,2-dioxygenase,reductasecomponent1	34.921	139	4e-39		Terephthalate1,2-dioxygenase,reductasecomponent1	34.921	139	4e-39		Oxidoreductase	27.236	72.8	9.72e-15		Putativephthalate4,5-dioxygenaseoxygenasesubunit	34.177	62.8	1.52e-11
Iron-sulfuroxidoreductase	48.485	104	7.97e-26		Phthalatedioxygenaseferredoxinreductasesubunit	32.857	138	9.81e-37		Phthalatedioxygenaseferredoxinreductasesubunit	32.857	138	9.81e-37		Phthalatedioxygenasereductase:Ferredoxin:Phenolhydroxylasereductase:OxidoreductaseFAD/NAD(P)-binding:Flavoproteinpyridi	23.462	72.8	1.25e-14		VanillateO-demethylaseoxidoreductaseVanB	23.868	62	2.83e-11
Twin-argininetranslocationpathwaysignal	39.456	103	5.89e-25		Gamma-carboxymuconolactonedecarboxylase	51.695	137	1.44e-43		Gamma-carboxymuconolactonedecarboxylase	51.695	137	1.44e-43		3,4-dihydroxyphthalatedecarboxylase	33.028	72.8	3.12e-16		Tert-butylalcoholmonooxygenasereductase	26.923	60.8	6.83e-11
Beta-ketoadipateenol-lactonehydrolase	33.01	103	2.95e-27		Putativetransposase	29.942	137	5.47e-37		Putativetransposase	29.942	137	5.47e-37		4,4'-diaponeurosporenoateglycosyltransferase	44.048	72.4	8.14e-14		Phenoxybenzoatedioxygenasesubunitbetaphthalate4,5-dioxygenasesubunitbeta	23.849	60.8	6.55e-11
Ferredoxin	36.667	102	3.2e-25		Phthalatedioxygenaseferredoxinreductase	32.277	137	2.45e-36		Phthalatedioxygenaseferredoxinreductase	32.277	137	2.45e-36		PodosporaanserinaSmat+genomicDNAchromosome2,supercontig2	33.333	72.4	1.64e-15		Putativedomain/band7familyprotein	26.596	60.5	1.68e-11
Uncharacterizedprotein	31.847	102	6.38e-24		Phthalatedioxygenasereductasesubunit	31.179	136	6.09e-36		Phthalatedioxygenasereductasesubunit	31.179	136	6.09e-36		Uncharacterizedprotein	23.41	71.6	7.32e-14		Poly(3-hydroxybutyrate)depolymerase(PHBdepolymerase)	37.805	60.1	2.71e-10
3-phenylpropionate/trans-cinnamatedioxygenaseferredoxinreductasesubunit/phthalate3,4-dioxygenaseferredoxinreductasesubunit	32.432	102	3.44e-24		Terephthalate1,2-dioxygenase,reductasecomponent2	36.508	136	1.52e-37		Terephthalate1,2-dioxygenase,reductasecomponent2	36.508	136	1.52e-37		Dihydroxyphthalatedecarboxylase	31.651	70.9	1.69e-15		Polydepolymerase	30.769	60.1	5.63e-11
Phthalate-dioxygenase	48.148	102	8.03e-25		Reductasesubunitofphthalatedioxygenase	29.919	135	9.93e-36		Reductasesubunitofphthalatedioxygenase	29.919	135	9.93e-36		3-oxoadipateenol-lactonase2	31.068	70.1	1.5e-14		Poly(3-hydroxybutyrate)depolymerasePhaZ	38.095	59.3	5.73e-10
Possiblephthalatedioxygenase	35.616	101	2.37e-24		Phthalate4C5-dioxygenase	35.88	134	5.54e-37		Phthalate4C5-dioxygenase	35.88	134	5.54e-37		Rieske[2Fe-2S]domainprotein	32.738	69.7	4.66e-14		Phthalate4,5-dioxygenase(Fragment)	30.645	58.9	2.31e-10
3-phenylpropionatedioxygenase	35.714	101	1.01e-24		Putativeterephthalate1,2-dioxygenase	32.301	127	6.62e-33		Putativeterephthalate1,2-dioxygenase	32.301	127	6.62e-33		Putativeextradioldioxygenase	37.5	68.6	6.47e-15		Esterasepoly(3-hydroxybutyrate)depolymerase	26.57	58.9	4.24e-10
Phenoxybenzoatedioxygenasesubunitbetaphthalate4,5-dioxygenasesubunitbeta	40	101	5.28e-24		Catechol1,2-dioxygenase	34.764	127	2.88e-35		Catechol1,2-dioxygenase	34.764	127	2.88e-35		Subunitofphthalate4,5-dioxygenaseoxygenasereductase	26.638	68.2	2.39e-13		Pimeloyl-ACPmethylestercarboxylesterase	30.769	58.9	1.42e-10
Phthalate4,5-dioxygenaseoxygenasesubunit(OhpA2)	35.664	100	5.5e-24		Probablephenolhydrolase	31.325	126	2.48e-34		Probablephenolhydrolase	31.325	126	2.48e-34		VanillateO-demethylaseoxidoreductaseVanB	24.691	67.8	3.71e-13		Poly3-hydroxyalkanoatedepolymerase	30.769	58.2	2.22e-10
Subunitofphthalate4,5-dioxygenaseoxygenasereductase	34.286	100	8.63e-25		Phenolhydrolase	29.667	125	9.7e-34		Phenolhydrolase	29.667	125	9.7e-34		Esterase,PHBdepolymerasefamilyprotein	32.639	67.8	1.05e-12		VanillateO-demethylaseoxidoreductase(Vanillatedegradationferredoxin-likeprotein)	26.033	58.2	5.13e-10
Poly(3-hydroxybutyrate)depolymerase	46.667	99.4	2.48e-24		Quercetin2,3-dioxygenase	37.156	121	2.99e-34		Quercetin2,3-dioxygenase	37.156	121	2.99e-34		Putativepoly(3-hydroxyalkanoate)depolymerase	44.186	67.8	1.08e-13		Poly(3-hydroxybutyrate)depolymerase(Fragment)	38.384	57.8	1.17e-09
Phthalate4,5-dioxygenaseoxygenasereductasesubunit	41.86	98.2	9.52e-24		Ketosynthase	33.73	117	1.23e-29		Ketosynthase	33.73	117	1.23e-29		Tert-butylalcoholmonooxygenasereductase	27.778	67.4	5.13e-13		Ferredoxin-NADPreductase	25.688	57	1.53e-09
Rieske(2Fe-2S)domainprotein	40.909	98.2	1.64e-23		Terephthalate1,2-dioxygenase,terminaloxygenasecomponentsubunitalpha1	34.101	117	2.15e-29		Terephthalate1,2-dioxygenase,terminaloxygenasecomponentsubunitalpha1	34.101	117	2.15e-29		Phenoxybenzoatedioxygenasesubunitbetaphthalate4,5-dioxygenasesubunitbeta	24.686	67.4	5.32e-13		Poly3-hydroxybutyratedepolymerase	32.143	57	6.85e-10
Ferredoxin/OxidoreductaseFAD/NAD(P)-bindingprotein	34.783	97.8	7.9e-23		Terephthalate1,2-dioxygenase,terminaloxygenasecomponentsubunitalpha2	34.101	117	2.21e-29		Terephthalate1,2-dioxygenase,terminaloxygenasecomponentsubunitalpha2	34.101	117	2.21e-29		Terephthalate1,2-dioxygenase,reductasecomponent2	22.523	67	6.52e-13		Probablephthalatedioxygenasereductase	27.737	57	1.46e-09
Phthalatedioxygenasereductaseprotein	30.645	97.4	1.46e-23		Phageportalprotein,HK97family	26.852	109	1.37e-26		Phageportalprotein,HK97family	26.852	109	1.37e-26		Terephthalate1,2-dioxygenase,reductasecomponent1	22.374	66.6	8.74e-13		Rieske(2Fe-2S)domainprotein	34	56.2	2.96e-11
Tert-butylalcoholmonooxygenase	33.951	97.4	7.31e-23		3-phenylpropionate/trans-cinnamatedioxygenaseferredoxinreductasesubunit/phthalate3,4-dioxygenaseferredoxinreductasesubunit	33.333	108	2.27e-26		3-phenylpropionate/trans-cinnamatedioxygenaseferredoxinreductasesubunit/phthalate3,4-dioxygenaseferredoxinreductasesubunit	33.333	108	2.27e-26		PHAdepolymerase	32.039	66.6	3.24e-13		PutativeOxydoreductase	25.847	55.5	4.27e-09
Ferredoxin-NADPHreductase	33.043	96.7	4.91e-23		Short-chaindehydrogenase/reductase	36.782	108	4.57e-29		Short-chaindehydrogenase/reductase	36.782	108	4.57e-29		3,4-dihydroxy-3,4-dihydrophthalatedehydrogenase	27.273	66.2	1.51e-13		Poly(3-hydroxyalkanoate)depolymerasePhaZ	24.889	55.5	6.15e-09
Putativephthalatedioxygenasereductase	43.662	96.7	1.25e-22		3-phenylpropionatedioxygenase	30.868	108	1.42e-27		3-phenylpropionatedioxygenase	30.868	108	1.42e-27		Ferredoxinreductaseofphthalatedioxygenase	28.049	65.9	7.77e-12		Putativeiron-sulfuroxidoreductase	28.07	54.7	2.41e-09
Phthalate45dioxygenaseoxygenasesubunitEC114127	34.694	95.5	2.9e-22		Phageportalproteinpoly(3-hydroxybutyrate)depolymerase	25.691	108	2.02e-26		Phageportalproteinpoly(3-hydroxybutyrate)depolymerase	25.691	108	2.02e-26		Probablepoly(3-hydroxyalkanoate)depolymerase	29.412	65.9	7.22e-13		Reductasecomponent(Flavin-iron/sulfurprotein)ofring-hydroxylatingoxygenasesystem,phthalatedioxygenasereductase-likeprotein	24.454	54.7	8.96e-09
Arene(Phthalate)dioxygenase	28.195	95.1	2.83e-22		Beta-ketoadipateenol-lactonehydrolase	29.555	99.4	1.93e-25		Beta-ketoadipateenol-lactonehydrolase	29.555	99.4	1.93e-25		2Fe-2Siron-sulfurclusterbindingdomainprotein	26.86	65.1	3.56e-12		Phthalatedioxygenasereductaseprotein	29.02	54.7	6.34e-09
Putativeregulatoryprotein	43.75	95.1	2.73e-23		Protocatechuate3,4-dioxygenasealphasubunit	37.255	97.4	3.42e-26		Protocatechuate3,4-dioxygenasealphasubunit	37.255	97.4	3.42e-26		3-phenylpropionate/trans-cinnamatedioxygenaseferredoxinreductasesubunit	24.39	65.1	1.53e-11		Reductasecomponentofisophthalatedioxygenase	23.469	53.9	1.51e-08
Phthalate4,5-dioxygenase(Fragment)	45	94.7	7.19e-24		Putativepolyvinylalcoholdehydrogenase(Fragment)	24.716	96.3	1.59e-21		Putativepolyvinylalcoholdehydrogenase(Fragment)	24.716	96.3	1.59e-21		Reductasecomponentofisophthalatedioxygenase	25.51	64.7	4.45e-12		Iron-sulfuroxidoreductase	24.845	53.5	1.83e-08
Rieske[2Fe-2S]domainprotein	46.939	93.6	6.25e-22		2-hydroxy-6-oxo-6-(2'-carboxyphenyl)-hexa-2,4-dienoatehydrolase	38.462	94.4	2.27e-22		2-hydroxy-6-oxo-6-(2'-carboxyphenyl)-hexa-2,4-dienoatehydrolase	38.462	94.4	2.27e-22		Cis-phthalatedihydrodioldehydrogenase	27.407	64.7	3.88e-12		Phthalate4,5-dioxygenaseoxygenasereductasesubunit,putative(Fragment)	31.959	53.5	1.44e-08
Probablephthalate4,5-dioxygenase	30.769	93.2	1.07e-21		Polyvinylalcoholdehydrogenase	37.5	92.4	3.46e-20		Polyvinylalcoholdehydrogenase	37.5	92.4	3.46e-20		Putativepoly(3-hydroxyalkanoate)depolymerase(PhaZ)	25.397	64.7	1.13e-12		Putativephthalate4,5-dioxygenasereductasesubunit(OhpA1)	22.269	53.1	2.2e-08
Putativenitropropanedioxygenase	25.816	92.4	9.88e-22		Ferredoxin:OxidoreductaseFAD/NAD(P)-binding:OxidoreductaseFAD-bindingregion	32.895	89	1.42e-20		Ferredoxin:OxidoreductaseFAD/NAD(P)-binding:OxidoreductaseFAD-bindingregion	32.895	89	1.42e-20		Phthalatedioxygenaselargesubunit	36.364	64.3	4.74e-12		Ferredoxin/oxidoreductaseFAD/NAD(P)-binding	26.131	52	6.02e-08
Ferredoxin:OxidoreductaseFAD/NAD(P)-binding:OxidoreductaseFAD-bindingregion	31.081	91.7	1.66e-21		Putativenitropropanedioxygenase	28.358	88.6	1.97e-20		Putativenitropropanedioxygenase	28.358	88.6	1.97e-20		Poly(3-hydroxyalkanoate)depolymerasePhaB	30.556	64.3	1.56e-12		VanillateO-demethylaseoxidoreductase,putative(Fragment)	25	52	3.83e-08
PhthalatedioxygenasereductaseOphA	38.71	91.3	1.34e-20		Relatedtophthalate4,5-dioxygenaseoxygenasereductasesubunit	52.632	87.8	1.23e-18		Relatedtophthalate4,5-dioxygenaseoxygenasereductasesubunit	52.632	87.8	1.23e-18		Putative3,4-dihydroxyphthalatedecarboxylase	28.78	64.3	4.27e-13		Candidatepoly(3-hydroxybutyrate)depolymerase(PHBdepolymerase)	37.037	51.2	1.98e-07
4,5-dihydroxyphthalatedecarboxylase	44	90.9	1.56e-20		Putativeregulatoryprotein	41.935	87	2.19e-20		Putativeregulatoryprotein	41.935	87	2.19e-20		PHA-depolymerase	27.5	63.9	2.28e-12		Flavodoxinreductases	25.703	51.2	6.19e-08
VanillateO-demethylaseoxidoreductase(Vanillatedegradationferredoxin-likeprotein)	32.258	90.5	4.21e-21		4,5-dihydroxyphthalatedecarboxylase	37.5	85.1	1.52e-18		4,5-dihydroxyphthalatedecarboxylase	37.5	85.1	1.52e-18		VanillateO-demethylaseoxidoreductase(Vanillatedegradationferredoxin-likeprotein)	26.86	63.2	1.18e-11		Reductasecomponentofphthalate4,5-dioxygenase	25.703	51.2	6.19e-08
Reductasecomponentofisophthalatedioxygenase	43.548	89.4	7.02e-20		Rieske(2Fe-2S)domainprotein	41.667	84.7	1e-18		Rieske(2Fe-2S)domainprotein	41.667	84.7	1e-18		3-phenylpropionate/trans-cinnamatedioxygenaseferredoxinreductasesubunit/phthalate3,4-dioxygenaseferredoxinreductasesubunit	26.336	63.2	5.77e-11		Phthalatedioxygenasereductase(Fragment)	26.415	50.1	1.54e-07
Ferredoxin-NADPreductase	31.538	89.4	2.04e-20		5,5'-dehydrodivanillateO-demethylase	26.705	84	1.89e-18		5,5'-dehydrodivanillateO-demethylase	26.705	84	1.89e-18		Phthalate3,4-dioxygenase,alphasubunit	38.889	62.8	1.68e-11		Phenanthrene-4,5-dicarboxylate5-decarboxylase,3,4-dihydroxyphthalatedecarboxylase	26.606	49.3	6.89e-08
5,5'-dehydrodivanillateO-demethylase	30.178	89	4.72e-20		Possiblephthalatedioxygenase	35.789	84	1.98e-18		Possiblephthalatedioxygenase	35.789	84	1.98e-18		Poly(3-hydroxyalkanoate)depolymerase(Fragment)	41.071	62.4	2.04e-12		Poly(3-hydroxybutyrate)depolymeraseC	32.53	48.5	1.16e-06
Phthalatedihydrodioldehydrogenase	33.077	88.2	3.06e-21		PodosporaanserinaSmat+genomicDNAchromosome2,supercontig2	27.132	83.6	2.44e-17		PodosporaanserinaSmat+genomicDNAchromosome2,supercontig2	27.132	83.6	2.44e-17		Phthalate3,4-dioxygenasealphasubunit	38.182	62	2.59e-11		Phenolhydrolase	28.5	48.1	4.39e-07
Phthalate4,5-dioxygenaseoxygenasesubunit(Fragment)	34.722	88.2	5.64e-20		Phthalate4,5-dioxygenase,oxygenasesubunit	41.071	83.2	2.44e-18		Phthalate4,5-dioxygenase,oxygenasesubunit	41.071	83.2	2.44e-18		Naphthaleneinducibledioxygenaselargesubunit	31.522	61.6	3.19e-11		Putativepoly(3-hydroxybutyrate)depolymeraseprotein	29.231	47.8	1.6e-06
2Fe-2Siron-sulfurclusterbindingdomainprotein	33.75	87	8.44e-20		PutativeRieskeoxygenase	32.258	82.8	5.71e-18		PutativeRieskeoxygenase	32.258	82.8	5.71e-18		Probablephthalatedioxygenasereductase	24.123	60.8	6.57e-11		Putativephthalate4,5-dioxygenaseoxygenasesubunit(OhpA2)	33.333	47.8	2.23e-06
Putativephthalate4,5-dioxygenasereductasesubunit(OhpA1)	42.857	87	8.2e-20		3,4-dihydroxyphthalatedecarboxylase	33.146	81.6	4.03e-19		3,4-dihydroxyphthalatedecarboxylase	33.146	81.6	4.03e-19		Poly(3-hydroxybutyrate)depolymerasePhaZ	38.095	60.5	2.39e-10		Poly[D(-)-3-hydroxyalkanoate]depolymerase	22.778	47	2.35e-06
Flavodoxinreductases	37.143	86.3	6.86e-19		PolyvinylalcoholdehydrogenasePQQdependentEC119923	26.866	81.6	9.28e-17		PolyvinylalcoholdehydrogenasePQQdependentEC119923	26.866	81.6	9.28e-17		Putativedomain/band7familyprotein	26.596	60.5	1.57e-11		Poly(3-hydroxybutyrate)depolymerase-likeprotein	38.298	47	5.78e-06
Reductasecomponentofphthalate4,5-dioxygenase	37.143	86.3	6.86e-19		Regulatoryprotein	30.802	81.3	1.19e-18		Regulatoryprotein	30.802	81.3	1.19e-18		Putativephthalate4,5-dioxygenasereductasesubunit(OhpA1)	23.109	60.5	9.53e-11		Oxidizedpolyvinylalcoholhydrolase	30.065	47	2.71e-06
Probablepoly(3-hydroxyalkanoate)depolymerase	31.783	85.5	9.46e-20		PolyvinylalcoholdehydrogenasePQQdependentEC119923CDS	27.976	79.7	3.5e-16		PolyvinylalcoholdehydrogenasePQQdependentEC119923CDS	27.976	79.7	3.5e-16		Oxygenaselargesubunitofphthalatedioxygenase	38.182	60.1	1.05e-10		Relatedtopoly(3-hydroxybutyrate)depolymerase	27.885	47	2.4e-06
Phthalate4,5-dioxygenase(Modularprotein)	30.534	85.1	1.1e-17		Putativephthalate4,5-dioxygenaseoxygenasesubunit(OhpA2)	39.535	79.7	6.04e-17		Putativephthalate4,5-dioxygenaseoxygenasesubunit(OhpA2)	39.535	79.7	6.04e-17		Poly(3-hydroxybutyrate)depolymerase(PHBdepolymerase)	36.585	59.7	3.86e-10		Intracellularpoly(3-hydroxybutyrate)depolymerasePhaZ	29.524	47	2.21e-06
Poly(3-hydroxyalkanoate)depolymerase(Fragment)	42.308	84.7	5.57e-20		Poly(3-hydroxyalkanoate)depolymerase(Fragment)	45.283	79.3	9.29e-18		Rieske(2Fe-2S)protein	29.897	79.3	4.94e-17		Ferredoxin-NADPreductase	25.688	58.5	4.71e-10		Probablephenolhydrolase	28.571	47	1.13e-06
Putativepoly(3-hydroxyalkanoate)depolymerase(PhaZ)	30.325	84.3	1.32e-19		Rieske(2Fe-2S)protein	29.897	79.3	4.94e-17		Poly(3-hydroxyalkanoate)depolymerase(Fragment)	45.283	79.3	9.29e-18		PutativeOxydoreductase	26.271	57.8	7.36e-10		Putativepoly(3-hydroxyalkanoate)depolymerase(Fragment)	32.184	46.6	1.05e-06
3,4-dioxygenasesubunitbeta	33.929	84.3	8.36e-20		Phthalate4,5-dioxygenaseoxygenasesubunit(Fragment)	33.735	78.6	8.16e-17		Phthalate4,5-dioxygenaseoxygenasesubunit(Fragment)	33.735	78.6	8.16e-17		Iron-sulfuroxidoreductase	24.845	57.8	9.62e-10		Rieske[2Fe-2S]domainprotein	28.889	46.2	1.12e-07
Phthalate4,5-dioxygenaseoxygenasereductase	37.879	83.6	5.41e-18		Putativepoly(3-hydroxyalkanoate)depolymerase	36.62	77	1.1e-16		Putativepoly(3-hydroxyalkanoate)depolymerase	36.62	77	1.1e-16		Putativeiron-sulfuroxidoreductase	28.07	57.8	9.36e-10		Probablephthalate4,5-dioxygenase	23.556	46.2	2.59e-06
Cis-phthalatedihydrodioldehydrogenase	31.897	82.8	2.5e-18		Tert-butylalcoholmonooxygenase	38.182	75.9	8.26e-16		Tert-butylalcoholmonooxygenase	38.182	75.9	8.26e-16		Poly(3-hydroxybutyrate)depolymerase(Fragment)	42.254	57.4	1.84e-09		Poly(Ethyleneterephthalate)hydrolase	23.75	45.4	7.52e-06
PutativeRieskeoxygenase	32.847	82.4	8.14e-18		Putativephthalate4,5-dioxygenaseoxygenasereductasesubunit	25.461	75.1	1.21e-14		Putativephthalate4,5-dioxygenaseoxygenasereductasesubunit	25.461	75.1	1.21e-14		Poly3-hydroxybutyratedepolymerase	26.154	57	5.96e-10		Phthalate4,5-dioxygenaseoxygenasesubunit(Fragment)	32.877	45.4	1.04e-05
2-hydroxy-6-oxo-6-(2'-carboxyphenyl)-hexa-2,4-dienoatehydrolase	35.135	82	1.52e-18		PKbeta-barrel-proteindomain-containingprotein-likeprotein	26.838	74.3	1.96e-14		PKbeta-barrel-proteindomain-containingprotein-likeprotein	26.838	74.3	1.96e-14		Reductasecomponent(Flavin-iron/sulfurprotein)ofring-hydroxylatingoxygenasesystem,phthalatedioxygenasereductase-likeprotein	24.229	57	1.31e-09		Phthalate4,5-dioxygenase,oxygenasesubunit	34.247	45.1	1.79e-05
MarRfamilytranscriptionalregulator	32.117	81.6	1.53e-17		Putativepolyvinylalcoholdehydrogenase	33.333	73.9	1.81e-14		Putativepolyvinylalcoholdehydrogenase	33.333	73.9	1.81e-14		AromaticringhydroxylationdioxygenaseE	31.765	57	9.88e-10		Phthalate4,5-dioxygenase(Phthalatedioxygenase)-likeprotein	36.538	44.7	4.48e-07
3,4-dihydroxyphthalatedecarboxylase	32.524	80.9	8.2e-19		Oxygenasecomponentofisophthalatedioxygenase	31.579	73.6	5.45e-15		Oxygenasecomponentofisophthalatedioxygenase	31.579	73.6	5.45e-15		Polydepolymerase	30.769	57	5.94e-10		Poly[D(-)-3-hydroxyalkanoate]depolymeraseprotein	23.051	44.3	1.53e-05
Reductasecomponent(Flavin-iron/sulfurprotein)ofring-hydroxylatingoxygenasesystem,phthalatedioxygenasereductase-likeprotein	28.431	80.9	1.27e-17		DNArepairprotein	36.364	73.6	1.27e-16		DNArepairprotein	36.364	73.6	1.27e-16		Phthalate3,4-dioxygenaselargesubunit	31.765	57	9.88e-10		IntracellularPHBdepolymerase,polyhydroxyalkanoatedepolymerase	25.714	43.9	1.99e-05
Relatedtophthalate4,5-dioxygenaseoxygenasereductasesubunit	35.211	80.5	4.4e-17		Phthalate4,5-dioxygenaseoxygenasesubunit(OhpA2)	29.464	71.2	2.81e-14		PutativeOxydoreductase	27.803	71.2	2.2e-14		Phthalate34-dioxygenasealphasubunit	32.222	57	1.16e-09		Intracellularpoly(3-hydroxybutyrate)depolymerase	28.972	43.9	2.4e-05
DNArepairprotein	40.678	80.1	4.94e-19		PutativeOxydoreductase	27.803	71.2	2.2e-14		Phthalate4,5-dioxygenaseoxygenasesubunit(OhpA2)	29.464	71.2	2.81e-14		Aromatic-ring-hydroxylatingdioxygenasesubunitalpha	34.066	56.6	1.4e-09		3-phenylpropionatedioxygenase	32.653	43.9	7.17e-07
Probablephthalatedioxygenasereductase	34.286	80.1	1.88e-17		PutativePhthalate4,5-dioxygenase,subunitalpha	33.333	71.2	3.07e-14		PutativePhthalate4,5-dioxygenase,subunitalpha	33.333	71.2	3.07e-14		Phthalatedioxygenasereductaseprotein	25.984	56.2	2.53e-09		Esterase,PHBdepolymerasefamily	39.706	43.5	0.0001
Linalool8-monooxygenase,Phthalate4,5-dioxygenase	40.698	80.1	7.72e-17		Phthalate4,5-dioxygenase(Phthalatedioxygenase)-likeprotein	31.858	70.9	3.88e-14		Phthalate45dioxygenaseoxygenasesubunitEC114127	32.544	70.9	3.45e-14		Pimeloyl-ACPmethylestercarboxylesterase	31.731	55.8	9.76e-10		Poly(3-hydroxybutyrate)depolymeraseD	42	43.1	5.09e-05
Poly(3-hydroxyalkanoate)depolymerase(PHAdepolymerase)(PHBdepolymerase)	33.891	78.6	1.99e-17		Phthalate-dioxygenase	38.71	70.9	4.68e-14		Phthalate-dioxygenase	38.71	70.9	4.68e-14		Poly3-hydroxyalkanoatedepolymerase	30.769	55.1	2.28e-09		Beta-ketoadipateenol-lactonehydrolase	24.064	43.1	1.19e-05
Oxygenasecomponentofphthalate4,5-dioxygenase	32.117	77	4.91e-16		Phthalate45dioxygenaseoxygenasesubunitEC114127	32.544	70.9	3.45e-14		Phthalate4,5-dioxygenase(Phthalatedioxygenase)-likeprotein	31.858	70.9	3.88e-14		Phthalatedioxygenaselargesubunit(Fragment)	30.769	54.7	3.68e-09		Poly(3-hydroxybutyrate)depolymerase(Modularprotein)	25.128	42.7	7.72e-05
Phthalate4C5-dioxygenase	26.221	77	1.32e-15		MarRfamilytranscriptionalregulator	34.694	69.7	1.01e-13		MarRfamilytranscriptionalregulator	34.694	69.7	1.01e-13		Phthalate4,5-dioxygenaseoxygenasereductasesubunit,putative(Fragment)	31.959	54.7	6.1e-09		Esterase,poly(3-hydroxybutyrate)depolymerase(Fragment)	29.915	42.7	4.31e-05
(2Fe-2S)-bindingprotein	35.507	76.3	7.82e-16		polyvinylalcoholdehydrogenase-like	34.021	68.9	7.57e-13		polyvinylalcoholdehydrogenase-like	34.021	68.9	7.57e-13		Ferredoxin/oxidoreductaseFAD/NAD(P)-binding	40.741	54.3	8.21e-09		Possiblephthalatedioxygenase	26.374	42.4	2.25e-06
Regulatoryprotein	30.568	75.9	7.54e-17		Phthalatedioxygenasesmallsubunit	31.765	68.6	1.14e-15		(2Fe-2S)-bindingprotein	33.929	68.6	2.15e-13		Probablephthalate4,5-dioxygenase	23.556	53.9	1.69e-08		4,5-dihydroxyphthalatedecarboxylasePhtD	30.612	42	6.31e-05
Ferredoxin/oxidoreductaseFAD/NAD(P)-binding	26.462	74.7	3.7e-15		(2Fe-2S)-bindingprotein	33.929	68.6	2.15e-13		Phthalatedioxygenasesmallsubunit	31.765	68.6	1.14e-15		VanillateO-demethylaseoxidoreductase,putative(Fragment)	25	53.1	1.81e-08		Poly(3-hydroxybutyrate)depolymeraseprotein	28.205	42	0.000113
Phthalate4,5-dioxygenasesubunit	31.852	74.3	3.4e-15		Putativedioxygenasesubunitbeta	25.751	68.2	2.31e-13		Putativedioxygenasesubunitbeta	25.751	68.2	2.31e-13		Poly(3-hydroxybutyrate)depolymeraseC	42	52.4	1.5e-07		PutativeDNApolymeraseIIIbetasubunit	20	40.4	0.00027
3,4-dihydroxy-3,4-dihydrophthalatedehydrogenase	33.152	73.9	5.05e-16		Rieske[2Fe-2S]domainprotein	36.842	67.8	2.66e-13		Rieske[2Fe-2S]domainprotein	36.842	67.8	2.66e-13		Gamma-carboxymuconolactonedecarboxylase	30.667	52	1.97e-10		Polyvinylalcoholdehydrogenase	22.816	40.4	0.000415
Phthalatedioxygenasereductase(Fragment)	30.645	73.9	1.44e-15		Cis-phthalatedihydrodioldehydrogenase	25.217	65.1	2.99e-12		Arene(Phthalate)dioxygenase	35.052	65.1	3.19e-12		Candidatepoly(3-hydroxybutyrate)depolymerase(PHBdepolymerase)	39.437	50.8	2.69e-07		Ubiquinol-cytochromecreductaseiron-sulfursubunit	33.333	40	7.12e-05
Putativephthalatedihydrodioldehydrogenase	34.483	72.8	8.9e-16		Phthalatedihydrodioldehydrogenase	31.694	65.1	2.99e-12		Cis-phthalatedihydrodioldehydrogenase	25.217	65.1	2.99e-12		Reductasecomponentofphthalate4,5-dioxygenase	21.531	50.4	6.19e-08		Phthalate45dioxygenaseoxygenasesubunitEC114127	30.986	40	0.000606
Tert-butylalcoholmonooxygenasereductase	33.333	72.8	6.86e-15		Arene(Phthalate)dioxygenase	35.052	65.1	3.19e-12		Phthalatedihydrodioldehydrogenase	31.694	65.1	2.99e-12		Flavodoxinreductases	21.531	50.4	6.19e-08		5,5'-dehydrodivanillateO-demethylase	32.692	39.7	2.01e-05
Linalool8-monooxygenase.,Phthalate4,5-dioxygenase	33.333	72.8	1.67e-14		Phthalatedioxygenasereductase:Ferredoxin:Phenolhydroxylasereductase:OxidoreductaseFAD/NAD(P)-binding:Flavoprotein	38.356	65.1	6.1e-14		Phthalatedioxygenasereductase:Ferredoxin:Phenolhydroxylasereductase:OxidoreductaseFAD/NAD(P)-binding:Flavoprotein	38.356	65.1	6.1e-14		Poly(3-hydroxybutyrate)depolymerase-likeprotein	29.67	48.5	2.1e-06		Esterase	42.5	39.7	0.000603
Phthalatedioxygenaseoxygenase	31.507	71.6	2.65e-14		Twin-argininetranslocationpathwaysignal	31.034	62	3.17e-11		Twin-argininetranslocationpathwaysignal	31.034	62	3.17e-11		Phenolhydrolase	28.5	48.1	4.39e-07		PutativePhthalate4,5-dioxygenase,subunitalpha	27.174	39.7	1.93e-05
Phthalatedioxygenase	31.507	71.6	2.65e-14		Oxygenasecomponentofphthalate4,5-dioxygenase	30.952	61.2	6.43e-11		Phthalatedioxygenaseoxygenase	34.524	61.2	6.92e-11		Intracellularpoly(3-hydroxybutyrate)depolymerasePhaZ	29.524	47	2.21e-06		Phthalatedihydrodioldehydrogenase(Fragment)	24.427	39.3	0.000102
VanillateO-demethylaseoxidoreductase,putative(Fragment)	31.579	70.9	1.59e-14		Phthalatedioxygenaseoxygenase	34.524	61.2	6.92e-11		Oxygenasecomponentofphthalate4,5-dioxygenase	30.952	61.2	6.43e-11		Probablephenolhydrolase	28.571	47	1.13e-06		LpqC,Poly(3-hydroxybutyrate)depolymerase	25.389	39.3	0.001
Rieske(2Fe-2S)protein	32.222	68.6	2.16e-13		3,4-dihydroxy-3,4-dihydrophthalatedehydrogenase	32.044	61.2	1.28e-11		3,4-dihydroxy-3,4-dihydrophthalatedehydrogenase	32.044	61.2	1.28e-11		Putativepoly(3-hydroxyalkanoate)depolymerase(Fragment)	25	47	6.47e-07		Probablepoly(3-hydroxybutyrate)depolymerase	29.348	38.9	0.000896
Poly3-hydroxybutyratedepolymerase	35.537	67.8	9.43e-14		Polyvinylalcoholdehydrogenase,putative	25.817	60.1	5.95e-10		Polyvinylalcoholdehydrogenase,putative	25.817	60.1	5.95e-10		Poly[D(-)-3-hydroxyalkanoate]depolymerase	22.778	47	2.35e-06		Amidasedomaincontainingprotein	25.389	38.9	0.001
Phthalatedioxygenasesmallsubunit	30.588	67	4.01e-15		Polyurethanase	59.524	60.1	2.61e-09		Polyurethanase	59.524	59.7	2.47e-09		Phenanthrene-4,5-dicarboxylate5-decarboxylase,3,4-dihydroxyphthalatedecarboxylase	26.147	46.6	6.96e-07		LpqC,Poly(3-hydroxybutyrate)depolymerase(Fragment)	24.742	38.9	0.001
Putativepoly(3-hydroxybutyrate)depolymerase	32.479	66.2	4.58e-13		Phthalate4,5-dioxygenasesubunit	30.159	59.7	2.05e-10		Phthalate4,5-dioxygenasesubunit	30.159	59.7	2.05e-10		Esterase,PHBdepolymerasefamily	41.176	45.8	1.93e-05		Phthalate3,4-dioxygenasealphasubunit	38.182	38.5	0.000265
3-chlorobenzoate-3,4-dioxygenasereductasesubunit	43.75	65.1	3.01e-12		Probablepoly(3-hydroxyalkanoate)depolymerase	33.333	59.3	8.99e-11		Probablepoly(3-hydroxyalkanoate)depolymerase	33.333	59.3	8.99e-11		Beta-ketoadipateenol-lactonehydrolase	24.064	44.7	3.77e-06		Rieske(2Fe-2S)protein	34	38.5	4.86e-05
PutativeOxydoreductase	27.232	61.6	4.36e-11		Phthalatedioxygenase	34.524	58.5	5.01e-10		Phthalatedioxygenase	34.524	58.5	5.01e-10		Poly[D(-)-3-hydroxyalkanoate]depolymeraseprotein	23.051	44.3	1.53e-05		Extradioldioxygenase	29.134	38.5	6.67e-05
PKbeta-barrel-proteindomain-containingprotein-likeprotein	24.908	60.8	1.26e-10		Polyurethanase(Fragment)	60.87	58.5	7.15e-09		Dihydroxyphthalatedecarboxylase	28.708	58.5	9.26e-11		Poly(3-hydroxyalkanoate)depolymeraseC	38.356	44.3	4.11e-05		Glyoxalase	25.735	38.1	0.000153
Polyvinylalcoholdehydrogenase,putative	25.403	59.7	9.3e-10		Dihydroxyphthalatedecarboxylase	28.708	58.5	9.26e-11		Polyurethanase(Fragment)	60.87	58.2	7.25e-09		Intracellularpoly(3-hydroxybutyrate)depolymerase	28.972	43.9	2.4e-05		4,5-dihydroxyphthalatedecarboxylase(Fragment)	27.473	38.1	0.000316
Ketosynthase	29.586	59.3	3.94e-09		Putativephthalatedihydrodioldehydrogenase	31.319	57.8	1.89e-10		Putativephthalatedihydrodioldehydrogenase	31.319	57.8	1.89e-10		IntracellularPHBdepolymerase,polyhydroxyalkanoatedepolymerase	25.714	43.9	1.99e-05		Phthalate3,4-dioxygenase,alphasubunit	36.364	37.7	0.000502
Putative3,4-dihydroxyphthalatedecarboxylase	24.481	58.9	6.79e-11		Angulardioxygenasesmallsubunit	26.923	57	2.49e-11		Angulardioxygenasesmallsubunit	26.923	57	2.49e-11		Esterase,poly(3-hydroxybutyrate)depolymerase	36.923	42	0.000356		Phthalatedioxygenaselargesubunit	36.364	37.4	0.00059
Putativepolyvinylalcoholdehydrogenase(Fragment)	25.498	58.9	1.64e-09		Hemolysintypecalcium-bindingprotein	43.902	56.6	3.16e-08		Hemolysintypecalcium-bindingprotein	43.902	56.6	2.53e-08		4,5-dihydroxyphthalatedecarboxylasePhtD	30.612	42	6.78e-05		Oxygenaselargesubunitofphthalatedioxygenase	38.182	37	0.000864
Putativephthalate4,5-dioxygenaseoxygenasereductasesubunit	24.364	58.5	6.35e-10		Probablepolyvinylalcoholdehydrogenase	28.931	56.6	2.34e-09		Probablepolyvinylalcoholdehydrogenase	28.931	56.6	2.34e-09		Glyoxalase	26.471	40.8	7.74e-05		PutativeRieskeoxygenase	30.189	35	0.001
Dihydroxyphthalatedecarboxylase	29.767	58.5	8.25e-11		Hemolysin-typecalcium-bindingrepeat-containingprotein	47.619	55.5	5.7e-08		Hemolysin-typecalcium-bindingrepeat-containingprotein	47.619	55.5	5.59e-08		Oxidizedpolyvinylalcoholhydrolase	30.065	40.8	0.000407
Putativedioxygenasesubunitbeta	27.451	57.8	6.56e-10		PolyurethanaseA	54.762	54.7	1.22e-07		PolyurethanaseA	54.762	54.3	1.16e-07		PutativeDNApolymeraseIIIbetasubunit	20	40.8	0.000129
Oxidizedpolyvinylalcoholhydrolase	26.744	57.8	1.89e-10		Phenanthrene-4,5-dicarboxylate5-decarboxylase,3,4-dihydroxyphthalatedecarboxylase	27.727	54.3	2.02e-09		Phenanthrene-4,5-dicarboxylate5-decarboxylase,3,4-dihydroxyphthalatedecarboxylase	27.727	54.3	2.02e-09		Angulardioxygenaselargesubunit	25	40.8	0.000191
PodosporaanserinaSmat+genomicDNAchromosome2,supercontig2	26	57.4	1.42e-09		Putative3,4-dihydroxyphthalatedecarboxylase	27.111	53.5	4.78e-09		Putative3,4-dihydroxyphthalatedecarboxylase	27.111	53.5	4.78e-09		Extradioldioxygenase	28	40.8	9.15e-06
Angulardioxygenasesmallsubunit	25.767	56.6	3.69e-11		Polyvinylalcoholdehydrogenase(Fragment)	27.632	53.1	5.82e-08		Polyvinylalcoholdehydrogenase(Fragment)	27.632	53.1	5.82e-08		Ubiquinol-cytochromecreductaseiron-sulfursubunit	33.333	40	6.86e-05
Phenanthrene-4,5-dicarboxylate5-decarboxylase,3,4-dihydroxyphthalatedecarboxylase	27.57	55.5	5.3e-10		Putativepoly(3-hydroxybutyrate)depolymerase	37.037	52.8	1.39e-08		Putativepoly(3-hydroxybutyrate)depolymerase	37.037	52.8	1.39e-08		Phthalatedihydrodioldehydrogenase(Fragment)	25.253	39.3	0.000102
Naphthaleneinducibledioxygenasesmallsubunit	37.037	55.5	8.08e-11		Naphthaleneinducibledioxygenasesmallsubunit	35.897	52.8	7.87e-10		Naphthaleneinducibledioxygenasesmallsubunit	35.897	52.8	7.87e-10		Putativeterephthalate1,2-dioxygenase	28.571	38.9	0.000624
Poly(3-hydroxybutyrate)depolymeraseprotein	30.675	55.1	1.46e-09		polyvinylalcoholdehydrogenase-likeisoformX1	22.439	52.4	1.14e-07		polyvinylalcoholdehydrogenase-likeisoformX1	22.439	52.4	1.14e-07		4,5-dihydroxyphthalatedecarboxylase(Fragment)	27.473	38.1	0.000279
4,4'-diaponeurosporenoateglycosyltransferase	34.884	55.1	4.12e-09		polyvinylalcoholdehydrogenase-likeisoformX2	23.056	52	1.54e-07		NidB2	35.897	52	1.84e-09
Probablepolyvinylalcoholdehydrogenase	36.145	54.7	1.09e-08		NidB2	35.897	52	1.84e-09		polyvinylalcoholdehydrogenase-likeisoformX2	23.056	52	1.54e-07
polyvinylalcoholdehydrogenase-like	32.075	54.3	5.57e-08		Poly(3-hydroxyalkanoate)depolymeraseC	30.818	51.2	2.98e-07		Poly(3-hydroxyalkanoate)depolymeraseC	30.818	51.2	2.98e-07
NidB2	37.037	54.3	2.1e-10		Extradioldioxygenase	28.477	51.2	6.57e-08		Extradioldioxygenase	28.477	51.2	6.57e-08
Putativepolyvinylalcoholdehydrogenase	36.145	53.5	8.66e-08		Putativedomain/band7familyprotein	28.188	50.4	4.04e-08		Putativedomain/band7familyprotein	28.188	50.4	4.04e-08
Poly(3-hydroxybutyrate)depolymerase(Fragment)	32.941	51.2	2.67e-08		Poly3-hydroxybutyratedepolymerase	37.624	49.7	1.18e-07		Poly3-hydroxybutyratedepolymerase	37.624	49.7	1.18e-07
Poly(3-hydroxybutyrate)depolymerase-likeprotein	31.481	51.2	2.9e-08		PolyurethanaseesteraseA	52.381	48.9	6.51e-06		PolyurethanaseesteraseA	52.381	48.9	6.18e-06
Phthalatedihydrodioldehydrogenase(Fragment)	30.208	50.4	1.28e-08		Uncharacterizedprotein	29.375	48.9	6.59e-08		Uncharacterizedprotein	29.375	48.9	6.59e-08
Polyvinylalcoholdehydrogenase-likeprotein	21.687	49.3	1.75e-06		Polyvinylalcoholdehydrogenase-likeprotein	32.323	48.5	2.33e-06		Polyvinylalcoholdehydrogenase-likeprotein	32.323	48.5	2.33e-06
Poly3hydroxybutyratedepolymerase	23.034	48.5	2.16e-07		Lipase	43.662	48.1	1.02e-05		Lipase	43.662	48.1	1.01e-05
Poly(3-hydroxybutyrate)depolymerase-like	32.381	47	8.61e-07		Putativepoly(3-hydroxyalkanoate)depolymerase(PhaZ)	27.374	47.4	5.73e-07		Putativepoly(3-hydroxyalkanoate)depolymerase(PhaZ)	27.374	47.4	5.73e-07
PolyvinylalcoholdehydrogenasePQQdependentEC119923CDS	27.976	46.6	1.16e-05		PutativeParA-familyATPase	29.464	46.6	1.37e-06		PutativeParA-familyATPase	29.464	46.6	1.37e-06
PLAdepolymerase(Fragment)	26.344	45.4	5.3e-06		4,4'-diaponeurosporenoateglycosyltransferase	29.474	43.9	8.24e-06		4,4'-diaponeurosporenoateglycosyltransferase	29.474	43.9	8.24e-06
Poly(3-hydroxybutyrate)depolymerase(Modularprotein)	25.532	45.1	4.85e-06		LpqC,Poly(3-hydroxybutyrate)depolymerase	51.163	43.5	2.49e-05		LpqC,Poly(3-hydroxybutyrate)depolymerase	51.163	43.5	2.49e-05
polyvinylalcoholdehydrogenase-likeisoformX1	21.53	44.7	4.28e-05		Poly(Ethyleneterephthalate)hydrolase	23.767	43.1	2.93e-05		Putativeextradioldioxygenase	30.534	43.1	1.58e-06
Ricinandpoly(3-hydroxybutyrate)depolymerasefusion(Fragment)	29.091	44.7	3.66e-06		Putativequinoloxidasesubunit	35.526	43.1	9.92e-07		Poly(Ethyleneterephthalate)hydrolase	23.767	43.1	2.93e-05
polyvinylalcoholdehydrogenase-likeisoformX2	20.739	44.3	6.61e-05		Putativeextradioldioxygenase	30.534	43.1	1.58e-06		Putativequinoloxidasesubunit	35.526	43.1	9.92e-07
Ricinandpoly(3-hydroxybutyrate)depolymerasefusion	29.897	44.3	6.99e-06		23DHBA3,4-dioxygenase	29.524	42.4	3.65e-05		23DHBA3,4-dioxygenase	29.524	42.4	3.65e-05
Phthalatedioxygenase(Fragment)	32.5	43.5	2.91e-06		LpqC,Poly(3-hydroxybutyrate)depolymerase(Fragment)	26.056	41.6	8.91e-05		LpqC,Poly(3-hydroxybutyrate)depolymerase(Fragment)	26.056	41.6	8.91e-05
Putativeextradioldioxygenase	31.25	43.1	1.29e-06		PolyurethanaselipaseA	39.394	41.6	0.000887		PolyurethanaselipaseA	39.394	41.6	0.000861
PolyvinylalcoholdehydrogenasePQQdependentEC119923	28.358	41.6	0.000492		Transposase(Fragment)	27.419	40.8	1.95e-05		Transposase(Fragment)	27.419	40.8	1.95e-05
Esterase,poly(3-hydroxybutyrate)depolymerase(Fragment)	26.404	41.2	5.23e-05		3,4-dioxygenasesubunitbeta	32.292	40.4	0.000189		3,4-dioxygenasesubunitbeta	32.292	40.4	0.000189
Esterase,poly(3-hydroxybutyrate)depolymerase	24.59	40.8	8.91e-05		Esterase	27.16	40	0.000788		Esterase	27.16	40	0.000788
4,5-dihydroxyphthalatedecarboxylasePhtD	40	40.8	0.000145		3,4-dihydroxyphthalatedecarboxylase(Fragment)	30.508	39.7	8.63e-05		3,4-dihydroxyphthalatedecarboxylase(Fragment)	30.508	39.7	8.63e-05
Putativepoly(3-hydroxybutyrate)depolymeraseprotein	28.682	40	0.000139		Putativephthalate-dioxygenaseoxygenasereductasesubunit	34.375	39.3	0.000622		Putativephthalate-dioxygenaseoxygenasereductasesubunit	34.375	39.3	0.000622
Poly(3-hydroxybutyrate)depolymerasePhaZ	21.457	40	0.000162		Phthalate3,4-dioxygenase,betasubunit	31.765	38.1	0.000176		Phthalate3,4-dioxygenase,betasubunit	31.765	38.1	0.000176
Relatedtopoly(3-hydroxybutyrate)depolymerase	32	39.7	0.000143		Cellulose-bindingprotein	27.976	37.7	0.000859		Phthalatedihydrodioldehydrogenase(Fragment)	28.226	37.7	0.0004
Poly(3-hydroxybutyrate)depolymerase-likeprotein(Fragment)	32.895	39.7	0.000192		Phthalatedihydrodioldehydrogenase(Fragment)	28.226	37.7	0.0004		Cellulose-bindingprotein	27.976	37.7	0.000859
4,5-dihydroxyphthalatedecarboxylase(Fragment)	26.627	38.9	0.000513		PhtAb	30.588	37	0.000508		PhtAb	30.588	37	0.000508
Esterase,PHBdepolymerasefamily	39.655	38.5	0.000556		Phthalatedioxygenase(Fragment)	30	36.6	0.000724		Phthalatedioxygenase(Fragment)	30	36.6	0.000724
3,4-dihydroxyphthalatedecarboxylase(Fragment)	23.214	38.1	0.000325		Aromatic-ring-hydroxylatingdioxygenase	26.786	36.2	0.000711		Aromatic-ring-hydroxylatingdioxygenase	26.786	36.2	0.000711
Phthalate3,4-dioxygenase,betasubunit	30.588	36.6	0.000612
Phthalate3,4-dioxygenasebetasubunit	28.571	36.2	0.000898

## Sheet: Pivot Table2
Row Labels	Min of e-value	Max of % ident	Max of bit score
Poly(3-hydroxyalkanoate)depolymerase	0	100	577
Poly(3-hydroxyalkanoate)depolymerasePhaB	0	95.39	555
Poly(3-hydroxyalkanoate)depolymeraseC	0	93	814
Poly3-hydroxyalkanoatedepolymerase	0	88.968	526
Hemolysin-typecalcium-bindingrepeat-containingprotein	0	77.371	959
3-oxoadipateenol-lactonase2	0	91.786	533
Polyvinylalcoholdehydrogenase	0	98.233	561
Hemolysintypecalcium-bindingprotein	0	89.789	1125
Lipase	0	60.42	743
PolyurethanaseesteraseA	0	78.606	1001
PolyurethanaseA	0	88.655	1111
Pimeloyl-ACPmethylestercarboxylesterase	0	88.612	522
Polyurethanase	0	99.514	1225
Phthalatedioxygenasereductase	0	78.165	517
PolyurethanaseB	0	62.852	701
Phthalate4,5-dioxygenaseoxygenasereductasesubunit	0	98.734	639
Polydepolymerase	0	88.968	526
PHAdepolymerase	0	94.7	552
Polyurethanase(Fragment)	0	94.568	977
PHA-depolymerase	0	94.386	540
PolyurethanaselipaseA	3.16e-159	58.216	462
Putativephthalate4,5-dioxygenase	1.36e-153	65.3	431
Phthalate4,5-dioxygenase	1.82e-147	64.669	416
Taurinedioxygenase	3.71e-146	68.085	410
VanillateO-demethylaseoxidoreductase	1.38e-132	59.615	378
Ferredoxin	2.73e-128	57.051	367
Ferredoxin-NADPHreductase	8.07e-128	57.692	365
PLAdepolymerase	2.36e-125	46.714	367
Oxidoreductase	3.07e-125	56.41	359
PLAdepolymerase(Fragment)	2.05e-124	48.5	364
2Fe-2Siron-sulfurclusterbindingdomainprotein	2e-119	52.063	344
VanillateO-demethylaseoxidoreductase(Vanillatedegradationferredoxin-likeprotein)	2.07e-119	52.063	344
Ferredoxin/OxidoreductaseFAD/NAD(P)-bindingprotein	7.55e-119	54.808	343
Putativephthalatedioxygenasereductase	4.11e-114	51.429	330
Beta-ketoadipatesuccinylCoAtransferasealphasubunit	4.05e-107	68.075	306
Polyvinylalcoholdehydrogenase(Fragment)	3.5e-106	89.583	305
Subunitofphthalate4,5-dioxygenaseoxygenasereductase	9.38e-105	49.375	307
Phthalatedioxygenasereductase:Ferredoxin:Phenolhydroxylasereductase:OxidoreductaseFAD/NAD(P)-binding:Flavoproteinpyridi	2.26e-102	42.818	305
VanillateO-demethylaseoxidoreductaseVanB	2.89e-102	49.371	301
Poly(3-hydroxyalkanoate)synthase	1.13e-99	33.513	313
Phthalate4,5-dioxygenaseoxygenasereductase	2.43e-95	49.536	283
Possiblephthalate4,5-dioxygenase	3.65e-94	43.662	292
Poly(3-hydroxybutyrate)depolymerase	6.96e-88	52.273	271
Phthalatedioxygenasereductaseprotein	1.22e-87	45.426	263
Protocatechuate3,4-dioxygenasebatasubunit	2e-87	56.889	257
Phthalate4,5-dioxygenaseoxygenasesubunit	5.3e-87	43.934	296
Tert-butylalcoholmonooxygenasereductase	2.5e-84	44.586	255
Beta-ketoadipatesuccinylCoAtransferasebetasubunit	4.19e-84	61.033	246
Putativepoly(3-hydroxybutyrate)depolymerase	7.39e-84	43.617	252
2-nitropropanedioxygenase	1.02e-83	51.104	254
Phthalate4,5-dioxygenase,reductasesubunit	4.27e-79	46.296	241
Protocatechuate3,4-dioxygenase	7.34e-78	54.206	233
Phthalate4,5-dioxygenasereductasesubunit	9.42e-78	51.429	238
Putativephthalate4,5-dioxygenasereductasesubunit(OhpA1)	1.82e-77	42.857	237
PhthalatedioxygenasereductaseOphA	2.92e-77	41.987	237
Aldehydedehydrogenase	4.45e-74	38.095	239
Phthalatedioxygenasereductase(Fragment)	4.55e-74	44.118	227
Reductasecomponentofphthalate4,5-dioxygenase	1.78e-71	38.889	222
Flavodoxinreductases	1.78e-71	38.889	222
Putativephthalate4,5-dioxygenaseoxygenasesubunit	1.78e-71	41.304	222
Reductasecomponentofisophthalatedioxygenase	2.61e-71	54.054	222
Linalool8-monooxygenase,Phthalate4,5-dioxygenase	1.24e-66	40.698	220
Phenoxybenzoatedioxygenasesubunitbetaphthalate4,5-dioxygenasesubunitbeta	3.54e-66	41.026	208
PutativeIron-sulfuroxidoreductase	6.43e-63	39.394	200
Reductasecomponent(Flavin-iron/sulfurprotein)ofring-hydroxylatingoxygenasesystem,phthalatedioxygenasereductase-likeprotein	1.27e-61	36.875	197
Ferredoxin-NADPreductase	2.58e-61	37.829	197
Ferredoxin/oxidoreductaseFAD/NAD(P)-binding	3.27e-61	40.741	195
Phthalatedioxygenaselargesubunit	4.54e-61	38.71	203
Probablephthalate4,5-dioxygenase	5.25e-58	38.17	189
Probablephthalatedioxygenasereductase	6.79e-58	41.86	187
1-hydroxy-2-naphthoicaciddioxygenase	7.45e-58	32.647	190
Phthalate4,5-dioxygenase(Modularprotein)	1.32e-57	39.216	195
Iron-sulfuroxidoreductase	1.68e-57	48.485	191
Linalool8-monooxygenase.,Phthalate4,5-dioxygenase	2.45e-57	38.889	195
Phthalate4,5-dioxygenase(Fragment)	1.96e-56	51.351	181
Putativepoly(3-hydroxyalkanoate)depolymerase	1.89e-55	94.175	171
Beta-carboxy-cis,cis-muconatecycloisomerase	4.02e-55	40	186
Extradiolring-cleavagedioxygenase	7.77e-55	43.028	175
Phthalatedioxygenasereductasesubunit,related	3.75e-53	36.364	188
Aromaticring-openingdioxygenaseLigA	4.83e-50	43.089	163
VanillateO-demethylaseoxidoreductase,putative(Fragment)	1.33e-47	40.84	159
Phthalate3,4-dioxygenase,alphasubunit	9.99e-46	38.889	163
Quercetin2,3-dioxygenase	1.37e-45	37.156	150
Phthalate3,4-dioxygenasealphasubunit	2.37e-45	38.182	162
Gamma-carboxymuconolactonedecarboxylase	6.51e-45	53.333	140
AromaticringhydroxylationdioxygenaseE	8.69e-44	33.871	158
Phthalate3,4-dioxygenaselargesubunit	8.69e-44	33.871	158
3-chlorobenzoate-3,4-dioxygenasereductasesubunit	9.65e-44	43.75	150
Putativephthalatedioxygenase	3.36e-43	38.356	156
Naphthaleneinducibledioxygenaselargesubunit	3.51e-43	35.644	155
Phthalatedioxygenaselargesubunit(Fragment)	1.84e-42	35.922	150
Phthalate4,5-dioxygenaseoxygenasereductasesubunit,putative(Fragment)	3.05e-42	35.41	146
Phenolhydrolasereductase	5.41e-42	41.379	147
Phthalate3,4-dioxygenase,ferredoxinreductasesubunit	7.29e-42	36.119	152
Phthalate34-dioxygenasealphasubunit	3.08e-41	35.802	150
Oxygenaselargesubunitofphthalatedioxygenase	5.46e-41	38.182	150
Phthalate3,4-dioxygenaseferredoxinreductasesubunit	1.02e-40	34.177	149
Aromatic-ring-hydroxylatingdioxygenasesubunitalpha	2.81e-40	38.71	147
Terephthalate1,2-dioxygenase,reductasecomponent1	4e-39	34.921	139
Short-chaindehydrogenase/reductase	2.13e-38	41.053	133
Terephthalate1,2-dioxygenase,reductasecomponent2	3.52e-38	36.508	136
Ferredoxinreductaseofphthalatedioxygenase	4.42e-38	34.743	142
3-phenylpropionate/trans-cinnamatedioxygenaseferredoxinreductasesubunit	1.06e-37	34.961	140
Angulardioxygenaselargesubunit	1.51e-37	34.545	140
Putativetransposase	5.47e-37	29.942	137
Phthalate4C5-dioxygenase	5.54e-37	35.88	134
Reducasesubunitofphthalatedioxygenase	5.73e-37	31.845	139
Phthalatedioxygenaseferredoxinreductasesubunit	9.81e-37	32.857	138
Protocatechuate3,4-dioxygenasealphasubunit	2.09e-36	41.398	123
Phthalatedioxygenaseferredoxinreductase	2.45e-36	32.277	137
Phthalatedioxygenasereductasesubunit	6.09e-36	31.179	136
Relatedtophthalate4,5-dioxygenaseoxygenasereductasesubunit	6.38e-36	52.632	131
Reductasesubunitofphthalatedioxygenase	9.93e-36	29.919	135
Catechol1,2-dioxygenase	2.88e-35	34.764	127
Putativephthalate-dioxygenaseoxygenasereductasesubunit	3.4e-35	34.375	129
Putativenitropropanedioxygenase	2.46e-34	32.836	127
Probablephenolhydrolase	2.48e-34	33.333	126
Phenolhydrolase	9.7e-34	29.667	125
Putativeterephthalate1,2-dioxygenase	6.62e-33	32.301	127
Phthalate4,5-dioxygenase,oxygenasesubunit	6.72e-32	41.071	122
Putativephthalate4,5-dioxygenaseoxygenasesubunit(OhpA2)	8.89e-32	41.818	122
Peptidase	1.34e-31	27.577	123
Putativephthalate4,5-dioxygenaseoxygenasereductasesubunit	4.11e-31	32.212	117
PKbeta-barrel-proteindomain-containingprotein-likeprotein	1.54e-30	32.212	116
Putativeregulatoryprotein	2.53e-30	43.75	114
Ketosynthase	1.23e-29	33.73	117
Terephthalate1,2-dioxygenase,terminaloxygenasecomponentsubunitalpha2	1.48e-29	34.101	117
Terephthalate1,2-dioxygenase,terminaloxygenasecomponentsubunitalpha1	2.15e-29	34.101	117
PutativePhthalate4,5-dioxygenase,subunitalpha	5.75e-29	37.5	114
Oxygenasecomponentofisophthalatedioxygenase	1.37e-28	34.426	113
3-phenylpropionatedioxygenase	1.42e-27	35.714	108
Putativenucleoside-diphosphate-sugarepimerase	1.51e-27	27.778	105
PodosporaanserinaSmat+genomicDNAchromosome2,supercontig2	2.1e-27	33.333	107
Beta-ketoadipateenol-lactonehydrolase	2.95e-27	33.01	103
Phthalate4,5-dioxygenase(Phthalatedioxygenase)-likeprotein	5.06e-27	41.958	109
Phageportalprotein,HK97family	1.37e-26	26.852	109
Phageportalproteinpoly(3-hydroxybutyrate)depolymerase	2.02e-26	25.691	108
3-phenylpropionate/trans-cinnamatedioxygenaseferredoxinreductasesubunit/phthalate3,4-dioxygenaseferredoxinreductasesubunit	2.27e-26	33.333	108
Regulatoryprotein	1.64e-25	30.802	99
Twin-argininetranslocationpathwaysignal	5.89e-25	39.456	103
Phthalate-dioxygenase	8.03e-25	48.148	102
Possiblephthalatedioxygenase	1.84e-24	35.789	101
Phthalate4,5-dioxygenaseoxygenasesubunit(OhpA2)	5.5e-24	35.664	100
Uncharacterizedprotein	6.38e-24	31.847	102
Rieske(2Fe-2S)domainprotein	1.64e-23	41.667	98.2
Tert-butylalcoholmonooxygenase	7.31e-23	38.182	97.4
2-hydroxy-6-oxo-6-(2'-carboxyphenyl)-hexa-2,4-dienoatehydrolase	7.39e-23	38.462	94.4
Arene(Phthalate)dioxygenase	2.83e-22	35.052	95.1
Phthalate45dioxygenaseoxygenasesubunitEC114127	2.9e-22	34.694	95.5
Rieske[2Fe-2S]domainprotein	6.25e-22	46.939	93.6
Rieske(2Fe-2S)protein	1.37e-21	34	92
Putativepolyvinylalcoholdehydrogenase(Fragment)	1.59e-21	25.498	96.3
Ferredoxin:OxidoreductaseFAD/NAD(P)-binding:OxidoreductaseFAD-bindingregion	1.66e-21	32.895	91.7
Oxygenasecomponentofphthalate4,5-dioxygenase	2.15e-21	34.646	92
MarRfamilytranscriptionalregulator	2.15e-21	34.694	92
Phthalatedihydrodioldehydrogenase	3.06e-21	33.077	88.2
Phthalate4,5-dioxygenasesubunit	1.2e-20	31.852	89.7
4,5-dihydroxyphthalatedecarboxylase	1.56e-20	46.429	90.9
Phthalatedioxygenaseoxygenase	2.15e-20	34.524	89
Phthalatedioxygenase	2.15e-20	34.524	89
(2Fe-2S)-bindingprotein	3.64e-20	35.507	88.2
5,5'-dehydrodivanillateO-demethylase	4.72e-20	34.375	89
Poly(3-hydroxyalkanoate)depolymerase(Fragment)	5.57e-20	45.283	84.7
Phthalate4,5-dioxygenaseoxygenasesubunit(Fragment)	5.64e-20	34.722	88.2
3,4-dioxygenasesubunitbeta	8.36e-20	33.929	84.3
Probablepoly(3-hydroxyalkanoate)depolymerase	9.46e-20	33.333	85.5
Putativepoly(3-hydroxyalkanoate)depolymerase(PhaZ)	1.32e-19	30.325	84.3
3,4-dihydroxyphthalatedecarboxylase	4.03e-19	33.486	81.6
DNArepairprotein	4.94e-19	40.678	80.1
Cis-phthalatedihydrodioldehydrogenase	2.5e-18	31.897	82.8
PutativeRieskeoxygenase	5.71e-18	32.847	82.8
Poly(3-hydroxyalkanoate)depolymerase(PHAdepolymerase)(PHBdepolymerase)	1.99e-17	33.891	78.6
Putativephthalatedihydrodioldehydrogenase	8.35e-17	34.483	75.5
PolyvinylalcoholdehydrogenasePQQdependentEC119923	9.28e-17	28.358	81.6
Dihydroxyphthalatedecarboxylase	1.09e-16	32.11	73.9
PolyvinylalcoholdehydrogenasePQQdependentEC119923CDS	3.5e-16	27.976	79.7
3,4-dihydroxy-3,4-dihydrophthalatedehydrogenase	5.05e-16	33.152	73.9
Phthalatedioxygenasesmallsubunit	1.14e-15	31.765	68.6
Putativeextradioldioxygenase	6.47e-15	37.5	68.6
Putativepolyvinylalcoholdehydrogenase	1.81e-14	36.145	73.9
PutativeOxydoreductase	2.2e-14	27.803	71.2
Phthalatedioxygenasereductase:Ferredoxin:Phenolhydroxylasereductase:OxidoreductaseFAD/NAD(P)-binding:Flavoprotein	6.1e-14	38.356	65.1
Putative3,4-dihydroxyphthalatedecarboxylase	7.01e-14	29.268	66.6
4,4'-diaponeurosporenoateglycosyltransferase	8.14e-14	44.048	72.4
Poly3-HydroxybutyrateDepolymerase	9.43e-14	37.624	67.8
Putativedioxygenasesubunitbeta	2.31e-13	27.451	68.2
Esterase,PHBdepolymerasefamilyprotein	5.85e-13	32.639	68.6
polyvinylalcoholdehydrogenase-like	7.57e-13	34.021	68.9
Esterase,poly(3-hydroxybutyrate)depolymerase	1.49e-11	40	63.5
Putativedomain/band7familyprotein	1.57e-11	28.188	60.5
Angulardioxygenasesmallsubunit	2.49e-11	26.923	57
Naphthaleneinducibledioxygenasesmallsubunit	8.08e-11	37.037	55.5
Oxidizedpolyvinylalcoholhydrolase	1.89e-10	30.065	57.8
NidB2	2.1e-10	37.037	54.3
Poly(3-hydroxybutyrate)depolymerasePhaZ	2.39e-10	38.095	60.5
Poly(3-hydroxybutyrate)depolymerase(PHBdepolymerase)	2.71e-10	37.805	60.1
Esterasepoly(3-hydroxybutyrate)depolymerase	4.24e-10	26.57	58.9
Phenanthrene-4,5-dicarboxylate5-decarboxylase,3,4-dihydroxyphthalatedecarboxylase	5.3e-10	27.727	55.5
Polyvinylalcoholdehydrogenase,putative	5.95e-10	25.817	60.1
Poly(3-hydroxybutyrate)depolymerase(Fragment)	1.17e-09	42.254	57.8
Poly(3-hydroxybutyrate)depolymeraseprotein	1.46e-09	30.675	55.1
Probablepolyvinylalcoholdehydrogenase	2.34e-09	36.145	56.6
Poly(3-hydroxyalkanoate)depolymerasePhaZ	6.15e-09	24.889	55.5
Phthalatedihydrodioldehydrogenase(Fragment)	1.28e-08	30.208	50.4
Poly(3-hydroxybutyrate)depolymerase-likeprotein	2.9e-08	38.298	51.2
Extradioldioxygenase	6.57e-08	29.134	51.2
polyvinylalcoholdehydrogenase-likeisoformX1	1.14e-07	22.439	52.4
Poly(3-hydroxybutyrate)depolymeraseC	1.5e-07	42	52.4
polyvinylalcoholdehydrogenase-likeisoformX2	1.54e-07	23.056	52
Candidatepoly(3-hydroxybutyrate)depolymerase(PHBdepolymerase)	1.98e-07	39.437	51.2
Poly3hydroxybutyratedepolymerase	2.16e-07	23.034	48.5
Putativepoly(3-hydroxyalkanoate)depolymerase(Fragment)	6.47e-07	32.184	47
Poly(3-hydroxybutyrate)depolymerase-like	8.61e-07	32.381	47
Putativequinoloxidasesubunit	9.92e-07	35.526	43.1
PutativeParA-familyATPase	1.37e-06	29.464	46.6
Putativepoly(3-hydroxybutyrate)depolymeraseprotein	1.6e-06	29.231	47.8
Polyvinylalcoholdehydrogenase-likeprotein	1.75e-06	32.323	49.3
Intracellularpoly(3-hydroxybutyrate)depolymerasePhaZ	2.21e-06	29.524	47
Poly[D(-)-3-hydroxyalkanoate]depolymerase	2.35e-06	22.778	47
Relatedtopoly(3-hydroxybutyrate)depolymerase	2.4e-06	32	47
Phthalatedioxygenase(Fragment)	2.91e-06	32.5	43.5
Ricinandpoly(3-hydroxybutyrate)depolymerasefusion(Fragment)	3.66e-06	29.091	44.7
Poly(3-hydroxybutyrate)depolymerase(Modularprotein)	4.85e-06	25.532	45.1
Ricinandpoly(3-hydroxybutyrate)depolymerasefusion	6.99e-06	29.897	44.3
Poly(Ethyleneterephthalate)hydrolase	7.52e-06	23.767	45.4
Poly[D(-)-3-hydroxyalkanoate]depolymeraseprotein	1.53e-05	23.051	44.3
Esterase,PHBdepolymerasefamily	1.93e-05	41.176	45.8
Transposase(Fragment)	1.95e-05	27.419	40.8
IntracellularPHBdepolymerase,polyhydroxyalkanoatedepolymerase	1.99e-05	25.714	43.9
Intracellularpoly(3-hydroxybutyrate)depolymerase	2.4e-05	28.972	43.9
LpqC,Poly(3-hydroxybutyrate)depolymerase	2.49e-05	51.163	43.5
23DHBA3,4-dioxygenase	3.65e-05	29.524	42.4
Esterase,poly(3-hydroxybutyrate)depolymerase(Fragment)	4.31e-05	29.915	42.7
Poly(3-hydroxybutyrate)depolymeraseD	5.09e-05	42	43.1
4,5-dihydroxyphthalatedecarboxylasePhtD	6.31e-05	40	42
Ubiquinol-cytochromecreductaseiron-sulfursubunit	6.86e-05	33.333	40
Glyoxalase	7.74e-05	26.471	40.8
3,4-dihydroxyphthalatedecarboxylase(Fragment)	8.63e-05	30.508	39.7
LpqC,Poly(3-hydroxybutyrate)depolymerase(Fragment)	8.91e-05	26.056	41.6
PutativeDNApolymeraseIIIbetasubunit	0.000129	20	40.8
Phthalate3,4-dioxygenase,betasubunit	0.000176	31.765	38.1
Poly(3-hydroxybutyrate)depolymerase-likeprotein(Fragment)	0.000192	32.895	39.7
4,5-dihydroxyphthalatedecarboxylase(Fragment)	0.000279	27.473	38.9
PhtAb	0.000508	30.588	37
Esterase	0.000603	42.5	40
Aromatic-ring-hydroxylatingdioxygenase	0.000711	26.786	36.2
Cellulose-bindingprotein	0.000859	27.976	37.7
Probablepoly(3-hydroxybutyrate)depolymerase	0.000896	29.348	38.9
Phthalate3,4-dioxygenasebetasubunit	0.000898	28.571	36.2
Amidasedomaincontainingprotein	0.001	25.389	38.9
Grand Total	0	100	1225

## Sheet: RAW File
Gene Group	Gene ID	Species	Isolate #	Gene_Tag	Gene	species_query_uniprot	query_species	query_gene	query_ strain	x	ORF	% ident	alignment length	mismatches	gap openings	query start	query end	subject start	subject end	e-value	bit score
324	93123316	[Pseudomonas_sp._B10]	9.2	SEIT01_320047	Poly(3-hydroxyalkanoate) depolymerase	A0A173IVR3	9PSED	Poly(3-hydroxyalkanoate)depolymerase	Pseudomonas sp. DR5-09	1534110GN	PDR5	100	284	0	0	1	284	1	284	0	577
324	93123316	[Pseudomonas_sp._B10]	9.2	SEIT01_320047	Poly(3-hydroxyalkanoate) depolymerase	A0A2N8H649	9PSED	Poly(3-hydroxyalkanoate)depolymerase	Pseudomonas sp. FW305-BF6	2070673GN	phaZPE	100	284	0	0	1	284	1	284	0	577
324	93123316	[Pseudomonas_sp._B10]	9.2	SEIT01_320047	Poly(3-hydroxyalkanoate) depolymerase	J2XLU1	9PSED	Poly(3-hydroxyalkanoate)depolymerase	Pseudomonas sp. GM25	1144327GN	PMI24	100	284	0	0	1	284	1	284	0	577
324	93123316	[Pseudomonas_sp._B10]	9.2	SEIT01_320047	Poly(3-hydroxyalkanoate) depolymerase	A0A1G5N7R4	9PSED	Poly(3-hydroxyalkanoate)depolymerase	Pseudomonas sp. NFIX46	1566234GN	SAMN03159313	100	284	0	0	1	284	1	284	0	577
324	93123316	[Pseudomonas_sp._B10]	9.2	SEIT01_320047	Poly(3-hydroxyalkanoate) depolymerase	A0A0C1ZS59	PSEFL	Poly(3-hydroxyalkanoate)depolymerase	Pseudomonasfluorescens	294GN	phaZPE	100	284	0	0	1	284	1	284	0	577
324	93123316	[Pseudomonas_sp._B10]	9.2	SEIT01_320047	Poly(3-hydroxyalkanoate) depolymerase	Q3KJB9	PSEPF	Poly(3-hydroxyalkanoate)depolymerase	Pseudomonasfluorescens strain Pf0-1	205922GN	Pfl01	100	284	0	0	1	284	1	284	0	577
324	93123316	[Pseudomonas_sp._B10]	9.2	SEIT01_320047	Poly(3-hydroxyalkanoate) depolymerase	A0A1G6CHY8	PSEPU	Poly(3-hydroxyalkanoate)depolymerase	Pseudomonasputida	303GN	SAMN03097715	100	284	0	0	1	284	1	284	0	577
324	77228361	[Pseudomonas_sp._SWI36_SWI36_1]	10	SEIS01_2000017	Poly(3-hydroxyalkanoate) depolymerase	A0A2V4FWA0	9PSED	Poly(3-hydroxyalkanoate)depolymerase	Pseudomonas sp. SMT-1	435519GN	phaZPE	99.647	283	1	0	1	283	1	283	0	574
324	77228361	[Pseudomonas_sp._SWI36_SWI36_1]	10	SEIS01_2000017	Poly(3-hydroxyalkanoate) depolymerase	A0A2L1IFD9	9PSED	Poly(3-hydroxyalkanoate)depolymerase	Pseudomonas sp. SWI36	2083052GN	phaZPE	99.647	283	1	0	1	283	1	283	0	574
324	77228361	[Pseudomonas_sp._SWI36_SWI36_1]	10	SEIS01_2000017	Poly(3-hydroxyalkanoate) depolymerase	A0A2L0T536	9PSED	Poly(3-hydroxyalkanoate)depolymerase	Pseudomonas sp. XWY-1	2069256GN	PRJ	99.647	283	1	0	1	283	1	283	0	574
324	77228361	[Pseudomonas_sp._SWI36_SWI36_1]	10	SEIS01_2000017	Poly(3-hydroxyalkanoate) depolymerase	A0A179SH25	PSEPU	Poly(3-hydroxyalkanoate)depolymerase	Pseudomonasputida	303GN	AYO08	99.647	283	1	0	1	283	1	283	0	574
324	77228361	[Pseudomonas_sp._SWI36_SWI36_1]	10	SEIS01_2000017	Poly(3-hydroxyalkanoate) depolymerase	Q88D24	PSEPK	Poly(3-hydroxyalkanoate)depolymerase	Pseudomonasputida strain ATCC47054/DSM6125/NCIMB11950/KT2440	160488GN	phaBPE	99.647	283	1	0	1	283	1	283	0	574
324	77228361	[Pseudomonas_sp._SWI36_SWI36_1]	10	SEIS01_2000017	Poly(3-hydroxyalkanoate) depolymerase	A0A0A7PVK5	PSEPU	Poly(3-hydroxyalkanoate)depolymerase	PseudomonasputidaS12	1215087GN	RPPX	99.647	283	1	0	1	283	1	283	0	574
324	77220034	[Pseudomonas_sp._SWI36_SWI36_2]	13.2	SEIQ01_1300017	Poly(3-hydroxyalkanoate) depolymerase	A0A2V4FWA0	9PSED	Poly(3-hydroxyalkanoate)depolymerase	Pseudomonas sp. SMT-1	435519GN	phaZPE	99.647	283	1	0	1	283	1	283	0	574
324	77220034	[Pseudomonas_sp._SWI36_SWI36_2]	13.2	SEIQ01_1300017	Poly(3-hydroxyalkanoate) depolymerase	A0A2L1IFD9	9PSED	Poly(3-hydroxyalkanoate)depolymerase	Pseudomonas sp. SWI36	2083052GN	phaZPE	99.647	283	1	0	1	283	1	283	0	574
324	77220034	[Pseudomonas_sp._SWI36_SWI36_2]	13.2	SEIQ01_1300017	Poly(3-hydroxyalkanoate) depolymerase	A0A2L0T536	9PSED	Poly(3-hydroxyalkanoate)depolymerase	Pseudomonas sp. XWY-1	2069256GN	PRJ	99.647	283	1	0	1	283	1	283	0	574
324	77220034	[Pseudomonas_sp._SWI36_SWI36_2]	13.2	SEIQ01_1300017	Poly(3-hydroxyalkanoate) depolymerase	A0A179SH25	PSEPU	Poly(3-hydroxyalkanoate)depolymerase	Pseudomonasputida	303GN	AYO08	99.647	283	1	0	1	283	1	283	0	574
324	77220034	[Pseudomonas_sp._SWI36_SWI36_2]	13.2	SEIQ01_1300017	Poly(3-hydroxyalkanoate) depolymerase	Q88D24	PSEPK	Poly(3-hydroxyalkanoate)depolymerase	Pseudomonasputida strain ATCC47054/DSM6125/NCIMB11950/KT2440	160488GN	phaBPE	99.647	283	1	0	1	283	1	283	0	574
324	77220034	[Pseudomonas_sp._SWI36_SWI36_2]	13.2	SEIQ01_1300017	Poly(3-hydroxyalkanoate) depolymerase	A0A0A7PVK5	PSEPU	Poly(3-hydroxyalkanoate)depolymerase	PseudomonasputidaS12	1215087GN	RPPX	99.647	283	1	0	1	283	1	283	0	574
455831	93125305	[Pseudomonas_sp._B10]	9.2	SEIT01_550011	Lipase	A0A2N8H9Y3	9PSED	Polyurethanase	Pseudomonas sp. FW305-BF6	2070673GN	C1X30	99.514	617	3	0	1	617	1	617	0	1225
455831	93125304	[Pseudomonas_sp._B10]	9.2	SEIT01_550010	Lipase	A0A2N8H9Y6	9PSED	Polyurethanase	Pseudomonas sp. FW305-BF6	2070673GN	C1X30	99.466	562	3	0	1	562	1	562	0	1117
324	77228361	[Pseudomonas_sp._SWI36_SWI36_1]	10	SEIS01_2000017	Poly(3-hydroxyalkanoate) depolymerase	A0A2K4LDJ2	9PSED	Poly(3-hydroxyalkanoate)depolymerase	Pseudomonas sp. FW305-E2	2075558GN	phaZPE	99.293	283	2	0	1	283	1	283	0	571
324	77228361	[Pseudomonas_sp._SWI36_SWI36_1]	10	SEIS01_2000017	Poly(3-hydroxyalkanoate) depolymerase	A0A2N1IR44	9PSED	Poly(3-hydroxyalkanoate)depolymerase	Pseudomonasmonteilii	76759GN	phaZPE	99.293	283	2	0	1	283	1	283	0	572
324	77228361	[Pseudomonas_sp._SWI36_SWI36_1]	10	SEIS01_2000017	Poly(3-hydroxyalkanoate) depolymerase	A0A1X1AGQ2	PSEPU	Poly(3-hydroxyalkanoate)depolymerase	Pseudomonasputida	303GN	B7H19	99.293	283	2	0	1	283	1	283	0	572
324	77228361	[Pseudomonas_sp._SWI36_SWI36_1]	10	SEIS01_2000017	Poly(3-hydroxyalkanoate) depolymerase	A5WA38	PSEP1	Poly(3-hydroxyalkanoate)depolymerase	Pseudomonasputida strain ATCC700007/DSM6899/BCRC17059/F1	351746GN	Pput	99.293	283	2	0	1	283	23	305	0	573
324	77220034	[Pseudomonas_sp._SWI36_SWI36_2]	13.2	SEIQ01_1300017	Poly(3-hydroxyalkanoate) depolymerase	A0A2K4LDJ2	9PSED	Poly(3-hydroxyalkanoate)depolymerase	Pseudomonas sp. FW305-E2	2075558GN	phaZPE	99.293	283	2	0	1	283	1	283	0	571
324	77220034	[Pseudomonas_sp._SWI36_SWI36_2]	13.2	SEIQ01_1300017	Poly(3-hydroxyalkanoate) depolymerase	A0A2N1IR44	9PSED	Poly(3-hydroxyalkanoate)depolymerase	Pseudomonasmonteilii	76759GN	phaZPE	99.293	283	2	0	1	283	1	283	0	572
324	77220034	[Pseudomonas_sp._SWI36_SWI36_2]	13.2	SEIQ01_1300017	Poly(3-hydroxyalkanoate) depolymerase	A0A1X1AGQ2	PSEPU	Poly(3-hydroxyalkanoate)depolymerase	Pseudomonasputida	303GN	B7H19	99.293	283	2	0	1	283	1	283	0	572
324	77220034	[Pseudomonas_sp._SWI36_SWI36_2]	13.2	SEIQ01_1300017	Poly(3-hydroxyalkanoate) depolymerase	A5WA38	PSEP1	Poly(3-hydroxyalkanoate)depolymerase	Pseudomonasputida strain ATCC700007/DSM6899/BCRC17059/F1	351746GN	Pput	99.293	283	2	0	1	283	23	305	0	573
455831	93125304	[Pseudomonas_sp._B10]	9.2	SEIT01_550010	Lipase	A0A0C1ZS49	PSEFL	Polyurethanase	Pseudomonasfluorescens	294GN	QS95	99.288	562	4	0	1	562	1	562	0	1113
324	93123316	[Pseudomonas_sp._B10]	9.2	SEIT01_320047	Poly(3-hydroxyalkanoate) depolymerase	A0A2N8E0X0	9PSED	Poly(3-hydroxyalkanoate)depolymerase	Pseudomonas sp. FW215-R4	2070616GN	phaZPE	98.944	284	3	0	1	284	1	284	0	569
324	93123316	[Pseudomonas_sp._B10]	9.2	SEIT01_320047	Poly(3-hydroxyalkanoate) depolymerase	A0A2A5RCH1	PSEFL	Poly(3-hydroxyalkanoate)depolymerase	Pseudomonasfluorescens	294GN	phaZPE	98.944	284	3	0	1	284	1	284	0	569
324	77228361	[Pseudomonas_sp._SWI36_SWI36_1]	10	SEIS01_2000017	Poly(3-hydroxyalkanoate) depolymerase	A0A173H942	9PSED	Poly(3-hydroxyalkanoate)depolymerase	Pseudomonas sp. JY-Q	1338689GN	AA098	98.94	283	3	0	1	283	1	283	0	570
324	77228361	[Pseudomonas_sp._SWI36_SWI36_1]	10	SEIS01_2000017	Poly(3-hydroxyalkanoate) depolymerase	A0A2I0CEF4	9PSED	Poly(3-hydroxyalkanoate)depolymerase	Pseudomonashunanensis	1247546GN	phaZPE	98.94	283	3	0	1	283	1	283	0	570
324	77228361	[Pseudomonas_sp._SWI36_SWI36_1]	10	SEIS01_2000017	Poly(3-hydroxyalkanoate) depolymerase	A0A1Y5KMV9	PSEPU	Poly(3-hydroxyalkanoate)depolymerase	Pseudomonasputida	303GN	CBP06	98.94	283	3	0	1	283	1	283	0	570
324	77228361	[Pseudomonas_sp._SWI36_SWI36_1]	10	SEIS01_2000017	Poly(3-hydroxyalkanoate) depolymerase	A0A160J2S2	PSEPU	Poly(3-hydroxyalkanoate)depolymerase	PseudomonasputidaB6-2	1081940GN	KKK	98.94	283	3	0	1	283	1	283	0	570
324	77220034	[Pseudomonas_sp._SWI36_SWI36_2]	13.2	SEIQ01_1300017	Poly(3-hydroxyalkanoate) depolymerase	A0A173H942	9PSED	Poly(3-hydroxyalkanoate)depolymerase	Pseudomonas sp. JY-Q	1338689GN	AA098	98.94	283	3	0	1	283	1	283	0	570
324	77220034	[Pseudomonas_sp._SWI36_SWI36_2]	13.2	SEIQ01_1300017	Poly(3-hydroxyalkanoate) depolymerase	A0A2I0CEF4	9PSED	Poly(3-hydroxyalkanoate)depolymerase	Pseudomonashunanensis	1247546GN	phaZPE	98.94	283	3	0	1	283	1	283	0	570
324	77220034	[Pseudomonas_sp._SWI36_SWI36_2]	13.2	SEIQ01_1300017	Poly(3-hydroxyalkanoate) depolymerase	A0A1Y5KMV9	PSEPU	Poly(3-hydroxyalkanoate)depolymerase	Pseudomonasputida	303GN	CBP06	98.94	283	3	0	1	283	1	283	0	570
324	77220034	[Pseudomonas_sp._SWI36_SWI36_2]	13.2	SEIQ01_1300017	Poly(3-hydroxyalkanoate) depolymerase	A0A160J2S2	PSEPU	Poly(3-hydroxyalkanoate)depolymerase	PseudomonasputidaB6-2	1081940GN	KKK	98.94	283	3	0	1	283	1	283	0	570
324	77228361	[Pseudomonas_sp._SWI36_SWI36_1]	10	SEIS01_2000017	Poly(3-hydroxyalkanoate) depolymerase	Q5Y152	PSEPU	Poly(3-hydroxyalkanoate)depolymerase	Pseudomonasputida	303GN	phaZPE	98.932	281	3	0	1	281	1	281	0	566
324	77220034	[Pseudomonas_sp._SWI36_SWI36_2]	13.2	SEIQ01_1300017	Poly(3-hydroxyalkanoate) depolymerase	Q5Y152	PSEPU	Poly(3-hydroxyalkanoate)depolymerase	Pseudomonasputida	303GN	phaZPE	98.932	281	3	0	1	281	1	281	0	566
341	77227857	[Pseudomonas_sp._SWI36_SWI36_1]	10	SEIS01_1820088	Vanillate O-demethylase oxidoreductase	A0A2J7YJ52	PSEPU	Phthalate4,5-dioxygenaseoxygenasereductasesubunit	Pseudomonasputida	303GN	pht2PE	98.734	316	4	0	1	316	1	316	0	639
341	77222493	[Pseudomonas_sp._SWI36_SWI36_2]	13.2	SEIQ01_1880002	Vanillate O-demethylase oxidoreductase	A0A2J7YJ52	PSEPU	Phthalate4,5-dioxygenaseoxygenasereductasesubunit	Pseudomonasputida	303GN	pht2PE	98.734	316	4	0	1	316	1	316	0	639
324	93123316	[Pseudomonas_sp._B10]	9.2	SEIT01_320047	Poly(3-hydroxyalkanoate) depolymerase	J3IPR8	9PSED	Poly(3-hydroxyalkanoate)depolymerase	Pseudomonas sp. GM80	1144339GN	PMI37	98.592	284	4	0	1	284	1	284	0	571
324	77228361	[Pseudomonas_sp._SWI36_SWI36_1]	10	SEIS01_2000017	Poly(3-hydroxyalkanoate) depolymerase	A0A2V3CRG1	9PSED	Poly(3-hydroxyalkanoate)depolymerase	Pseudomonas sp. RW405	2202652GN	phaZPE	98.587	283	4	0	1	283	1	283	0	568
324	77220034	[Pseudomonas_sp._SWI36_SWI36_2]	13.2	SEIQ01_1300017	Poly(3-hydroxyalkanoate) depolymerase	A0A2V3CRG1	9PSED	Poly(3-hydroxyalkanoate)depolymerase	Pseudomonas sp. RW405	2202652GN	phaZPE	98.587	283	4	0	1	283	1	283	0	568
324	77228361	[Pseudomonas_sp._SWI36_SWI36_1]	10	SEIS01_2000017	Poly(3-hydroxyalkanoate) depolymerase	A0A2V4HEN5	9PSED	Poly(3-hydroxyalkanoate)depolymerase	Pseudomonas sp. LB-090624	2213079GN	phaZPE	98.582	282	4	0	1	282	1	282	0	567
324	77228361	[Pseudomonas_sp._SWI36_SWI36_1]	10	SEIS01_2000017	Poly(3-hydroxyalkanoate) depolymerase	B0KM29	PSEPG	Poly(3-hydroxyalkanoate)depolymerase	Pseudomonasputida strain GB-1	76869GN	PputGB1	98.582	282	4	0	1	282	1	282	0	567
324	77220034	[Pseudomonas_sp._SWI36_SWI36_2]	13.2	SEIQ01_1300017	Poly(3-hydroxyalkanoate) depolymerase	A0A2V4HEN5	9PSED	Poly(3-hydroxyalkanoate)depolymerase	Pseudomonas sp. LB-090624	2213079GN	phaZPE	98.582	282	4	0	1	282	1	282	0	567
324	77220034	[Pseudomonas_sp._SWI36_SWI36_2]	13.2	SEIQ01_1300017	Poly(3-hydroxyalkanoate) depolymerase	B0KM29	PSEPG	Poly(3-hydroxyalkanoate)depolymerase	Pseudomonasputida strain GB-1	76869GN	PputGB1	98.582	282	4	0	1	282	1	282	0	567
455831	93125305	[Pseudomonas_sp._B10]	9.2	SEIT01_550011	Lipase	A0A0C2A4M0	PSEFL	Polyurethanase	Pseudomonasfluorescens	294GN	QS95	98.379	617	10	0	1	617	1	617	0	1213
324	93123316	[Pseudomonas_sp._B10]	9.2	SEIT01_320047	Poly(3-hydroxyalkanoate) depolymerase	J2N9X6	9PSED	Poly(3-hydroxyalkanoate)depolymerase	Pseudomonas sp. GM16	1144322GN	PMI19	98.239	284	5	0	1	284	1	284	0	570
324	93123316	[Pseudomonas_sp._B10]	9.2	SEIT01_320047	Poly(3-hydroxyalkanoate) depolymerase	J3FVZ2	9PSED	Poly(3-hydroxyalkanoate)depolymerase	Pseudomonas sp. GM24	1144326GN	PMI23	98.239	284	5	0	1	284	1	284	0	570
324	93123316	[Pseudomonas_sp._B10]	9.2	SEIT01_320047	Poly(3-hydroxyalkanoate) depolymerase	A0A2K4I0S1	9PSED	Poly(3-hydroxyalkanoate)depolymerase	Pseudomonas sp. MPR-ANC1	2075548GN	phaZPE	98.239	284	5	0	1	284	1	284	0	570
324	93123316	[Pseudomonas_sp._B10]	9.2	SEIT01_320047	Poly(3-hydroxyalkanoate) depolymerase	A0A2S9BGB1	9PSED	Poly(3-hydroxyalkanoate)depolymerase	Pseudomonas sp. MYb3	1848735GN	phaZPE	98.239	284	5	0	1	284	1	284	0	570
324	93123316	[Pseudomonas_sp._B10]	9.2	SEIT01_320047	Poly(3-hydroxyalkanoate) depolymerase	A0A0P6RT39	9PSED	Poly(3-hydroxyalkanoate)depolymerase	Pseudomonas sp. RIT-PI-r	1699620GN	AK821	98.239	284	5	0	1	284	1	284	0	570
324	93123316	[Pseudomonas_sp._B10]	9.2	SEIT01_320047	Poly(3-hydroxyalkanoate) depolymerase	A0A1H2BKE0	9PSED	Poly(3-hydroxyalkanoate)depolymerase	Pseudomonas sp. Z003-0.4C8344-21	1855380GN	SAMN05216496	98.239	284	5	0	1	284	1	284	0	569
324	93123316	[Pseudomonas_sp._B10]	9.2	SEIT01_320047	Poly(3-hydroxyalkanoate) depolymerase	A0A0A6FMI6	9PSED	Poly(3-hydroxyalkanoate)depolymerase	Pseudomonaschlororaphis	587753GN	NZ35	98.239	284	5	0	1	284	1	284	0	570
15286	93124261	[Pseudomonas_sp._B10]	9.2	SEIT01_420040	rsbT co-antagonist protein RsbR	A0A2N8GY02	9PSED	Polyvinylalcoholdehydrogenase	Pseudomonas sp. FW305-BF6	2070673GN	C1X30	98.233	283	5	0	1	283	1	283	0	561
324	77228361	[Pseudomonas_sp._SWI36_SWI36_1]	10	SEIS01_2000017	Poly(3-hydroxyalkanoate) depolymerase	A0A2R7UHI7	9PSED	Poly(3-hydroxyalkanoate)depolymerase	Pseudomonasplecoglossicida	70775GN	phaZPE	98.227	282	5	0	1	282	1	282	0	567
324	77220034	[Pseudomonas_sp._SWI36_SWI36_2]	13.2	SEIQ01_1300017	Poly(3-hydroxyalkanoate) depolymerase	A0A2R7UHI7	9PSED	Poly(3-hydroxyalkanoate)depolymerase	Pseudomonasplecoglossicida	70775GN	phaZPE	98.227	282	5	0	1	282	1	282	0	567
324	93123316	[Pseudomonas_sp._B10]	9.2	SEIT01_320047	Poly(3-hydroxyalkanoate) depolymerase	A0A2G6V0B3	9GAMM	Poly(3-hydroxyalkanoate)depolymerase	[Flavobacterium] sp. 29	2035197GN	CLU80	97.887	284	6	0	1	284	1	284	0	568
324	93123316	[Pseudomonas_sp._B10]	9.2	SEIT01_320047	Poly(3-hydroxyalkanoate) depolymerase	A0A2N1H928	9PSED	Poly(3-hydroxyalkanoate)depolymerase	Pseudomonas sp. Choline-02u-1	2058307GN	phaZPE	97.887	284	6	0	1	284	1	284	0	568
324	93123316	[Pseudomonas_sp._B10]	9.2	SEIT01_320047	Poly(3-hydroxyalkanoate) depolymerase	A0A2T5W136	9PSED	Poly(3-hydroxyalkanoate)depolymerase	Pseudomonas sp. GV091	2135758GN	C8K65	97.887	284	6	0	1	284	1	284	0	568
324	93123316	[Pseudomonas_sp._B10]	9.2	SEIT01_320047	Poly(3-hydroxyalkanoate) depolymerase	A0A2R7KE93	9PSED	Poly(3-hydroxyalkanoate)depolymerase	Pseudomonas sp. HMWF006	2056843GN	phaZPE	97.887	284	6	0	1	284	1	284	0	568
324	93123316	[Pseudomonas_sp._B10]	9.2	SEIT01_320047	Poly(3-hydroxyalkanoate) depolymerase	A0A2R7R4M9	9PSED	Poly(3-hydroxyalkanoate)depolymerase	Pseudomonas sp. HMWF007	2056844GN	phaZPE	97.887	284	6	0	1	284	1	284	0	568
324	93123316	[Pseudomonas_sp._B10]	9.2	SEIT01_320047	Poly(3-hydroxyalkanoate) depolymerase	A0A1H8ES85	9PSED	Poly(3-hydroxyalkanoate)depolymerase	Pseudomonas sp. ok266	1761896GN	SAMN04487856	97.887	284	6	0	1	284	1	284	0	568
324	93123316	[Pseudomonas_sp._B10]	9.2	SEIT01_320047	Poly(3-hydroxyalkanoate) depolymerase	A0A2J7V189	9PSED	Poly(3-hydroxyalkanoate)depolymerase	Pseudomonasasplenii	53407GN	A1354	97.887	284	6	0	1	284	1	284	0	568
324	93123316	[Pseudomonas_sp._B10]	9.2	SEIT01_320047	Poly(3-hydroxyalkanoate) depolymerase	A0A2N0DPQ6	9PSED	Poly(3-hydroxyalkanoate)depolymerase	Pseudomonasbaetica	674054GN	phaZPE	97.887	284	6	0	1	284	1	284	0	567
324	93123316	[Pseudomonas_sp._B10]	9.2	SEIT01_320047	Poly(3-hydroxyalkanoate) depolymerase	A0A2V4KKG3	9PSED	Poly(3-hydroxyalkanoate)depolymerase	Pseudomonasjessenii	77298GN	phaZPE	97.887	284	6	0	1	284	1	284	0	568
324	93123316	[Pseudomonas_sp._B10]	9.2	SEIT01_320047	Poly(3-hydroxyalkanoate) depolymerase	A0A1A9J9W2	9PSED	Poly(3-hydroxyalkanoate)depolymerase	Pseudomonaskoreensis	198620GN	A8L59	97.887	284	6	0	1	284	1	284	0	567
324	93123316	[Pseudomonas_sp._B10]	9.2	SEIT01_320047	Poly(3-hydroxyalkanoate) depolymerase	A0A1V3TCH2	9PSED	Poly(3-hydroxyalkanoate)depolymerase	Pseudomonaskoreensis	198620GN	BOW65	97.887	284	6	0	1	284	1	284	0	568
324	93123316	[Pseudomonas_sp._B10]	9.2	SEIT01_320047	Poly(3-hydroxyalkanoate) depolymerase	A0A142N574	9PSED	Poly(3-hydroxyalkanoate)depolymerase	Pseudomonaskoreensis	198620GN	phaZPE	97.887	284	6	0	1	284	1	284	0	567
324	93123316	[Pseudomonas_sp._B10]	9.2	SEIT01_320047	Poly(3-hydroxyalkanoate) depolymerase	A0A1H2KWT0	9PSED	Poly(3-hydroxyalkanoate)depolymerase	Pseudomonasmoraviensis	321662GN	BSZ28	97.887	284	6	0	1	284	1	284	0	567
324	93123316	[Pseudomonas_sp._B10]	9.2	SEIT01_320047	Poly(3-hydroxyalkanoate) depolymerase	V8RFT6	9PSED	Poly(3-hydroxyalkanoate)depolymerase	PseudomonasmoraviensisR28-S	1395516GN	PMO01	97.887	284	6	0	1	284	1	284	0	567
324	77228361	[Pseudomonas_sp._SWI36_SWI36_1]	10	SEIS01_2000017	Poly(3-hydroxyalkanoate) depolymerase	S2JTW2	9PSED	Poly(3-hydroxyalkanoate)depolymerase	PseudomonasplecoglossicidaNB2011	1330531GN	L321	97.88	283	6	0	1	283	1	283	0	566
324	77220034	[Pseudomonas_sp._SWI36_SWI36_2]	13.2	SEIQ01_1300017	Poly(3-hydroxyalkanoate) depolymerase	S2JTW2	9PSED	Poly(3-hydroxyalkanoate)depolymerase	PseudomonasplecoglossicidaNB2011	1330531GN	L321	97.88	283	6	0	1	283	1	283	0	566
324	93123316	[Pseudomonas_sp._B10]	9.2	SEIT01_320047	Poly(3-hydroxyalkanoate) depolymerase	A0A1N7CN55	9PSED	Poly(3-hydroxyalkanoate)depolymerase	Pseudomonas sp. B10	118613GN	SAMN05216509	97.535	284	7	0	1	284	1	284	0	565
324	93123316	[Pseudomonas_sp._B10]	9.2	SEIT01_320047	Poly(3-hydroxyalkanoate) depolymerase	A0A2K4KY70	9PSED	Poly(3-hydroxyalkanoate)depolymerase	Pseudomonas sp. DP16D-R1	2075551GN	phaZPE	97.535	284	7	0	1	284	1	284	0	566
324	93123316	[Pseudomonas_sp._B10]	9.2	SEIT01_320047	Poly(3-hydroxyalkanoate) depolymerase	A0A1S8H8F9	9PSED	Poly(3-hydroxyalkanoate)depolymerase	Pseudomonas sp. FSLW5-0299	1917484GN	BOO94	97.535	284	7	0	1	284	1	284	0	566
324	93123316	[Pseudomonas_sp._B10]	9.2	SEIT01_320047	Poly(3-hydroxyalkanoate) depolymerase	W6W103	9PSED	Poly(3-hydroxyalkanoate)depolymerase	Pseudomonas sp. GM30	1144328GN	PMI25	97.535	284	7	0	1	284	1	284	0	565
324	93123316	[Pseudomonas_sp._B10]	9.2	SEIT01_320047	Poly(3-hydroxyalkanoate) depolymerase	A0A2N8ADJ6	9PSED	Poly(3-hydroxyalkanoate)depolymerase	Pseudomonas sp. GW460-13	2070590GN	phaZPE	97.535	284	7	0	1	284	1	284	0	566
324	93123316	[Pseudomonas_sp._B10]	9.2	SEIT01_320047	Poly(3-hydroxyalkanoate) depolymerase	A0A2U1QZE9	9PSED	Poly(3-hydroxyalkanoate)depolymerase	Pseudomonas sp. NDM	2170733GN	phaZPE	97.535	284	7	0	1	284	1	284	0	566
324	93123316	[Pseudomonas_sp._B10]	9.2	SEIT01_320047	Poly(3-hydroxyalkanoate) depolymerase	A0A0C2M1I7	9PSED	Poly(3-hydroxyalkanoate)depolymerase	Pseudomonas sp. W15Feb9B	550743GN	OC71	97.535	284	7	0	1	284	1	284	0	566
324	93123316	[Pseudomonas_sp._B10]	9.2	SEIT01_320047	Poly(3-hydroxyalkanoate) depolymerase	A0A1H0CCD3	9PSED	Poly(3-hydroxyalkanoate)depolymerase	Pseudomonasarsenicoxydans	702115GN	SAMN04489798	97.535	284	7	0	1	284	1	284	0	566
324	93123316	[Pseudomonas_sp._B10]	9.2	SEIT01_320047	Poly(3-hydroxyalkanoate) depolymerase	A0A2R4PQM1	9PSED	Poly(3-hydroxyalkanoate)depolymerase	Pseudomonaskoreensis	198620GN	phaZPE	97.535	284	7	0	1	284	1	284	0	566
324	93123316	[Pseudomonas_sp._B10]	9.2	SEIT01_320047	Poly(3-hydroxyalkanoate) depolymerase	A0A1H2GSA7	9PSED	Poly(3-hydroxyalkanoate)depolymerase	Pseudomonasmandelii	75612GN	SAMN04489801	97.535	284	7	0	1	284	1	284	0	566
324	93123316	[Pseudomonas_sp._B10]	9.2	SEIT01_320047	Poly(3-hydroxyalkanoate) depolymerase	A0A024EB50	9PSED	Poly(3-hydroxyalkanoate)depolymerase	PseudomonasmandeliiJR-1	1147786GN	OU5	97.535	284	7	0	1	284	1	284	0	566
324	93123316	[Pseudomonas_sp._B10]	9.2	SEIT01_320047	Poly(3-hydroxyalkanoate) depolymerase	A0A1H4TSC7	9PSED	Poly(3-hydroxyalkanoate)depolymerase	Pseudomonasmohnii	395600GN	SAMN05216205	97.535	284	7	0	1	284	1	284	0	566
324	93123316	[Pseudomonas_sp._B10]	9.2	SEIT01_320047	Poly(3-hydroxyalkanoate) depolymerase	A0A2A2PKP3	9PSED	Poly(3-hydroxyalkanoate)depolymerase	Pseudomonasmoraviensis	321662GN	phaZPE	97.535	284	7	0	1	284	1	284	0	566
324	93123316	[Pseudomonas_sp._B10]	9.2	SEIT01_320047	Poly(3-hydroxyalkanoate) depolymerase	A0A1H2PBL1	9PSED	Poly(3-hydroxyalkanoate)depolymerase	Pseudomonasvancouverensis	95300GN	SAMN05216558	97.535	284	7	0	1	284	1	284	0	567
324	93123316	[Pseudomonas_sp._B10]	9.2	SEIT01_320047	Poly(3-hydroxyalkanoate) depolymerase	A0A0N0BSR5	9PSED	Poly(3-hydroxyalkanoate)depolymerase	Pseudomonas sp. 655	1705718GN	AM274	97.527	283	7	0	1	283	1	283	0	565
324	93123316	[Pseudomonas_sp._B10]	9.2	SEIT01_320047	Poly(3-hydroxyalkanoate) depolymerase	A0A0P7LKA7	9PSED	Poly(3-hydroxyalkanoate)depolymerase	Pseudomonas sp. In5	665135GN	AL066	97.527	283	7	0	1	283	1	283	0	565
324	77228361	[Pseudomonas_sp._SWI36_SWI36_1]	10	SEIS01_2000017	Poly(3-hydroxyalkanoate) depolymerase	A0A2G8MTR3	9PSED	Poly(3-hydroxyalkanoate)depolymerase	Pseudomonas sp. 382	1751969GN	phaZPE	97.527	283	7	0	1	283	1	283	0	563
324	77228361	[Pseudomonas_sp._SWI36_SWI36_1]	10	SEIS01_2000017	Poly(3-hydroxyalkanoate) depolymerase	A0A315T9R4	9PSED	Poly(3-hydroxyalkanoate)depolymerase	Pseudomonas sp. CC120222-01a	1378075GN	N430	97.527	283	7	0	1	283	1	283	0	563
324	77228361	[Pseudomonas_sp._SWI36_SWI36_1]	10	SEIS01_2000017	Poly(3-hydroxyalkanoate) depolymerase	A0A2V5CZ54	9PSED	Poly(3-hydroxyalkanoate)depolymerase	Pseudomonas sp. CC120222-01b	1378078GN	N435	97.527	283	7	0	1	283	1	283	0	563
324	77228361	[Pseudomonas_sp._SWI36_SWI36_1]	10	SEIS01_2000017	Poly(3-hydroxyalkanoate) depolymerase	V9X027	9PSED	Poly(3-hydroxyalkanoate)depolymerase	Pseudomonas sp. FGI182	1259844GN	C163	97.527	283	7	0	1	283	1	283	0	565
324	77228361	[Pseudomonas_sp._SWI36_SWI36_1]	10	SEIS01_2000017	Poly(3-hydroxyalkanoate) depolymerase	A0A1X7DYG7	9PSED	Poly(3-hydroxyalkanoate)depolymerase	Pseudomonas sp. URMO17WK12:I5	1305834GN	SAMN02745903	97.527	283	7	0	1	283	1	283	0	563
324	77228361	[Pseudomonas_sp._SWI36_SWI36_1]	10	SEIS01_2000017	Poly(3-hydroxyalkanoate) depolymerase	A0A329BW39	9PSED	Poly(3-hydroxyalkanoate)depolymerase	Pseudomonas sp. URMO17WK12:I7	1283290GN	H040	97.527	283	7	0	1	283	1	283	0	563
324	77220034	[Pseudomonas_sp._SWI36_SWI36_2]	13.2	SEIQ01_1300017	Poly(3-hydroxyalkanoate) depolymerase	A0A2G8MTR3	9PSED	Poly(3-hydroxyalkanoate)depolymerase	Pseudomonas sp. 382	1751969GN	phaZPE	97.527	283	7	0	1	283	1	283	0	563
324	77220034	[Pseudomonas_sp._SWI36_SWI36_2]	13.2	SEIQ01_1300017	Poly(3-hydroxyalkanoate) depolymerase	A0A315T9R4	9PSED	Poly(3-hydroxyalkanoate)depolymerase	Pseudomonas sp. CC120222-01a	1378075GN	N430	97.527	283	7	0	1	283	1	283	0	563
324	77220034	[Pseudomonas_sp._SWI36_SWI36_2]	13.2	SEIQ01_1300017	Poly(3-hydroxyalkanoate) depolymerase	A0A2V5CZ54	9PSED	Poly(3-hydroxyalkanoate)depolymerase	Pseudomonas sp. CC120222-01b	1378078GN	N435	97.527	283	7	0	1	283	1	283	0	563
324	77220034	[Pseudomonas_sp._SWI36_SWI36_2]	13.2	SEIQ01_1300017	Poly(3-hydroxyalkanoate) depolymerase	V9X027	9PSED	Poly(3-hydroxyalkanoate)depolymerase	Pseudomonas sp. FGI182	1259844GN	C163	97.527	283	7	0	1	283	1	283	0	565
324	77220034	[Pseudomonas_sp._SWI36_SWI36_2]	13.2	SEIQ01_1300017	Poly(3-hydroxyalkanoate) depolymerase	A0A1X7DYG7	9PSED	Poly(3-hydroxyalkanoate)depolymerase	Pseudomonas sp. URMO17WK12:I5	1305834GN	SAMN02745903	97.527	283	7	0	1	283	1	283	0	563
324	77220034	[Pseudomonas_sp._SWI36_SWI36_2]	13.2	SEIQ01_1300017	Poly(3-hydroxyalkanoate) depolymerase	A0A329BW39	9PSED	Poly(3-hydroxyalkanoate)depolymerase	Pseudomonas sp. URMO17WK12:I7	1283290GN	H040	97.527	283	7	0	1	283	1	283	0	563
324	77228361	[Pseudomonas_sp._SWI36_SWI36_1]	10	SEIS01_2000017	Poly(3-hydroxyalkanoate) depolymerase	A0A099DWZ7	9PSED	Poly(3-hydroxyalkanoate)depolymerase	Pseudomonas sp. H2	658612GN	MD26	97.518	282	7	0	1	282	1	282	0	564
324	77228361	[Pseudomonas_sp._SWI36_SWI36_1]	10	SEIS01_2000017	Poly(3-hydroxyalkanoate) depolymerase	A0A084C866	9PSED	Poly(3-hydroxyalkanoate)depolymerase	Pseudomonascapeferrum	1495066GN	PC358	97.518	282	7	0	1	282	1	282	0	564
324	77228361	[Pseudomonas_sp._SWI36_SWI36_1]	10	SEIS01_2000017	Poly(3-hydroxyalkanoate) depolymerase	A0A2D1TT29	PSEPU	Poly(3-hydroxyalkanoate)depolymerase	Pseudomonasputida	303GN	phaZPE	97.518	282	7	0	1	282	1	282	0	563
324	77220034	[Pseudomonas_sp._SWI36_SWI36_2]	13.2	SEIQ01_1300017	Poly(3-hydroxyalkanoate) depolymerase	A0A099DWZ7	9PSED	Poly(3-hydroxyalkanoate)depolymerase	Pseudomonas sp. H2	658612GN	MD26	97.518	282	7	0	1	282	1	282	0	564
324	77220034	[Pseudomonas_sp._SWI36_SWI36_2]	13.2	SEIQ01_1300017	Poly(3-hydroxyalkanoate) depolymerase	A0A084C866	9PSED	Poly(3-hydroxyalkanoate)depolymerase	Pseudomonascapeferrum	1495066GN	PC358	97.518	282	7	0	1	282	1	282	0	564
324	77220034	[Pseudomonas_sp._SWI36_SWI36_2]	13.2	SEIQ01_1300017	Poly(3-hydroxyalkanoate) depolymerase	A0A2D1TT29	PSEPU	Poly(3-hydroxyalkanoate)depolymerase	Pseudomonasputida	303GN	phaZPE	97.518	282	7	0	1	282	1	282	0	563
324	93123316	[Pseudomonas_sp._B10]	9.2	SEIT01_320047	Poly(3-hydroxyalkanoate) depolymerase	A0A2U8TK73	9PSED	Poly(3-hydroxyalkanoate)depolymerase	Pseudomonas sp. 31-12	2201356GN	phaZPE	97.183	284	8	0	1	284	1	284	0	565
324	93123316	[Pseudomonas_sp._B10]	9.2	SEIT01_320047	Poly(3-hydroxyalkanoate) depolymerase	A0A2N1EWT4	9PSED	Poly(3-hydroxyalkanoate)depolymerase	Pseudomonas sp. 43NM1	1904755GN	BI292	97.183	284	8	0	1	284	1	284	0	566
324	93123316	[Pseudomonas_sp._B10]	9.2	SEIT01_320047	Poly(3-hydroxyalkanoate) depolymerase	A0A1V3MC86	9PSED	Poly(3-hydroxyalkanoate)depolymerase	Pseudomonas sp. C9	1311337GN	BMS17	97.183	284	8	0	1	284	1	284	0	565
324	93123316	[Pseudomonas_sp._B10]	9.2	SEIT01_320047	Poly(3-hydroxyalkanoate) depolymerase	J3H789	9PSED	Poly(3-hydroxyalkanoate)depolymerase	Pseudomonas sp. GM60	1144334GN	PMI32	97.183	284	8	0	1	284	1	284	0	564
324	93123316	[Pseudomonas_sp._B10]	9.2	SEIT01_320047	Poly(3-hydroxyalkanoate) depolymerase	J3BF92	9PSED	Poly(3-hydroxyalkanoate)depolymerase	Pseudomonas sp. GM67	1144335GN	PMI33	97.183	284	8	0	1	284	1	284	0	564
324	93123316	[Pseudomonas_sp._B10]	9.2	SEIT01_320047	Poly(3-hydroxyalkanoate) depolymerase	A0A2K4GJG4	9PSED	Poly(3-hydroxyalkanoate)depolymerase	Pseudomonas sp. GW456-12-10-14-LB3	2075546GN	phaZPE	97.183	284	8	0	1	284	1	284	0	564
324	93123316	[Pseudomonas_sp._B10]	9.2	SEIT01_320047	Poly(3-hydroxyalkanoate) depolymerase	A0A285GAK7	9PSED	Poly(3-hydroxyalkanoate)depolymerase	Pseudomonas sp. LAMO17WK12:I5	1286366GN	SAMN05660455	97.183	284	8	0	1	284	1	284	0	564
324	93123316	[Pseudomonas_sp._B10]	9.2	SEIT01_320047	Poly(3-hydroxyalkanoate) depolymerase	A0A2V2AKA7	9PSED	Poly(3-hydroxyalkanoate)depolymerase	Pseudomonas sp. OV226	2135588GN	C7534	97.183	284	8	0	1	284	1	284	0	565
324	93123316	[Pseudomonas_sp._B10]	9.2	SEIT01_320047	Poly(3-hydroxyalkanoate) depolymerase	A0A0K1QKF0	PSEFL	Poly(3-hydroxyalkanoate)depolymerase	PseudomonasfluorescensNCIMB11764	1221522GN	B723	97.183	284	8	0	1	284	1	284	0	564
324	93123316	[Pseudomonas_sp._B10]	9.2	SEIT01_320047	Poly(3-hydroxyalkanoate) depolymerase	A0A1H5AHZ3	9PSED	Poly(3-hydroxyalkanoate)depolymerase	Pseudomonasmigulae	78543GN	SAMN04490194	97.183	284	8	0	1	284	1	284	0	565
324	93123316	[Pseudomonas_sp._B10]	9.2	SEIT01_320047	Poly(3-hydroxyalkanoate) depolymerase	A0A1H1URF8	9PSED	Poly(3-hydroxyalkanoate)depolymerase	Pseudomonasprosekii	1148509GN	phaZPE	97.183	284	8	0	1	284	1	284	0	566
324	93123316	[Pseudomonas_sp._B10]	9.2	SEIT01_320047	Poly(3-hydroxyalkanoate) depolymerase	A0A2C5WCI9	PSEPU	Poly(3-hydroxyalkanoate)depolymerase	Pseudomonasputida	303GN	phaZPE	97.183	284	8	0	1	284	1	284	0	564
324	93123316	[Pseudomonas_sp._B10]	9.2	SEIT01_320047	Poly(3-hydroxyalkanoate) depolymerase	A0A1H0NDN2	9PSED	Poly(3-hydroxyalkanoate)depolymerase	Pseudomonasreinekei	395598GN	BVK86	97.183	284	8	0	1	284	1	284	0	567
324	93123316	[Pseudomonas_sp._B10]	9.2	SEIT01_320047	Poly(3-hydroxyalkanoate) depolymerase	A0A2R7N4K7	9PSED	Poly(3-hydroxyalkanoate)depolymerase	Pseudomonas sp. HMWF021	2056857GN	phaZPE	97.173	283	8	0	1	283	1	283	0	563
324	77228361	[Pseudomonas_sp._SWI36_SWI36_1]	10	SEIS01_2000017	Poly(3-hydroxyalkanoate) depolymerase	A0A2L1HRS5	9PSED	Poly(3-hydroxyalkanoate)depolymerase	Pseudomonas sp. SWI6	2083051GN	phaZPE	97.173	283	8	0	1	283	1	283	0	564
324	77228361	[Pseudomonas_sp._SWI36_SWI36_1]	10	SEIS01_2000017	Poly(3-hydroxyalkanoate) depolymerase	PHAZ	PSEOL	Poly(3-hydroxyalkanoate)depolymerase	Pseudomonasoleovorans	301GN	phaZPE	97.173	283	8	0	1	283	1	283	0	564
324	77228361	[Pseudomonas_sp._SWI36_SWI36_1]	10	SEIS01_2000017	Poly(3-hydroxyalkanoate) depolymerase	A0A2W5MVN2	PSEPU	Poly(3-hydroxyalkanoate)depolymerase	Pseudomonasputida	303GN	phaZPE	97.173	283	8	0	1	283	1	283	0	564
324	77220034	[Pseudomonas_sp._SWI36_SWI36_2]	13.2	SEIQ01_1300017	Poly(3-hydroxyalkanoate) depolymerase	A0A2L1HRS5	9PSED	Poly(3-hydroxyalkanoate)depolymerase	Pseudomonas sp. SWI6	2083051GN	phaZPE	97.173	283	8	0	1	283	1	283	0	564
324	77220034	[Pseudomonas_sp._SWI36_SWI36_2]	13.2	SEIQ01_1300017	Poly(3-hydroxyalkanoate) depolymerase	PHAZ	PSEOL	Poly(3-hydroxyalkanoate)depolymerase	Pseudomonasoleovorans	301GN	phaZPE	97.173	283	8	0	1	283	1	283	0	564
324	77220034	[Pseudomonas_sp._SWI36_SWI36_2]	13.2	SEIQ01_1300017	Poly(3-hydroxyalkanoate) depolymerase	A0A2W5MVN2	PSEPU	Poly(3-hydroxyalkanoate)depolymerase	Pseudomonasputida	303GN	phaZPE	97.173	283	8	0	1	283	1	283	0	564
324	77228361	[Pseudomonas_sp._SWI36_SWI36_1]	10	SEIS01_2000017	Poly(3-hydroxyalkanoate) depolymerase	A0A2N5BU94	9PSED	Poly(3-hydroxyalkanoate)depolymerase	Pseudomonas sp. FFUP			97.163	282	8	0	1	282	1	282	0	561
324	77228361	[Pseudomonas_sp._SWI36_SWI36_1]	10	SEIS01_2000017	Poly(3-hydroxyalkanoate) depolymerase	A0A1X7CBX9	9PSED	Poly(3-hydroxyalkanoate)depolymerase	Pseudomonas sp. LAIL14HWK12:I11	1265481GN	SAMN02745962	97.163	282	8	0	1	282	1	282	0	562
324	77228361	[Pseudomonas_sp._SWI36_SWI36_1]	10	SEIS01_2000017	Poly(3-hydroxyalkanoate) depolymerase	A0A285YTK8	9PSED	Poly(3-hydroxyalkanoate)depolymerase	Pseudomonas sp. LAIL14HWK12:I8	1265485GN	SAMN05660296	97.163	282	8	0	1	282	1	282	0	562
324	77228361	[Pseudomonas_sp._SWI36_SWI36_1]	10	SEIS01_2000017	Poly(3-hydroxyalkanoate) depolymerase	A0A136QEA1	9PSED	Poly(3-hydroxyalkanoate)depolymerase	Pseudomonasmonteilii	76759GN	BC89	97.163	282	8	0	1	282	1	282	0	561
324	77228361	[Pseudomonas_sp._SWI36_SWI36_1]	10	SEIS01_2000017	Poly(3-hydroxyalkanoate) depolymerase	A0A1L5PX42	PSEPU	Poly(3-hydroxyalkanoate)depolymerase	Pseudomonasputida	303GN	BL240	97.163	282	8	0	1	282	1	282	0	561
324	77228361	[Pseudomonas_sp._SWI36_SWI36_1]	10	SEIS01_2000017	Poly(3-hydroxyalkanoate) depolymerase	A0A0P7DJJ6	PSEPU	Poly(3-hydroxyalkanoate)depolymerase	Pseudomonasputida	303GN	HB13667	97.163	282	8	0	1	282	1	282	0	561
324	77220034	[Pseudomonas_sp._SWI36_SWI36_2]	13.2	SEIQ01_1300017	Poly(3-hydroxyalkanoate) depolymerase	A0A2N5BU94	9PSED	Poly(3-hydroxyalkanoate)depolymerase	Pseudomonas sp. FFUP			97.163	282	8	0	1	282	1	282	0	561
324	77220034	[Pseudomonas_sp._SWI36_SWI36_2]	13.2	SEIQ01_1300017	Poly(3-hydroxyalkanoate) depolymerase	A0A1X7CBX9	9PSED	Poly(3-hydroxyalkanoate)depolymerase	Pseudomonas sp. LAIL14HWK12:I11	1265481GN	SAMN02745962	97.163	282	8	0	1	282	1	282	0	562
324	77220034	[Pseudomonas_sp._SWI36_SWI36_2]	13.2	SEIQ01_1300017	Poly(3-hydroxyalkanoate) depolymerase	A0A285YTK8	9PSED	Poly(3-hydroxyalkanoate)depolymerase	Pseudomonas sp. LAIL14HWK12:I8	1265485GN	SAMN05660296	97.163	282	8	0	1	282	1	282	0	562
324	77220034	[Pseudomonas_sp._SWI36_SWI36_2]	13.2	SEIQ01_1300017	Poly(3-hydroxyalkanoate) depolymerase	A0A136QEA1	9PSED	Poly(3-hydroxyalkanoate)depolymerase	Pseudomonasmonteilii	76759GN	BC89	97.163	282	8	0	1	282	1	282	0	561
324	77220034	[Pseudomonas_sp._SWI36_SWI36_2]	13.2	SEIQ01_1300017	Poly(3-hydroxyalkanoate) depolymerase	A0A1L5PX42	PSEPU	Poly(3-hydroxyalkanoate)depolymerase	Pseudomonasputida	303GN	BL240	97.163	282	8	0	1	282	1	282	0	561
324	77220034	[Pseudomonas_sp._SWI36_SWI36_2]	13.2	SEIQ01_1300017	Poly(3-hydroxyalkanoate) depolymerase	A0A0P7DJJ6	PSEPU	Poly(3-hydroxyalkanoate)depolymerase	Pseudomonasputida	303GN	HB13667	97.163	282	8	0	1	282	1	282	0	561
324	93123316	[Pseudomonas_sp._B10]	9.2	SEIT01_320047	Poly(3-hydroxyalkanoate) depolymerase	W6VV75	PSESZ	Poly(3-hydroxyalkanoate)depolymerase	Pseudomonas sp. strain GM412012	1144708GN	PMI27	96.831	284	9	0	1	284	1	284	0	564
324	93123316	[Pseudomonas_sp._B10]	9.2	SEIT01_320047	Poly(3-hydroxyalkanoate) depolymerase	A0A0D9A0U7	9PSED	Poly(3-hydroxyalkanoate)depolymerase	Pseudomonas sp. ES3-33	1628833GN	UB23	96.831	284	9	0	1	284	1	284	0	563
324	93123316	[Pseudomonas_sp._B10]	9.2	SEIT01_320047	Poly(3-hydroxyalkanoate) depolymerase	A0A0N1DAB7	9PSED	Poly(3-hydroxyalkanoate)depolymerase	Pseudomonas sp. RIT-PI-q	1690247GN	AEQ67	96.831	284	9	0	1	284	1	284	0	565
324	93123316	[Pseudomonas_sp._B10]	9.2	SEIT01_320047	Poly(3-hydroxyalkanoate) depolymerase	A0A031FVY1	9PSED	Poly(3-hydroxyalkanoate)depolymerase	Pseudomonas sp. RIT288	1470589GN	phaZPE	96.831	284	9	0	1	284	1	284	0	563
324	93123316	[Pseudomonas_sp._B10]	9.2	SEIT01_320047	Poly(3-hydroxyalkanoate) depolymerase	A0A0Q8AYT8	9PSED	Poly(3-hydroxyalkanoate)depolymerase	Pseudomonas sp. Root562	1736561GN	ASD60	96.831	284	9	0	1	284	1	284	0	564
324	93123316	[Pseudomonas_sp._B10]	9.2	SEIT01_320047	Poly(3-hydroxyalkanoate) depolymerase	A0A0F4TRH3	PSEFL	Poly(3-hydroxyalkanoate)depolymerase	Pseudomonasfluorescens	294GN	VC34	96.831	284	9	0	1	284	1	284	0	564
324	93123316	[Pseudomonas_sp._B10]	9.2	SEIT01_320047	Poly(3-hydroxyalkanoate) depolymerase	A0A255XL34	9PSED	Poly(3-hydroxyalkanoate)depolymerase	Pseudomonasmandelii	75612GN	phaZPE	96.831	284	9	0	1	284	1	284	0	559
324	93123316	[Pseudomonas_sp._B10]	9.2	SEIT01_320047	Poly(3-hydroxyalkanoate) depolymerase	A0A2Z1TDX9	9BACT	Poly(3-hydroxyalkanoate)depolymerase	unculturedbacterium	77133GN	phaZPE	96.831	284	9	0	1	284	1	284	0	564
15286	93124261	[Pseudomonas_sp._B10]	9.2	SEIT01_420040	rsbT co-antagonist protein RsbR	A0A173J4X0	9PSED	Polyvinylalcoholdehydrogenase	Pseudomonas sp. DR5-09	1534110GN	PDR5	96.82	283	9	0	1	283	1	283	0	553
15286	93124261	[Pseudomonas_sp._B10]	9.2	SEIT01_420040	rsbT co-antagonist protein RsbR	A0A0C2A5K6	PSEFL	Polyvinylalcoholdehydrogenase	Pseudomonasfluorescens	294GN	QS95	96.82	283	9	0	1	283	1	283	0	553
324	77228361	[Pseudomonas_sp._SWI36_SWI36_1]	10	SEIS01_2000017	Poly(3-hydroxyalkanoate) depolymerase	A0A166KL67	PSEPU	Poly(3-hydroxyalkanoate)depolymerase	Pseudomonasputida	303GN	A3L25	96.82	283	9	0	1	283	1	283	0	563
324	77228361	[Pseudomonas_sp._SWI36_SWI36_1]	10	SEIS01_2000017	Poly(3-hydroxyalkanoate) depolymerase	A0A2S3XAL7	PSEPU	Poly(3-hydroxyalkanoate)depolymerase	Pseudomonasputida	303GN	BGP84	96.82	283	9	0	1	283	1	283	0	561
324	77228361	[Pseudomonas_sp._SWI36_SWI36_1]	10	SEIS01_2000017	Poly(3-hydroxyalkanoate) depolymerase	A0A0C5SFL3	PSEPU	Poly(3-hydroxyalkanoate)depolymerase	PseudomonasputidaS13.1.2	1384061GN	N805	96.82	283	9	0	1	283	1	283	0	563
324	77220034	[Pseudomonas_sp._SWI36_SWI36_2]	13.2	SEIQ01_1300017	Poly(3-hydroxyalkanoate) depolymerase	A0A166KL67	PSEPU	Poly(3-hydroxyalkanoate)depolymerase	Pseudomonasputida	303GN	A3L25	96.82	283	9	0	1	283	1	283	0	563
324	77220034	[Pseudomonas_sp._SWI36_SWI36_2]	13.2	SEIQ01_1300017	Poly(3-hydroxyalkanoate) depolymerase	A0A2S3XAL7	PSEPU	Poly(3-hydroxyalkanoate)depolymerase	Pseudomonasputida	303GN	BGP84	96.82	283	9	0	1	283	1	283	0	561
324	77220034	[Pseudomonas_sp._SWI36_SWI36_2]	13.2	SEIQ01_1300017	Poly(3-hydroxyalkanoate) depolymerase	A0A0C5SFL3	PSEPU	Poly(3-hydroxyalkanoate)depolymerase	PseudomonasputidaS13.1.2	1384061GN	N805	96.82	283	9	0	1	283	1	283	0	563
324	77228361	[Pseudomonas_sp._SWI36_SWI36_1]	10	SEIS01_2000017	Poly(3-hydroxyalkanoate) depolymerase	A0A0C1KLX1	9PSED	Poly(3-hydroxyalkanoate)depolymerase	Pseudomonas sp. C5pp	1586081GN	RR51	96.809	282	9	0	1	282	1	282	0	559
324	77228361	[Pseudomonas_sp._SWI36_SWI36_1]	10	SEIS01_2000017	Poly(3-hydroxyalkanoate) depolymerase	A0A0Q4NDZ9	9PSED	Poly(3-hydroxyalkanoate)depolymerase	Pseudomonas sp. Leaf58	1736226GN	ASF02	96.809	282	9	0	1	282	1	282	0	559
324	77228361	[Pseudomonas_sp._SWI36_SWI36_1]	10	SEIS01_2000017	Poly(3-hydroxyalkanoate) depolymerase	V9V7I2	9PSED	Poly(3-hydroxyalkanoate)depolymerase	PseudomonasmonteiliiSB3101	1435058GN	X970	96.809	282	9	0	1	282	1	282	0	559
324	77228361	[Pseudomonas_sp._SWI36_SWI36_1]	10	SEIS01_2000017	Poly(3-hydroxyalkanoate) depolymerase	A0A099N7V4	9PSED	Poly(3-hydroxyalkanoate)depolymerase	Pseudomonasplecoglossicida	70775GN	phaZPE	96.809	282	9	0	1	282	1	282	0	559
324	77228361	[Pseudomonas_sp._SWI36_SWI36_1]	10	SEIS01_2000017	Poly(3-hydroxyalkanoate) depolymerase	A0A059UYH3	PSEPU	Poly(3-hydroxyalkanoate)depolymerase	Pseudomonasputida	303GN	DW66	96.809	282	9	0	1	282	1	282	0	559
324	77228361	[Pseudomonas_sp._SWI36_SWI36_1]	10	SEIS01_2000017	Poly(3-hydroxyalkanoate) depolymerase	F8FVD6	PSEP6	Poly(3-hydroxyalkanoate)depolymerase	Pseudomonasputida strain S16	1042876GN	PPS	96.809	282	9	0	1	282	1	282	0	559
324	77220034	[Pseudomonas_sp._SWI36_SWI36_2]	13.2	SEIQ01_1300017	Poly(3-hydroxyalkanoate) depolymerase	A0A0C1KLX1	9PSED	Poly(3-hydroxyalkanoate)depolymerase	Pseudomonas sp. C5pp	1586081GN	RR51	96.809	282	9	0	1	282	1	282	0	559
324	77220034	[Pseudomonas_sp._SWI36_SWI36_2]	13.2	SEIQ01_1300017	Poly(3-hydroxyalkanoate) depolymerase	A0A0Q4NDZ9	9PSED	Poly(3-hydroxyalkanoate)depolymerase	Pseudomonas sp. Leaf58	1736226GN	ASF02	96.809	282	9	0	1	282	1	282	0	559
324	77220034	[Pseudomonas_sp._SWI36_SWI36_2]	13.2	SEIQ01_1300017	Poly(3-hydroxyalkanoate) depolymerase	V9V7I2	9PSED	Poly(3-hydroxyalkanoate)depolymerase	PseudomonasmonteiliiSB3101	1435058GN	X970	96.809	282	9	0	1	282	1	282	0	559
324	77220034	[Pseudomonas_sp._SWI36_SWI36_2]	13.2	SEIQ01_1300017	Poly(3-hydroxyalkanoate) depolymerase	A0A099N7V4	9PSED	Poly(3-hydroxyalkanoate)depolymerase	Pseudomonasplecoglossicida	70775GN	phaZPE	96.809	282	9	0	1	282	1	282	0	559
324	77220034	[Pseudomonas_sp._SWI36_SWI36_2]	13.2	SEIQ01_1300017	Poly(3-hydroxyalkanoate) depolymerase	A0A059UYH3	PSEPU	Poly(3-hydroxyalkanoate)depolymerase	Pseudomonasputida	303GN	DW66	96.809	282	9	0	1	282	1	282	0	559
324	77220034	[Pseudomonas_sp._SWI36_SWI36_2]	13.2	SEIQ01_1300017	Poly(3-hydroxyalkanoate) depolymerase	F8FVD6	PSEP6	Poly(3-hydroxyalkanoate)depolymerase	Pseudomonasputida strain S16	1042876GN	PPS	96.809	282	9	0	1	282	1	282	0	559
324	77228361	[Pseudomonas_sp._SWI36_SWI36_1]	10	SEIS01_2000017	Poly(3-hydroxyalkanoate) depolymerase	A0A0L6FM34	9PSED	Poly(3-hydroxyalkanoate)depolymerase	Pseudomonas sp. 250J	1478142GN	DA83	96.797	281	9	0	1	281	1	281	0	558
324	77220034	[Pseudomonas_sp._SWI36_SWI36_2]	13.2	SEIQ01_1300017	Poly(3-hydroxyalkanoate) depolymerase	A0A0L6FM34	9PSED	Poly(3-hydroxyalkanoate)depolymerase	Pseudomonas sp. 250J	1478142GN	DA83	96.797	281	9	0	1	281	1	281	0	558
324	93123316	[Pseudomonas_sp._B10]	9.2	SEIT01_320047	Poly(3-hydroxyalkanoate) depolymerase	A0A2W7MSN9	9PSED	Poly(3-hydroxyalkanoate)depolymerase	Pseudomonas sp. 478	2183930GN	DFS28	96.479	284	10	0	1	284	1	284	0	561
324	93123316	[Pseudomonas_sp._B10]	9.2	SEIT01_320047	Poly(3-hydroxyalkanoate) depolymerase	A0A2R7U4L0	9PSED	Poly(3-hydroxyalkanoate)depolymerase	Pseudomonas sp. HMWF031	2056865GN	phaZPE	96.479	284	10	0	1	284	1	284	0	560
324	93123316	[Pseudomonas_sp._B10]	9.2	SEIT01_320047	Poly(3-hydroxyalkanoate) depolymerase	A0A2S4B8J7	9PSED	Poly(3-hydroxyalkanoate)depolymerase	Pseudomonas sp. MWU12-2115	2071713GN	phaZPE	96.479	284	10	0	1	284	1	284	0	561
324	93123316	[Pseudomonas_sp._B10]	9.2	SEIT01_320047	Poly(3-hydroxyalkanoate) depolymerase	A0A2S5ES21	9PSED	Poly(3-hydroxyalkanoate)depolymerase	Pseudomonas sp. MWU12-2312b	2071716GN	phaZPE	96.479	284	10	0	1	284	1	284	0	560
324	93123316	[Pseudomonas_sp._B10]	9.2	SEIT01_320047	Poly(3-hydroxyalkanoate) depolymerase	A0A0F4VI09	PSEFL	Poly(3-hydroxyalkanoate)depolymerase	Pseudomonasfluorescens	294GN	VD17	96.479	284	10	0	1	284	1	284	0	562
324	93123316	[Pseudomonas_sp._B10]	9.2	SEIT01_320047	Poly(3-hydroxyalkanoate) depolymerase	K0WXC8	PSEFL	Poly(3-hydroxyalkanoate)depolymerase	PseudomonasfluorescensR124	743713GN	I1A	96.479	284	10	0	1	284	1	284	0	561
324	93123316	[Pseudomonas_sp._B10]	9.2	SEIT01_320047	Poly(3-hydroxyalkanoate) depolymerase	A0A1P8ETT0	9PSED	Poly(3-hydroxyalkanoate)depolymerase	Pseudomonasfrederiksbergensis	104087GN	PFAS1	96.479	284	10	0	1	284	1	284	0	562
324	93123316	[Pseudomonas_sp._B10]	9.2	SEIT01_320047	Poly(3-hydroxyalkanoate) depolymerase	A0A2S3VI98	9PSED	Poly(3-hydroxyalkanoate)depolymerase	Pseudomonaslaurylsulfatovorans	1943631GN	B0D71	96.479	284	10	0	1	284	1	284	0	561
324	93123316	[Pseudomonas_sp._B10]	9.2	SEIT01_320047	Poly(3-hydroxyalkanoate) depolymerase	A0A059L6A4	9PSED	Poly(3-hydroxyalkanoate)depolymerase	PseudomonasmandeliiPD30	1419583GN	V466	96.479	284	10	0	1	284	1	284	0	563
324	93123316	[Pseudomonas_sp._B10]	9.2	SEIT01_320047	Poly(3-hydroxyalkanoate) depolymerase	A0A1H1J707	9PSED	Poly(3-hydroxyalkanoate)depolymerase	Pseudomonasmoorei	395599GN	SAMN04490195	96.479	284	10	0	1	284	1	284	0	560
324	77228361	[Pseudomonas_sp._SWI36_SWI36_1]	10	SEIS01_2000017	Poly(3-hydroxyalkanoate) depolymerase	A0A2W7KXB8	9PSED	Poly(3-hydroxyalkanoate)depolymerase	Pseudomonas sp. 2848	2183926GN	DFS21	96.466	283	10	0	1	283	1	283	0	559
324	77228361	[Pseudomonas_sp._SWI36_SWI36_1]	10	SEIS01_2000017	Poly(3-hydroxyalkanoate) depolymerase	A0A2N8G3Q4	9PSED	Poly(3-hydroxyalkanoate)depolymerase	Pseudomonas sp. FW305-130	2070644GN	phaZPE	96.466	283	10	0	1	283	1	283	0	561
324	77228361	[Pseudomonas_sp._SWI36_SWI36_1]	10	SEIS01_2000017	Poly(3-hydroxyalkanoate) depolymerase	A0A2N8FGU5	9PSED	Poly(3-hydroxyalkanoate)depolymerase	Pseudomonas sp. FW305-17	2070681GN	phaZPE	96.466	283	10	0	1	283	1	283	0	559
324	77228361	[Pseudomonas_sp._SWI36_SWI36_1]	10	SEIS01_2000017	Poly(3-hydroxyalkanoate) depolymerase	J3IQ96	9PSED	Poly(3-hydroxyalkanoate)depolymerase	Pseudomonas sp. GM84	1144340GN	PMI38	96.466	283	10	0	1	283	1	283	0	559
324	77228361	[Pseudomonas_sp._SWI36_SWI36_1]	10	SEIS01_2000017	Poly(3-hydroxyalkanoate) depolymerase	A0A2S9U1K2	9PSED	Poly(3-hydroxyalkanoate)depolymerase	Pseudomonas sp. LLC-1	1812180GN	A0O30	96.466	283	10	0	1	283	1	283	0	561
324	77228361	[Pseudomonas_sp._SWI36_SWI36_1]	10	SEIS01_2000017	Poly(3-hydroxyalkanoate) depolymerase	A0A2L0LVL0	9PSED	Poly(3-hydroxyalkanoate)depolymerase	Pseudomonas sp. PONIH3	1636610GN	phaZPE	96.466	283	10	0	1	283	1	283	0	559
324	77228361	[Pseudomonas_sp._SWI36_SWI36_1]	10	SEIS01_2000017	Poly(3-hydroxyalkanoate) depolymerase	A0A2V5EBX7	9PSED	Poly(3-hydroxyalkanoate)depolymerase	Pseudomonas sp. RV120224-01b	1378083GN	N436	96.466	283	10	0	1	283	1	283	0	561
324	77228361	[Pseudomonas_sp._SWI36_SWI36_1]	10	SEIS01_2000017	Poly(3-hydroxyalkanoate) depolymerase	A0A2V5DRE9	9PSED	Poly(3-hydroxyalkanoate)depolymerase	Pseudomonas sp. RV120224-01c	1378074GN	N428	96.466	283	10	0	1	283	1	283	0	561
324	77228361	[Pseudomonas_sp._SWI36_SWI36_1]	10	SEIS01_2000017	Poly(3-hydroxyalkanoate) depolymerase	V9IQU6	9PSED	Poly(3-hydroxyalkanoate)depolymerase	Pseudomonas sp. TO7	931586GN	phaZPE	96.466	283	10	0	1	283	1	283	0	559
324	77228361	[Pseudomonas_sp._SWI36_SWI36_1]	10	SEIS01_2000017	Poly(3-hydroxyalkanoate) depolymerase	A0A2L2KWU7	9PSED	Poly(3-hydroxyalkanoate)depolymerase	Pseudomonasmonteilii	76759GN	phaZPE	96.466	283	10	0	1	283	1	283	0	560
324	77228361	[Pseudomonas_sp._SWI36_SWI36_1]	10	SEIS01_2000017	Poly(3-hydroxyalkanoate) depolymerase	A0A2V4L4X9	9PSED	Poly(3-hydroxyalkanoate)depolymerase	Pseudomonasmosselii	78327GN	phaZPE	96.466	283	10	0	1	283	1	283	0	560
324	77228361	[Pseudomonas_sp._SWI36_SWI36_1]	10	SEIS01_2000017	Poly(3-hydroxyalkanoate) depolymerase	A0A1Y3KNT0	PSEPU	Poly(3-hydroxyalkanoate)depolymerase	Pseudomonasputida	303GN	B8W72	96.466	283	10	0	1	283	1	283	0	560
324	77228361	[Pseudomonas_sp._SWI36_SWI36_1]	10	SEIS01_2000017	Poly(3-hydroxyalkanoate) depolymerase	A0A1L7NKR1	PSEPU	Poly(3-hydroxyalkanoate)depolymerase	Pseudomonasputida	303GN	KF715C	96.466	283	10	0	1	283	1	283	0	561
324	77228361	[Pseudomonas_sp._SWI36_SWI36_1]	10	SEIS01_2000017	Poly(3-hydroxyalkanoate) depolymerase	R9VAM2	PSEPU	Poly(3-hydroxyalkanoate)depolymerase	PseudomonasputidaH8234	1331671GN	L483	96.466	283	10	0	1	283	1	283	0	561
324	77228361	[Pseudomonas_sp._SWI36_SWI36_1]	10	SEIS01_2000017	Poly(3-hydroxyalkanoate) depolymerase	A0A1H9SWX8	9PSED	Poly(3-hydroxyalkanoate)depolymerase	Pseudomonassoli	1306993GN	phaZPE	96.466	283	10	0	1	283	1	283	0	559
324	77220034	[Pseudomonas_sp._SWI36_SWI36_2]	13.2	SEIQ01_1300017	Poly(3-hydroxyalkanoate) depolymerase	A0A2W7KXB8	9PSED	Poly(3-hydroxyalkanoate)depolymerase	Pseudomonas sp. 2848	2183926GN	DFS21	96.466	283	10	0	1	283	1	283	0	559
324	77220034	[Pseudomonas_sp._SWI36_SWI36_2]	13.2	SEIQ01_1300017	Poly(3-hydroxyalkanoate) depolymerase	A0A2N8G3Q4	9PSED	Poly(3-hydroxyalkanoate)depolymerase	Pseudomonas sp. FW305-130	2070644GN	phaZPE	96.466	283	10	0	1	283	1	283	0	561
324	77220034	[Pseudomonas_sp._SWI36_SWI36_2]	13.2	SEIQ01_1300017	Poly(3-hydroxyalkanoate) depolymerase	A0A2N8FGU5	9PSED	Poly(3-hydroxyalkanoate)depolymerase	Pseudomonas sp. FW305-17	2070681GN	phaZPE	96.466	283	10	0	1	283	1	283	0	559
324	77220034	[Pseudomonas_sp._SWI36_SWI36_2]	13.2	SEIQ01_1300017	Poly(3-hydroxyalkanoate) depolymerase	J3IQ96	9PSED	Poly(3-hydroxyalkanoate)depolymerase	Pseudomonas sp. GM84	1144340GN	PMI38	96.466	283	10	0	1	283	1	283	0	559
324	77220034	[Pseudomonas_sp._SWI36_SWI36_2]	13.2	SEIQ01_1300017	Poly(3-hydroxyalkanoate) depolymerase	A0A2S9U1K2	9PSED	Poly(3-hydroxyalkanoate)depolymerase	Pseudomonas sp. LLC-1	1812180GN	A0O30	96.466	283	10	0	1	283	1	283	0	561
324	77220034	[Pseudomonas_sp._SWI36_SWI36_2]	13.2	SEIQ01_1300017	Poly(3-hydroxyalkanoate) depolymerase	A0A2L0LVL0	9PSED	Poly(3-hydroxyalkanoate)depolymerase	Pseudomonas sp. PONIH3	1636610GN	phaZPE	96.466	283	10	0	1	283	1	283	0	559
324	77220034	[Pseudomonas_sp._SWI36_SWI36_2]	13.2	SEIQ01_1300017	Poly(3-hydroxyalkanoate) depolymerase	A0A2V5EBX7	9PSED	Poly(3-hydroxyalkanoate)depolymerase	Pseudomonas sp. RV120224-01b	1378083GN	N436	96.466	283	10	0	1	283	1	283	0	561
324	77220034	[Pseudomonas_sp._SWI36_SWI36_2]	13.2	SEIQ01_1300017	Poly(3-hydroxyalkanoate) depolymerase	A0A2V5DRE9	9PSED	Poly(3-hydroxyalkanoate)depolymerase	Pseudomonas sp. RV120224-01c	1378074GN	N428	96.466	283	10	0	1	283	1	283	0	561
324	77220034	[Pseudomonas_sp._SWI36_SWI36_2]	13.2	SEIQ01_1300017	Poly(3-hydroxyalkanoate) depolymerase	V9IQU6	9PSED	Poly(3-hydroxyalkanoate)depolymerase	Pseudomonas sp. TO7	931586GN	phaZPE	96.466	283	10	0	1	283	1	283	0	559
324	77220034	[Pseudomonas_sp._SWI36_SWI36_2]	13.2	SEIQ01_1300017	Poly(3-hydroxyalkanoate) depolymerase	A0A2L2KWU7	9PSED	Poly(3-hydroxyalkanoate)depolymerase	Pseudomonasmonteilii	76759GN	phaZPE	96.466	283	10	0	1	283	1	283	0	560
324	77220034	[Pseudomonas_sp._SWI36_SWI36_2]	13.2	SEIQ01_1300017	Poly(3-hydroxyalkanoate) depolymerase	A0A2V4L4X9	9PSED	Poly(3-hydroxyalkanoate)depolymerase	Pseudomonasmosselii	78327GN	phaZPE	96.466	283	10	0	1	283	1	283	0	560
324	77220034	[Pseudomonas_sp._SWI36_SWI36_2]	13.2	SEIQ01_1300017	Poly(3-hydroxyalkanoate) depolymerase	A0A1Y3KNT0	PSEPU	Poly(3-hydroxyalkanoate)depolymerase	Pseudomonasputida	303GN	B8W72	96.466	283	10	0	1	283	1	283	0	560
324	77220034	[Pseudomonas_sp._SWI36_SWI36_2]	13.2	SEIQ01_1300017	Poly(3-hydroxyalkanoate) depolymerase	A0A1L7NKR1	PSEPU	Poly(3-hydroxyalkanoate)depolymerase	Pseudomonasputida	303GN	KF715C	96.466	283	10	0	1	283	1	283	0	561
324	77220034	[Pseudomonas_sp._SWI36_SWI36_2]	13.2	SEIQ01_1300017	Poly(3-hydroxyalkanoate) depolymerase	R9VAM2	PSEPU	Poly(3-hydroxyalkanoate)depolymerase	PseudomonasputidaH8234	1331671GN	L483	96.466	283	10	0	1	283	1	283	0	561
324	77220034	[Pseudomonas_sp._SWI36_SWI36_2]	13.2	SEIQ01_1300017	Poly(3-hydroxyalkanoate) depolymerase	A0A1H9SWX8	9PSED	Poly(3-hydroxyalkanoate)depolymerase	Pseudomonassoli	1306993GN	phaZPE	96.466	283	10	0	1	283	1	283	0	559
324	93123316	[Pseudomonas_sp._B10]	9.2	SEIT01_320047	Poly(3-hydroxyalkanoate) depolymerase	A0A2N7XIH8	9PSED	Poly(3-hydroxyalkanoate)depolymerase	Pseudomonas sp. FW305-122	2070561GN	phaZPE	96.127	284	11	0	1	284	1	284	0	561
324	93123316	[Pseudomonas_sp._B10]	9.2	SEIT01_320047	Poly(3-hydroxyalkanoate) depolymerase	J2RXU3	9PSED	Poly(3-hydroxyalkanoate)depolymerase	Pseudomonas sp. GM48	1144330GN	PMI28	96.127	284	11	0	1	284	1	284	0	558
324	93123316	[Pseudomonas_sp._B10]	9.2	SEIT01_320047	Poly(3-hydroxyalkanoate) depolymerase	A0A1B4X5N0	9PSED	Poly(3-hydroxyalkanoate)depolymerase	Pseudomonas sp. LAB-08	143813GN	LAB08	96.127	284	11	0	1	284	1	284	0	561
324	93123316	[Pseudomonas_sp._B10]	9.2	SEIT01_320047	Poly(3-hydroxyalkanoate) depolymerase	A0A0Q6QRP1	9PSED	Poly(3-hydroxyalkanoate)depolymerase	Pseudomonas sp. Root329	1736515GN	ASC74	96.127	284	11	0	1	284	1	284	0	560
324	93123316	[Pseudomonas_sp._B10]	9.2	SEIT01_320047	Poly(3-hydroxyalkanoate) depolymerase	A0A0D5Y7Z8	9PSED	Poly(3-hydroxyalkanoate)depolymerase	Pseudomonaschlororaphis	587753GN	PCL1606	96.127	284	11	0	1	284	1	284	0	559
324	93123316	[Pseudomonas_sp._B10]	9.2	SEIT01_320047	Poly(3-hydroxyalkanoate) depolymerase	A0A0F4TSA4	PSEFL	Poly(3-hydroxyalkanoate)depolymerase	Pseudomonasfluorescens	294GN	VC35	96.127	284	11	0	1	284	1	284	0	559
324	93123316	[Pseudomonas_sp._B10]	9.2	SEIT01_320047	Poly(3-hydroxyalkanoate) depolymerase	A0A1H4SM84	9PSED	Poly(3-hydroxyalkanoate)depolymerase	Pseudomonasfrederiksbergensis	104087GN	SAMN04490185	96.127	284	11	0	1	284	1	284	0	561
324	93123316	[Pseudomonas_sp._B10]	9.2	SEIT01_320047	Poly(3-hydroxyalkanoate) depolymerase	A0A2W0EF86	9PSED	Poly(3-hydroxyalkanoate)depolymerase	Pseudomonasjessenii	77298GN	phaZPE	96.127	284	11	0	1	284	1	284	0	559
324	93123316	[Pseudomonas_sp._B10]	9.2	SEIT01_320047	Poly(3-hydroxyalkanoate) depolymerase	A0A2Z4RN40	PSEPU	Poly(3-hydroxyalkanoate)depolymerase	Pseudomonasputida	303GN	phaZPE	96.127	284	11	0	1	284	1	284	0	560
324	93123316	[Pseudomonas_sp._B10]	9.2	SEIT01_320047	Poly(3-hydroxyalkanoate) depolymerase	A0A0M3CVW5	PSEPU	Poly(3-hydroxyalkanoate)depolymerase	Pseudomonasputida	303GN	PU99	96.127	284	11	0	1	284	1	284	0	560
324	93123316	[Pseudomonas_sp._B10]	9.2	SEIT01_320047	Poly(3-hydroxyalkanoate) depolymerase	J3GVN5	9PSED	Poly(3-hydroxyalkanoate)depolymerase	Pseudomonas sp. GM55	1144333GN	PMI31	96.113	283	11	0	1	283	1	283	0	559
324	77228361	[Pseudomonas_sp._SWI36_SWI36_1]	10	SEIS01_2000017	Poly(3-hydroxyalkanoate) depolymerase	A0A0F7XVW3	9PSED	Poly(3-hydroxyalkanoate)depolymerase	Pseudomonas sp. CCOS191	1649877GN	phaBPE	96.113	283	11	0	1	283	1	283	0	558
324	77228361	[Pseudomonas_sp._SWI36_SWI36_1]	10	SEIS01_2000017	Poly(3-hydroxyalkanoate) depolymerase	A0A2V3Z0W2	9PSED	Poly(3-hydroxyalkanoate)depolymerase	Pseudomonas sp. LAIL14HWK12:I1	1259805GN	D906	96.113	283	11	0	1	283	1	283	0	560
324	77228361	[Pseudomonas_sp._SWI36_SWI36_1]	10	SEIS01_2000017	Poly(3-hydroxyalkanoate) depolymerase	A0A285YG43	9PSED	Poly(3-hydroxyalkanoate)depolymerase	Pseudomonas sp. LAIL14HWK12:I3	1265483GN	SAMN05660198	96.113	283	11	0	1	283	1	283	0	560
324	77228361	[Pseudomonas_sp._SWI36_SWI36_1]	10	SEIS01_2000017	Poly(3-hydroxyalkanoate) depolymerase	A0A1W1YUF5	9PSED	Poly(3-hydroxyalkanoate)depolymerase	Pseudomonas sp. URIL14HWK12:I5	1261630GN	SAMN05660385	96.113	283	11	0	1	283	1	283	0	560
324	77228361	[Pseudomonas_sp._SWI36_SWI36_1]	10	SEIS01_2000017	Poly(3-hydroxyalkanoate) depolymerase	A0A212Q2H7	9PSED	Poly(3-hydroxyalkanoate)depolymerase	Pseudomonas sp. URIL14HWK12:I8	1265489GN	SAMN02745900	96.113	283	11	0	1	283	1	283	0	559
324	77228361	[Pseudomonas_sp._SWI36_SWI36_1]	10	SEIS01_2000017	Poly(3-hydroxyalkanoate) depolymerase	Q1I3T6	PSEE4	Poly(3-hydroxyalkanoate)depolymerase	Pseudomonasentomophila strain L48	384676GN	phaZPE	96.113	283	11	0	1	283	1	283	0	557
324	77228361	[Pseudomonas_sp._SWI36_SWI36_1]	10	SEIS01_2000017	Poly(3-hydroxyalkanoate) depolymerase	A0A1X1NSB5	9PSED	Poly(3-hydroxyalkanoate)depolymerase	Pseudomonasmosselii	78327GN	phaZPE	96.113	283	11	0	1	283	1	283	0	558
324	77228361	[Pseudomonas_sp._SWI36_SWI36_1]	10	SEIS01_2000017	Poly(3-hydroxyalkanoate) depolymerase	A0A126S0H0	PSEPU	Poly(3-hydroxyalkanoate)depolymerase	Pseudomonasputida	303GN	AWT69	96.113	283	11	0	1	283	1	283	0	558
324	77228361	[Pseudomonas_sp._SWI36_SWI36_1]	10	SEIS01_2000017	Poly(3-hydroxyalkanoate) depolymerase	Q9R9W3	PSEPU	Poly(3-hydroxyalkanoate)depolymerase	Pseudomonasputida	303GN	phaZPE	96.113	283	11	0	1	283	1	283	0	560
324	77228361	[Pseudomonas_sp._SWI36_SWI36_1]	10	SEIS01_2000017	Poly(3-hydroxyalkanoate) depolymerase	A0A132GGS7	9GAMM	Poly(3-hydroxyalkanoate)depolymerase	Stenotrophomonasrhizophila	216778GN	AS889	96.113	283	11	0	1	283	1	283	0	558
324	77220034	[Pseudomonas_sp._SWI36_SWI36_2]	13.2	SEIQ01_1300017	Poly(3-hydroxyalkanoate) depolymerase	A0A0F7XVW3	9PSED	Poly(3-hydroxyalkanoate)depolymerase	Pseudomonas sp. CCOS191	1649877GN	phaBPE	96.113	283	11	0	1	283	1	283	0	558
324	77220034	[Pseudomonas_sp._SWI36_SWI36_2]	13.2	SEIQ01_1300017	Poly(3-hydroxyalkanoate) depolymerase	A0A2V3Z0W2	9PSED	Poly(3-hydroxyalkanoate)depolymerase	Pseudomonas sp. LAIL14HWK12:I1	1259805GN	D906	96.113	283	11	0	1	283	1	283	0	560
324	77220034	[Pseudomonas_sp._SWI36_SWI36_2]	13.2	SEIQ01_1300017	Poly(3-hydroxyalkanoate) depolymerase	A0A285YG43	9PSED	Poly(3-hydroxyalkanoate)depolymerase	Pseudomonas sp. LAIL14HWK12:I3	1265483GN	SAMN05660198	96.113	283	11	0	1	283	1	283	0	560
324	77220034	[Pseudomonas_sp._SWI36_SWI36_2]	13.2	SEIQ01_1300017	Poly(3-hydroxyalkanoate) depolymerase	A0A1W1YUF5	9PSED	Poly(3-hydroxyalkanoate)depolymerase	Pseudomonas sp. URIL14HWK12:I5	1261630GN	SAMN05660385	96.113	283	11	0	1	283	1	283	0	560
324	77220034	[Pseudomonas_sp._SWI36_SWI36_2]	13.2	SEIQ01_1300017	Poly(3-hydroxyalkanoate) depolymerase	A0A212Q2H7	9PSED	Poly(3-hydroxyalkanoate)depolymerase	Pseudomonas sp. URIL14HWK12:I8	1265489GN	SAMN02745900	96.113	283	11	0	1	283	1	283	0	559
324	77220034	[Pseudomonas_sp._SWI36_SWI36_2]	13.2	SEIQ01_1300017	Poly(3-hydroxyalkanoate) depolymerase	Q1I3T6	PSEE4	Poly(3-hydroxyalkanoate)depolymerase	Pseudomonasentomophila strain L48	384676GN	phaZPE	96.113	283	11	0	1	283	1	283	0	557
324	77220034	[Pseudomonas_sp._SWI36_SWI36_2]	13.2	SEIQ01_1300017	Poly(3-hydroxyalkanoate) depolymerase	A0A1X1NSB5	9PSED	Poly(3-hydroxyalkanoate)depolymerase	Pseudomonasmosselii	78327GN	phaZPE	96.113	283	11	0	1	283	1	283	0	558
324	77220034	[Pseudomonas_sp._SWI36_SWI36_2]	13.2	SEIQ01_1300017	Poly(3-hydroxyalkanoate) depolymerase	A0A126S0H0	PSEPU	Poly(3-hydroxyalkanoate)depolymerase	Pseudomonasputida	303GN	AWT69	96.113	283	11	0	1	283	1	283	0	558
324	77220034	[Pseudomonas_sp._SWI36_SWI36_2]	13.2	SEIQ01_1300017	Poly(3-hydroxyalkanoate) depolymerase	Q9R9W3	PSEPU	Poly(3-hydroxyalkanoate)depolymerase	Pseudomonasputida	303GN	phaZPE	96.113	283	11	0	1	283	1	283	0	560
324	77220034	[Pseudomonas_sp._SWI36_SWI36_2]	13.2	SEIQ01_1300017	Poly(3-hydroxyalkanoate) depolymerase	A0A132GGS7	9GAMM	Poly(3-hydroxyalkanoate)depolymerase	Stenotrophomonasrhizophila	216778GN	AS889	96.113	283	11	0	1	283	1	283	0	558
324	93123316	[Pseudomonas_sp._B10]	9.2	SEIT01_320047	Poly(3-hydroxyalkanoate) depolymerase	J2NIU3	9PSED	Poly(3-hydroxyalkanoate)depolymerase	Pseudomonas sp. GM21	1144325GN	PMI22	96.099	282	11	0	1	282	1	282	0	558
324	77228361	[Pseudomonas_sp._SWI36_SWI36_1]	10	SEIS01_2000017	Poly(3-hydroxyalkanoate) depolymerase	A0A0F0FFX3	9PSED	Poly(3-hydroxyalkanoate)depolymerase	Pseudomonas sp. 22015	1619950GN	UB48	96.071	280	11	0	1	280	1	280	0	550
324	77228361	[Pseudomonas_sp._SWI36_SWI36_1]	10	SEIS01_2000017	Poly(3-hydroxyalkanoate) depolymerase	A0A1H0YZD4	9PSED	Poly(3-hydroxyalkanoate)depolymerase	Pseudomonas sp. UC17F4	1855328GN	SAMN05216487	96.071	280	11	0	1	280	1	280	0	550
324	77220034	[Pseudomonas_sp._SWI36_SWI36_2]	13.2	SEIQ01_1300017	Poly(3-hydroxyalkanoate) depolymerase	A0A0F0FFX3	9PSED	Poly(3-hydroxyalkanoate)depolymerase	Pseudomonas sp. 22015	1619950GN	UB48	96.071	280	11	0	1	280	1	280	0	550
324	77220034	[Pseudomonas_sp._SWI36_SWI36_2]	13.2	SEIQ01_1300017	Poly(3-hydroxyalkanoate) depolymerase	A0A1H0YZD4	9PSED	Poly(3-hydroxyalkanoate)depolymerase	Pseudomonas sp. UC17F4	1855328GN	SAMN05216487	96.071	280	11	0	1	280	1	280	0	550
324	93123316	[Pseudomonas_sp._B10]	9.2	SEIT01_320047	Poly(3-hydroxyalkanoate) depolymerase	A0A2N8BIC5	9PSED	Poly(3-hydroxyalkanoate)depolymerase	Pseudomonas sp. FW305-25	2070636GN	phaZPE	95.775	284	12	0	1	284	1	284	0	560
324	93123316	[Pseudomonas_sp._B10]	9.2	SEIT01_320047	Poly(3-hydroxyalkanoate) depolymerase	S2ESS2	9PSED	Poly(3-hydroxyalkanoate)depolymerase	Pseudomonas sp. G52012	1268068GN	PG5	95.775	284	12	0	1	284	1	284	0	560
324	93123316	[Pseudomonas_sp._B10]	9.2	SEIT01_320047	Poly(3-hydroxyalkanoate) depolymerase	A0A2T5KWW9	9PSED	Poly(3-hydroxyalkanoate)depolymerase	Pseudomonas sp. GV085	2135756GN	C8K63	95.775	284	12	0	1	284	1	284	0	558
324	93123316	[Pseudomonas_sp._B10]	9.2	SEIT01_320047	Poly(3-hydroxyalkanoate) depolymerase	A0A0S8YUD9	9PSED	Poly(3-hydroxyalkanoate)depolymerase	Pseudomonas sp. Leaf48	1736221GN	ASE98	95.775	284	12	0	1	284	1	284	0	560
324	93123316	[Pseudomonas_sp._B10]	9.2	SEIT01_320047	Poly(3-hydroxyalkanoate) depolymerase	A0A1H7YFH8	9PSED	Poly(3-hydroxyalkanoate)depolymerase	Pseudomonas sp. NFACC41-3	1566194GN	SAMN03159414	95.775	284	12	0	1	284	1	284	0	560
324	93123316	[Pseudomonas_sp._B10]	9.2	SEIT01_320047	Poly(3-hydroxyalkanoate) depolymerase	A0A1X7Q5U5	9PSED	Poly(3-hydroxyalkanoate)depolymerase	Pseudomonas sp. NFIX51	1566187GN	SAMN03159362	95.775	284	12	0	1	284	1	284	0	560
324	93123316	[Pseudomonas_sp._B10]	9.2	SEIT01_320047	Poly(3-hydroxyalkanoate) depolymerase	A0A2V5A2T1	9PSED	Poly(3-hydroxyalkanoate)depolymerase	Pseudomonas sp. OV529	2135594GN	C7540	95.775	284	12	0	1	284	1	284	0	559
324	93123316	[Pseudomonas_sp._B10]	9.2	SEIT01_320047	Poly(3-hydroxyalkanoate) depolymerase	A0A2M8SN95	9PSED	Poly(3-hydroxyalkanoate)depolymerase	Pseudomonas sp. WCS365	2054929GN	phaZPE	95.775	284	12	0	1	284	1	284	0	561
324	93123316	[Pseudomonas_sp._B10]	9.2	SEIT01_320047	Poly(3-hydroxyalkanoate) depolymerase	F2KDD2	PSEBN	Poly(3-hydroxyalkanoate)depolymerase	Pseudomonasbrassicacearum strain NFM421	994484GN	PSEBR	95.775	284	12	0	1	284	1	284	0	561
324	93123316	[Pseudomonas_sp._B10]	9.2	SEIT01_320047	Poly(3-hydroxyalkanoate) depolymerase	A0A1Y1TK31	PSECL	Poly(3-hydroxyalkanoate)depolymerase	Pseudomonaschlororaphis	333GN	B6D51	95.775	284	12	0	1	284	1	284	0	560
324	93123316	[Pseudomonas_sp._B10]	9.2	SEIT01_320047	Poly(3-hydroxyalkanoate) depolymerase	A0A0G3GFX2	9PSED	Poly(3-hydroxyalkanoate)depolymerase	Pseudomonaschlororaphis	587753GN	VM99	95.775	284	12	0	1	284	1	284	0	560
324	93123316	[Pseudomonas_sp._B10]	9.2	SEIT01_320047	Poly(3-hydroxyalkanoate) depolymerase	J2Y1G4	9PSED	Poly(3-hydroxyalkanoate)depolymerase	Pseudomonaschlororaphissub sp. aureofaciens30-84	1038921GN	phaZPE	95.775	284	12	0	1	284	1	284	0	560
324	93123316	[Pseudomonas_sp._B10]	9.2	SEIT01_320047	Poly(3-hydroxyalkanoate) depolymerase	A0A0D0P8R1	PSEFL	Poly(3-hydroxyalkanoate)depolymerase	Pseudomonasfluorescens	294GN	RL74	95.775	284	12	0	1	284	1	284	0	560
324	93123316	[Pseudomonas_sp._B10]	9.2	SEIT01_320047	Poly(3-hydroxyalkanoate) depolymerase	I4KZB8	PSEFL	Poly(3-hydroxyalkanoate)depolymerase	PseudomonasfluorescensQ8r1-96	1038923GN	phaZPE	95.775	284	12	0	1	284	1	284	0	561
324	93123316	[Pseudomonas_sp._B10]	9.2	SEIT01_320047	Poly(3-hydroxyalkanoate) depolymerase	A0A083UDP2	PSEPU	Poly(3-hydroxyalkanoate)depolymerase	Pseudomonasputida	303GN	HA62	95.775	284	12	0	1	284	1	284	0	560
324	93123316	[Pseudomonas_sp._B10]	9.2	SEIT01_320047	Poly(3-hydroxyalkanoate) depolymerase	A0A191YMC8	9PSED	Poly(3-hydroxyalkanoate)depolymerase	Pseudomonassilesiensis	1853130GN	PMA3	95.775	284	12	0	1	284	1	284	0	558
324	93123316	[Pseudomonas_sp._B10]	9.2	SEIT01_320047	Poly(3-hydroxyalkanoate) depolymerase	A0A1H2CZB7	9PSED	Poly(3-hydroxyalkanoate)depolymerase	Pseudomonasumsongensis	198618GN	SAMN04490206	95.775	284	12	0	1	284	1	284	0	560
324	93123316	[Pseudomonas_sp._B10]	9.2	SEIT01_320047	Poly(3-hydroxyalkanoate) depolymerase	A0A2S6FE83	9PSED	Poly(3-hydroxyalkanoate)depolymerase	Pseudomonas sp. AP3			95.76	283	12	0	1	283	1	283	0	557
324	93123316	[Pseudomonas_sp._B10]	9.2	SEIT01_320047	Poly(3-hydroxyalkanoate) depolymerase	A0A2U1IN08	9PSED	Poly(3-hydroxyalkanoate)depolymerase	Pseudomonas sp. B12018	2233856GN	phaZPE	95.76	283	12	0	1	283	1	283	0	557
324	93123316	[Pseudomonas_sp._B10]	9.2	SEIT01_320047	Poly(3-hydroxyalkanoate) depolymerase	J2QYH3	9PSED	Poly(3-hydroxyalkanoate)depolymerase	Pseudomonas sp. GM33	1144329GN	PMI26	95.76	283	12	0	1	283	1	283	0	557
324	93123316	[Pseudomonas_sp._B10]	9.2	SEIT01_320047	Poly(3-hydroxyalkanoate) depolymerase	A0A2N8GQ46	9PSED	Poly(3-hydroxyalkanoate)depolymerase	Pseudomonas sp. GW456-E7	2070669GN	phaZPE	95.76	283	12	0	1	283	1	283	0	557
324	93123316	[Pseudomonas_sp._B10]	9.2	SEIT01_320047	Poly(3-hydroxyalkanoate) depolymerase	K9NEA5	9PSED	Poly(3-hydroxyalkanoate)depolymerase	Pseudomonas sp. UW4	1207075GN	phaZ1PE	95.76	283	12	0	1	283	1	283	0	557
324	93123316	[Pseudomonas_sp._B10]	9.2	SEIT01_320047	Poly(3-hydroxyalkanoate) depolymerase	A0A327MHY9	PSEFL	Poly(3-hydroxyalkanoate)depolymerase	Pseudomonasfluorescens	294GN	phaZPE	95.76	283	12	0	1	283	1	283	0	557
324	77228361	[Pseudomonas_sp._SWI36_SWI36_1]	10	SEIS01_2000017	Poly(3-hydroxyalkanoate) depolymerase	A0A246GXJ3	9PSED	Poly(3-hydroxyalkanoate)depolymerase	Pseudomonas sp. DrBHI1	2006091GN	phaZPE	95.76	283	12	0	1	283	1	283	0	556
324	77228361	[Pseudomonas_sp._SWI36_SWI36_1]	10	SEIS01_2000017	Poly(3-hydroxyalkanoate) depolymerase	A0A2V4JM43	9PSED	Poly(3-hydroxyalkanoate)depolymerase	Pseudomonas sp. MB-090624	2213078GN	phaZPE	95.76	283	12	0	1	283	1	283	0	561
324	77228361	[Pseudomonas_sp._SWI36_SWI36_1]	10	SEIS01_2000017	Poly(3-hydroxyalkanoate) depolymerase	A0A2S5I802	PSEAI	Poly(3-hydroxyalkanoate)depolymerase	Pseudomonasaeruginosa	287GN	phaZPE	95.76	283	12	0	1	283	1	283	0	561
324	77228361	[Pseudomonas_sp._SWI36_SWI36_1]	10	SEIS01_2000017	Poly(3-hydroxyalkanoate) depolymerase	A0A177KKF8	9PSED	Poly(3-hydroxyalkanoate)depolymerase	Pseudomonasmonteilii	76759GN	AYJ70	95.76	283	12	0	1	283	1	283	0	558
324	77228361	[Pseudomonas_sp._SWI36_SWI36_1]	10	SEIS01_2000017	Poly(3-hydroxyalkanoate) depolymerase	A0A177Y9I8	PSEPU	Poly(3-hydroxyalkanoate)depolymerase	Pseudomonasputida	303GN	A3K88	95.76	283	12	0	1	283	1	283	0	561
324	77228361	[Pseudomonas_sp._SWI36_SWI36_1]	10	SEIS01_2000017	Poly(3-hydroxyalkanoate) depolymerase	A0A0P7CBZ2	PSEPU	Poly(3-hydroxyalkanoate)depolymerase	Pseudomonasputida	303GN	HB4184	95.76	283	12	0	1	283	1	283	0	558
324	77220034	[Pseudomonas_sp._SWI36_SWI36_2]	13.2	SEIQ01_1300017	Poly(3-hydroxyalkanoate) depolymerase	A0A246GXJ3	9PSED	Poly(3-hydroxyalkanoate)depolymerase	Pseudomonas sp. DrBHI1	2006091GN	phaZPE	95.76	283	12	0	1	283	1	283	0	556
324	77220034	[Pseudomonas_sp._SWI36_SWI36_2]	13.2	SEIQ01_1300017	Poly(3-hydroxyalkanoate) depolymerase	A0A2V4JM43	9PSED	Poly(3-hydroxyalkanoate)depolymerase	Pseudomonas sp. MB-090624	2213078GN	phaZPE	95.76	283	12	0	1	283	1	283	0	561
324	77220034	[Pseudomonas_sp._SWI36_SWI36_2]	13.2	SEIQ01_1300017	Poly(3-hydroxyalkanoate) depolymerase	A0A2S5I802	PSEAI	Poly(3-hydroxyalkanoate)depolymerase	Pseudomonasaeruginosa	287GN	phaZPE	95.76	283	12	0	1	283	1	283	0	561
324	77220034	[Pseudomonas_sp._SWI36_SWI36_2]	13.2	SEIQ01_1300017	Poly(3-hydroxyalkanoate) depolymerase	A0A177KKF8	9PSED	Poly(3-hydroxyalkanoate)depolymerase	Pseudomonasmonteilii	76759GN	AYJ70	95.76	283	12	0	1	283	1	283	0	558
324	77220034	[Pseudomonas_sp._SWI36_SWI36_2]	13.2	SEIQ01_1300017	Poly(3-hydroxyalkanoate) depolymerase	A0A177Y9I8	PSEPU	Poly(3-hydroxyalkanoate)depolymerase	Pseudomonasputida	303GN	A3K88	95.76	283	12	0	1	283	1	283	0	561
324	77220034	[Pseudomonas_sp._SWI36_SWI36_2]	13.2	SEIQ01_1300017	Poly(3-hydroxyalkanoate) depolymerase	A0A0P7CBZ2	PSEPU	Poly(3-hydroxyalkanoate)depolymerase	Pseudomonasputida	303GN	HB4184	95.76	283	12	0	1	283	1	283	0	558
324	77228361	[Pseudomonas_sp._SWI36_SWI36_1]	10	SEIS01_2000017	Poly(3-hydroxyalkanoate) depolymerase	A0A168AVC1	PSEPU	Poly(3-hydroxyalkanoate)depolymerase	Pseudomonasputida	303GN	phaZPE	95.73	281	12	0	1	281	1	281	0	553
324	77220034	[Pseudomonas_sp._SWI36_SWI36_2]	13.2	SEIQ01_1300017	Poly(3-hydroxyalkanoate) depolymerase	A0A168AVC1	PSEPU	Poly(3-hydroxyalkanoate)depolymerase	Pseudomonasputida	303GN	phaZPE	95.73	281	12	0	1	281	1	281	0	553
324	77228361	[Pseudomonas_sp._SWI36_SWI36_1]	10	SEIS01_2000017	Poly(3-hydroxyalkanoate) depolymerase	A0A2M9VKT9	9PSED	Poly(3-hydroxyalkanoate)depolymerase	Pseudomonasdonghuensis	1163398GN	phaZPE	95.714	280	12	0	1	280	1	280	0	549
324	77220034	[Pseudomonas_sp._SWI36_SWI36_2]	13.2	SEIQ01_1300017	Poly(3-hydroxyalkanoate) depolymerase	A0A2M9VKT9	9PSED	Poly(3-hydroxyalkanoate)depolymerase	Pseudomonasdonghuensis	1163398GN	phaZPE	95.714	280	12	0	1	280	1	280	0	549
324	93123316	[Pseudomonas_sp._B10]	9.2	SEIT01_320047	Poly(3-hydroxyalkanoate) depolymerase	A0A2V1YKP5	9PSED	Poly(3-hydroxyalkanoate)depolymerase	Pseudomonas sp. 43mfcvi1.1	1761894GN	ATJ40	95.423	284	13	0	1	284	1	284	0	561
324	93123316	[Pseudomonas_sp._B10]	9.2	SEIT01_320047	Poly(3-hydroxyalkanoate) depolymerase	A0A1N6YK67	9PSED	Poly(3-hydroxyalkanoate)depolymerase	Pseudomonas sp. A214	1855331GN	SAMN05216504	95.423	284	13	0	1	284	1	284	0	559
324	93123316	[Pseudomonas_sp._B10]	9.2	SEIT01_320047	Poly(3-hydroxyalkanoate) depolymerase	A0A1V4F4I1	9PSED	Poly(3-hydroxyalkanoate)depolymerase	Pseudomonas sp. EaRS28	1960919GN	B1218	95.423	284	13	0	1	284	1	284	0	561
324	93123316	[Pseudomonas_sp._B10]	9.2	SEIT01_320047	Poly(3-hydroxyalkanoate) depolymerase	A0A2N8B1N6	9PSED	Poly(3-hydroxyalkanoate)depolymerase	Pseudomonas sp. FW306-2-2C-D06C	2070631GN	phaZPE	95.423	284	13	0	1	284	1	284	0	556
324	93123316	[Pseudomonas_sp._B10]	9.2	SEIT01_320047	Poly(3-hydroxyalkanoate) depolymerase	J3DZD6	9PSED	Poly(3-hydroxyalkanoate)depolymerase	Pseudomonas sp. GM102	1144321GN	PMI18	95.423	284	13	0	1	284	1	284	0	557
324	93123316	[Pseudomonas_sp._B10]	9.2	SEIT01_320047	Poly(3-hydroxyalkanoate) depolymerase	J2SIC4	9PSED	Poly(3-hydroxyalkanoate)depolymerase	Pseudomonas sp. GM50	1144332GN	PMI30	95.423	284	13	0	1	284	1	284	0	557
324	93123316	[Pseudomonas_sp._B10]	9.2	SEIT01_320047	Poly(3-hydroxyalkanoate) depolymerase	J2UMI1	9PSED	Poly(3-hydroxyalkanoate)depolymerase	Pseudomonas sp. GM74	1144336GN	PMI34	95.423	284	13	0	1	284	1	284	0	557
324	93123316	[Pseudomonas_sp._B10]	9.2	SEIT01_320047	Poly(3-hydroxyalkanoate) depolymerase	J3IL08	9PSED	Poly(3-hydroxyalkanoate)depolymerase	Pseudomonas sp. GM78	1144337GN	PMI35	95.423	284	13	0	1	284	1	284	0	557
324	93123316	[Pseudomonas_sp._B10]	9.2	SEIT01_320047	Poly(3-hydroxyalkanoate) depolymerase	A0A2T5S9R4	9PSED	Poly(3-hydroxyalkanoate)depolymerase	Pseudomonas sp. GV041	2135750GN	C8K57	95.423	284	13	0	1	284	1	284	0	556
324	93123316	[Pseudomonas_sp._B10]	9.2	SEIT01_320047	Poly(3-hydroxyalkanoate) depolymerase	A0A2K4FGI3	9PSED	Poly(3-hydroxyalkanoate)depolymerase	Pseudomonas sp. MPBD7-1	2075549GN	phaZPE	95.423	284	13	0	1	284	1	284	0	561
324	93123316	[Pseudomonas_sp._B10]	9.2	SEIT01_320047	Poly(3-hydroxyalkanoate) depolymerase	A0A1K1PZX4	9PSED	Poly(3-hydroxyalkanoate)depolymerase	Pseudomonas sp. NFACC04-2	1566242GN	SAMN03159439	95.423	284	13	0	1	284	1	284	0	561
324	93123316	[Pseudomonas_sp._B10]	9.2	SEIT01_320047	Poly(3-hydroxyalkanoate) depolymerase	A0A2T0PDB6	9PSED	Poly(3-hydroxyalkanoate)depolymerase	Pseudomonas sp. NFACC11-2	1566246GN	OE22	95.423	284	13	0	1	284	1	284	0	561
324	93123316	[Pseudomonas_sp._B10]	9.2	SEIT01_320047	Poly(3-hydroxyalkanoate) depolymerase	A0A1G5YK50	9PSED	Poly(3-hydroxyalkanoate)depolymerase	Pseudomonas sp. NFACC15-1	1566243GN	SAMN03159443	95.423	284	13	0	1	284	1	284	0	561
324	93123316	[Pseudomonas_sp._B10]	9.2	SEIT01_320047	Poly(3-hydroxyalkanoate) depolymerase	A0A1I5KW58	9PSED	Poly(3-hydroxyalkanoate)depolymerase	Pseudomonas sp. NFACC24-1	1566189GN	SAMN03159304	95.423	284	13	0	1	284	1	284	0	561
324	93123316	[Pseudomonas_sp._B10]	9.2	SEIT01_320047	Poly(3-hydroxyalkanoate) depolymerase	A0A1H8K0N0	9PSED	Poly(3-hydroxyalkanoate)depolymerase	Pseudomonas sp. NFACC39-1	1566195GN	SAMN03159293	95.423	284	13	0	1	284	1	284	0	559
324	93123316	[Pseudomonas_sp._B10]	9.2	SEIT01_320047	Poly(3-hydroxyalkanoate) depolymerase	A0A1I3ZZ14	9PSED	Poly(3-hydroxyalkanoate)depolymerase	Pseudomonas sp. NFACC52	1566219GN	SAMN03159473	95.423	284	13	0	1	284	1	284	0	561
324	93123316	[Pseudomonas_sp._B10]	9.2	SEIT01_320047	Poly(3-hydroxyalkanoate) depolymerase	A0A0Q7AR02	9PSED	Poly(3-hydroxyalkanoate)depolymerase	Pseudomonas sp. Root401	1736526GN	ASC85	95.423	284	13	0	1	284	1	284	0	561
324	93123316	[Pseudomonas_sp._B10]	9.2	SEIT01_320047	Poly(3-hydroxyalkanoate) depolymerase	A0A0Q8I397	9PSED	Poly(3-hydroxyalkanoate)depolymerase	Pseudomonas sp. Root68	1736585GN	ASD91	95.423	284	13	0	1	284	1	284	0	556
324	93123316	[Pseudomonas_sp._B10]	9.2	SEIT01_320047	Poly(3-hydroxyalkanoate) depolymerase	A0A0Q8P6L9	9PSED	Poly(3-hydroxyalkanoate)depolymerase	Pseudomonas sp. Root71	1736593GN	ASD95	95.423	284	13	0	1	284	1	284	0	556
324	93123316	[Pseudomonas_sp._B10]	9.2	SEIT01_320047	Poly(3-hydroxyalkanoate) depolymerase	A0A2V3C9G3	9PSED	Poly(3-hydroxyalkanoate)depolymerase	Pseudomonas sp. RW409	2202895GN	phaZPE	95.423	284	13	0	1	284	1	284	0	558
324	93123316	[Pseudomonas_sp._B10]	9.2	SEIT01_320047	Poly(3-hydroxyalkanoate) depolymerase	A0A2R4H3W4	9PSED	Poly(3-hydroxyalkanoate)depolymerase	Pseudomonas sp. s2112017	2045200GN	phaZPE	95.423	284	13	0	1	284	1	284	0	559
324	93123316	[Pseudomonas_sp._B10]	9.2	SEIT01_320047	Poly(3-hydroxyalkanoate) depolymerase	W8Q6I7	9PSED	Poly(3-hydroxyalkanoate)depolymerase	Pseudomonasbrassicacearum	930166GN	CD58	95.423	284	13	0	1	284	1	284	0	560
324	93123316	[Pseudomonas_sp._B10]	9.2	SEIT01_320047	Poly(3-hydroxyalkanoate) depolymerase	A0A2K9DVF7	9PSED	Poly(3-hydroxyalkanoate)depolymerase	Pseudomonaschlororaphis	587753GN	phaZPE	95.423	284	13	0	1	284	1	284	0	558
324	93123316	[Pseudomonas_sp._B10]	9.2	SEIT01_320047	Poly(3-hydroxyalkanoate) depolymerase	A0A1H1MBI9	9PSED	Poly(3-hydroxyalkanoate)depolymerase	Pseudomonaschlororaphis	587753GN	SAMN05216585	95.423	284	13	0	1	284	1	284	0	557
324	93123316	[Pseudomonas_sp._B10]	9.2	SEIT01_320047	Poly(3-hydroxyalkanoate) depolymerase	A0A0N9WVT2	PSEFL	Poly(3-hydroxyalkanoate)depolymerase	Pseudomonasfluorescens	294GN	AO356	95.423	284	13	0	1	284	1	284	0	561
324	93123316	[Pseudomonas_sp._B10]	9.2	SEIT01_320047	Poly(3-hydroxyalkanoate) depolymerase	A0A0P8X2Y3	PSEFL	Poly(3-hydroxyalkanoate)depolymerase	Pseudomonasfluorescens	294GN	phaZPE	95.423	284	13	0	1	284	1	284	0	556
324	93123316	[Pseudomonas_sp._B10]	9.2	SEIT01_320047	Poly(3-hydroxyalkanoate) depolymerase	A0A160A2G1	PSEFL	Poly(3-hydroxyalkanoate)depolymerase	Pseudomonasfluorescens	294GN	TK06	95.423	284	13	0	1	284	1	284	0	560
324	93123316	[Pseudomonas_sp._B10]	9.2	SEIT01_320047	Poly(3-hydroxyalkanoate) depolymerase	J2Y3R7	PSEFL	Poly(3-hydroxyalkanoate)depolymerase	PseudomonasfluorescensQ2-87	1038922GN	phaZPE	95.423	284	13	0	1	284	1	284	0	561
324	93123316	[Pseudomonas_sp._B10]	9.2	SEIT01_320047	Poly(3-hydroxyalkanoate) depolymerase	A0A0F4XM24	9PSED	Poly(3-hydroxyalkanoate)depolymerase	Pseudomonaskilonensis	132476GN	C7317	95.423	284	13	0	1	284	1	284	0	561
324	93123316	[Pseudomonas_sp._B10]	9.2	SEIT01_320047	Poly(3-hydroxyalkanoate) depolymerase	A0A176NN97	9PSED	Poly(3-hydroxyalkanoate)depolymerase	Pseudomonasthivervalensis	86265GN	phaZPE	95.423	284	13	0	1	284	1	284	0	561
324	93123316	[Pseudomonas_sp._B10]	9.2	SEIT01_320047	Poly(3-hydroxyalkanoate) depolymerase	J3ET09	9PSED	Poly(3-hydroxyalkanoate)depolymerase	Pseudomonas sp. GM18	1144324GN	PMI21	95.406	283	13	0	1	283	1	283	0	557
324	93123316	[Pseudomonas_sp._B10]	9.2	SEIT01_320047	Poly(3-hydroxyalkanoate) depolymerase	A0A291APE2	9PSED	Poly(3-hydroxyalkanoate)depolymerase	Pseudomonasfrederiksbergensis	104087GN	phaZPE	95.406	283	13	0	1	283	1	283	0	556
324	93123316	[Pseudomonas_sp._B10]	9.2	SEIT01_320047	Poly(3-hydroxyalkanoate) depolymerase	A0A1K2B2N2	9PSED	Poly(3-hydroxyalkanoate)depolymerase	Pseudomonas sp. NFPP09	1566211GN	SAMN03159479	95.39	282	13	0	1	282	1	282	0	555
324	93123316	[Pseudomonas_sp._B10]	9.2	SEIT01_320047	Poly(3-hydroxyalkanoate) depolymerase	A0A2T0Z414	9PSED	Poly(3-hydroxyalkanoate)depolymerase	Pseudomonas sp. NFPP22	1566224GN	OD69	95.39	282	13	0	1	282	1	282	0	555
324	93123316	[Pseudomonas_sp._B10]	9.2	SEIT01_320047	Poly(3-hydroxyalkanoate) depolymerase	Q4KJK6	PSEF5	Poly(3-hydroxyalkanoate)depolymerase	Pseudomonasfluorescens strain ATCCBAA-477/NRRLB-23932/Pf-5	220664GN	phaZPE	95.39	282	13	0	1	282	1	282	0	555
324	93123316	[Pseudomonas_sp._B10]	9.2	SEIT01_320047	Poly(3-hydroxyalkanoate) depolymerase	A0A2C9EF77	PSEPH	Poly(3-hydroxyalkanoate)depolymerasePhaB	Pseudomonasprotegens strain DSM19095/LMG27888/CHA0	1124983GN	phaBPE	95.39	282	13	0	1	282	1	282	0	555
324	77228361	[Pseudomonas_sp._SWI36_SWI36_1]	10	SEIS01_2000017	Poly(3-hydroxyalkanoate) depolymerase	A0A2K9C7B7	9PSED	Poly(3-hydroxyalkanoate)depolymerase	Pseudomonas sp. 02C26	2054914GN	phaZPE	95.39	282	13	0	1	282	1	282	0	552
324	77228361	[Pseudomonas_sp._SWI36_SWI36_1]	10	SEIS01_2000017	Poly(3-hydroxyalkanoate) depolymerase	A0A1F1QK01	9PSED	Poly(3-hydroxyalkanoate)depolymerase	Pseudomonas sp. HMSC08G10	1581141GN	HMPREF3173	95.39	282	13	0	1	282	1	282	0	551
324	77228361	[Pseudomonas_sp._SWI36_SWI36_1]	10	SEIS01_2000017	Poly(3-hydroxyalkanoate) depolymerase	A0A1G6KPD1	9PSED	Poly(3-hydroxyalkanoate)depolymerase	Pseudomonasguariconensis	1288410GN	SAMN05216185	95.39	282	13	0	1	282	1	282	0	551
324	77220034	[Pseudomonas_sp._SWI36_SWI36_2]	13.2	SEIQ01_1300017	Poly(3-hydroxyalkanoate) depolymerase	A0A2K9C7B7	9PSED	Poly(3-hydroxyalkanoate)depolymerase	Pseudomonas sp. 02C26	2054914GN	phaZPE	95.39	282	13	0	1	282	1	282	0	552
324	77220034	[Pseudomonas_sp._SWI36_SWI36_2]	13.2	SEIQ01_1300017	Poly(3-hydroxyalkanoate) depolymerase	A0A1F1QK01	9PSED	Poly(3-hydroxyalkanoate)depolymerase	Pseudomonas sp. HMSC08G10	1581141GN	HMPREF3173	95.39	282	13	0	1	282	1	282	0	551
324	77220034	[Pseudomonas_sp._SWI36_SWI36_2]	13.2	SEIQ01_1300017	Poly(3-hydroxyalkanoate) depolymerase	A0A1G6KPD1	9PSED	Poly(3-hydroxyalkanoate)depolymerase	Pseudomonasguariconensis	1288410GN	SAMN05216185	95.39	282	13	0	1	282	1	282	0	551
324	93123316	[Pseudomonas_sp._B10]	9.2	SEIT01_320047	Poly(3-hydroxyalkanoate) depolymerase	A0A2S4FXF2	9PSED	Poly(3-hydroxyalkanoate)depolymerase	Pseudomonas sp. MWU12-2534b	2071715GN	phaZPE	95.374	281	13	0	1	281	1	281	0	552
324	93123316	[Pseudomonas_sp._B10]	9.2	SEIT01_320047	Poly(3-hydroxyalkanoate) depolymerase	A0A2W0FQT4	9PSED	Poly(3-hydroxyalkanoate)depolymerase	Pseudomonas sp. TKO29	2052591GN	phaZPE	95.374	281	13	0	1	281	1	281	0	552
324	93123316	[Pseudomonas_sp._B10]	9.2	SEIT01_320047	Poly(3-hydroxyalkanoate) depolymerase	A0A1H4VZU9	9PSED	Poly(3-hydroxyalkanoate)depolymerase	Pseudomonassaponiphila	556534GN	SAMN05216178	95.374	281	13	0	1	281	1	281	0	552
324	93123316	[Pseudomonas_sp._B10]	9.2	SEIT01_320047	Poly(3-hydroxyalkanoate) depolymerase	A0A1V3S6Q6	9PSED	Poly(3-hydroxyalkanoate)depolymerase	Pseudomonas sp. A252017	1945865GN	B0E42	95.07	284	14	0	1	284	1	284	0	560
324	93123316	[Pseudomonas_sp._B10]	9.2	SEIT01_320047	Poly(3-hydroxyalkanoate) depolymerase	A0A2N8D5J8	9PSED	Poly(3-hydroxyalkanoate)depolymerase	Pseudomonas sp. FW104-R4	2070668GN	phaZPE	95.07	284	14	0	1	284	1	284	0	555
324	93123316	[Pseudomonas_sp._B10]	9.2	SEIT01_320047	Poly(3-hydroxyalkanoate) depolymerase	A0A2N8F136	9PSED	Poly(3-hydroxyalkanoate)depolymerase	Pseudomonas sp. FW305-131	2070670GN	phaZPE	95.07	284	14	0	1	284	1	284	0	556
324	93123316	[Pseudomonas_sp._B10]	9.2	SEIT01_320047	Poly(3-hydroxyalkanoate) depolymerase	A0A1T1IC83	9PSED	Poly(3-hydroxyalkanoate)depolymerase	Pseudomonas sp. MF4836	1960827GN	MF4836	95.07	284	14	0	1	284	1	284	0	556
324	93123316	[Pseudomonas_sp._B10]	9.2	SEIT01_320047	Poly(3-hydroxyalkanoate) depolymerase	A0A1G4R8L7	9PSED	Poly(3-hydroxyalkanoate)depolymerase	Pseudomonas sp. NFACC05-1	1566241GN	SAMN03159424	95.07	284	14	0	1	284	1	284	0	559
324	93123316	[Pseudomonas_sp._B10]	9.2	SEIT01_320047	Poly(3-hydroxyalkanoate) depolymerase	A0A1K1RJ76	9PSED	Poly(3-hydroxyalkanoate)depolymerase	Pseudomonas sp. NFACC16-2	1554560GN	SAMN05660640	95.07	284	14	0	1	284	1	284	0	559
324	93123316	[Pseudomonas_sp._B10]	9.2	SEIT01_320047	Poly(3-hydroxyalkanoate) depolymerase	A0A1H6ZQ34	9PSED	Poly(3-hydroxyalkanoate)depolymerase	Pseudomonas sp. NFACC23-1	1566190GN	SAMN03159382	95.07	284	14	0	1	284	1	284	0	559
324	93123316	[Pseudomonas_sp._B10]	9.2	SEIT01_320047	Poly(3-hydroxyalkanoate) depolymerase	A0A2T0ZJL7	9PSED	Poly(3-hydroxyalkanoate)depolymerase	Pseudomonas sp. NFACC50-1	1566221GN	OD66	95.07	284	14	0	1	284	1	284	0	559
324	93123316	[Pseudomonas_sp._B10]	9.2	SEIT01_320047	Poly(3-hydroxyalkanoate) depolymerase	A0A1V4LNS8	9PSED	Poly(3-hydroxyalkanoate)depolymerase	Pseudomonas sp. VI4.1	1941346GN	BZ163	95.07	284	14	0	1	284	1	284	0	556
324	93123316	[Pseudomonas_sp._B10]	9.2	SEIT01_320047	Poly(3-hydroxyalkanoate) depolymerase	A0A293QHV4	PSEFL	Poly(3-hydroxyalkanoate)depolymerase	Pseudomonasfluorescens	294GN	AO361	95.07	284	14	0	1	284	1	284	0	556
324	93123316	[Pseudomonas_sp._B10]	9.2	SEIT01_320047	Poly(3-hydroxyalkanoate) depolymerase	A0A2K9LWW4	PSEFL	Poly(3-hydroxyalkanoate)depolymerase	Pseudomonasfluorescens	294GN	phaZPE	95.07	284	14	0	1	284	1	284	0	559
324	93123316	[Pseudomonas_sp._B10]	9.2	SEIT01_320047	Poly(3-hydroxyalkanoate) depolymerase	A0A231G696	9PSED	Poly(3-hydroxyalkanoate)depolymerase	Pseudomonasjessenii	77298GN	SAMN04490187	95.07	284	14	0	1	284	1	284	0	556
324	93123316	[Pseudomonas_sp._B10]	9.2	SEIT01_320047	Poly(3-hydroxyalkanoate) depolymerase	A0A1H4WDB9	9PSED	Poly(3-hydroxyalkanoate)depolymerase	Pseudomonaskilonensis	132476GN	SAMN04490188	95.07	284	14	0	1	284	1	284	0	560
324	93123316	[Pseudomonas_sp._B10]	9.2	SEIT01_320047	Poly(3-hydroxyalkanoate) depolymerase	A0A0J6HCY9	9PSED	Poly(3-hydroxyalkanoate)depolymerase	Pseudomonaslini	163011GN	SAMN04490191	95.07	284	14	0	1	284	1	284	0	555
324	93123316	[Pseudomonas_sp._B10]	9.2	SEIT01_320047	Poly(3-hydroxyalkanoate) depolymerase	A0A2K4G3H2	9PSED	Poly(3-hydroxyalkanoate)depolymerase	Pseudomonas sp. FW300-N1A1	2075555GN	phaZPE	95.053	283	14	0	1	283	1	283	0	552
324	93123316	[Pseudomonas_sp._B10]	9.2	SEIT01_320047	Poly(3-hydroxyalkanoate) depolymerase	A0A2N8EKG9	9PSED	Poly(3-hydroxyalkanoate)depolymerase	Pseudomonas sp. FW306-2-2C-A10BC	2070637GN	phaZPE	95.053	283	14	0	1	283	1	283	0	554
324	93123316	[Pseudomonas_sp._B10]	9.2	SEIT01_320047	Poly(3-hydroxyalkanoate) depolymerase	A0A173JC80	9PSED	Poly(3-hydroxyalkanoate)depolymerase	Pseudomonas sp. GR6-02	1659194GN	PGR6	95.053	283	14	0	1	283	1	283	0	556
324	93123316	[Pseudomonas_sp._B10]	9.2	SEIT01_320047	Poly(3-hydroxyalkanoate) depolymerase	A0A2W7JG63	9PSED	Poly(3-hydroxyalkanoate)depolymerase	Pseudomonas sp. URMO17WK12:I6	1261629GN	F475	95.053	283	14	0	1	283	1	283	0	554
324	93123316	[Pseudomonas_sp._B10]	9.2	SEIT01_320047	Poly(3-hydroxyalkanoate) depolymerase	A0A2S8HS42	9PSED	Poly(3-hydroxyalkanoate)depolymerase	Pseudomonasfrederiksbergensis	104087GN	phaZPE	95.053	283	14	0	1	283	1	283	0	554
324	77228361	[Pseudomonas_sp._SWI36_SWI36_1]	10	SEIS01_2000017	Poly(3-hydroxyalkanoate) depolymerase	A0A0E9ZJJ4	9PSED	Poly(3-hydroxyalkanoate)depolymerase	Pseudomonas sp. 10-1B	1546029GN	TZ03	95.053	283	14	0	1	283	1	283	0	555
324	77220034	[Pseudomonas_sp._SWI36_SWI36_2]	13.2	SEIQ01_1300017	Poly(3-hydroxyalkanoate) depolymerase	A0A0E9ZJJ4	9PSED	Poly(3-hydroxyalkanoate)depolymerase	Pseudomonas sp. 10-1B	1546029GN	TZ03	95.053	283	14	0	1	283	1	283	0	555
324	93123316	[Pseudomonas_sp._B10]	9.2	SEIT01_320047	Poly(3-hydroxyalkanoate) depolymerase	A0A2J7TV67	9PSED	Poly(3-hydroxyalkanoate)depolymerase	Pseudomonasprotegens	380021GN	A1395	95.035	282	14	0	1	282	1	282	0	552
324	93123316	[Pseudomonas_sp._B10]	9.2	SEIT01_320047	Poly(3-hydroxyalkanoate) depolymerase	A0A0W0NZP4	9PSED	Poly(3-hydroxyalkanoate)depolymerase	Pseudomonas sp. ABAC61	1230461GN	AO265	95.018	281	14	0	1	281	1	281	0	551
324	93123316	[Pseudomonas_sp._B10]	9.2	SEIT01_320047	Poly(3-hydroxyalkanoate) depolymerase	U7A054	9PSED	Poly(3-hydroxyalkanoate)depolymerase	Pseudomonas sp. CMAA1215	1387231GN	P308	95.018	281	14	0	1	281	1	281	0	552
324	93123316	[Pseudomonas_sp._B10]	9.2	SEIT01_320047	Poly(3-hydroxyalkanoate) depolymerase	A0A2K4J9C2	9PSED	Poly(3-hydroxyalkanoate)depolymerase	Pseudomonas sp. FW507-12TSA	2075552GN	phaZPE	95.018	281	14	0	1	281	1	281	0	552
324	93123316	[Pseudomonas_sp._B10]	9.2	SEIT01_320047	Poly(3-hydroxyalkanoate) depolymerase	A0A0D6BA95	9PSED	Poly(3-hydroxyalkanoate)depolymerase	Pseudomonas sp. Os17	1500686GN	POS17	95.018	281	14	0	1	281	1	281	0	551
324	93123316	[Pseudomonas_sp._B10]	9.2	SEIT01_320047	Poly(3-hydroxyalkanoate) depolymerase	A0A2T6GEW2	9PSED	Poly(3-hydroxyalkanoate)depolymerase	Pseudomonasprotegens	380021GN	phaZPE	95.018	281	14	0	1	281	1	281	0	551
324	77228361	[Pseudomonas_sp._SWI36_SWI36_1]	10	SEIS01_2000017	Poly(3-hydroxyalkanoate) depolymerase	A0A2T3CM99	9PSED	Poly(3-hydroxyalkanoate)depolymerase	Pseudomonas sp. BBP2017	2109731GN	phaZPE	95	280	14	0	1	280	1	280	0	543
324	77228361	[Pseudomonas_sp._SWI36_SWI36_1]	10	SEIS01_2000017	Poly(3-hydroxyalkanoate) depolymerase	A0A315WNQ1	9PSED	Poly(3-hydroxyalkanoate)depolymerase	Pseudomonas sp. SDI	2170734GN	phaZPE	95	280	14	0	1	280	1	280	0	546
324	77228361	[Pseudomonas_sp._SWI36_SWI36_1]	10	SEIS01_2000017	Poly(3-hydroxyalkanoate) depolymerase	A0A177SRL0	PSEPU	Poly(3-hydroxyalkanoate)depolymerase	Pseudomonasputida	303GN	AYO28	95	280	14	0	1	280	1	280	0	547
324	77228361	[Pseudomonas_sp._SWI36_SWI36_1]	10	SEIS01_2000017	Poly(3-hydroxyalkanoate) depolymerase	L1M386	PSEPU	Poly(3-hydroxyalkanoate)depolymerase	PseudomonasputidaCSV86	1005395GN	CSV86	95	280	14	0	1	280	1	280	0	547
324	77220034	[Pseudomonas_sp._SWI36_SWI36_2]	13.2	SEIQ01_1300017	Poly(3-hydroxyalkanoate) depolymerase	A0A2T3CM99	9PSED	Poly(3-hydroxyalkanoate)depolymerase	Pseudomonas sp. BBP2017	2109731GN	phaZPE	95	280	14	0	1	280	1	280	0	543
324	77220034	[Pseudomonas_sp._SWI36_SWI36_2]	13.2	SEIQ01_1300017	Poly(3-hydroxyalkanoate) depolymerase	A0A315WNQ1	9PSED	Poly(3-hydroxyalkanoate)depolymerase	Pseudomonas sp. SDI	2170734GN	phaZPE	95	280	14	0	1	280	1	280	0	546
324	77220034	[Pseudomonas_sp._SWI36_SWI36_2]	13.2	SEIQ01_1300017	Poly(3-hydroxyalkanoate) depolymerase	A0A177SRL0	PSEPU	Poly(3-hydroxyalkanoate)depolymerase	Pseudomonasputida	303GN	AYO28	95	280	14	0	1	280	1	280	0	547
324	77220034	[Pseudomonas_sp._SWI36_SWI36_2]	13.2	SEIQ01_1300017	Poly(3-hydroxyalkanoate) depolymerase	L1M386	PSEPU	Poly(3-hydroxyalkanoate)depolymerase	PseudomonasputidaCSV86	1005395GN	CSV86	95	280	14	0	1	280	1	280	0	547
324	93123316	[Pseudomonas_sp._B10]	9.2	SEIT01_320047	Poly(3-hydroxyalkanoate) depolymerase	A0A270PIC4	9PSED	Poly(3-hydroxyalkanoate)depolymerase	Pseudomonas sp. ERMR1:02	1805930GN	phaZPE	94.718	284	15	0	1	284	1	284	0	556
324	93123316	[Pseudomonas_sp._B10]	9.2	SEIT01_320047	Poly(3-hydroxyalkanoate) depolymerase	J2X9V4	9PSED	Poly(3-hydroxyalkanoate)depolymerase	Pseudomonas sp. GM79	1144338GN	PMI36	94.718	284	15	0	1	284	1	284	0	552
324	93123316	[Pseudomonas_sp._B10]	9.2	SEIT01_320047	Poly(3-hydroxyalkanoate) depolymerase	A0A285F0U4	9PSED	Poly(3-hydroxyalkanoate)depolymerase	Pseudomonas sp. LAMO17WK12:I10	1286371GN	SAMN05660489	94.718	284	15	0	1	284	1	284	0	554
324	93123316	[Pseudomonas_sp._B10]	9.2	SEIT01_320047	Poly(3-hydroxyalkanoate) depolymerase	A0A2V3Z685	9PSED	Poly(3-hydroxyalkanoate)depolymerase	Pseudomonas sp. LAMO17WK12:I9	1286370GN	H160	94.718	284	15	0	1	284	1	284	0	554
324	93123316	[Pseudomonas_sp._B10]	9.2	SEIT01_320047	Poly(3-hydroxyalkanoate) depolymerase	A0A2S8YLK5	9PSED	Poly(3-hydroxyalkanoate)depolymerase	Pseudomonas sp. MYb115	1848717GN	phaZPE	94.718	284	15	0	1	284	1	284	0	550
324	93123316	[Pseudomonas_sp._B10]	9.2	SEIT01_320047	Poly(3-hydroxyalkanoate) depolymerase	A0A1Q8EXY0	9PSED	Poly(3-hydroxyalkanoate)depolymerase	Pseudomonaschlororaphis	587753GN	BTN82	94.718	284	15	0	1	284	1	284	0	554
324	93123316	[Pseudomonas_sp._B10]	9.2	SEIT01_320047	Poly(3-hydroxyalkanoate) depolymerase	A0A161Z186	PSEFL	Poly(3-hydroxyalkanoate)depolymerase	Pseudomonasfluorescens	294GN	A1D17	94.718	284	15	0	1	284	1	284	0	552
324	93123316	[Pseudomonas_sp._B10]	9.2	SEIT01_320047	Poly(3-hydroxyalkanoate) depolymerase	Q9Z3Y0	9PSED	PHAdepolymerase	Pseudomonas sp. 61-3	77206GN	phaZPE	94.7	283	15	0	1	283	1	283	0	552
324	77228361	[Pseudomonas_sp._SWI36_SWI36_1]	10	SEIS01_2000017	Poly(3-hydroxyalkanoate) depolymerase	B1J2T4	PSEPW	Poly(3-hydroxyalkanoate)depolymerase	Pseudomonasputida strain W619	390235GN	PputW619	94.7	283	15	0	1	283	3	285	0	551
324	77220034	[Pseudomonas_sp._SWI36_SWI36_2]	13.2	SEIQ01_1300017	Poly(3-hydroxyalkanoate) depolymerase	B1J2T4	PSEPW	Poly(3-hydroxyalkanoate)depolymerase	Pseudomonasputida strain W619	390235GN	PputW619	94.7	283	15	0	1	283	3	285	0	551
324	77228361	[Pseudomonas_sp._SWI36_SWI36_1]	10	SEIS01_2000017	Poly(3-hydroxyalkanoate) depolymerase	A0A2S3W9S2	PSEPU	Poly(3-hydroxyalkanoate)depolymerase	Pseudomonasputida	303GN	BGP80	94.681	282	15	0	1	282	1	282	0	549
324	77220034	[Pseudomonas_sp._SWI36_SWI36_2]	13.2	SEIQ01_1300017	Poly(3-hydroxyalkanoate) depolymerase	A0A2S3W9S2	PSEPU	Poly(3-hydroxyalkanoate)depolymerase	Pseudomonasputida	303GN	BGP80	94.681	282	15	0	1	282	1	282	0	549
324	77228361	[Pseudomonas_sp._SWI36_SWI36_1]	10	SEIS01_2000017	Poly(3-hydroxyalkanoate) depolymerase	A0A1Y3KXS4	9PSED	Poly(3-hydroxyalkanoate)depolymerase	Pseudomonas sp. 1239	1985343GN	B8W70	94.643	280	15	0	1	280	1	280	0	545
324	77228361	[Pseudomonas_sp._SWI36_SWI36_1]	10	SEIS01_2000017	Poly(3-hydroxyalkanoate) depolymerase	A0A0F0ELA7	9PSED	Poly(3-hydroxyalkanoate)depolymerase	Pseudomonas sp. 5	1619949GN	UB47	94.643	280	15	0	1	280	1	280	0	544
324	77228361	[Pseudomonas_sp._SWI36_SWI36_1]	10	SEIS01_2000017	Poly(3-hydroxyalkanoate) depolymerase	A0A2S6W609	9PSED	Poly(3-hydroxyalkanoate)depolymerase	Pseudomonas sp. BRM28	2045201GN	phaZPE	94.643	280	15	0	1	280	1	280	0	545
324	77228361	[Pseudomonas_sp._SWI36_SWI36_1]	10	SEIS01_2000017	Poly(3-hydroxyalkanoate) depolymerase	A0A1T1ISX1	9PSED	Poly(3-hydroxyalkanoate)depolymerase	Pseudomonas sp. MF6396	1960828GN	MF6396	94.643	280	15	0	1	280	1	280	0	545
324	77228361	[Pseudomonas_sp._SWI36_SWI36_1]	10	SEIS01_2000017	Poly(3-hydroxyalkanoate) depolymerase	A0A2N3P3S9	9PSED	Poly(3-hydroxyalkanoate)depolymerase	Pseudomonas sp. S06B330	2054916GN	phaZPE	94.643	280	15	0	1	280	1	280	0	544
324	77228361	[Pseudomonas_sp._SWI36_SWI36_1]	10	SEIS01_2000017	Poly(3-hydroxyalkanoate) depolymerase	A0A239AXW0	9PSED	Poly(3-hydroxyalkanoate)depolymerase	Pseudomonasjaponica	256466GN	SAMN05444352	94.643	280	15	0	1	280	1	280	0	547
324	77228361	[Pseudomonas_sp._SWI36_SWI36_1]	10	SEIS01_2000017	Poly(3-hydroxyalkanoate) depolymerase	A0A0D1LU86	PSEPU	Poly(3-hydroxyalkanoate)depolymerase	Pseudomonasputida	303GN	QV12	94.643	280	15	0	1	280	1	280	0	545
324	77220034	[Pseudomonas_sp._SWI36_SWI36_2]	13.2	SEIQ01_1300017	Poly(3-hydroxyalkanoate) depolymerase	A0A1Y3KXS4	9PSED	Poly(3-hydroxyalkanoate)depolymerase	Pseudomonas sp. 1239	1985343GN	B8W70	94.643	280	15	0	1	280	1	280	0	545
324	77220034	[Pseudomonas_sp._SWI36_SWI36_2]	13.2	SEIQ01_1300017	Poly(3-hydroxyalkanoate) depolymerase	A0A0F0ELA7	9PSED	Poly(3-hydroxyalkanoate)depolymerase	Pseudomonas sp. 5	1619949GN	UB47	94.643	280	15	0	1	280	1	280	0	544
324	77220034	[Pseudomonas_sp._SWI36_SWI36_2]	13.2	SEIQ01_1300017	Poly(3-hydroxyalkanoate) depolymerase	A0A2S6W609	9PSED	Poly(3-hydroxyalkanoate)depolymerase	Pseudomonas sp. BRM28	2045201GN	phaZPE	94.643	280	15	0	1	280	1	280	0	545
324	77220034	[Pseudomonas_sp._SWI36_SWI36_2]	13.2	SEIQ01_1300017	Poly(3-hydroxyalkanoate) depolymerase	A0A1T1ISX1	9PSED	Poly(3-hydroxyalkanoate)depolymerase	Pseudomonas sp. MF6396	1960828GN	MF6396	94.643	280	15	0	1	280	1	280	0	545
324	77220034	[Pseudomonas_sp._SWI36_SWI36_2]	13.2	SEIQ01_1300017	Poly(3-hydroxyalkanoate) depolymerase	A0A2N3P3S9	9PSED	Poly(3-hydroxyalkanoate)depolymerase	Pseudomonas sp. S06B330	2054916GN	phaZPE	94.643	280	15	0	1	280	1	280	0	544
324	77220034	[Pseudomonas_sp._SWI36_SWI36_2]	13.2	SEIQ01_1300017	Poly(3-hydroxyalkanoate) depolymerase	A0A239AXW0	9PSED	Poly(3-hydroxyalkanoate)depolymerase	Pseudomonasjaponica	256466GN	SAMN05444352	94.643	280	15	0	1	280	1	280	0	547
324	77220034	[Pseudomonas_sp._SWI36_SWI36_2]	13.2	SEIQ01_1300017	Poly(3-hydroxyalkanoate) depolymerase	A0A0D1LU86	PSEPU	Poly(3-hydroxyalkanoate)depolymerase	Pseudomonasputida	303GN	QV12	94.643	280	15	0	1	280	1	280	0	545
455831	93125305	[Pseudomonas_sp._B10]	9.2	SEIT01_550011	Lipase	A0A2R7NHN0	9PSED	Polyurethanase(Fragment)	Pseudomonas sp. HMWF021	2056857GN	DBR18	94.568	405	22	0	1	405	1	405	0	783
324	93123316	[Pseudomonas_sp._B10]	9.2	SEIT01_320047	Poly(3-hydroxyalkanoate) depolymerase	Q8VV57	9PSED	PHA-depolymerase	Pseudomonaschlororaphissub sp. aureofaciens	587851GN	phaZPE	94.386	285	15	1	1	284	1	285	0	540
324	93123316	[Pseudomonas_sp._B10]	9.2	SEIT01_320047	Poly(3-hydroxyalkanoate) depolymerase	A0A1H3QKJ6	9PSED	Poly(3-hydroxyalkanoate)depolymerase	Pseudomonas sp. NFIX28	1566235GN	SAMN03159453	94.366	284	16	0	1	284	1	284	0	556
324	93123316	[Pseudomonas_sp._B10]	9.2	SEIT01_320047	Poly(3-hydroxyalkanoate) depolymerase	A0A2A2DSS7	9PSED	Poly(3-hydroxyalkanoate)depolymerase	Pseudomonas sp. PICF141	1949067GN	BZL43	94.366	284	16	0	1	284	1	284	0	551
324	93123316	[Pseudomonas_sp._B10]	9.2	SEIT01_320047	Poly(3-hydroxyalkanoate) depolymerase	A0A0D9B4J0	PSEFL	Poly(3-hydroxyalkanoate)depolymerase	Pseudomonasfluorescens	294GN	UG46	94.366	284	16	0	1	284	1	284	0	556
324	93123316	[Pseudomonas_sp._B10]	9.2	SEIT01_320047	Poly(3-hydroxyalkanoate) depolymerase	A0A010S2M9	PSEFL	Poly(3-hydroxyalkanoate)depolymerase	PseudomonasfluorescensHK44	1042209GN	HK44	94.366	284	16	0	1	284	1	284	0	551
324	93123316	[Pseudomonas_sp._B10]	9.2	SEIT01_320047	Poly(3-hydroxyalkanoate) depolymerase	A0A1J0EKQ5	9PSED	Poly(3-hydroxyalkanoate)depolymerase	Pseudomonasfrederiksbergensis	104087GN	BLL42	94.366	284	16	0	1	284	1	284	0	550
324	93123316	[Pseudomonas_sp._B10]	9.2	SEIT01_320047	Poly(3-hydroxyalkanoate) depolymerase	A0A0B1YYK3	9PSED	Poly(3-hydroxyalkanoate)depolymerase	Pseudomonasfrederiksbergensis	104087GN	JZ00	94.366	284	16	0	1	284	1	284	0	556
324	77228361	[Pseudomonas_sp._SWI36_SWI36_1]	10	SEIS01_2000017	Poly(3-hydroxyalkanoate) depolymerase	A0A2S8YSN1	9PSED	Poly(3-hydroxyalkanoate)depolymerase	Pseudomonas sp. MYb187	1827299GN	phaZPE	94.286	280	16	0	1	280	1	280	0	542
324	77220034	[Pseudomonas_sp._SWI36_SWI36_2]	13.2	SEIQ01_1300017	Poly(3-hydroxyalkanoate) depolymerase	A0A2S8YSN1	9PSED	Poly(3-hydroxyalkanoate)depolymerase	Pseudomonas sp. MYb187	1827299GN	phaZPE	94.286	280	16	0	1	280	1	280	0	542
singl	93126888	[Pseudomonas_sp._B10]	9.2	SEIT01_900004	protein of unknown function	Q3KCH8	PSEPF	Putativepoly(3-hydroxyalkanoate)depolymerase	Pseudomonasfluorescens strain Pf0-1	205922GN	Pfl01	94.175	103	6	0	1	103	162	264	1.89e-55	171
324	93123316	[Pseudomonas_sp._B10]	9.2	SEIT01_320047	Poly(3-hydroxyalkanoate) depolymerase	A0A2N8BXE9	9PSED	Poly(3-hydroxyalkanoate)depolymerase	Pseudomonas sp. FW306-2-11AA	2070663GN	phaZPE	94.014	284	17	0	1	284	1	284	0	549
324	93123316	[Pseudomonas_sp._B10]	9.2	SEIT01_320047	Poly(3-hydroxyalkanoate) depolymerase	A0A0N7H011	PSEFL	Poly(3-hydroxyalkanoate)depolymerase	Pseudomonasfluorescens	294GN	AO353	94.014	284	17	0	1	284	1	284	0	549
324	93123316	[Pseudomonas_sp._B10]	9.2	SEIT01_320047	Poly(3-hydroxyalkanoate) depolymerase	A0A0L1MFF7	PSESX	Poly(3-hydroxyalkanoate)depolymerase	Pseudomonassyringae	317GN	ACS77	94.014	284	17	0	1	284	1	284	0	552
324	77228361	[Pseudomonas_sp._SWI36_SWI36_1]	10	SEIS01_2000017	Poly(3-hydroxyalkanoate) depolymerase	A0A2N5BPV4	9PSED	Poly(3-hydroxyalkanoate)depolymerase	Pseudomonas sp. FFUP			93.993	283	17	0	1	283	1	283	0	545
324	77228361	[Pseudomonas_sp._SWI36_SWI36_1]	10	SEIS01_2000017	Poly(3-hydroxyalkanoate) depolymerase	A0A2D2M1N5	9PSED	Poly(3-hydroxyalkanoate)depolymerase	Pseudomonas sp. HLS-6	2049589GN	phaZPE	93.993	283	17	0	1	283	1	283	0	545
324	77220034	[Pseudomonas_sp._SWI36_SWI36_2]	13.2	SEIQ01_1300017	Poly(3-hydroxyalkanoate) depolymerase	A0A2N5BPV4	9PSED	Poly(3-hydroxyalkanoate)depolymerase	Pseudomonas sp. FFUP			93.993	283	17	0	1	283	1	283	0	545
324	77220034	[Pseudomonas_sp._SWI36_SWI36_2]	13.2	SEIQ01_1300017	Poly(3-hydroxyalkanoate) depolymerase	A0A2D2M1N5	9PSED	Poly(3-hydroxyalkanoate)depolymerase	Pseudomonas sp. HLS-6	2049589GN	phaZPE	93.993	283	17	0	1	283	1	283	0	545
324	77228361	[Pseudomonas_sp._SWI36_SWI36_1]	10	SEIS01_2000017	Poly(3-hydroxyalkanoate) depolymerase	A0A077FEW6	9PSED	Poly(3-hydroxyalkanoate)depolymerase	Pseudomonasalkylphenolica	237609GN	PSAKL28	93.972	282	17	0	1	282	1	282	0	541
324	77220034	[Pseudomonas_sp._SWI36_SWI36_2]	13.2	SEIQ01_1300017	Poly(3-hydroxyalkanoate) depolymerase	A0A077FEW6	9PSED	Poly(3-hydroxyalkanoate)depolymerase	Pseudomonasalkylphenolica	237609GN	PSAKL28	93.972	282	17	0	1	282	1	282	0	541
455831	93125305	[Pseudomonas_sp._B10]	9.2	SEIT01_550011	Lipase	A0A2R7S6N4	9PSED	Polyurethanase(Fragment)	Pseudomonas sp. HMWF005	2056842GN	DBR29	93.966	348	21	0	1	348	1	348	0	668
455831	93125304	[Pseudomonas_sp._B10]	9.2	SEIT01_550010	Lipase	A0A2A5RAF1	PSEFL	Polyurethanase	Pseudomonasfluorescens	294GN	CP336	93.772	562	35	0	1	562	1	562	0	1054
324	93123316	[Pseudomonas_sp._B10]	9.2	SEIT01_320047	Poly(3-hydroxyalkanoate) depolymerase	A0A1I4U5L8	9PSED	Poly(3-hydroxyalkanoate)depolymerase	Pseudomonas sp. ok602	1761898GN	SAMN04487858	93.662	284	18	0	1	284	1	284	0	550
324	93123316	[Pseudomonas_sp._B10]	9.2	SEIT01_320047	Poly(3-hydroxyalkanoate) depolymerase	A0A1E1FPK5	9PSED	Poly(3-hydroxyalkanoate)depolymerase	Pseudomonaschlororaphissub sp. aurantiaca	86192GN	PCAU	93.662	284	18	0	1	284	1	284	0	551
455831	93125304	[Pseudomonas_sp._B10]	9.2	SEIT01_550010	Lipase	A0A2N8E1V9	9PSED	Polyurethanase	Pseudomonas sp. FW215-R4	2070616GN	C1X58	93.594	562	36	0	1	562	1	562	0	1052
324	93123316	[Pseudomonas_sp._B10]	9.2	SEIT01_320047	Poly(3-hydroxyalkanoate) depolymerase	A0A2S9EYM6	9PSED	Poly(3-hydroxyalkanoate)depolymerase	Pseudomonaspoae	200451GN	phaZPE	93.571	280	18	0	1	280	1	280	0	541
455831	93125305	[Pseudomonas_sp._B10]	9.2	SEIT01_550011	Lipase	A0A2A2PT73	9PSED	Polyurethanase	Pseudomonasmoraviensis	321662GN	CKQ80	93.517	617	40	0	1	617	1	617	0	1161
455831	93125305	[Pseudomonas_sp._B10]	9.2	SEIT01_550011	Lipase	A0A2N8E1V7	9PSED	Polyurethanase	Pseudomonas sp. FW215-R4	2070616GN	C1X58	93.355	617	41	0	1	617	1	617	0	1160
455831	93125305	[Pseudomonas_sp._B10]	9.2	SEIT01_550011	Lipase	A0A2C5W3H0	PSEPU	Polyurethanase	Pseudomonasputida	303GN	CRX57	93.355	617	41	0	1	617	1	617	0	1164
324	93123316	[Pseudomonas_sp._B10]	9.2	SEIT01_320047	Poly(3-hydroxyalkanoate) depolymerase	A0A1H2C6X7	9PSED	Poly(3-hydroxyalkanoate)depolymerase	Pseudomonaschlororaphis	587753GN	SAMN04489802	93.31	284	19	0	1	284	1	284	0	549
15286	93124261	[Pseudomonas_sp._B10]	9.2	SEIT01_420040	rsbT co-antagonist protein RsbR	A0A2S9B6H5	9PSED	Polyvinylalcoholdehydrogenase	Pseudomonas sp. MYb3	1848735GN	CQ025	93.286	283	19	0	1	283	1	283	0	536
324	77228361	[Pseudomonas_sp._SWI36_SWI36_1]	10	SEIS01_2000017	Poly(3-hydroxyalkanoate) depolymerase	J3GVN5	9PSED	Poly(3-hydroxyalkanoate)depolymerase	Pseudomonas sp. GM55	1144333GN	PMI31	93.286	283	19	0	1	283	1	283	0	541
324	77228361	[Pseudomonas_sp._SWI36_SWI36_1]	10	SEIS01_2000017	Poly(3-hydroxyalkanoate) depolymerase	A0A2W0EF86	9PSED	Poly(3-hydroxyalkanoate)depolymerase	Pseudomonasjessenii	77298GN	phaZPE	93.286	283	19	0	1	283	1	283	0	539
324	77220034	[Pseudomonas_sp._SWI36_SWI36_2]	13.2	SEIQ01_1300017	Poly(3-hydroxyalkanoate) depolymerase	J3GVN5	9PSED	Poly(3-hydroxyalkanoate)depolymerase	Pseudomonas sp. GM55	1144333GN	PMI31	93.286	283	19	0	1	283	1	283	0	541
324	77220034	[Pseudomonas_sp._SWI36_SWI36_2]	13.2	SEIQ01_1300017	Poly(3-hydroxyalkanoate) depolymerase	A0A2W0EF86	9PSED	Poly(3-hydroxyalkanoate)depolymerase	Pseudomonasjessenii	77298GN	phaZPE	93.286	283	19	0	1	283	1	283	0	539
324	93123316	[Pseudomonas_sp._B10]	9.2	SEIT01_320047	Poly(3-hydroxyalkanoate) depolymerase	A0A0N0VKN4	9PSED	Poly(3-hydroxyalkanoate)depolymerase	Pseudomonasfuscovaginae	50340GN	PF66	93.262	282	19	0	1	282	1	282	0	541
324	93123316	[Pseudomonas_sp._B10]	9.2	SEIT01_320047	Poly(3-hydroxyalkanoate) depolymerase	A0A1H6LEB1	9PSED	Poly(3-hydroxyalkanoate)depolymerase	Pseudomonasfuscovaginae	50340GN	SAMN05216581	93.262	282	19	0	1	282	1	282	0	543
324	93123316	[Pseudomonas_sp._B10]	9.2	SEIT01_320047	Poly(3-hydroxyalkanoate) depolymerase	A0A1R0G336	9PSED	Poly(3-hydroxyalkanoate)depolymerase	Pseudomonas sp. ATCCPTA-122608	1771311GN	AU074	93.214	280	19	0	1	280	1	280	0	539
324	93123316	[Pseudomonas_sp._B10]	9.2	SEIT01_320047	Poly(3-hydroxyalkanoate) depolymerase	A0A2V4HEN5	9PSED	Poly(3-hydroxyalkanoate)depolymerase	Pseudomonas sp. LB-090624	2213079GN	phaZPE	93.214	280	19	0	1	280	1	280	0	536
324	93123316	[Pseudomonas_sp._B10]	9.2	SEIT01_320047	Poly(3-hydroxyalkanoate) depolymerase	A0A257DV97	9PSED	Poly(3-hydroxyalkanoate)depolymerase	Pseudomonas sp. PGPPP1	2015553GN	phaZPE	93.214	280	19	0	1	280	1	280	0	540
455831	93125305	[Pseudomonas_sp._B10]	9.2	SEIT01_550011	Lipase	A0A2K4GVE3	9PSED	Polyurethanase	Pseudomonas sp. GW456-12-10-14-LB3	2075546GN	C1895	93.193	617	42	0	1	617	1	617	0	1159
455831	93125305	[Pseudomonas_sp._B10]	9.2	SEIT01_550011	Lipase	A0A2A5RAC0	PSEFL	Polyurethanase	Pseudomonasfluorescens	294GN	CP336	93.193	617	42	0	1	617	1	617	0	1159
455831	93125305	[Pseudomonas_sp._B10]	9.2	SEIT01_550011	Lipase	A0A1A9JHB5	9PSED	Polyurethanase	Pseudomonaskoreensis	198620GN	A8L59	93.193	617	42	0	1	617	1	617	0	1157
455831	93125305	[Pseudomonas_sp._B10]	9.2	SEIT01_550011	Lipase	A0A2K4IFY2	9PSED	Polyurethanase	Pseudomonas sp. MPR-ANC1	2075548GN	C1893	93.031	617	43	0	1	617	1	617	0	1160
455831	93125305	[Pseudomonas_sp._B10]	9.2	SEIT01_550011	Lipase	A0A2S4BQ93	9PSED	Polyurethanase	Pseudomonas sp. MWU12-2115	2071713GN	C3E97	93.031	617	43	0	1	617	1	617	0	1157
1256191	93117624	[Bacillus_thuringiensis_C15]	9.1	SEIU01_510022	Phospholipase	A0A1C4E0H1	BACMY	Poly(3-hydroxyalkanoate)depolymeraseC	Bacillusmycoides	1405GN	BW664	93	400	28	0	31	430	1	400	0	775
324	93123316	[Pseudomonas_sp._B10]	9.2	SEIT01_320047	Poly(3-hydroxyalkanoate) depolymerase	A0A1N7FJP3	9PSED	Poly(3-hydroxyalkanoate)depolymerase	Pseudomonas sp. 7SR1	1881017GN	SAMN05428955	92.958	284	20	0	1	284	1	284	0	548
324	93123316	[Pseudomonas_sp._B10]	9.2	SEIT01_320047	Poly(3-hydroxyalkanoate) depolymerase	A0A1G4ZWM8	9PSED	Poly(3-hydroxyalkanoate)depolymerase	Pseudomonas sp. NFACC32-1	1566198GN	SAMN03159507	92.958	284	20	0	1	284	1	284	0	548
324	93123316	[Pseudomonas_sp._B10]	9.2	SEIT01_320047	Poly(3-hydroxyalkanoate) depolymerase	A0A1K1ZLK0	9PSED	Poly(3-hydroxyalkanoate)depolymerase	Pseudomonas sp. NFACC36	1566197GN	SAMN03159309	92.958	284	20	0	1	284	1	284	0	548
324	93123316	[Pseudomonas_sp._B10]	9.2	SEIT01_320047	Poly(3-hydroxyalkanoate) depolymerase	A0A1K2B667	9PSED	Poly(3-hydroxyalkanoate)depolymerase	Pseudomonas sp. NFACC47-1	1566199GN	SAMN03159442	92.958	284	20	0	1	284	1	284	0	548
324	77228361	[Pseudomonas_sp._SWI36_SWI36_1]	10	SEIS01_2000017	Poly(3-hydroxyalkanoate) depolymerase	A0A1N6YK67	9PSED	Poly(3-hydroxyalkanoate)depolymerase	Pseudomonas sp. A214	1855331GN	SAMN05216504	92.933	283	20	0	1	283	1	283	0	537
324	77228361	[Pseudomonas_sp._SWI36_SWI36_1]	10	SEIS01_2000017	Poly(3-hydroxyalkanoate) depolymerase	A0A2S6FE83	9PSED	Poly(3-hydroxyalkanoate)depolymerase	Pseudomonas sp. AP3			92.933	283	20	0	1	283	1	283	0	539
324	77228361	[Pseudomonas_sp._SWI36_SWI36_1]	10	SEIS01_2000017	Poly(3-hydroxyalkanoate) depolymerase	A0A2U1IN08	9PSED	Poly(3-hydroxyalkanoate)depolymerase	Pseudomonas sp. B12018	2233856GN	phaZPE	92.933	283	20	0	1	283	1	283	0	539
324	77228361	[Pseudomonas_sp._SWI36_SWI36_1]	10	SEIS01_2000017	Poly(3-hydroxyalkanoate) depolymerase	A0A2N8E0X0	9PSED	Poly(3-hydroxyalkanoate)depolymerase	Pseudomonas sp. FW215-R4	2070616GN	phaZPE	92.933	283	20	0	1	283	1	283	0	536
324	77228361	[Pseudomonas_sp._SWI36_SWI36_1]	10	SEIS01_2000017	Poly(3-hydroxyalkanoate) depolymerase	J2QYH3	9PSED	Poly(3-hydroxyalkanoate)depolymerase	Pseudomonas sp. GM33	1144329GN	PMI26	92.933	283	20	0	1	283	1	283	0	539
324	77228361	[Pseudomonas_sp._SWI36_SWI36_1]	10	SEIS01_2000017	Poly(3-hydroxyalkanoate) depolymerase	A0A2N8GQ46	9PSED	Poly(3-hydroxyalkanoate)depolymerase	Pseudomonas sp. GW456-E7	2070669GN	phaZPE	92.933	283	20	0	1	283	1	283	0	539
324	77228361	[Pseudomonas_sp._SWI36_SWI36_1]	10	SEIS01_2000017	Poly(3-hydroxyalkanoate) depolymerase	A0A1H8K0N0	9PSED	Poly(3-hydroxyalkanoate)depolymerase	Pseudomonas sp. NFACC39-1	1566195GN	SAMN03159293	92.933	283	20	0	1	283	1	283	0	537
324	77228361	[Pseudomonas_sp._SWI36_SWI36_1]	10	SEIS01_2000017	Poly(3-hydroxyalkanoate) depolymerase	A0A2R4H3W4	9PSED	Poly(3-hydroxyalkanoate)depolymerase	Pseudomonas sp. s2112017	2045200GN	phaZPE	92.933	283	20	0	1	283	1	283	0	537
324	77228361	[Pseudomonas_sp._SWI36_SWI36_1]	10	SEIS01_2000017	Poly(3-hydroxyalkanoate) depolymerase	K9NEA5	9PSED	Poly(3-hydroxyalkanoate)depolymerase	Pseudomonas sp. UW4	1207075GN	phaZ1PE	92.933	283	20	0	1	283	1	283	0	539
324	77228361	[Pseudomonas_sp._SWI36_SWI36_1]	10	SEIS01_2000017	Poly(3-hydroxyalkanoate) depolymerase	A0A327MHY9	PSEFL	Poly(3-hydroxyalkanoate)depolymerase	Pseudomonasfluorescens	294GN	phaZPE	92.933	283	20	0	1	283	1	283	0	539
324	77228361	[Pseudomonas_sp._SWI36_SWI36_1]	10	SEIS01_2000017	Poly(3-hydroxyalkanoate) depolymerase	A0A2A5RCH1	PSEFL	Poly(3-hydroxyalkanoate)depolymerase	Pseudomonasfluorescens	294GN	phaZPE	92.933	283	20	0	1	283	1	283	0	536
324	77228361	[Pseudomonas_sp._SWI36_SWI36_1]	10	SEIS01_2000017	Poly(3-hydroxyalkanoate) depolymerase	A0A160A2G1	PSEFL	Poly(3-hydroxyalkanoate)depolymerase	Pseudomonasfluorescens	294GN	TK06	92.933	283	20	0	1	283	1	283	0	537
324	77228361	[Pseudomonas_sp._SWI36_SWI36_1]	10	SEIS01_2000017	Poly(3-hydroxyalkanoate) depolymerase	A0A0F4TSA4	PSEFL	Poly(3-hydroxyalkanoate)depolymerase	Pseudomonasfluorescens	294GN	VC35	92.933	283	20	0	1	283	1	283	0	538
324	77228361	[Pseudomonas_sp._SWI36_SWI36_1]	10	SEIS01_2000017	Poly(3-hydroxyalkanoate) depolymerase	A0A2Z4RN40	PSEPU	Poly(3-hydroxyalkanoate)depolymerase	Pseudomonasputida	303GN	phaZPE	92.933	283	20	0	1	283	1	283	0	540
324	77220034	[Pseudomonas_sp._SWI36_SWI36_2]	13.2	SEIQ01_1300017	Poly(3-hydroxyalkanoate) depolymerase	A0A1N6YK67	9PSED	Poly(3-hydroxyalkanoate)depolymerase	Pseudomonas sp. A214	1855331GN	SAMN05216504	92.933	283	20	0	1	283	1	283	0	537
324	77220034	[Pseudomonas_sp._SWI36_SWI36_2]	13.2	SEIQ01_1300017	Poly(3-hydroxyalkanoate) depolymerase	A0A2S6FE83	9PSED	Poly(3-hydroxyalkanoate)depolymerase	Pseudomonas sp. AP3			92.933	283	20	0	1	283	1	283	0	539
324	77220034	[Pseudomonas_sp._SWI36_SWI36_2]	13.2	SEIQ01_1300017	Poly(3-hydroxyalkanoate) depolymerase	A0A2U1IN08	9PSED	Poly(3-hydroxyalkanoate)depolymerase	Pseudomonas sp. B12018	2233856GN	phaZPE	92.933	283	20	0	1	283	1	283	0	539
324	77220034	[Pseudomonas_sp._SWI36_SWI36_2]	13.2	SEIQ01_1300017	Poly(3-hydroxyalkanoate) depolymerase	A0A2N8E0X0	9PSED	Poly(3-hydroxyalkanoate)depolymerase	Pseudomonas sp. FW215-R4	2070616GN	phaZPE	92.933	283	20	0	1	283	1	283	0	536
324	77220034	[Pseudomonas_sp._SWI36_SWI36_2]	13.2	SEIQ01_1300017	Poly(3-hydroxyalkanoate) depolymerase	J2QYH3	9PSED	Poly(3-hydroxyalkanoate)depolymerase	Pseudomonas sp. GM33	1144329GN	PMI26	92.933	283	20	0	1	283	1	283	0	539
[truncated: 53,711 more rows]
