# Supplementary material for: Microbial Consortia and Mixed Plastic Waste: Pangenomic Analysis Reveals Potential for Degradation of Multiple Plastic Types via Previously Identified PET Degrading Bacteria
Source: Int J Mol Sci. 2022 May 17;23(10):5612. doi: 10.3390/ijms23105612 (PMC9146961; doi:10.3390/ijms23105612)
Supplement: Supplementary file 1 [file ijms-23-05612-s001.zip › File S3.xlsx]

## Sheet: Genes
9.1	EC NUMBER	13.1	EC NUMBER		9.2	EC NUMBER		10/13.2	EC NUMBER
Short-chaindehydrogenase/reductase	1.1.1.-	Short-chaindehydrogenase/reductase	1.1.1.-		Oxidoreductase	1.1.1.-		Short-chaindehydrogenase/reductase	1.1.1.-
Short-chaindehydrogenase/reductase	1.1.1.-	Short-chaindehydrogenase/reductase	1.1.1.-		Short-chaindehydrogenase/reductase	1.1.1.-		Short-chaindehydrogenase/reductase	1.1.1.-
Short-chaindehydrogenase/reductase	1.1.1.-	Short-chaindehydrogenase/reductase	1.1.1.-		Short-chaindehydrogenase/reductase	1.1.1.-		Short-chaindehydrogenase/reductase	1.1.1.-
Short-chaindehydrogenase/reductase	1.1.1.-	Short-chaindehydrogenase/reductase	1.1.1.-		Short-chaindehydrogenase/reductase	1.1.1.-		Short-chaindehydrogenase/reductase	1.1.1.-
Short-chaindehydrogenase/reductase	1.1.1.-	Short-chaindehydrogenase/reductase	1.1.1.-		Short-chaindehydrogenase/reductase	1.1.1.-		Short-chaindehydrogenase/reductase	1.1.1.-
Short-chaindehydrogenase/reductase	1.1.1.-	Short-chaindehydrogenase/reductase	1.1.1.-		Short-chaindehydrogenase/reductase	1.1.1.-		Short-chaindehydrogenase/reductase	1.1.1.-
Short-chaindehydrogenase/reductase	1.1.1.-	Short-chaindehydrogenase/reductase	1.1.1.-		Short-chaindehydrogenase/reductase	1.1.1.-		Short-chaindehydrogenase/reductase	1.1.1.-
Short-chaindehydrogenase/reductase	1.1.1.-	Short-chaindehydrogenase/reductase	1.1.1.-		Short-chaindehydrogenase/reductase	1.1.1.-		Short-chaindehydrogenase/reductase	1.1.1.-
Short-chaindehydrogenase/reductase	1.1.1.-	Short-chaindehydrogenase/reductase	1.1.1.-		Short-chaindehydrogenase/reductase	1.1.1.-		Polyvinylalcoholdehydrogenase	1.1.2.6
Short-chaindehydrogenase/reductase	1.1.1.-	Short-chaindehydrogenase/reductase	1.1.1.-		Short-chaindehydrogenase/reductase	1.1.1.-		Polyvinylalcoholdehydrogenase	1.1.2.6
Short-chaindehydrogenase/reductase	1.1.1.-	Short-chaindehydrogenase/reductase	1.1.1.-		Short-chaindehydrogenase/reductase	1.1.1.-		Polyvinylalcoholdehydrogenase	1.1.2.6
Polyvinylalcoholdehydrogenase	1.1.2.6	Short-chaindehydrogenase/reductase	1.1.1.-		Polyvinylalcohol dehydrogenase	1.1.2.6		Polyvinylalcoholdehydrogenase	1.1.2.6
Extradiolring-cleavagedioxygenase	1.13.11.-	Extradioldioxygenase	1.13.11.-		Polyvinylalcoholdehydrogenase	1.1.2.6		Putativepolyvinylalcoholdehydrogenase(Fragment)	1.1.2.6
Extradiolring-cleavagedioxygenase	1.13.11.-	Extradiolring-cleavagedioxygenase	1.13.11.-		Polyvinylalcoholdehydrogenase	1.1.2.6		Extradiolring-cleavagedioxygenase	1.13.11.-
Putativeextradioldioxygenase	1.13.11.-	Putativeextradioldioxygenase	1.13.11.-		Polyvinylalcoholdehydrogenase	1.1.2.6		Extradiolring-cleavagedioxygenase	1.13.11.-
Putativeextradioldioxygenase	1.13.11.-	Putativeextradioldioxygenase	1.13.11.-		Polyvinylalcoholdehydrogenase	1.1.2.6		Extradiolring-cleavagedioxygenase	1.13.11.-
Putativeextradioldioxygenase	1.13.11.-	Putativeextradioldioxygenase	1.13.11.-		Polyvinylalcoholdehydrogenase,putative	1.1.2.6		Extradiolring-cleavagedioxygenase	1.13.11.-
Putativeextradioldioxygenase	1.13.11.-	Putativeextradioldioxygenase	1.13.11.-		Extradiolring-cleavagedioxygenase	1.13.11.-		Catechol1,2-dioxygenase	1.13.11.1
Putativeextradioldioxygenase	1.13.11.-	Quercetin2,3-dioxygenase	1.13.11.24		Putativeextradioldioxygenase	1.13.11.-		Quercetin2,3-dioxygenase	1.13.11.24
Extradioldioxygenase	1.13.11.-	Cis-phthalatedihydrodioldehydrogenase	1.3.1.64		Putativeextradioldioxygenase	1.13.11.-		Quercetin2,3-dioxygenase	1.13.11.24
Quercetin2,3-dioxygenase	1.13.11.24	2-nitropropanedioxygenase	1.13.12.16		Catechol1,2-dioxygenase	1.13.11.1		Quercetin2,3-dioxygenase	1.13.11.24
2-nitropropanedioxygenase	1.13.12.16	Phthalatedioxygenasereductase	1.14.12.-		Quercetin2,3-dioxygenase	1.13.11.24		Protocatechuate3,4-dioxygenase	1.13.11.3
1-hydroxy-2-naphthoicaciddioxygenase	1.13.11.38	Phthalatedioxygenasereductase	1.14.12.-		Quercetin2,3-dioxygenase	1.13.11.24		Protocatechuate3,4-dioxygenasealphasubunit	1.13.11.3
Phthalatedioxygenasereductase	1.14.12.-	Phthalate4,5-dioxygenase	1.14.12.7		Quercetin2,3-dioxygenase	1.13.11.24		2-nitropropanedioxygenase	1.13.11.32
Phthalatedioxygenasereductase	1.14.12.-	Phthalate4,5-dioxygenase	1.14.12.7		Quercetin2,3-dioxygenase	1.13.11.24		2-nitropropanedioxygenase	1.13.11.32
3-phenylpropionate/trans-cinnamatedioxygenaseferredoxinreductasesubunit/phthalate3,4-dioxygenaseferredoxinreductasesubunit	1.14.12.19	Phthalate4,5-dioxygenase	1.14.12.7		Protocatechuate 3,4-dioxygenase beta subunit	1.13.11.3		Rieske[2Fe-2S]domainprotein	1.14.-
Phthalate4,5-dioxygenase	1.14.12.7	Phthalate4,5-dioxygenase	1.14.12.7		Protocatechuate3,4-dioxygenasealphasubunit	1.13.11.3		Rieske[2Fe-2S]domainprotein	1.14.-
Phthalate4,5-dioxygenase	1.14.12.7	Phthalate4,5-dioxygenase	1.14.12.7		2-nitropropanedioxygenase	1.13.11.32		Taurinedioxygenase	1.14.11.17
Phthalate4,5-dioxygenase	1.14.12.7	Phthalate4,5-dioxygenaseoxygenasesubunit	1.14.12.7		Taurine dioxygenase	1.14.11.17		3-phenylpropionate/trans-cinnamatedioxygenaseferredoxinreductasesubunit/phthalate3,4-dioxygenaseferredoxinreductasesubunit	1.14.12.-
Phthalate4,5-dioxygenase	1.14.12.7	Putativephthalate4,5-dioxygenaseoxygenasesubunit	1.14.12.7		Taurinedioxygenase	1.14.11.17		Phthalate3,4-dioxygenase,alphasubunit	1.14.12.-
Phthalate4,5-dioxygenase	1.14.12.7	Phenolhydrolase	1.14.13.-		3-phenylpropionate/trans-cinnamatedioxygenaseferredoxinreductasesubunit/phthalate3,4-dioxygenaseferredoxinreductasesubunit	1.14.12.-		Phthalatedioxygenaselargesubunit	1.14.12.-
Phthalate4,5-dioxygenase	1.14.12.7	Linalool8-monooxygenase,Phthalate4,5-dioxygenase	1.14.14.84		3,4-dioxygenasesubunitbeta	1.14.12.-		Phthalatedioxygenasereductase	1.14.12.-
Putativephthalate4,5-dioxygenaseoxygenasesubunit	1.14.12.7	Linalool8-monooxygenase,Phthalate4,5-dioxygenase	1.14.14.84		Naphthaleneinducibledioxygenaselargesubunit	1.14.12.-		Phthalatedioxygenasereductase	1.14.12.-
Phenolhydrolase	1.14.13.-	Phthalate4,5-dioxygenase,reductasesubunit	1.18.1.-		Phthalate dioxygenase large subunit	1.14.12.-		Phthalatedioxygenasereductase	1.14.12.-
Linalool8-monooxygenase,Phthalate4,5-dioxygenase	1.14.14.84	Phthalate3,4-dioxygenase,ferredoxinreductasesubunit	1.18.1.3		Phthalate3,4-dioxygenasealphasubunit	1.14.12.-		Phthalatedioxygenasereductase:Ferredoxin:Phenolhydroxylasereductase:OxidoreductaseFAD/NAD(P)-binding:Flavoproteinpyridi	1.14.12.-
Linalool8-monooxygenase,Phthalate4,5-dioxygenase	1.14.14.84	Phthalate3,4-dioxygenase,ferredoxinreductasesubunit	1.18.1.3		Phthalatedioxygenasereductase	1.14.12.-		Phthalatedioxygenasereductasesubunit,related	1.14.12.-
Linalool8-monooxygenase,Phthalate4,5-dioxygenase	1.14.14.84	Phthalate3,4-dioxygenase,ferredoxinreductasesubunit	1.18.1.3		Phthalatedioxygenasereductase	1.14.12.-		Phthalatedioxygenasesmallsubunit	1.14.12.-
Phthalate4,5-dioxygenase,reductasesubunit	1.18.1.-	Phthalate3,4-dioxygenaseferredoxinreductasesubunit	1.18.1.3		Phthalatedioxygenasereductase	1.14.12.-		Putativeextradioldioxygenase	1.14.12.-
Phthalate3,4-dioxygenase,ferredoxinreductasesubunit	1.18.1.3	Phthalate3,4-dioxygenaseferredoxinreductasesubunit	1.18.1.3		Phthalatedioxygenasereductasesubunit,related	1.14.12.-		Terephthalate1,2-dioxygenase,reductasecomponent2	1.14.12.15
Phthalate3,4-dioxygenase,ferredoxinreductasesubunit	1.18.1.3	Phthalate3,4-dioxygenaseferredoxinreductasesubunit	1.18.1.3		Phthalatedioxygenasesmallsubunit	1.14.12.-		Terephthalate1,2-dioxygenase,reductasecomponent2	1.14.12.15
Phthalate3,4-dioxygenase,ferredoxinreductasesubunit	1.18.1.3	3-phenylpropionate/trans-cinnamatedioxygenaseferredoxinreductasesubunit/phthalate3,4-dioxygenaseferredoxinreductasesubunit	1.18.1.3,1.14.12.-		Phthalate4,5-dioxygenase,oxygenasesubunit	1.14.12.15		Phthalate4,5-dioxygenase	1.14.12.7
Phthalate3,4-dioxygenaseferredoxinreductasesubunit	1.18.1.3	4,4'-diaponeurosporenoateglycosyltransferase	2.4.1.-		Phthalate4,5-dioxygenaseoxygenasesubunit	1.14.12.15		Phthalate4,5-dioxygenase	1.14.12.7
Phthalate3,4-dioxygenaseferredoxinreductasesubunit	1.18.1.3	Beta-ketoadipatesuccinylCoAtransferasealphasubunit	2.8.3.6		Phthalate4,5-dioxygenaseoxygenasesubunit	1.14.12.15		Phthalate4,5-dioxygenase	1.14.12.7
Phthalate3,4-dioxygenaseferredoxinreductasesubunit	1.18.1.3	Beta-ketoadipatesuccinylCoAtransferasebetasubunit	2.8.3.7		Phthalate 4,5-dioxygenase	1.14.12.7		Phthalate4,5-dioxygenase	1.14.12.7
Aldehydedehydrogenase	1.2.1.-	Aldehydedehydrogenase	1.2.1.-		Phthalate 4,5-dioxygenase oxygenase subunit	1.14.12.7		Phthalate4,5-dioxygenase	1.14.12.7
Aldehydedehydrogenase	1.2.1.-	Aldehydedehydrogenase	1.2.1.-		Phthalate4,5-dioxygenase	1.14.12.7		Phthalate4,5-dioxygenaseoxygenasesubunit	1.14.12.7
Phthalatedihydrodioldehydrogenase	1.3.1.-	Phthalatedihydrodioldehydrogenase	1.3.1.-		Phthalate4,5-dioxygenase	1.14.12.7		Phthalate4,5-dioxygenaseoxygenasesubunit	1.14.12.7
Phthalatedihydrodioldehydrogenase	1.3.1.-	Phthalatedihydrodioldehydrogenase	1.3.1.-		Phthalate4,5-dioxygenase	1.14.12.7		Phthalate4,5-dioxygenaseoxygenasesubunit	1.14.12.7
Phthalatedihydrodioldehydrogenase	1.3.1.-	Phthalatedihydrodioldehydrogenase	1.3.1.-		Phthalate4,5-dioxygenase	1.14.12.7		Phthalate4,5-dioxygenaseoxygenasesubunit	1.14.12.7
Phthalatedihydrodioldehydrogenase	1.3.1.-	Phthalatedihydrodioldehydrogenase	1.3.1.-		Phthalate4,5-dioxygenase	1.14.12.7		Phthalate4,5-dioxygenaseoxygenasesubunit	1.14.12.7
Phthalatedihydrodioldehydrogenase	1.3.1.-	Phthalatedihydrodioldehydrogenase	1.3.1.-		Possiblephthalate4,5-dioxygenase	1.14.12.7		Phthalate4,5-dioxygenaseoxygenasesubunit	1.14.12.7
Cis-phthalatedihydrodioldehydrogenase	1.3.1.64	Phthalatedihydrodioldehydrogenase	1.3.1.-		Phenolhydrolase	1.14.13.-		Possiblephthalate4,5-dioxygenase	1.14.12.7
Cis-phthalatedihydrodioldehydrogenase	1.3.1.64	Phthalatedihydrodioldehydrogenase	1.3.1.-		Phenolhydrolasereductase	1.14.13.7		Possiblephthalate4,5-dioxygenase	1.14.12.7
4,4'-diaponeurosporenoateglycosyltransferase	2.4.1.-	Beta-ketoadipateenol-lactonehydrolase	3.1.1.24		Linalool8-monooxygenase,Phthalate4,5-dioxygenase	1.14.14.84		Phenolhydrolasereductase	1.14.13.7
Beta-ketoadipatesuccinylCoAtransferasealphasubunit	2.8.3.6	Poly(3-hydroxyalkanoate)depolymerase	3.1.1.75		Phthalate dioxygenase reductase: Ferredoxin/Phenolhydroxylase reductase: Oxidoreductase FAD/NAD(P)-binding:Flavoproteinpyridi	1.18.1.		Phthalate4,5-dioxygenaseoxygenasereductasesubunit	1.18.1.-
Beta-ketoadipatesuccinylCoAtransferasebetasubunit	2.8.3.7	Poly(3-hydroxyalkanoate)depolymerase	3.1.1.75		Terephthalate1,2-dioxygenase,reductasecomponent1	1.18.1.-		Terephthalate1,2-dioxygenase,reductasecomponent1	1.18.1.-
Poly(Ethyleneterephthalate)hydrolase	3.1.1.101	Poly(3-hydroxyalkanoate)depolymerase	3.1.1.75		Terephthalate1,2-dioxygenase,reductasecomponent1	1.18.1.-		Terephthalate1,2-dioxygenase,reductasecomponent1	1.18.1.-
Beta-ketoadipateenol-lactonehydrolase	3.1.1.24	Poly(3-hydroxyalkanoate)depolymerase	3.1.1.75		3-phenylpropionatedioxygenase	1.18.1.3		Phthalate3,4-dioxygenaseferredoxinreductasesubunit	1.18.1.3
Esterase,poly(3-hydroxybutyrate)depolymerase	3.1.1.75	Poly(3-hydroxyalkanoate)depolymerase	3.1.1.75		Phthalate3,4-dioxygenase,ferredoxinreductasesubunit	1.18.1.3		3-phenylpropionatedioxygenase	1.18.1.3
Poly(3-hydroxyalkanoate)depolymerase	3.1.1.75	Poly(3-hydroxyalkanoate)depolymerase	3.1.1.75		Phthalate3,4-dioxygenase,ferredoxinreductasesubunit	1.18.1.3		Phthalate3,4-dioxygenase,ferredoxinreductasesubunit	1.18.1.3
Poly(3-hydroxyalkanoate)depolymerase	3.1.1.75	Poly(3-hydroxyalkanoate)depolymerase	3.1.1.75		Phthalate3,4-dioxygenaseferredoxinreductasesubunit	1.18.1.3		Phthalate3,4-dioxygenase,ferredoxinreductasesubunit	1.18.1.3
Poly(3-hydroxyalkanoate)depolymerase	3.1.1.75	Poly(3-hydroxyalkanoate)depolymerase(Fragment)	3.1.1.75		Phthalate3,4-dioxygenaseferredoxinreductasesubunit	1.18.1.3		Phthalate3,4-dioxygenase,ferredoxinreductasesubunit	1.18.1.3
Poly(3-hydroxyalkanoate)depolymerase	3.1.1.75	Putativepoly(3-hydroxyalkanoate)depolymerase	3.1.1.75		Phthalate3,4-dioxygenaseferredoxinreductasesubunit	1.18.1.3		Phthalate3,4-dioxygenase,ferredoxinreductasesubunit	1.18.1.3
Poly(3-hydroxyalkanoate)depolymerase	3.1.1.75	PLAdepolymerase	3.1.1.23		Aldehydedehydrogenase	1.2.1.-		Phthalate3,4-dioxygenaseferredoxinreductasesubunit	1.18.1.3
Poly(3-hydroxyalkanoate)depolymerase(Fragment)	3.1.1.75	PLAdepolymerase	3.1.1.23		Aldehydedehydrogenase	1.2.1.-		Aldehydedehydrogenase	1.2.1.-
Poly(3-hydroxyalkanoate)depolymeraseC	3.1.1.75	PLAdepolymerase	3.1.1.23		Aldehydedehydrogenase	1.2.1.-		Aldehydedehydrogenase	1.2.1.-
Putativepoly(3-hydroxyalkanoate)depolymerase	3.1.1.75	PLAdepolymerase	3.1.1.23		Aldehydedehydrogenase	1.2.1.-		Aldehydedehydrogenase	1.2.1.-
PLAdepolymerase	3.1.1.23	Poly(3-hydroxybutyrate)depolymerase	3.1.1.76		Aldehydedehydrogenase	1.2.1.-		Aldehydedehydrogenase	1.2.1.-
PLAdepolymerase	3.1.1.23	Poly(3-hydroxybutyrate)depolymerase	3.1.1.76		Aldehydedehydrogenase	1.2.1.-		Aldehydedehydrogenase	1.2.1.-
PLAdepolymerase	3.1.1.23	Poly(3-hydroxybutyrate)depolymerase	3.1.1.76		Aldehydedehydrogenase	1.2.1.-		Aldehydedehydrogenase	1.2.1.-
PLAdepolymerase	3.1.1.23	Poly(3-hydroxybutyrate)depolymerase	3.1.1.76		Phthalatedihydrodioldehydrogenase	1.3.1.-		Aldehydedehydrogenase	1.2.1.-
Poly(3-hydroxybutyrate)depolymerase	3.1.1.76	Poly(3-hydroxybutyrate)depolymerase	3.1.1.76		Phthalatedihydrodioldehydrogenase	1.3.1.-		Phthalatedihydrodioldehydrogenase	1.3.1.-
Poly(3-hydroxybutyrate)depolymerase	3.1.1.76	Poly(3-hydroxybutyrate)depolymerase	3.1.1.76		Putativephthalatedihydrodioldehydrogenase	1.3.1.-		Phthalatedihydrodioldehydrogenase	1.3.1.-
Poly(3-hydroxybutyrate)depolymerase	3.1.1.76	Poly(3-hydroxybutyrate)depolymerase	3.1.1.76		Cis-phthalatedihydrodioldehydrogenase	1.3.1.64		Phthalatedihydrodioldehydrogenase	1.3.1.-
Poly(3-hydroxybutyrate)depolymerase	3.1.1.76	Poly(3-hydroxybutyrate)depolymerase	3.1.1.76		Poly(3-hydroxyalkanoate)synthase	2.3.1.304		3,4-dihydroxy-3,4-dihydrophthalatedehydrogenase	1.3.1.64
Poly(3-hydroxybutyrate)depolymerase	3.1.1.76	Poly(3-hydroxybutyrate)depolymerase	3.1.1.76		Poly(3-hydroxyalkanoate)synthase	2.3.1.304		Ketosynthase	2.3.1.-
Poly(3-hydroxybutyrate)depolymerase	3.1.1.76	Poly(3-hydroxybutyrate)depolymerase	3.1.1.76		Beta-ketoadipatesuccinyl CoA transferase alphasubunit	2.8.3.6		Poly(3-hydroxyalkanoate)synthase	2.3.1.304
Poly(3-hydroxybutyrate)depolymerase	3.1.1.76	Poly(3-hydroxybutyrate)depolymerase	3.1.1.76		Beta-ketoadipatesuccinyl CoA transferase beta subunit	2.8.3.7		Poly(3-hydroxyalkanoate)synthase	2.3.1.304
Poly(3-hydroxybutyrate)depolymerase	3.1.1.76	Poly(3-hydroxybutyrate)depolymerase	3.1.1.76		Beta-ketoadipatesuccinyl CoA transferase beta subunit	2.8.3.7		Beta-ketoadipatesuccinylCoAtransferasealphasubunit	2.8.3.6
Poly(3-hydroxybutyrate)depolymerase	3.1.1.76	Poly(3-hydroxybutyrate)depolymerase	3.1.1.76		Beta-ketoadipateenol-lactonehydrolase	3.1.1.24		Beta-ketoadipatesuccinylCoAtransferasebetasubunit	2.8.3.7
Poly(3-hydroxybutyrate)depolymerase	3.1.1.76	Poly(3-hydroxybutyrate)depolymerase	3.1.1.76		Polyurethanase	3.1.1.3		Poly(Ethyleneterephthalate)hydrolase	3.1.1.101
Poly(3-hydroxybutyrate)depolymerase	3.1.1.76	Poly(3-hydroxybutyrate)depolymerase	3.1.1.76		Polyurethanase	3.1.1.3		Beta-ketoadipateenol-lactonehydrolase	3.1.1.24
Poly(3-hydroxybutyrate)depolymerase	3.1.1.76	Poly(3-hydroxybutyrate)depolymerase	3.1.1.76		Polyurethanase	3.1.1.3		Polyurethanase	3.1.1.3
Poly(3-hydroxybutyrate)depolymerase	3.1.1.76	Poly(3-hydroxybutyrate)depolymerase	3.1.1.76		Poly(3-hydroxyalkanoate)depolymerase	3.1.1.75		Polyurethanase	3.1.1.3
Poly(3-hydroxybutyrate)depolymerase	3.1.1.76	Poly(3-hydroxybutyrate)depolymerase	3.1.1.76		Poly(3-hydroxyalkanoate)depolymerase	3.1.1.75		Poly(3-hydroxyalkanoate)depolymerase	3.1.1.75
Poly(3-hydroxybutyrate)depolymerase	3.1.1.76	Poly(3-hydroxybutyrate)depolymerase	3.1.1.76		Poly(3-hydroxyalkanoate)depolymerase	3.1.1.75		Poly(3-hydroxyalkanoate)depolymerase	3.1.1.75
Poly(3-hydroxybutyrate)depolymerase	3.1.1.76	Poly(3-hydroxybutyrate)depolymerase	3.1.1.76		Poly(3-hydroxyalkanoate)depolymerase	3.1.1.75		Poly(3-hydroxyalkanoate)depolymerase	3.1.1.75
Poly(3-hydroxybutyrate)depolymerase	3.1.1.76	Poly(3-hydroxybutyrate)depolymerase	3.1.1.76		Poly(3-hydroxyalkanoate)depolymerase	3.1.1.75		Poly(3-hydroxyalkanoate)depolymerase	3.1.1.75
Poly(3-hydroxybutyrate)depolymerase	3.1.1.76	Poly(3-hydroxybutyrate)depolymerase	3.1.1.76		Poly(3-hydroxyalkanoate)depolymerase	3.1.1.75		Poly(3-hydroxyalkanoate)depolymerase	3.1.1.75
Poly(3-hydroxybutyrate)depolymerase	3.1.1.76	Poly(3-hydroxybutyrate)depolymerase	3.1.1.76		Poly(3-hydroxyalkanoate)depolymerase	3.1.1.75		Poly(3-hydroxyalkanoate)depolymerase	3.1.1.75
Putativepoly(3-hydroxybutyrate)depolymerase	3.1.1.76	Poly(3-hydroxybutyrate)depolymerasePhaZ	3.1.1.76		Poly(3-hydroxyalkanoate)depolymerase	3.1.1.75		Poly(3-hydroxyalkanoate)depolymerase	3.1.1.75
Glyoxalase	1.13.11.66	Glyoxalase	1.13.11.66		Poly(3-hydroxyalkanoate)depolymerase	3.1.1.75		Poly(3-hydroxyalkanoate)depolymerase	3.1.1.75
2-hydroxy-6-oxo-6-(2'-carboxyphenyl)-hexa-2,4-dienoatehydrolase	3.7.1.8	2-hydroxy-6-oxo-6-(2'-carboxyphenyl)-hexa-2,4-dienoatehydrolase	3.7.1.8		Poly(3-hydroxyalkanoate)depolymerase	3.1.1.75		Poly(3-hydroxyalkanoate)depolymerase	3.1.1.75
2-hydroxy-6-oxo-6-(2'-carboxyphenyl)-hexa-2,4-dienoatehydrolase	3.7.1.8	2-hydroxy-6-oxo-6-(2'-carboxyphenyl)-hexa-2,4-dienoatehydrolase	3.7.1.8		Putativepoly(3-hydroxyalkanoate)depolymerase	3.1.1.75		Poly(3-hydroxyalkanoate)depolymerase	3.1.1.75
2-hydroxy-6-oxo-6-(2'-carboxyphenyl)-hexa-2,4-dienoatehydrolase	3.7.1.8	2-hydroxy-6-oxo-6-(2'-carboxyphenyl)-hexa-2,4-dienoatehydrolase	3.7.1.8		PLA depolymerase	3.1.1.23		Poly(3-hydroxyalkanoate)depolymerase	3.1.1.75
4,5-dihydroxyphthalatedecarboxylase	4.1.1.55	2-hydroxy-6-oxo-6-(2'-carboxyphenyl)-hexa-2,4-dienoatehydrolase	3.7.1.8		PLAdepolymerase	3.1.1.23		Poly(3-hydroxyalkanoate)depolymerase	3.1.1.75
4,5-dihydroxyphthalatedecarboxylase	4.1.1.55	Gamma-carboxymuconolactonedecarboxylase	4.1.1.44		Poly(3-hydroxybutyrate)depolymerase	3.1.1.76		Poly(3-hydroxyalkanoate)depolymerase	3.1.1.75
4,5-dihydroxyphthalatedecarboxylase	4.1.1.55	4,5-dihydroxyphthalatedecarboxylase	4.1.1.55		Poly(3-hydroxybutyrate)depolymerase	3.1.1.76		LpqC,Poly(3-hydroxybutyrate)depolymerase	3.1.1.76
4,5-dihydroxyphthalatedecarboxylase	4.1.1.55	4,5-dihydroxyphthalatedecarboxylase	4.1.1.55		Poly(3-hydroxybutyrate)depolymerase	3.1.1.76		PLAdepolymerase	3.1.1.23
4,5-dihydroxyphthalatedecarboxylase	4.1.1.55	4,5-dihydroxyphthalatedecarboxylase	4.1.1.55		Poly(3-hydroxybutyrate)depolymerase	3.1.1.76		Poly(3-hydroxybutyrate)depolymerase	3.1.1.76
4,5-dihydroxyphthalatedecarboxylase	4.1.1.55	4,5-dihydroxyphthalatedecarboxylase	4.1.1.55		Poly(3-hydroxybutyrate)depolymerase	3.1.1.76		Poly(3-hydroxybutyrate)depolymerase	3.1.1.76
4,5-dihydroxyphthalatedecarboxylase	4.1.1.55	4,5-dihydroxyphthalatedecarboxylase	4.1.1.55		Poly(3-hydroxybutyrate)depolymerase	3.1.1.76		Poly(3-hydroxybutyrate)depolymerase	3.1.1.76
4,5-dihydroxyphthalatedecarboxylase	4.1.1.55	4,5-dihydroxyphthalatedecarboxylase	4.1.1.55		Poly(3-hydroxybutyrate)depolymerase	3.1.1.76		Poly(3-hydroxybutyrate)depolymerase	3.1.1.76
4,5-dihydroxyphthalatedecarboxylase	4.1.1.55	4,5-dihydroxyphthalatedecarboxylase	4.1.1.55		Poly(3-hydroxybutyrate)depolymerase	3.1.1.76		Poly(3-hydroxybutyrate)depolymerase	3.1.1.76
4,5-dihydroxyphthalatedecarboxylase	4.1.1.55	4,5-dihydroxyphthalatedecarboxylase	4.1.1.55		Poly(3-hydroxybutyrate)depolymerase	3.1.1.76		Poly(3-hydroxybutyrate)depolymerase	3.1.1.76
4,5-dihydroxyphthalatedecarboxylase	4.1.1.55	4,5-dihydroxyphthalatedecarboxylase	4.1.1.55		Poly(3-hydroxybutyrate)depolymerase	3.1.1.76		Poly(3-hydroxybutyrate)depolymerase	3.1.1.76
4,5-dihydroxyphthalatedecarboxylase	4.1.1.55	4,5-dihydroxyphthalatedecarboxylase	4.1.1.55		Poly(3-hydroxybutyrate)depolymerase	3.1.1.76		Poly(3-hydroxybutyrate)depolymerase	3.1.1.76
4,5-dihydroxyphthalatedecarboxylase	4.1.1.55	4,5-dihydroxyphthalatedecarboxylase	4.1.1.55		Putativepoly(3-hydroxybutyrate)depolymerase	3.1.1.76		Poly(3-hydroxybutyrate)depolymerase	3.1.1.76
4,5-dihydroxyphthalatedecarboxylase	4.1.1.55	4,5-dihydroxyphthalatedecarboxylase	4.1.1.55		2-hydroxy-6-oxo-6-(2'-carboxyphenyl)-hexa-2,4-dienoatehydrolase	3.7.1.8		Poly(3-hydroxybutyrate)depolymerase	3.1.1.76
4,5-dihydroxyphthalatedecarboxylase	4.1.1.55	4,5-dihydroxyphthalatedecarboxylase	4.1.1.55		2-hydroxy-6-oxo-6-(2'-carboxyphenyl)-hexa-2,4-dienoatehydrolase	3.7.1.8		Poly(3-hydroxybutyrate)depolymerase	3.1.1.76
4,5-dihydroxyphthalatedecarboxylase	4.1.1.55	4,5-dihydroxyphthalatedecarboxylase	4.1.1.55		2-hydroxy-6-oxo-6-(2'-carboxyphenyl)-hexa-2,4-dienoatehydrolase	3.7.1.8		Poly(3-hydroxybutyrate)depolymerase	3.1.1.76
3,4-dihydroxyphthalatedecarboxylase	4.1.1.68	4,5-dihydroxyphthalatedecarboxylase	4.1.1.55		Phenanthrene-4,5-dicarboxylate5-decarboxylase,3,4-dihydroxyphthalatedecarboxylase	4.1.1.-,4.1.1.69		Poly(3-hydroxybutyrate)depolymerase	3.1.1.76
3,4-dihydroxyphthalatedecarboxylase	4.1.1.68	4,5-dihydroxyphthalatedecarboxylase	4.1.1.55		Gamma-carboxymuconolactonedecarboxylase	4.1.1.44		Poly(3-hydroxybutyrate)depolymerase	3.1.1.76
Beta-carboxy-cis,cis-muconatecycloisomerase	5.5.1.2	4,5-dihydroxyphthalatedecarboxylase	4.1.1.55		4,5-dihydroxyphthalatedecarboxylase	4.1.1.55		Poly(3-hydroxybutyrate)depolymerase	3.1.1.76
Ubiquinol-cytochromecreductaseiron-sulfursubunit	7.1.1.8	4,5-dihydroxyphthalatedecarboxylase	4.1.1.55		4,5-dihydroxyphthalatedecarboxylase	4.1.1.55		Poly(3-hydroxybutyrate)depolymerase	3.1.1.76
PutativeDNApolymeraseIIIbetasubunit		4,5-dihydroxyphthalatedecarboxylase	4.1.1.55		4,5-dihydroxyphthalatedecarboxylase	4.1.1.55		Poly3-hydroxybutyratedepolymerase	3.1.1.76
Putativedomain/band7familyprotein		4,5-dihydroxyphthalatedecarboxylase(Fragment)	4.1.1.55		4,5-dihydroxyphthalatedecarboxylase	4.1.1.55		2-hydroxy-6-oxo-6-(2'-carboxyphenyl)-hexa-2,4-dienoatehydrolase	3.7.1.8
Putativeregulatoryprotein		3,4-dihydroxyphthalatedecarboxylase	4.1.1.69		4,5-dihydroxyphthalatedecarboxylase	4.1.1.55		2-hydroxy-6-oxo-6-(2'-carboxyphenyl)-hexa-2,4-dienoatehydrolase	3.7.1.8
Putativeregulatoryprotein		3,4-dihydroxyphthalatedecarboxylase	4.1.1.69		4,5-dihydroxyphthalatedecarboxylase	4.1.1.55		2-hydroxy-6-oxo-6-(2'-carboxyphenyl)-hexa-2,4-dienoatehydrolase	3.7.1.8
Putativeregulatoryprotein		Beta-carboxy-cis,cis-muconatecycloisomerase	5.5.1.2		4,5-dihydroxyphthalatedecarboxylase	4.1.1.55		2-hydroxy-6-oxo-6-(2'-carboxyphenyl)-hexa-2,4-dienoatehydrolase	3.7.1.8
Putativeregulatoryprotein		Ubiquinol-cytochromecreductaseiron-sulfursubunit	7.1.1.8		4,5-dihydroxyphthalatedecarboxylase	4.1.1.55		Gamma-carboxymuconolactonedecarboxylase	4.1.1.44
Putativeregulatoryprotein		PutativeDNApolymeraseIIIbetasubunit			4,5-dihydroxyphthalatedecarboxylase	4.1.1.55		3,4-dihydroxyphthalatedecarboxylase	4.1.1.69
Putativeregulatoryprotein		Putativedomain/band7familyprotein			4,5-dihydroxyphthalatedecarboxylase	4.1.1.55		3,4-dihydroxyphthalatedecarboxylase	4.1.1.69
Putativeregulatoryprotein		Putativenucleoside-diphosphate-sugarepimerase			4,5-dihydroxyphthalatedecarboxylase	4.1.1.55		4,5-dihydroxyphthalatedecarboxylase	4.1.1.69
Putativeregulatoryprotein		Putativeregulatoryprotein			4,5-dihydroxyphthalatedecarboxylase	4.1.1.55		4,5-dihydroxyphthalatedecarboxylase	4.1.1.69
Putativeregulatoryprotein		Putativeregulatoryprotein			4,5-dihydroxyphthalatedecarboxylase	4.1.1.55		4,5-dihydroxyphthalatedecarboxylase	4.1.1.69
Putativeregulatoryprotein		Putativeregulatoryprotein			4,5-dihydroxyphthalatedecarboxylase	4.1.1.55		Beta-carboxy-cis,cis-muconatecycloisomerase	5.5.1.2
Putativeregulatoryprotein		Putativeregulatoryprotein			3,4-dihydroxyphthalatedecarboxylase	4.1.1.69		Beta-carboxy-cis,cis-muconatecycloisomerase	5.5.1.2
Putativeregulatoryprotein		Putativeregulatoryprotein			3,4-dihydroxyphthalatedecarboxylase	4.1.1.69		Putativequinoloxidasesubunit	7.1.1.7
Putativeregulatoryprotein		Putativeregulatoryprotein			3,4-dihydroxyphthalatedecarboxylase	4.1.1.69		DNArepairprotein
Putativeregulatoryprotein		Putativeregulatoryprotein			3,4-dihydroxyphthalatedecarboxylase	4.1.1.69		Possiblephthalatedioxygenase
Putativeregulatoryprotein		Putativeregulatoryprotein			Beta-carboxy-cis,cis-muconatecycloisomerase	5.5.1.2		Putativedomain/band7familyprotein
Regulatoryprotein		Putativeregulatoryprotein			DNArepairprotein			PutativeParA-familyATPase
Regulatoryprotein		Putativeregulatoryprotein			Hemolysin-typecalcium-bindingrepeat-containingprotein			Putativeregulatoryprotein
		Putativeregulatoryprotein			Putativeregulatoryprotein			Putativeregulatoryprotein
		Putativeregulatoryprotein			Putativeregulatoryprotein			Putativeregulatoryprotein
		Putativeregulatoryprotein			Putativeregulatoryprotein			Putativeregulatoryprotein
		Putativeregulatoryprotein			Putativeregulatoryprotein			Putativeregulatoryprotein
		Regulatoryprotein			Putativeregulatoryprotein			Putativeregulatoryprotein
		Regulatoryprotein			Putativeregulatoryprotein			Putativeregulatoryprotein
		Uncharacterizedprotein			Putativeregulatoryprotein			Putativeregulatoryprotein
					Putativeregulatoryprotein			Putativeregulatoryprotein
					Putativeregulatoryprotein			Putativeregulatoryprotein
					Putativeregulatoryprotein			Putativeregulatoryprotein
					Putativeregulatoryprotein			Putativeregulatoryprotein
					Putativeregulatoryprotein			Putativeregulatoryprotein
					Putativeregulatoryprotein			Putativeregulatoryprotein
					Putativeregulatoryprotein			Putativeregulatoryprotein
					Putativeregulatoryprotein			Putativeregulatoryprotein
					Putativeregulatoryprotein			Putativeregulatoryprotein
					Putativeregulatoryprotein			Putativetransposase
					Putativeregulatoryprotein			Regulatoryprotein
					Putativeregulatoryprotein			Regulatoryprotein
					Putativeregulatoryprotein			Regulatoryprotein
					Putativeregulatoryprotein			Regulatoryprotein
					Regulatoryprotein
					Regulatoryprotein
					Regulatoryprotein
					Regulatoryprotein
					Uncharacterizedprotein
					Uncharacterizedprotein
					Uncharacterizedprotein

## Sheet: All Classes
Oxidoreductases			Hydrolase		Transferase/Synthase		Lyase		Isomerase		Translocase
1.1.1.-	Oxidoreductase NAD(+)	Oxidoreductases (NAD)	3.1.1.101	Carboxylic ester hydrolases; Acting on ester bonds	2.3.1.-	Acyltransferases	4.1.1.-	Carboxy-lyases	5.5.1.2	Acting on hydroxy acids and derivatives	7.1.1.7	Hydron translocation or charge separation linked to oxidoreductase reactions
1.1.2.6	Polyvinyl alcohol dehydrogenase (cytochrome)	With a cytochrome as acceptor.	3.1.1.24	Carboxylic ester hydrolases; Acting on ester bonds	2.3.1.304	Acyltransferases	4.1.1.44	Carboxy-lyases			7.1.1.8	Hydron translocation or charge separation linked to oxidoreductase reactions
1.13.11.-	Oxidoreductase; single donors with incorporation of two atoms of oxygen	Acting on single donors with oxygenases. Two atoms of oxygen	3.1.1.3	Carboxylic ester hydrolases; Acting on ester bonds	2.4.1.-	Glycosyltransferases	4.1.1.55	Carboxy-lyases
1.13.11.1	Catechol 1,2-dioxygenase	Acting on single donors with oxygenases. Two atoms of oxygen	3.1.1.75	Carboxylic ester hydrolases; Acting on ester bonds	2.8.3.6	CoA-transferases	4.1.1.55	Carboxy-lyases
1.13.11.24	Quercetin 2,3-dioxygenase	Acting on single donors with oxygenases. Two atoms of oxygen	3.1.1.76	Carboxylic ester hydrolases; Acting on ester bonds	2.8.3.7	CoA-transferases	4.1.1.55	Carboxy-lyases
1.13.11.3	Protocatechuate 3,4-dioxygenase	Acting on single donors with oxygenases. Two atoms of oxygen	3.1.2.-	Carboxylic ester hydrolases; Acting on ester bonds			4.1.1.68	Carboxy-lyases
1.13.12.16	Nitronate monooxygenase	Acting on single donors with oxygenases. Two atoms of oxygen	3.7.1.-	Acting on carbon-carbon bonds in ketonic substances			4.1.1.69	Carboxy-lyases
1.13.11.38	1-hydroxy-2-naphthoate 1,2-dioxygenase	Acting on single donors with oxygenases. Two atoms of oxygen	3.1.1.23	Acylglycerol lipase/ PLA Depolymerase
1.14.11.17	Taurine dioxygenase	Acting on paired donors, with reductase or oxygenase activity
1.14.12.-	Oxidoreductase; paired donors, two oxygen atoms	Acting on paired donors, with reductase or oxygenase activity
1.14.12.15	Terephthalate 1,2-dioxygenase	Acting on paired donors, with reductase or oxygenase activity
1.14.12.19	3-phenylpropanoate dioxygenase	Acting on paired donors, with reductase or oxygenase activity
1.14.12.7	Phthalate 4,5-dioxygenase	Acting on paired donors, with reductase or oxygenase activity
1.14.13.-	Oxidoreductase, paired donors, one oxygen atom	Acting on paired donors, with reductase or oxygenase activity
1.14.13.7	Phenol 2-monooxygenase (NADPH)	Acting on paired donors, with reductase or oxygenase activity
1.14.14.84	Linalool 8-monooxygenase	Acting on paired donors, with reductase or oxygenase activity
1.18.1.-	Oxidoreductase iron-sulfur proteins as donors	Acting on iron-sulfur proteins as donors.
1.18.1.3	Ferredoxin--NAD(+) reductase	Acting on iron-sulfur proteins as donors.
1.2.1.-	Oxidoreductase aldehyde or oxo group donors NAD(+)
1.3.1.-	Oxidoreductase CH-CH group of donors NAD(+)
1.3.1.64	Phthalate 4,5-cis-dihydrodiol dehydrogenase	Acting on the CH-CH group of donors (NAD)
Total = 22
	Acting on single donors with incorporation of two atoms of oxygen
	With incorporation of two atoms of oxygen

## Sheet: Oxidoreductases
1.1.1.-	1.1.2.-	1.2.1.-	1.3.1.-	1.13.11.-	1.14.-	1.18.-
Oxidoreductases	Oxidoreductases	Oxidoreductases	Oxidoreductases	Oxidoreductases	Oxidoreductases	Oxidoreductases
With NAD(+) or NADP(+) as acceptor.	With a cytochrome as acceptor.	Acting on the aldehyde or oxo group of donors.	Acting on the CH-CH group of donors.	Acting on single donors with incorporation of molecular oxygen (oxygenases). The oxygen incorporated need not be derived from O(2)	Acting on paired donors, with incorporation or reduction of molecular oxygen. The oxygen incorporated need not be derived from O(2)	Acting on iron-sulfur proteins as donors.
1.1.1.1 Alcohol dehydrogenase	1.1.2.2 Mannitol dehydrogenase (cytochrome)	With NAD(+) or NADP(+) as acceptor.	With NAD(+) or NADP(+) as acceptor.	With incorporation of two atoms of oxygen	1.14.11.1 Gamma-butyrobetaine dioxygenase	1.18.1.1 Rubredoxin--NAD(+) reductase
1.1.1.2 Alcohol dehydrogenase (NADP(+))	1.1.2.3 L-lactate dehydrogenase (cytochrome)	1.2.1.3 Aldehyde dehydrogenase (NAD(+))	1.3.1.1 Dihydrouracil dehydrogenase (NAD(+))	1.13.11.1 Catechol 1,2-dioxygenase	1.14.11.2 Procollagen-proline 4-dioxygenase	1.18.1.2 Ferredoxin--NADP(+) reductase
1.1.1.3 Homoserine dehydrogenase	1.1.2.4 D-lactate dehydrogenase (cytochrome)	1.2.1.4 Aldehyde dehydrogenase (NADP(+))	1.3.1.2 Dihydropyrimidine dehydrogenase (NADP(+))	1.13.11.2 Catechol 2,3-dioxygenase	1.14.11.3 Pyrimidine-deoxynucleoside 2'-dioxygenase	1.18.1.3 Ferredoxin--NAD(+) reductase
1.1.1.4 (R,R)-butanediol dehydrogenase	1.1.2.5 D-lactate dehydrogenase (cytochrome c-553)	1.2.1.5 Aldehyde dehydrogenase (NAD(P)(+))	1.3.1.3 Delta(4)-3-oxosteroid 5-beta-reductase	1.13.11.3 Protocatechuate 3,4-dioxygenase	1.14.11.4 Procollagen-lysine 5-dioxygenase	1.18.1.4 Rubredoxin--NAD(P)(+) reductase
1.1.1.6 Glycerol dehydrogenase	1.1.2.6 Polyvinyl alcohol dehydrogenase (cytochrome)	1.2.1.7 Benzaldehyde dehydrogenase (NADP(+))	1.3.1.5 Cucurbitacin Delta(23)-reductase	1.13.11.4 Gentisate 1,2-dioxygenase	1.14.11.6 Thymine dioxygenase	1.18.1.5 Putidaredoxin--NAD(+) reductase
1.1.1.7 Propanediol-phosphate dehydrogenase	1.1.2.7 Methanol dehydrogenase (cytochrome c)	1.2.1.8 Betaine-aldehyde dehydrogenase	1.3.1.6 Fumarate reductase (NADH)	1.13.11.5 Homogentisate 1,2-dioxygenase	1.14.11.7 Procollagen-proline 3-dioxygenase	1.18.1.6 Adrenodoxin-NADP(+) reductase
1.1.1.8 Glycerol-3-phosphate dehydrogenase (NAD(+))	1.1.2.8 Alcohol dehydrogenase (cytochrome c)	1.2.1.9 Glyceraldehyde-3-phosphate dehydrogenase (NADP(+))	1.3.1.7 Meso-tartrate dehydrogenase	1.13.11.6 3-hydroxyanthranilate 3,4-dioxygenase	1.14.11.8 Trimethyllysine dioxygenase	1.18.1.7 Ferredoxin--NAD(P)(+) reductase (naphthalene dioxygenase ferredoxin-
1.1.1.9 D-xylulose reductase	1.1.2.9 1-butanol dehydrogenase (cytochrome c)	1.2.1.10 Acetaldehyde dehydrogenase (acetylating)	1.3.1.8 Acyl-CoA dehydrogenase (NADP(+))	1.13.11.7 Deleted entry	1.14.11.9 Flavanone 3-dioxygenase	1.18.6.1 Nitrogenase
1.1.1.10 L-xylulose reductase	1.1.2.10 Lanthanide-dependent methanol dehydrogenase	1.2.1.11 Aspartate-semialdehyde dehydrogenase	1.3.1.9 Enoyl-[acyl-carrier-protein] reductase (NADH)	1.13.11.8 Protocatechuate 4,5-dioxygenase	1.14.11.10 Pyrimidine-deoxynucleoside 1'-dioxygenase	1.18.6.2 Vanadium-dependent nitrogenase
1.1.1.11 D-arabinitol 4-dehydrogenase		1.2.1.12 Glyceraldehyde-3-phosphate dehydrogenase (phosphorylating)	1.3.1.10 Enoyl-[acyl-carrier-protein] reductase (NADPH, Si-specific)	1.13.11.9 2,5-dihydroxypyridine 5,6-dioxygenase	1.14.11.11 Hyoscyamine (6S)-dioxygenase
1.1.1.12 L-arabinitol 4-dehydrogenase		1.2.1.13 Glyceraldehyde-3-phosphate dehydrogenase (NADP(+)) (phosphorylating)	1.3.1.11 2-coumarate reductase	1.13.11.10 7,8-dihydroxykynurenate 8,8a-dioxygenase	1.14.11.12 Gibberellin-44 dioxygenase
1.1.1.13 L-arabinitol 2-dehydrogenase		1.2.1.15 Malonate-semialdehyde dehydrogenase	1.3.1.12 Prephenate dehydrogenase	1.13.11.11 Tryptophan 2,3-dioxygenase	1.14.11.13 Gibberellin 2-beta-dioxygenase
1.1.1.14 L-iditol 2-dehydrogenase		1.2.1.16 Succinate-semialdehyde dehydrogenase (NAD(P)(+))	1.3.1.13 Prephenate dehydrogenase (NADP(+))	1.13.11.12 Linoleate 13S-lipoxygenase	1.14.11.15 Gibberellin 3-beta-dioxygenase
1.1.1.15 D-iditol 2-dehydrogenase		1.2.1.17 Glyoxylate dehydrogenase (acylating)	1.3.1.14 Dihydroorotate dehydrogenase (NAD(+))	1.13.11.13 Deleted entry	1.14.11.16 Peptide-aspartate beta-dioxygenase
1.1.1.16 Galactitol 2-dehydrogenase		1.2.1.18 Malonate-semialdehyde dehydrogenase (acetylating)	1.3.1.15 Dihydroorotate dehydrogenase (NADP(+))	1.13.11.14 2,3-dihydroxybenzoate 3,4-dioxygenase	1.14.11.17
1.1.1.17 Mannitol-1-phosphate 5-dehydrogenase		1.2.1.19 Aminobutyraldehyde dehydrogenase	1.3.1.16 Beta-nitroacrylate reductase	1.13.11.15 3,4-dihydroxyphenylacetate 2,3-dioxygenase	Oxidoreductases
1.1.1.18 Inositol 2-dehydrogenase		1.2.1.20 Glutarate-semialdehyde dehydrogenase	1.3.1.17 3-methyleneoxindole reductase	1.13.11.16 3-carboxyethylcatechol 2,3-dioxygenase	Acting on paired donors, with incorporation or reduction of molecular oxygen. The oxygen incorporated need not be derived from O(2)
1.1.1.19 Glucuronate reductase		1.2.1.21 Glycolaldehyde dehydrogenase	1.3.1.18 Kynurenate-7,8-dihydrodiol dehydrogenase	1.13.11.17 Indole 2,3-dioxygenase	With 2-oxoglutarate as one donor, and incorporation of one atom each of oxygen into both donors.
1.1.1.20 Glucuronolactone reductase		1.2.1.22 Lactaldehyde dehydrogenase	1.3.1.19 Cis-1,2-dihydrobenzene-1,2-diol dehydrogenase	1.13.11.18 Persulfide dioxygenase	1.14.11.17 Taurine dioxygenase
1.1.1.21 Aldose reductase		1.2.1.23 2-oxoaldehyde dehydrogenase (NAD(+))	1.3.1.20 Trans-1,2-dihydrobenzene-1,2-diol dehydrogenase	1.13.11.19 Cysteamine dioxygenase	1.14.11.18 Phytanoyl-CoA dioxygenase
1.1.1.22 UDP-glucose 6-dehydrogenase		1.2.1.24 Succinate-semialdehyde dehydrogenase (NAD(+))	1.3.1.21 7-dehydrocholesterol reductase	1.13.11.20 Cysteine dioxygenase	1.14.11.20 Deacetoxyvindoline 4-hydroxylase
1.1.1.23 Histidinol dehydrogenase		1.2.1.25 Branched-chain alpha-keto acid dehydrogenase system	1.3.1.22 3-oxo-5-alpha-steroid 4-dehydrogenase (NADP(+))	1.13.11.22 Caffeate 3,4-dioxygenase	1.14.11.21 Clavaminate synthase
1.1.1.24 Quinate/shikimate dehydrogenase (NAD(+))		1.2.1.26 2,5-dioxovalerate dehydrogenase	1.3.1.23 Deleted entry	1.13.11.23 2,3-dihydroxyindole 2,3-dioxygenase	1.14.11.24 2'-deoxymugineic-acid 2'-dioxygenase
1.1.1.25 Shikimate dehydrogenase (NADP(+))		1.2.1.27 Methylmalonate-semialdehyde dehydrogenase (CoA acylating)	1.3.1.24 Biliverdin reductase	1.13.11.24 Quercetin 2,3-dioxygenase	1.14.11.25 Mugineic-acid 3-dioxygenase
1.1.1.26 Glyoxylate reductase		1.2.1.28 Benzaldehyde dehydrogenase (NAD(+))	1.3.1.25 1,6-dihydroxycyclohexa-2,4-diene-1-carboxylate dehydrogenase	1.13.11.25 3,4-dihydroxy-9,10-secoandrosta-1,3,5(10)-triene-9,17-dione 4,5- dioxygenase	1.14.11.26 Deacetoxycephalosporin-C hydroxylase
1.1.1.27 L-lactate dehydrogenase		1.2.1.29 Aryl-aldehyde dehydrogenase	1.3.1.27 2-hexadecenal reductase	1.13.11.26 Peptide-tryptophan 2,3-dioxygenase	1.14.11.27 [Histone H3]-dimethyl-L-lysine(36) demethylase
1.1.1.28 D-lactate dehydrogenase		1.2.1.30 Carboxylate reductase (NADP(+))	1.3.1.28 2,3-dihydro-2,3-dihydroxybenzoate dehydrogenase	1.13.11.27 4-hydroxyphenylpyruvate dioxygenase	1.14.11.28 Proline 3-hydroxylase
1.1.1.29 Glycerate dehydrogenase		1.2.1.31 L-aminoadipate-semialdehyde dehydrogenase	1.3.1.29 Cis-1,2-dihydro-1,2-dihydroxynaphthalene dehydrogenase	1.13.11.28 2,3-dihydroxybenzoate 2,3-dioxygenase	1.14.11.29 Hypoxia-inducible factor-proline dioxygenase
1.1.1.30 3-hydroxybutyrate dehydrogenase		1.2.1.32 Aminomuconate-semialdehyde dehydrogenase	1.3.1.31 2-enoate reductase	1.13.11.29 Stizolobate synthase	1.14.11.30 Hypoxia-inducible factor-asparagine dioxygenase
1.1.1.31 3-hydroxyisobutyrate dehydrogenase		1.2.1.33 (R)-dehydropantoate dehydrogenase	1.3.1.32 Maleylacetate reductase	1.13.11.30 Stizolobinate synthase	1.14.11.31 Thebaine 6-O-demethylase
1.1.1.32 Mevaldate reductase		1.2.1.36 Retinal dehydrogenase	1.3.1.33 Protochlorophyllide reductase	1.13.11.31 Arachidonate 12-lipoxygenase	1.14.11.32 Codeine 3-O-demethylase
1.1.1.33 Mevaldate reductase (NADPH)		1.2.1.38 N-acetyl-gamma-glutamyl-phosphate reductase	1.3.1.34 2,4-dienoyl-CoA reductase ((2E)-enoyl-CoA-producing)	1.13.11.33 Arachidonate 15-lipoxygenase	1.14.11.33 DNA oxidative demethylase
1.1.1.34 Hydroxymethylglutaryl-CoA reductase (NADPH)		1.2.1.39 Phenylacetaldehyde dehydrogenase	1.3.1.36 Geissoschizine dehydrogenase	1.13.11.34 Arachidonate 5-lipoxygenase	1.14.11.35 1-deoxypentalenic acid 11-beta-hydroxylase	1.14.-
1.1.1.35 3-hydroxyacyl-CoA dehydrogenase		1.2.1.40 Deleted entry	1.3.1.37 Cis-2-enoyl-CoA reductase (NADPH)	1.13.11.35 Pyrogallol 1,2-oxygenase	1.14.11.36 Pentalenolactone F synthase
1.1.1.36 Acetoacetyl-CoA reductase		1.2.1.41 Glutamate-5-semialdehyde dehydrogenase	1.3.1.38 Trans-2-enoyl-CoA reductase (NADPH)	1.13.11.36 Chloridazon-catechol dioxygenase	1.14.11.37 Kanamycin B dioxygenase
1.1.1.37 Malate dehydrogenase		1.2.1.42 Hexadecanal dehydrogenase (acylating)	1.3.1.39 Enoyl-[acyl-carrier-protein] reductase (NADPH, Re-specific)	1.13.11.37 Hydroxyquinol 1,2-dioxygenase	1.14.11.38 Verruculogen synthase
1.1.1.38 Malate dehydrogenase (oxaloacetate-decarboxylating)		1.2.1.44 Cinnamoyl-CoA reductase	1.3.1.40 2-hydroxy-6-oxo-6-phenylhexa-2,4-dienoate reductase	1.13.11.38 1-hydroxy-2-naphthoate 1,2-dioxygenase	1.14.11.39 L-asparagine oxygenase
1.1.1.39 Malate dehydrogenase (decarboxylating)		1.2.1.46 Formaldehyde dehydrogenase	1.3.1.41 Xanthommatin reductase	1.13.11.39 Biphenyl-2,3-diol 1,2-dioxygenase	1.14.11.40 Enduracididine beta-hydroxylase
1.1.1.40 Malate dehydrogenase (oxaloacetate-decarboxylating) (NADP(+))		1.2.1.47 4-trimethylammoniobutyraldehyde dehydrogenase	1.3.1.42 12-oxophytodienoate reductase	1.13.11.40 Arachidonate 8-lipoxygenase	1.14.11.41 L-arginine hydroxylase
1.1.1.41 Isocitrate dehydrogenase (NAD(+))		1.2.1.48 Long-chain-aldehyde dehydrogenase	1.3.1.43 Arogenate dehydrogenase	1.13.11.41 2,4'-dihydroxyacetophenone dioxygenase	1.14.11.42 tRNA(Phe) (7-(3-amino-3-carboxypropyl)wyosine(37)-C(2))-hydroxylase
1.1.1.42 Isocitrate dehydrogenase (NADP(+))		1.2.1.49 2-oxoaldehyde dehydrogenase (NADP(+))	1.3.1.44 Trans-2-enoyl-CoA reductase (NAD(+))	1.13.11.42 Deleted entry	1.14.11.43 (S)-dichlorprop dioxygenase (2-oxoglutarate)
1.1.1.43 Phosphogluconate 2-dehydrogenase		1.2.1.50 Long-chain-fatty-acyl-CoA reductase	1.3.1.45 2'-hydroxyisoflavone reductase	1.13.11.43 Lignostilbene alpha-beta-dioxygenase	1.14.11.44 (R)-dichlorprop dioxygenase (2-oxoglutarate)
1.1.1.44 Phosphogluconate dehydrogenase (NADP(+)-dependent, decarboxylating)		1.2.1.51 Pyruvate dehydrogenase (NADP(+))	1.3.1.46 Biochanin-A reductase	1.13.11.45 Linoleate 11-lipoxygenase	1.14.11.45 L-isoleucine 4-hydroxylase
1.1.1.45 L-gulonate 3-dehydrogenase		1.2.1.52 Oxoglutarate dehydrogenase (NADP(+))	1.3.1.47 Alpha-santonin 1,2-reductase	1.13.11.46 4-hydroxymandelate synthase	1.14.11.46 2-aminoethylphosphonate dioxygenase
1.1.1.46 L-arabinose 1-dehydrogenase		1.2.1.53 4-hydroxyphenylacetaldehyde dehydrogenase	1.3.1.48 15-oxoprostaglandin 13-reductase	1.13.11.47 3-hydroxy-4-oxoquinoline 2,4-dioxygenase	1.14.11.47 [50S ribosomal protein L16]-arginine 3-hydroxylase
1.1.1.47 Glucose 1-dehydrogenase (NAD(P)(+))		1.2.1.54 Gamma-guanidinobutyraldehyde dehydrogenase	1.3.1.49 Cis-3,4-dihydrophenanthrene-3,4-diol dehydrogenase	1.13.11.48 3-hydroxy-2-methylquinolin-4-one 2,4-dioxygenase	1.14.11.48 Xanthine dioxygenase
1.1.1.48 D-galactose 1-dehydrogenase		1.2.1.57 Butanal dehydrogenase	1.3.1.51 2'-hydroxydaidzein reductase	1.13.11.49 Chlorite O(2)-lyase	1.14.11.49 Uridine-5'-phosphate dioxygenase
1.1.1.49 Glucose-6-phosphate dehydrogenase (NADP(+))		1.2.1.58 Phenylglyoxylate dehydrogenase (acylating)	1.3.1.53 (3S,4R)-3,4-dihydroxycyclohexa-1,5-diene-1,4-dicarboxylate dehydrogenase	1.13.11.50 Acetylacetone-cleaving enzyme	1.14.11.51 DNA N(6)-methyladenine demethylase
1.1.1.50 3-alpha-hydroxysteroid 3-dehydrogenase (Si-specific)		1.2.1.59 Glyceraldehyde-3-phosphate dehydrogenase (NAD(P)(+)) (phosphorylating)	1.3.1.54 Precorrin-6A reductase	1.13.11.51 9-cis-epoxycarotenoid dioxygenase	1.14.11.52 Validamycin A dioxygenase
1.1.1.51 3(or 17)-beta-hydroxysteroid dehydrogenase		1.2.1.60 5-carboxymethyl-2-hydroxymuconic-semialdehyde dehydrogenase	1.3.1.56 Cis-2,3-dihydrobiphenyl-2,3-diol dehydrogenase	1.13.11.52 Indoleamine 2,3-dioxygenase	1.14.11.53 mRNA N(6)-methyladenine demethylase
1.1.1.52 3-alpha-hydroxycholanate dehydrogenase (NAD(+))		1.2.1.61 4-hydroxymuconic-semialdehyde dehydrogenase	1.3.1.57 Phloroglucinol reductase	1.13.11.53 Acireductone dioxygenase (Ni(2+)-requiring)	1.14.11.54 mRNA N(1)-methyladenine demethylase
1.1.1.53 3-alpha(or 20-beta)-hydroxysteroid dehydrogenase		1.2.1.62 4-formylbenzenesulfonate dehydrogenase	1.3.1.58 2,3-dihydroxy-2,3-dihydro-p-cumate dehydrogenase	1.13.11.54 Acireductone dioxygenase (Fe(2+)-requiring)	1.14.11.55 Ectoine hydroxylase
1.1.1.54 Allyl-alcohol dehydrogenase		1.2.1.63 6-oxohexanoate dehydrogenase	1.3.1.60 Dibenzothiophene dihydrodiol dehydrogenase	1.13.11.55 Sulfur oxygenase/reductase	1.14.11.56 L-proline cis-4-hydroxylase
1.1.1.55 Lactaldehyde reductase (NADPH)		1.2.1.64 4-hydroxybenzaldehyde dehydrogenase (NAD(+))	1.3.1.62 Pimeloyl-CoA dehydrogenase	1.13.11.56 1,2-dihydroxynaphthalene dioxygenase	1.14.11.57 L-proline trans-4-hydroxylase
1.1.1.56 Ribitol 2-dehydrogenase		1.2.1.65 Salicylaldehyde dehydrogenase	1.3.1.64 Phthalate 4,5-cis-dihydrodiol dehydrogenase	1.13.11.57 Gallate dioxygenase	1.14.11.58 Ornithine lipid ester-linked acyl 2-hydroxylase
1.1.1.57 Fructuronate reductase		1.2.1.67 Vanillin dehydrogenase	1.3.1.65 5,6-dihydroxy-3-methyl-2-oxo-1,2,5,6-tetrahydroquinoline dehydrogenase	1.13.11.58 Linoleate 9S-lipoxygenase	1.14.11.59 2,4-dihydroxy-1,4-benzoxazin-3-one-glucoside dioxygenase
1.1.1.58 Tagaturonate reductase		1.2.1.68 Coniferyl-aldehyde dehydrogenase	1.3.1.66 Cis-dihydroethylcatechol dehydrogenase	1.13.11.59 Torulene dioxygenase	1.14.11.60 Scopoletin 8-hydroxylase
1.1.1.59 3-hydroxypropionate dehydrogenase		1.2.1.69 Fluoroacetaldehyde dehydrogenase	1.3.1.67 Cis-1,2-dihydroxy-4-methylcyclohexa-3,5-diene-1-carboxylate	1.13.11.60 Linoleate 8R-lipoxygenase	1.14.11.61 Feruloyl-CoA 6-hydroxylase
1.1.1.60 2-hydroxy-3-oxopropionate reductase		1.2.1.70 Glutamyl-tRNA reductase	1.3.1.68 1,2-dihydroxy-6-methylcyclohexa-3,5-dienecarboxylate dehydrogenase	1.13.11.61 Linolenate 9R-lipoxygenase	1.14.11.62 Trans-4-coumaroyl-CoA 2'-hydroxylase
1.1.1.61 4-hydroxybutyrate dehydrogenase		1.2.1.71 Succinylglutamate-semialdehyde dehydrogenase	1.3.1.69 Zeatin reductase	1.13.11.62 Linoleate 10R-lipoxygenase	1.14.11.63 Peptidyl-lysine (3S)-dioxygenase
1.1.1.62 17-beta-estradiol 17-dehydrogenase		1.2.1.72 Erythrose-4-phosphate dehydrogenase	1.3.1.70 Delta(14)-sterol reductase	1.13.11.63 Beta-carotene 15,15'-dioxygenase	1.14.11.64 Glutarate dioxygenase
1.1.1.64 Testosterone 17-beta-dehydrogenase (NADP(+))		1.2.1.73 Sulfoacetaldehyde dehydrogenase	1.3.1.71 Delta(24(24(1)))-sterol reductase	1.13.11.64 5-nitrosalicylate dioxygenase	1.14.11.65 [Histone H3]-dimethyl-L-lysine(9) demethylase
1.1.1.65 Pyridoxine 4-dehydrogenase		1.2.1.74 Abieta-7,13-dien-18-al dehydrogenase	1.3.1.72 Delta(24)-sterol reductase	1.13.11.65 Carotenoid isomerooxygenase	1.14.11.66 [Histone H3]-trimethyl-L-lysine(9) demethylase
1.1.1.66 Omega-hydroxydecanoate dehydrogenase		1.2.1.75 Malonyl CoA reductase (malonate semialdehyde-forming)	1.3.1.73 1,2-dihydrovomilenine reductase	1.13.11.66 Hydroquinone 1,2-dioxygenase	1.14.11.67 [Histone H3]-trimethyl-L-lysine(4) demethylase
1.1.1.67 Mannitol 2-dehydrogenase		1.2.1.76 Succinate-semialdehyde dehydrogenase (acetylating)	1.3.1.74 2-alkenal reductase (NAD(P)(+))	1.13.11.67 8'-apo-beta-carotenoid 14',13'-cleaving dioxygenase	1.14.11.68 [Histone H3]-trimethyl-L-lysine(27) demethylase
1.1.1.69 Gluconate 5-dehydrogenase		1.2.1.77 3,4-dehydroadipyl-CoA semialdehyde dehydrogenase (NADP(+))	1.3.1.75 3,8-divinyl protochlorophyllide a 8-vinyl-reductase (NADPH)	1.13.11.68 9-cis-beta-carotene 9',10'-cleaving dioxygenase	1.14.11.69 [Histone H3]-trimethyl-L-lysine(36) demethylase
1.1.1.71 Alcohol dehydrogenase (NAD(P)(+))		1.2.1.78 2-formylbenzoate dehydrogenase	1.3.1.76 Precorrin-2 dehydrogenase	1.13.11.69 Carlactone synthase	1.14.11.70 7-deoxycylindrospermopsin hydroxylase
1.1.1.72 Glycerol dehydrogenase (NADP(+))		1.2.1.79 Succinate-semialdehyde dehydrogenase (NADP(+))	1.3.1.77 Anthocyanidin reductase ((2R,3R)-flavan-3-ol-forming)	1.13.11.70 All-trans-10'-apo-beta-carotenal 13,14-cleaving dioxygenase	1.14.11.71 Methylphosphonate hydroxylase
1.1.1.73 Octanol dehydrogenase		1.2.1.80 Long-chain acyl-[acyl-carrier-protein] reductase	1.3.1.78 Arogenate dehydrogenase (NADP(+))	1.13.11.71 Carotenoid-9',10'-cleaving dioxygenase	1.14.11.72 (2-(trimethylamino)ethyl)phosphonate dioxygenase
1.1.1.74 Deleted entry		1.2.1.81 Sulfoacetaldehyde dehydrogenase (acylating)	1.3.1.79 Arogenate dehydrogenase (NAD(P)(+))	1.13.11.72 2-hydroxyethylphosphonate dioxygenase	1.14.11.73 [Protein]-arginine 3-hydroxylase
1.1.1.75 (R)-aminopropanol dehydrogenase		1.2.1.82 Beta-apo-4'-carotenal oxygenase	1.3.1.81 (+)-pulegone reductase	1.13.11.73 Methylphosphonate synthase	1.14.11.74 L-isoleucine 3(1)-dioxygenase
1.1.1.76 (S,S)-butanediol dehydrogenase		1.2.1.83 3-succinoylsemialdehyde-pyridine dehydrogenase	1.3.1.82 (-)-isopiperitenone reductase	1.13.11.74 2-aminophenol 1,6-dioxygenase	1.14.11.75 3(1)-hydroxy-L-isoleucine 4-dioxygenase
1.1.1.77 Lactaldehyde reductase		1.2.1.84 Alcohol-forming fatty acyl-CoA reductase	1.3.1.83 Geranylgeranyl diphosphate reductase	1.13.11.75 All-trans-8'-apo-beta-carotenal 15,15'-oxygenase	1.14.11.76 L-glutamate 3(R)-hydroxylase
1.1.1.78 Methylglyoxal reductase (NADH)		1.2.1.85 2-hydroxymuconate-6-semialdehyde dehydrogenase	1.3.1.84 Acrylyl-CoA reductase (NADPH)	1.13.11.76 2-amino-5-chlorophenol 1,6-dioxygenase	1.14.11.n2 Methylcytosine dioxygenase
1.1.1.79 Glyoxylate reductase (NADP(+))		1.2.1.86 Geranial dehydrogenase	1.3.1.85 Crotonyl-CoA carboxylase/reductase	1.13.11.77 Oleate 10S-lipoxygenase	1.14.11.n4 Ankyrin-repeat-histidine dioxagenase
1.1.1.80 Isopropanol dehydrogenase (NADP(+))		1.2.1.87 Propanal dehydrogenase (CoA-propanoylating)	1.3.1.86 Crotonyl-CoA reductase	1.13.11.78 2-amino-1-hydroxyethylphosphonate dioxygenase (glycine-forming)	1.14.12.- Oxidoreductases With NADH or NADPH as one donor, and incorporation of two atoms of oxygen into one donor.
1.1.1.81 Hydroxypyruvate reductase		1.2.1.88 L-glutamate gamma-semialdehyde dehydrogenase	1.3.1.87 3-(cis-5,6-dihydroxycyclohexa-1,3-dien-1-yl)propanoate dehydrogenase	1.13.11.79 Aerobic 5,6-dimethylbenzimidazole synthase	1.14.12.1 Anthranilate 1,2-dioxygenase (deaminating, decarboxylating)
1.1.1.82 Malate dehydrogenase (NADP(+))		1.2.1.89 D-glyceraldehyde dehydrogenase (NADP(+))	1.3.1.88 tRNA-dihydrouridine(16/17) synthase (NAD(P)(+))	1.13.11.80 (3,5-dihydroxyphenyl)acetyl-CoA 1,2-dioxygenase	1.14.12.3 Benzene 1,2-dioxygenase
1.1.1.83 D-malate dehydrogenase (decarboxylating)		1.2.1.90 Glyceraldehyde-3-phosphate dehydrogenase (NAD(P)(+))	1.3.1.89 tRNA-dihydrouridine(47) synthase (NAD(P)(+))	1.13.11.81 7,8-dihydroneopterin oxygenase	1.14.12.7 Phthalate 4,5-dioxygenase
1.1.1.84 Dimethylmalate dehydrogenase		1.2.1.91 3-oxo-5,6-dehydrosuberyl-CoA semialdehyde dehydrogenase	1.3.1.90 tRNA-dihydrouridine(20a/20b) synthase (NAD(P)(+))	1.13.11.82 8'-apo-carotenoid 13,14-cleaving dioxygenase	1.14.12.8 4-sulfobenzoate 3,4-dioxygenase
1.1.1.85 3-isopropylmalate dehydrogenase		1.2.1.92 3,6-anhydro-alpha-L-galactose dehydrogenase	1.3.1.91 tRNA-dihydrouridine(20) synthase (NAD(P)(+))	1.13.11.83 4-hydroxy-3-prenylphenylpyruvate oxygenase	1.14.12.9 4-chlorophenylacetate 3,4-dioxygenase
1.1.1.86 Ketol-acid reductoisomerase (NADP(+))		1.2.1.94 Farnesal dehydrogenase	1.3.1.92 Artemisinic aldehyde Delta(11(13)) reductase	1.13.11.84 Crocetin dialdehyde synthase	1.14.12.10 Benzoate 1,2-dioxygenase
1.1.1.87 Homoisocitrate dehydrogenase		1.2.1.95 L-2-aminoadipate reductase	1.3.1.93 Very-long-chain enoyl-CoA reductase	1.13.11.85 Exo-cleaving rubber dioxygenase	1.14.12.11 Toluene dioxygenase
1.1.1.88 Hydroxymethylglutaryl-CoA reductase		1.2.1.96 4-hydroxybenzaldehyde dehydrogenase (NADP(+))	1.3.1.94 Polyprenol reductase	1.13.11.86 5-aminosalicylate 1,2-dioxygenase	1.14.12.12 Naphthalene 1,2-dioxygenase
1.1.1.90 Aryl-alcohol dehydrogenase		1.2.1.97 3-sulfolactaldehyde dehydrogenase	1.3.1.95 Acryloyl-CoA reductase (NADH)	1.13.11.87 Endo-cleaving rubber dioxygenase	1.14.12.13 2-halobenzoate 1,2-dioxygenase
1.1.1.91 Aryl-alcohol dehydrogenase (NADP(+))		1.2.1.98 2-hydroxy-2-methylpropanal dehydrogenase	1.3.1.96 Botryococcus squalene synthase	1.13.11.88 Isoeugenol monooxygenase	1.14.12.14 2-aminobenzenesulfonate 2,3-dioxygenase
1.1.1.92 Oxaloglycolate reductase (decarboxylating)		1.2.1.99 4-(gamma-glutamylamino)butanal dehydrogenase	1.3.1.97 Botryococcene synthase	1.13.11.89 (Hydroxymethyl)phosphonate dioxygenase	1.14.12.15 Terephthalate 1,2-dioxygenase
1.1.1.93 Tartrate dehydrogenase		1.2.1.100 5-formyl-3-hydroxy-2-methylpyridine 4-carboxylate 5-dehydrogenase	1.3.1.98 UDP-N-acetylmuramate dehydrogenase	1.13.11.90 (1-hydroxy-2-(trimethylamino)ethyl)phosphonate dioxygenase (glycine- betaine-forming)	1.14.12.16 2-hydroxyquinoline 5,6-dioxygenase
1.1.1.94 Glycerol-3-phosphate dehydrogenase (NAD(P)(+))		1.2.1.101 L-tyrosine reductase	1.3.1.100 Chanoclavine-I aldehyde reductase	1.13.11.91 3-mercaptopropionate dioxygenase	1.14.12.17 Nitric oxide dioxygenase
1.1.1.95 Phosphoglycerate dehydrogenase		1.2.1.102 Isopyridoxal dehydrogenase (5-pyridoxate-forming)	1.3.1.101 2,3-bis-O-geranylgeranyl-sn-glycerol 1-phosphate reductase (NAD(P)H)		1.14.12.18 Biphenyl 2,3-dioxygenase
1.1.1.96 Diiodophenylpyruvate reductase		1.2.1.103 [Amino-group carrier protein]-6-phospho-L-2-aminoadipate reductase	1.3.1.102 2-alkenal reductase (NADP(+))		1.14.12.19 3-phenylpropanoate dioxygenase
1.1.1.97 3-hydroxybenzyl-alcohol dehydrogenase		1.2.1.104 Pyruvate dehydrogenase system	1.3.1.103 2-haloacrylate reductase		1.14.12.22 Carbazole 1,9a-dioxygenase
1.1.1.98 (R)-2-hydroxy-fatty-acid dehydrogenase		1.2.1.105 2-oxoglutarate dehydrogenase system	1.3.1.104 Enoyl-[acyl-carrier-protein] reductase		1.14.12.23 Nitroarene dioxygenase
1.1.1.99 (S)-2-hydroxy-fatty-acid dehydrogenase		1.2.1.106 [Amino-group carrier protein]-5-phospho-L-glutamate reductase	1.3.1.105 2-methylene-furan-3-one reductase		1.14.12.24 2,4-dinitrotoluene dioxygenase
1.1.1.100 3-oxoacyl-[acyl-carrier-protein] reductase		1.2.1.n2 Fatty acyl-CoA reductase	1.3.1.106 Cobalt-precorrin-6A reductase		1.14.12.25 p-cumate 2,3-dioxygenase
1.1.1.101 Acylglycerone-phosphate reductase			1.3.1.107 Sanguinarine reductase		1.14.12.26 Chlorobenzene dioxygenase
1.1.1.102 3-dehydrosphinganine reductase			1.3.1.108 Caffeoyl-CoA reductase		1.14.13.-Oxidoreductases With NADH or NADPH as one donor, and incorporation of one atom of oxygen
1.1.1.103 L-threonine 3-dehydrogenase			1.3.1.109 Butanoyl-CoA dehydrogenase complex (NAD(+), ferredoxin)		1.14.13.1 Salicylate 1-monooxygenase
1.1.1.104 4-oxoproline reductase			1.3.1.110 Lactate dehydrogenase (NAD(+),ferredoxin)		1.14.13.2 4-hydroxybenzoate 3-monooxygenase
1.1.1.105 All-trans-retinol dehydrogenase (NAD(+))			1.3.1.111 Geranylgeranyl-bacteriochlorophyllide a reductase		1.14.13.4 Melilotate 3-monooxygenase
1.1.1.106 Pantoate 4-dehydrogenase			1.3.1.112 Anthocyanidin reductase ((2S)-flavan-3-ol-forming)		1.14.13.5 Imidazoleacetate 4-monooxygenase
1.1.1.107 Pyridoxal 4-dehydrogenase			1.3.1.113 (4-alkanoyl-5-oxo-2,5-dihydrofuran-3-yl)methyl phosphate reductase		1.14.13.6 Orcinol 2-monooxygenase
1.1.1.108 Carnitine 3-dehydrogenase			1.3.1.114 3-dehydro-bile acid Delta(4,6)-reductase		1.14.13.7 Phenol 2-monooxygenase (NADPH)
1.1.1.110 Aromatic 2-oxoacid reductase			1.3.1.115 3-oxocholoyl-CoA 4-desaturase		1.14.13.8 Flavin-containing monooxygenase
1.1.1.111 3-(imidazol-5-yl)lactate dehydrogenase			1.3.1.116 7-beta-hydroxy-3-oxochol-24-oyl-CoA 4-desaturase		1.14.13.9 Kynurenine 3-monooxygenase
1.1.1.112 Indanol dehydrogenase			1.3.1.117 Hydroxycinnamoyl-CoA reductase		1.14.13.10 2,6-dihydroxypyridine 3-monooxygenase
1.1.1.113 L-xylose 1-dehydrogenase			1.3.1.118 Meromycolic acid enoyl-[acyl-carrier-protein] reductase		1.14.13.14 Trans-cinnamate 2-monooxygenase
1.1.1.114 Apiose 1-reductase			1.3.1.119 Chlorobenzene dihydrodiol dehydrogenase		1.14.13.16 Cyclopentanone monooxygenase
1.1.1.115 Ribose 1-dehydrogenase (NADP(+))			1.3.1.120 Cyclohexane-1-carbonyl-CoA reductase (NADP(+))		1.14.13.18 4-hydroxyphenylacetate 1-monooxygenase
1.1.1.116 D-arabinose 1-dehydrogenase (NAD(+))			1.3.1.121 4-amino-4-deoxyprephenate dehydrogenase		1.14.13.19 Taxifolin 8-monooxygenase
1.1.1.117 D-arabinose 1-dehydrogenase (NAD(P)(+))			1.3.1.122 (S)-8-oxocitronellyl enol synthase		1.14.13.20 2,4-dichlorophenol 6-monooxygenase
1.1.1.118 Glucose 1-dehydrogenase (NAD(+))			1.3.1.123 7-epi-iridoid synthase		1.14.13.22 Cyclohexanone monooxygenase
1.1.1.119 Glucose 1-dehydrogenase (NADP(+))			1.3.1.124 2,4-dienoyl-CoA reductase ((3E)-enoyl-CoA-producing)		1.14.13.23 3-hydroxybenzoate 4-monooxygenase
1.1.1.120 Galactose 1-dehydrogenase (NADP(+))			1.3.1.n3 Curcumin reductase		1.14.13.24 3-hydroxybenzoate 6-monooxygenase
1.1.1.121 Aldose 1-dehydrogenase (NAD(+))					1.14.13.25 Methane monooxygenase (soluble)
1.1.1.122 D-threo-aldose 1-dehydrogenase					1.14.13.27 4-aminobenzoate 1-monooxygenase
1.1.1.123 Sorbose 5-dehydrogenase (NADP(+))					1.14.13.29 4-nitrophenol 2-monooxygenase
1.1.1.124 Fructose 5-dehydrogenase (NADP(+))					1.14.13.31 2-nitrophenol 2-monooxygenase
1.1.1.125 2-deoxy-D-gluconate 3-dehydrogenase					1.14.13.32 Albendazole monooxygenase
1.1.1.126 2-dehydro-3-deoxy-D-gluconate 6-dehydrogenase					1.14.13.33 4-hydroxybenzoate 3-monooxygenase (NAD(P)H)
1.1.1.127 2-dehydro-3-deoxy-D-gluconate 5-dehydrogenase					1.14.13.34 Leukotriene-E(4) 20-monooxygenase
1.1.1.128 Deleted entry					1.14.13.35 Anthranilate 3-monooxygenase (deaminating)
1.1.1.129 L-threonate 3-dehydrogenase					1.14.13.38 Anhydrotetracycline 6-monooxygenase
1.1.1.130 3-dehydro-L-gulonate 2-dehydrogenase					1.14.13.39 Nitric-oxide synthase (NADPH)
1.1.1.131 Mannuronate reductase					1.14.13.40 Anthraniloyl-CoA monooxygenase
1.1.1.132 GDP-mannose 6-dehydrogenase					1.14.13.42 Deleted entry
1.1.1.133 dTDP-4-dehydrorhamnose reductase					1.14.13.43 Questin monooxygenase
1.1.1.134 dTDP-6-deoxy-L-talose 4-dehydrogenase					1.14.13.44 2-hydroxybiphenyl 3-monooxygenase
1.1.1.135 GDP-6-deoxy-D-talose 4-dehydrogenase					1.14.13.46 (-)-menthol monooxygenase
1.1.1.136 UDP-N-acetylglucosamine 6-dehydrogenase					1.14.13.50 Pentachlorophenol monooxygenase
1.1.1.137 Ribitol-5-phosphate 2-dehydrogenase					1.14.13.51 6-oxocineole dehydrogenase
1.1.1.138 Mannitol 2-dehydrogenase (NADP(+))					1.14.13.54 Ketosteroid monooxygenase
1.1.1.140 Sorbitol-6-phosphate 2-dehydrogenase					1.14.13.58 Benzoyl-CoA 3-monooxygenase
1.1.1.141 15-hydroxyprostaglandin dehydrogenase (NAD(+))					1.14.13.59 L-lysine N(6)-monooxygenase (NADPH)
1.1.1.142 D-pinitol dehydrogenase					1.14.13.61 2-hydroxyquinoline 8-monooxygenase
1.1.1.143 Sequoyitol dehydrogenase					1.14.13.62 4-hydroxyquinoline 3-monooxygenase
1.1.1.144 Perillyl-alcohol dehydrogenase					1.14.13.63 3-hydroxyphenylacetate 6-hydroxylase
1.1.1.145 3-beta-hydroxy-Delta(5)-steroid dehydrogenase					1.14.13.64 4-hydroxybenzoate 1-hydroxylase
1.1.1.146 11-beta-hydroxysteroid dehydrogenase					1.14.13.65 Deleted entry
1.1.1.147 16-alpha-hydroxysteroid dehydrogenase					1.14.13.66 2-hydroxycyclohexanone 2-monooxygenase
1.1.1.148 Estradiol 17-alpha-dehydrogenase					1.14.13.69 Alkene monooxygenase
1.1.1.149 20-alpha-hydroxysteroid dehydrogenase					1.14.13.81 Magnesium-protoporphyrin IX monomethyl ester (oxidative) cyclase
1.1.1.150 21-hydroxysteroid dehydrogenase (NAD(+))					1.14.13.82 Vanillate monooxygenase
1.1.1.151 21-hydroxysteroid dehydrogenase (NADP(+))					1.14.13.83 Precorrin-3B synthase
1.1.1.152 3-alpha-hydroxy-5-beta-androstane-17-one 3-alpha-dehydrogenase					1.14.13.84 4-hydroxyacetophenone monooxygenase
1.1.1.153 Sepiapterin reductase (L-erythro-7,8-dihydrobiopterin forming)					1.14.13.92 Phenylacetone monooxygenase
1.1.1.154 Ureidoglycolate dehydrogenase					1.14.13.101 Senecionine N-oxygenase
1.1.1.156 Glycerol 2-dehydrogenase (NADP(+))					1.14.13.105 Monocyclic monoterpene ketone monooxygenase
1.1.1.157 3-hydroxybutyryl-CoA dehydrogenase					1.14.13.107 Limonene 1,2-monooxygenase
1.1.1.159 7-alpha-hydroxysteroid dehydrogenase					1.14.13.111 Methanesulfonate monooxygenase (NADH)
1.1.1.160 Dihydrobunolol dehydrogenase					1.14.13.113 FAD-dependent urate hydroxylase
1.1.1.161 Deleted entry					1.14.13.114 6-hydroxynicotinate 3-monooxygenase
1.1.1.162 Erythrulose reductase					1.14.13.122 Chlorophyllide a oxygenase
1.1.1.163 Cyclopentanol dehydrogenase					1.14.13.127 3-(3-hydroxy-phenyl)propanoic acid hydroxylase
1.1.1.164 Hexadecanol dehydrogenase					1.14.13.128 7-methylxanthine demethylase
1.1.1.165 2-alkyn-1-ol dehydrogenase					1.14.13.130 Pyrrole-2-carboxylate monooxygenase
1.1.1.166 Hydroxycyclohexanecarboxylate dehydrogenase					1.14.13.131 Dissimilatory dimethyl-sulfide monooxygenase
1.1.1.167 Hydroxymalonate dehydrogenase					1.14.13.135 1-hydroxy-2-naphthoate hydroxylase
1.1.1.168 2-dehydropantolactone reductase (Re-specific)					1.14.13.146 Taxoid 14-beta-hydroxylase
1.1.1.169 2-dehydropantoate 2-reductase					1.14.13.147 Taxoid 7-beta-hydroxylase
1.1.1.170 3-beta-hydroxysteroid-4-alpha-carboxylate 3-dehydrogenase (decarboxylating)					1.14.13.148 Trimethylamine monooxygenase
1.1.1.172 2-oxoadipate reductase					1.14.13.149 Phenylacetyl-CoA 1,2-epoxidase
1.1.1.173 L-rhamnose 1-dehydrogenase					1.14.13.153 (+)-sabinene 3-hydroxylase
1.1.1.174 Cyclohexane-1,2-diol dehydrogenase					1.14.13.154 Erythromycin 12 hydroxylase
1.1.1.175 D-xylose 1-dehydrogenase					1.14.13.155 Alpha-pinene monooxygenase
1.1.1.176 12-alpha-hydroxysteroid dehydrogenase					1.14.13.160 (2,2,3-trimethyl-5-oxocyclopent-3-enyl)acetyl-CoA 1,5-monooxygenase
1.1.1.177 Glycerol-3-phosphate 1-dehydrogenase (NADP(+))					1.14.13.161 (+)-camphor 6-exo-hydroxylase
1.1.1.178 3-hydroxy-2-methylbutyryl-CoA dehydrogenase					1.14.13.163 6-hydroxy-3-succinoylpyridine 3-monooxygenase
1.1.1.179 D-xylose 1-dehydrogenase (NADP(+), D-xylono-1,5-lactone-forming)					1.14.13.166 4-nitrocatechol 4-monooxygenase
1.1.1.181 Cholest-5-ene-3-beta,7-alpha-diol 3-beta-dehydrogenase					1.14.13.167 4-nitrophenol 4-monooxygenase
1.1.1.183 Geraniol dehydrogenase (NADP(+))					1.14.13.168 Indole-3-pyruvate monooxygenase
1.1.1.184 Carbonyl reductase (NADPH)					1.14.13.170 Pentalenolactone D synthase
1.1.1.185 L-glycol dehydrogenase					1.14.13.171 Neopentalenolactone D synthase
1.1.1.186 dTDP-galactose 6-dehydrogenase					1.14.13.172 Salicylate 5-hydroxylase
1.1.1.187 GDP-4-dehydro-D-rhamnose reductase					1.14.13.178 Methylxanthine N(1)-demethylase
1.1.1.188 Prostaglandin-F synthase					1.14.13.179 Methylxanthine N(3)-demethylase
1.1.1.189 Prostaglandin-E(2) 9-reductase					1.14.13.180 Aklavinone 12-hydroxylase
1.1.1.190 Indole-3-acetaldehyde reductase (NADH)					1.14.13.181 13-deoxydaunorubicin hydroxylase
1.1.1.191 Indole-3-acetaldehyde reductase (NADPH)					1.14.13.182 2-heptyl-3-hydroxy-4(1H)-quinolone synthase
1.1.1.192 Long-chain-alcohol dehydrogenase					1.14.13.187 L-evernosamine nitrososynthase
1.1.1.193 5-amino-6-(5-phosphoribosylamino)uracil reductase					1.14.13.189 5-methyl-1-naphthoate 3-hydroxylase
1.1.1.194 Coniferyl-alcohol dehydrogenase					1.14.13.195 L-ornithine N(5)-monooxygenase (NADPH)
1.1.1.195 Cinnamyl-alcohol dehydrogenase					1.14.13.196 L-ornithine N(5)-monooxygenase (NAD(P)H)
1.1.1.196 15-hydroxyprostaglandin-D dehydrogenase (NADP(+))					1.14.13.200 Tetracenomycin A2 monooxygenase-diooxygenase
1.1.1.197 15-hydroxyprostaglandin dehydrogenase (NADP(+))					1.14.13.208 Benzoyl-CoA 2,3-epoxidase
1.1.1.198 (+)-borneol dehydrogenase					1.14.13.209 Salicyloyl-CoA 5-hydroxylase
1.1.1.199 (S)-usnate reductase					1.14.13.210 4-methyl-5-nitrocatechol 5-monooxygenase
1.1.1.200 Aldose-6-phosphate reductase (NADPH)					1.14.13.211 Rifampicin monooxygenase
1.1.1.201 7-beta-hydroxysteroid dehydrogenase (NADP(+))					1.14.13.212 1,3,7-trimethyluric acid 5-monooxygenase
1.1.1.202 1,3-propanediol dehydrogenase					1.14.13.215 Protoasukamycin 4-monooxygenase
1.1.1.203 Uronate dehydrogenase					1.14.13.216 Asperlicin C monooxygenase
1.1.1.205 IMP dehydrogenase					1.14.13.217 Protodeoxyviolaceinate monooxygenase
1.1.1.206 Tropinone reductase I					1.14.13.218 5-methylphenazine-1-carboxylate 1-monooxygenase
1.1.1.207 (-)-menthol dehydrogenase					1.14.13.219 Resorcinol 4-hydroxylase (NADPH)
1.1.1.208 (+)-neomenthol dehydrogenase					1.14.13.220 Resorcinol 4-hydroxylase (NADH)
1.1.1.209 3(or 17)-alpha-hydroxysteroid dehydrogenase					1.14.13.222 Aurachin C monooxygenase/isomerase
1.1.1.210 3-beta-(or 20-alpha)-hydroxysteroid dehydrogenase					1.14.14.1 Unspecific monooxygenase
1.1.1.211 Long-chain-3-hydroxyacyl-CoA dehydrogenase					1.14.14.3 Bacterial luciferase
1.1.1.212 3-oxoacyl-[acyl-carrier-protein] reductase (NADH)					1.14.14.5 Alkanesulfonate monooxygenase
1.1.1.213 3-alpha-hydroxysteroid dehydrogenase (Re-specific)					1.14.14.8 Anthranilate 3-monooxygenase (FAD)
1.1.1.214 2-dehydropantolactone reductase (Si-specific)					1.14.14.9 4-hydroxyphenylacetate 3-monooxygenase
1.1.1.215 Gluconate 2-dehydrogenase					1.14.14.10 Nitrilotriacetate monooxygenase
1.1.1.216 Farnesol dehydrogenase					1.14.14.11 Styrene monooxygenase
1.1.1.217 Benzyl-2-methyl-hydroxybutyrate dehydrogenase					1.14.14.12 3-hydroxy-9,10-secoandrosta-1,3,5(10)-triene-9,17-dione monooxygenase
1.1.1.218 Morphine 6-dehydrogenase					1.14.14.13 4-(gamma-L-glutamylamino)butanoyl-[BtrI acyl-carrier protein]
1.1.1.219 Dihydroflavanol 4-reductase					1.14.14.14 Aromatase
1.1.1.220 6-pyruvoyltetrahydropterin 2'-reductase					1.14.14.15 (3S)-3-amino-3-(3-chloro-4-hydroxyphenyl)propanoyl-[peptidyl-carrier
1.1.1.221 Vomifoliol dehydrogenase					1.14.14.16 Steroid 21-monooxygenase
1.1.1.222 (R)-4-hydroxyphenyllactate dehydrogenase					1.14.14.17 Squalene monooxygenase
1.1.1.223 Isopiperitenol dehydrogenase					1.14.14.18 Heme oxygenase (biliverdin-producing)
1.1.1.224 Mannose-6-phosphate 6-reductase					1.14.14.19 Steroid 17-alpha-monooxygenase
1.1.1.225 Chlordecone reductase					1.14.14.20 Phenol 2-monooxygenase (FADH(2))
1.1.1.226 4-hydroxycyclohexanecarboxylate dehydrogenase					1.14.14.21 Dibenzothiophene monooxygenase
1.1.1.227 (-)-borneol dehydrogenase					1.14.14.22 Dibenzothiophene sulfone monooxygenase
1.1.1.228 (+)-sabinol dehydrogenase					1.14.14.23 Cholesterol 7-alpha-monooxygenase
1.1.1.229 Diethyl 2-methyl-3-oxosuccinate reductase					1.14.14.24 Vitamin D 25-hydroxylase
1.1.1.230 3-alpha-hydroxyglycyrrhetinate dehydrogenase					1.14.14.25 Cholesterol 24-hydroxylase
1.1.1.231 15-hydroxyprostaglandin-I dehydrogenase (NADP(+))					1.14.14.26 24-hydroxycholesterol 7-alpha-hydroxylase
1.1.1.232 15-hydroxyicosatetraenoate dehydrogenase					1.14.14.27 Resorcinol 4-hydroxylase (FADH(2))
1.1.1.233 N-acylmannosamine 1-dehydrogenase					1.14.14.28 Long-chain alkane monooxygenase
1.1.1.234 Flavanone 4-reductase					1.14.14.29 25/26-hydroxycholesterol 7-alpha-hydroxylase
1.1.1.235 8-oxocoformycin reductase					1.14.14.30 Isobutylamine N-monooxygenase
1.1.1.236 Tropinone reductase II					1.14.14.31 Ipsdienol synthase
1.1.1.237 Hydroxyphenylpyruvate reductase					1.14.14.32 17-alpha-hydroxyprogesterone deacetylase
1.1.1.238 12-beta-hydroxysteroid dehydrogenase					1.14.14.33 Ethylenediaminetetraacetate monooxygenase
1.1.1.239 3-alpha-(17-beta)-hydroxysteroid dehydrogenase (NAD(+))					1.14.14.34 Methanesulfonate monooxygenase (FMNH(2))
1.1.1.240 N-acetylhexosamine 1-dehydrogenase					1.14.14.35 Dimethylsulfone monooxygenase
1.1.1.241 6-endo-hydroxycineole dehydrogenase					1.14.14.36 Tyrosine N-monooxygenase
1.1.1.243 Carveol dehydrogenase					1.14.14.37 4-hydroxyphenylacetaldehyde oxime monooxygenase
1.1.1.244 Methanol dehydrogenase					1.14.14.38 Valine N-monooxygenase
1.1.1.245 Cyclohexanol dehydrogenase					1.14.14.39 Isoleucine N-monooxygenase
1.1.1.247 Codeinone reductase (NADPH)					1.14.14.40 Phenylalanine N-monooxygenase
1.1.1.248 Salutaridine reductase (NADPH)					1.14.14.41 (E)-2-methylbutanal oxime monooxygenase
1.1.1.250 D-arabinitol 2-dehydrogenase					1.14.14.42 Homomethionine N-monooxygenase
1.1.1.251 Galactitol-1-phosphate 5-dehydrogenase					1.14.14.43 (Methylsulfanyl)alkanaldoxime N-monooxygenase
1.1.1.252 Tetrahydroxynaphthalene reductase					1.14.14.44 Phenylacetaldehyde oxime monooxygenase
1.1.1.254 (S)-carnitine 3-dehydrogenase					1.14.14.45 Aromatic aldoxime N-monooxygenase
1.1.1.255 Mannitol dehydrogenase					1.14.14.46 Pimeloyl-[acyl-carrier protein] synthase
1.1.1.256 Fluoren-9-ol dehydrogenase					1.14.14.47 Nitric-oxide synthase (flavodoxin)
1.1.1.257 4-(hydroxymethyl)benzenesulfonate dehydrogenase					1.14.14.48 Jasmonoyl-L-amino acid 12-hydroxylase
1.1.1.258 6-hydroxyhexanoate dehydrogenase					1.14.14.49 12-hydroxyjasmonoyl-L-amino acid 12-hydroxylase
1.1.1.259 3-hydroxypimeloyl-CoA dehydrogenase					1.14.14.50 Tabersonine 3-oxygenase
1.1.1.260 Sulcatone reductase					1.14.14.51 (S)-limonene 6-monooxygenase
1.1.1.261 sn-glycerol-1-phosphate dehydrogenase					1.14.14.52 (S)-limonene 7-monooxygenase
1.1.1.262 4-hydroxythreonine-4-phosphate dehydrogenase					1.14.14.53 (R)-limonene 6-monooxygenase
1.1.1.263 1,5-anhydro-D-fructose reductase					1.14.14.54 Phenylacetate 2-hydroxylase
1.1.1.264 L-idonate 5-dehydrogenase (NAD(P)(+))					1.14.14.55 Quinine 3-monooxygenase
1.1.1.265 3-methylbutanal reductase					1.14.14.56 1,8-cineole 2-exo-monooxygenase
1.1.1.266 dTDP-4-dehydro-6-deoxyglucose reductase					1.14.14.57 Taurochenodeoxycholate 6-alpha-hydroxylase
1.1.1.267 1-deoxy-D-xylulose-5-phosphate reductoisomerase					1.14.14.58 Trimethyltridecatetraene synthase
1.1.1.268 2-(R)-hydroxypropyl-CoM dehydrogenase					1.14.14.59 Dimethylnonatriene synthase
1.1.1.269 2-(S)-hydroxypropyl-CoM dehydrogenase					1.14.14.60 Ferruginol monooxygenase
1.1.1.270 3-beta-hydroxysteroid 3-dehydrogenase					1.14.14.61 Carnosic acid synthase
1.1.1.271 GDP-L-fucose synthase					1.14.14.62 Salviol synthase
1.1.1.272 D-2-hydroxyacid dehydrogenase (NADP(+))					1.14.14.63 Beta-amyrin 16-beta-monooxygenase
1.1.1.273 Vellosimine dehydrogenase					1.14.14.64 Beta-amyrin 6-beta-monooxygenase
1.1.1.274 2,5-didehydrogluconate reductase (2-dehydro-D-gluconate-forming)					1.14.14.65 Sugiol synthase
1.1.1.275 (+)-trans-carveol dehydrogenase					1.14.14.66 Marmesin synthase
1.1.1.276 Serine 3-dehydrogenase (NADP(+))					1.14.14.67 11-hydroxysugiol 20-monooxygenase
1.1.1.277 3-beta-hydroxy-5-beta-steroid dehydrogenase					1.14.14.68 Syn-pimaradiene 3-monooxygenase
1.1.1.278 3-beta-hydroxy-5-alpha-steroid dehydrogenase					1.14.14.69 Ent-cassadiene hydroxylase
1.1.1.279 (R)-3-hydroxyacid-ester dehydrogenase					1.14.14.70 Ent-sandaracopimaradiene 3-hydroxylase
1.1.1.280 (S)-3-hydroxyacid-ester dehydrogenase					1.14.14.71 Cucurbitadienol 11-hydroxylase
1.1.1.281 GDP-4-dehydro-6-deoxy-D-mannose reductase					1.14.14.72 Drimenol monooxygenase
1.1.1.282 Quinate/shikimate dehydrogenase (NAD(P)(+))					1.14.14.73 Albendazole monooxygenase (sufoxide-forming)
1.1.1.283 Methylglyoxal reductase (NADPH)					1.14.14.74 Albendazole monooxygenase (hydroxylating)
1.1.1.284 S-(hydroxymethyl)glutathione dehydrogenase					1.14.14.75 Fenbendazole monooxygenase (4'-hydroxylating)
1.1.1.285 3''-deamino-3''-oxonicotianamine reductase					1.14.14.76 Ent-isokaurene C2/C3-hydroxylase
1.1.1.286 Isocitrate--homoisocitrate dehydrogenase					1.14.14.77 Phenylacetonitrile alpha-monooxygenase
1.1.1.287 D-arabinitol dehydrogenase (NADP(+))					1.14.14.78 Phylloquinone omega-hydroxylase
1.1.1.288 Xanthoxin dehydrogenase					1.14.14.79 Docosahexaenoic acid omega-hydroxylase
1.1.1.289 Sorbose reductase					1.14.14.80 Long-chain fatty acid omega-monooxygenase
1.1.1.290 4-phosphoerythronate dehydrogenase					1.14.14.81 Flavonoid 3',5'-hydroxylase
1.1.1.291 2-hydroxymethylglutarate dehydrogenase					1.14.14.82 Flavonoid 3'-monooxygenase
1.1.1.292 1,5-anhydro-D-fructose reductase (1,5-anhydro-D-mannitol-forming)					1.14.14.83 Geraniol 8-hydroxylase
1.1.1.293 Deleted entry					1.14.14.84 Linalool 8-monooxygenase
1.1.1.294 Chlorophyll(ide) b reductase					1.14.14.85 7-deoxyloganate 7-hydroxylase
1.1.1.295 Momilactone-A synthase					1.14.14.86 Ent-kaurene monooxygenase
1.1.1.296 Dihydrocarveol dehydrogenase					1.14.14.87 2-hydroxyisoflavanone synthase
1.1.1.297 Limonene-1,2-diol dehydrogenase					1.14.14.88 Isoflavone 3'-hydroxylase
1.1.1.298 3-hydroxypropionate dehydrogenase (NADP(+))					1.14.14.89 4'-methoxyisoflavone 2'-hydroxylase
1.1.1.299 Malate dehydrogenase (NAD(P)(+))					1.14.14.90 Isoflavone 2'-hydroxylase
1.1.1.300 NADP-retinol dehydrogenase					1.14.14.91 Trans-cinnamate 4-monooxygenase
1.1.1.301 D-arabitol-phosphate dehydrogenase					1.14.14.92 Benzoate 4-monooxygenase
1.1.1.302 2,5-diamino-6-(ribosylamino)-4(3H)-pyrimidinone 5'-phosphate reductase					1.14.14.93 3,9-dihydroxypterocarpan 6A-monooxygenase
1.1.1.303 Diacetyl reductase ((R)-acetoin forming)					1.14.14.94 Leukotriene-B(4) 20-monooxygenase
1.1.1.304 Diacetyl reductase ((S)-acetoin forming)					1.14.14.95 Germacrene A hydroxylase
1.1.1.305 UDP-glucuronic acid oxidase (UDP-4-keto-hexauronic acid decarboxylating)					1.14.14.96 5-O-(4-coumaroyl)-D-quinate 3'-monooxygenase
1.1.1.306 S-(hydroxymethyl)mycothiol dehydrogenase					1.14.14.97 Methyltetrahydroprotoberberine 14-monooxygenase
1.1.1.307 D-xylose reductase					1.14.14.98 Protopine 6-monooxygenase
1.1.1.308 Sulfopropanediol 3-dehydrogenase					1.14.14.99 (S)-limonene 3-monooxygenase
1.1.1.309 Phosphonoacetaldehyde reductase (NADH)					1.14.14.100 Dihydrosanguinarine 10-monooxygenase
1.1.1.310 (S)-sulfolactate dehydrogenase					1.14.14.101 Dihydrochelirubine 12-monooxygenase
1.1.1.311 (S)-1-phenylethanol dehydrogenase					1.14.14.102 N-methylcoclaurine 3'-monooxygenase
1.1.1.312 2-hydroxy-4-carboxymuconate semialdehyde hemiacetal dehydrogenase					1.14.14.103 Tabersonine 16-hydroxylase
1.1.1.313 Sulfoacetaldehyde reductase					1.14.14.104 Vinorine hydroxylase
1.1.1.314 Germacrene A alcohol dehydrogenase					1.14.14.105 Taxane 10-beta-hydroxylase
1.1.1.315 11-cis-retinol dehydrogenase					1.14.14.106 Taxane 13-alpha-hydroxylase
1.1.1.316 L-galactose 1-dehydrogenase					1.14.14.107 Ent-kaurenoic acid monooxygenase
1.1.1.317 Perakine reductase					1.14.14.108 2,5-diketocamphane 1,2-monooxygenase
1.1.1.318 Eugenol synthase					1.14.14.109 3-hydroxyindolin-2-one monooxygenase
1.1.1.319 Isoeugenol synthase					1.14.14.110 2-hydroxy-1,4-benzoxazin-3-one monooxygenase
1.1.1.320 Benzil reductase ((S)-benzoin forming)					1.14.14.111 9-beta-pimara-7,15-diene oxidase
1.1.1.321 Benzil reductase ((R)-benzoin forming)					1.14.14.112 Ent-cassa-12,15-diene 11-hydroxylase
1.1.1.322 (-)-endo-fenchol dehydrogenase					1.14.14.113 Alpha-humulene 10-hydroxylase
1.1.1.323 (+)-thujan-3-ol dehydrogenase					1.14.14.114 Amorpha-4,11-diene 12 monooxygenase
1.1.1.324 8-hydroxygeraniol dehydrogenase					1.14.14.115 11-oxo-beta-amyrin 30-oxidase
1.1.1.325 Sepiapterin reductase (L-threo-7,8-dihydrobiopterin forming)					1.14.14.116 Averantin hydroxylase
1.1.1.326 Zerumbone synthase					1.14.14.117 Aflatoxin B synthase
1.1.1.327 5-exo-hydroxycamphor dehydrogenase					1.14.14.118 Tryprostatin B 6-hydroxylase
1.1.1.328 Nicotine blue oxidoreductase					1.14.14.119 Fumitremorgin C monooxygenase
1.1.1.329 2-deoxy-scyllo-inosamine dehydrogenase					1.14.14.120 Dammarenediol 12-hydroxylase
1.1.1.330 Very-long-chain 3-oxoacyl-CoA reductase					1.14.14.121 Protopanaxadiol 6-hydroxylase
1.1.1.331 Secoisolariciresinol dehydrogenase					1.14.14.122 Oryzalexin E synthase
1.1.1.332 Chanoclavine-I dehydrogenase					1.14.14.123 Oryzalexin D synthase
1.1.1.333 Decaprenylphospho-beta-D-erythro-pentofuranosid-2-ulose 2-reductase					1.14.14.124 Dihydromonacolin L hydroxylase
1.1.1.334 Methylecgonone reductase					1.14.14.125 Monacolin L hydroxylase
1.1.1.335 UDP-N-acetyl-2-amino-2-deoxyglucuronate dehydrogenase					1.14.14.126 Beta-amyrin 28-monooxygenase
1.1.1.336 UDP-N-acetyl-D-mannosamine dehydrogenase					1.14.14.127 Methyl farnesoate epoxidase
1.1.1.337 L-2-hydroxycarboxylate dehydrogenase (NAD(+))					1.14.14.128 Farnesoate epoxidase
1.1.1.338 (2R)-3-sulfolactate dehydrogenase (NADP(+))					1.14.14.129 Long-chain acyl-CoA omega-monooxygenase
1.1.1.339 dTDP-6-deoxy-L-talose 4-dehydrogenase (NAD(+))					1.14.14.130 Laurate 7-monooxygenase
1.1.1.340 1-deoxy-11-beta-hydroxypentalenate dehydrogenase					1.14.14.131 Bursehernin 5'-monooxygenase
1.1.1.341 CDP-abequose synthase					1.14.14.132 (-)-4'-demethyl-deoxypodophyllotoxin 4-hydroxylase
1.1.1.342 CDP-paratose synthase					1.14.14.133 1,8-cineole 2-endo-monooxygenase
1.1.1.343 Phosphogluconate dehydrogenase (NAD(+)-dependent, decarboxylating)					1.14.14.134 Beta-amyrin 24-hydroxylase
1.1.1.344 dTDP-6-deoxy-L-talose 4-dehydrogenase (NAD(P)(+))					1.14.14.135 Glyceollin synthase
1.1.1.345 D-2-hydroxyacid dehydrogenase (NAD(+))					1.14.14.136 Deoxysarpagine hydroxylase
1.1.1.346 2,5-didehydrogluconate reductase (2-dehydro-L-gulonate-forming)					1.14.14.137 (+)-abscisic acid 8'-hydroxylase
1.1.1.347 Geraniol dehydrogenase (NAD(+))					1.14.14.138 Lithocholate 6-beta-hydroxylase
1.1.1.348 (3R)-2'-hydroxyisoflavanone reductase					1.14.14.139 5-beta-cholestane-3-alpha,7-alpha-diol 12-alpha-hydroxylase
1.1.1.349 Norsolorinic acid ketoreductase					1.14.14.140 Licodione synthase
1.1.1.350 Ureidoglycolate dehydrogenase (NAD(+))					1.14.14.141 Psoralen synthase
1.1.1.351 Phosphogluconate dehydrogenase (NAD(P)(+)-dependent, decarboxylating)					1.14.14.142 8-dimethylallylnaringenin 2'-hydroxylase
1.1.1.352 5'-hydroxyaverantin dehydrogenase					1.14.14.143 (+)-menthofuran synthase
1.1.1.353 Versiconal hemiacetal acetate reductase					1.14.14.144 Abieta-7,13-diene hydroxylase
1.1.1.354 Farnesol dehydrogenase (NAD(+))					1.14.14.145 Abieta-7,13-dien-18-ol hydroxylase
1.1.1.355 2'-dehydrokanamycin reductase					1.14.14.146 Geranylgeraniol 18-hydroxylase
1.1.1.356 GDP-L-colitose synthase					1.14.14.147 3-epi-6-deoxocathasterone 23-monooxygenase
1.1.1.357 3-alpha-hydroxysteroid 3-dehydrogenase					1.14.14.148 Angelicin synthase
1.1.1.358 2-dehydropantolactone reductase					1.14.14.149 5-epiaristolochene 1,3-dihydroxylase
1.1.1.359 Aldose 1-dehydrogenase (NAD(P)(+))					1.14.14.150 Costunolide synthase
1.1.1.360 Glucose/galactose 1-dehydrogenase					1.14.14.151 Premnaspirodiene oxygenase
1.1.1.361 Glucose-6-phosphate 3-dehydrogenase					1.14.14.152 Beta-amyrin 11-oxidase
1.1.1.362 Aklaviketone reductase					1.14.14.153 Indole-2-monooxygenase
1.1.1.363 Glucose-6-phosphate dehydrogenase (NAD(P)(+))					1.14.14.154 Sterol 14-alpha-demethylase
1.1.1.364 dTDP-4-dehydro-6-deoxy-alpha-D-gulose 4-ketoreductase					1.14.14.155 3,6-diketocamphane 1,2-monooxygenase
1.1.1.365 D-galacturonate reductase					1.14.14.156 Tryptophan N-monooxygenase
1.1.1.366 L-idonate 5-dehydrogenase (NAD(+))					1.14.14.157 Indolin-2-one monooxygenase
1.1.1.367 UDP-2-acetamido-2,6-beta-L-arabino-hexul-4-ose reductase					1.14.14.158 Carotene epsilon-hydroxylase
1.1.1.368 6-hydroxycyclohex-1-ene-1-carbonyl-CoA dehydrogenase					1.14.14.159 Dolabradiene monooxygenase
1.1.1.369 D-chiro-inositol 1-dehydrogenase					1.14.14.160 Zealexin A1 synthase
1.1.1.370 Scyllo-inositol 2-dehydrogenase (NAD(+))					1.14.14.161 Nepetalactol monooxygenase
1.1.1.371 Scyllo-inositol 2-dehydrogenase (NADP(+))					1.14.14.162 Flavanone 2-hydroxylase
1.1.1.372 D/L-glyceraldehyde reductase					1.14.14.163 (S)-1-hydroxy-N-methylcanadine 13-hydroxylase
1.1.1.373 Sulfolactaldehyde 3-reductase					1.14.14.164 Fraxetin 5-hydroxylase
1.1.1.374 UDP-N-acetylglucosamine 3-dehydrogenase					1.14.14.165 Indole-3-carbonyl nitrile 4-hydroxylase
1.1.1.375 L-2-hydroxycarboxylate dehydrogenase (NAD(P)(+))					1.14.14.166 (S)-N-methylcanadine 1-hydroxylase
1.1.1.376 L-arabinose 1-dehydrogenase (NAD(P)(+))					1.14.14.167 (13S,14R)-13-O-acetyl-1-hydroxy-N-methylcanadine 8-hydroxylase
1.1.1.377 L-rhamnose 1-dehydrogenase (NADP(+))					1.14.14.168 Germacreene A acid 8-beta-hydroxylase
1.1.1.378 L-rhamnose 1-dehydrogenase (NAD(P)(+))					1.14.14.169 Eupatolide synthase
1.1.1.379 (R)-mandelate dehydrogenase					1.14.14.170 8-epi-inunolide synthase
1.1.1.380 L-gulonate 5-dehydrogenase					1.14.14.171 Beta-amyrin 16-alpha-hydroxylase
1.1.1.381 3-hydroxy acid dehydrogenase					1.14.14.172 3,5,6-trichloropyridin-2-ol monooxygenase
1.1.1.382 Ketol-acid reductoisomerase (NAD(+))					1.14.14.173 2,4,6-trichlorophenol monooxygenase
1.1.1.383 Ketol-acid reductoisomerase (NAD(P)(+))					1.14.14.174 Geranylhydroquinone 3''-hydroxylase
1.1.1.384 dTDP-3,4-didehydro-2,6-dideoxy-alpha-D-glucose 3-reductase					1.14.14.175 Ferruginol synthase
1.1.1.385 Dihydroanticapsin 7-dehydrogenase					1.14.14.176 Taxadiene 5-alpha-hydroxylase
1.1.1.386 Ipsdienol dehydrogenase					1.14.14.177 Ultra-long-chain fatty acid omega-hydroxylase
1.1.1.387 L-serine 3-dehydrogenase (NAD(+))					1.14.15.1 Camphor 5-monooxygenase
1.1.1.388 Glucose-6-phosphate dehydrogenase (NAD(+))					1.14.15.3 Alkane 1-monooxygenase
1.1.1.389 2-dehydro-3-deoxy-L-galactonate 5-dehydrogenase					1.14.15.4 Steroid 11-beta-monooxygenase
1.1.1.390 Sulfoquinovose 1-dehydrogenase					1.14.15.5 Corticosterone 18-monooxygenase
1.1.1.391 3-beta-hydroxycholanate 3-dehydrogenase (NAD(+))					1.14.15.6 Cholesterol monooxygenase (side-chain-cleaving)
1.1.1.392 3-alpha-hydroxycholanate dehydrogenase (NADP(+))					1.14.15.7 Choline monooxygenase
1.1.1.393 3-beta-hydroxycholanate 3-dehydrogenase (NADP(+))					1.14.15.8 Steroid 15-beta-monooxygenase
1.1.1.394 Aurachin B dehydrogenase					1.14.15.9 Spheroidene monooxygenase
1.1.1.395 3-alpha-hydroxybile acid CoA 3-dehydrogenase					1.14.15.10 (+)-camphor 6-endo-hydroxylase
1.1.1.396 Bacteriochlorophyllide-a dehydrogenase					1.14.15.11 Pentalenic acid synthase
1.1.1.397 Beta-methylindole-3-pyruvate reductase					1.14.15.14 Methyl-branched lipid omega-hydroxylase
1.1.1.398 2-glutathionyl-2-methylbut-3-en-1-ol dehydrogenase					1.14.15.15 Cholestanetriol 26-monooxygenase
1.1.1.399 2-oxoglutarate reductase					1.14.15.16 Vitamin D(3) 24-hydroxylase
1.1.1.400 2-methyl-1,2-propanediol dehydrogenase					1.14.15.17 Pheophorbide a oxygenase
1.1.1.401 2-dehydro-3-deoxy-L-rhamnonate dehydrogenase (NAD(+))					1.14.15.18 Calcidiol 1-monooxygenase
1.1.1.402 D-erythritol 1-phosphate dehydrogenase					1.14.15.19 C-19 steroid 1-alpha-hydroxylase
1.1.1.403 D-threitol dehydrogenase (NAD(+))					1.14.15.20 Heme oxygenase (biliverdin-producing, ferredoxin)
1.1.1.404 Tetrachlorobenzoquinone reductase					1.14.15.21 Zeaxanthin epoxidase
1.1.1.405 Ribitol-5-phosphate 2-dehydrogenase (NADP(+))					1.14.15.22 Vitamin D 1,25-hydroxylase
1.1.1.406 Galactitol 2-dehydrogenase (L-tagatose-forming)					1.14.15.23 Chloroacetanilide N-alkylformylase
1.1.1.407 D-altritol 5-dehydrogenase					1.14.15.24 Beta-carotene 3-hydroxylase
1.1.1.408 4-phospho-D-threonate 3-dehydrogenase					1.14.15.25 p-cymene methyl-monooxygenase
1.1.1.409 4-phospho-D-erythronate 3-dehydrogenase					1.14.15.26 Toluene methyl-monooxygenase
1.1.1.410 D-erythronate 2-dehydrogenase					1.14.15.27 Beta-dihydromenaquinone-9 omega-hydroxylase
1.1.1.411 L-threonate 2-dehydrogenase					1.14.15.28 Cholest-4-en-3-one 26-monooxygenase ((25R)-3-oxocholest-4-en-26-oate
1.1.1.412 2-alkyl-3-oxoalkanoate reductase					1.14.15.29 Cholest-4-en-3-one 26-monooxygenase ((25S)-3-oxocholest-4-en-26-oate
1.1.1.413 A-factor type gamma-butyrolactone 1'-reductase (1S-forming)					1.14.15.31 2-hydroxy-5-methyl-1-naphthoate 7-hydroxylase
1.1.1.414 L-galactonate 5-dehydrogenase					1.14.15.33 Pikromycin synthase
1.1.1.415 Noscapine synthase					1.14.15.34 20-oxo-5-O-mycaminosyltylactone 23-monooxygenase
1.1.1.416 Isopyridoxal dehydrogenase (5-pyridoxolactone-forming)					1.14.15.35 6-deoxyerythronolide B hydroxylase
1.1.1.417 3-beta-hydroxysteroid-4-beta-carboxylate 3-dehydrogenase					1.14.15.36 Sterol 14-alpha-demethylase (ferredoxin)
1.1.1.418 Plant 3-beta-hydroxysteroid-4-alpha-carboxylate 3-dehydrogenase					1.14.15.37 Luteothin monooxygenase
1.1.1.419 Nepetalactol dehydrogenase					1.14.15.38 N,N-dimethyl phenylurea N-demethylase
1.1.1.420 D-apiose dehydrogenase					1.14.15.39 Epi-isozizaene 5-monooxygenase
1.1.1.421 D-apionate oxidoisomerase					1.14.16.1 Phenylalanine 4-monooxygenase
1.1.1.422 Pseudoephedrine dehydrogenase					1.14.16.2 Tyrosine 3-monooxygenase
1.1.1.423 (1R,2S)-ephedrine 1-dehydrogenase					1.14.16.3 Deleted entry
1.1.1.424 D-xylose 1-dehydrogenase (NADP(+), D-xylono-1,4-lactone-forming)					1.14.16.4 Tryptophan 5-monooxygenase
1.1.1.425 Levoglucosan dehydrogenase					1.14.16.5 Alkylglycerol monooxygenase
					1.14.16.6 Mandelate 4-monooxygenase
					1.14.16.7 Phenylalanine 3-monooxygenase
					1.14.17.1 Dopamine beta-monooxygenase
					1.14.17.3 Peptidylglycine monooxygenase
					1.14.17.4 Aminocyclopropanecarboxylate oxidase
					1.14.18.1 Tyrosinase
					1.14.18.3 Methane monooxygenase (particulate)
					1.14.18.4 Phosphatidylcholine 12-monooxygenase
					1.14.18.5 Sphingolipid C4-monooxygenase
					1.14.18.6 4-hydroxysphinganine ceramide fatty acyl 2-hydroxylase
					1.14.18.7 Dihydroceramide fatty acyl 2-hydroxylase
					1.14.18.8 7-alpha-hydroxycholest-4-en-3-one 12-alpha-hydroxylase
					1.14.18.9 4-alpha-methylsterol monooxygenase
					1.14.18.10 Plant 4,4-dimethylsterol C-4-alpha-methyl-monooxygenase
					1.14.18.11 Plant 4-alpha-monomethylsterol monooxygenase
					1.14.18.12 2-hydroxy fatty acid dioxygenase
					1.14.19.1 Stearoyl-CoA 9-desaturase
					1.14.19.2 Stearoyl-[acyl-carrier-protein] 9-desaturase
					1.14.19.3 Acyl-CoA 6-desaturase
					1.14.19.4 Acyl-lipid (11-3)-desaturase
					1.14.19.5 Acyl-CoA 11-(Z)-desaturase
					1.14.19.6 Acyl-CoA (9+3)-desaturase
					1.14.19.8 Pentalenolactone synthase
					1.14.19.9 Tryptophan 7-halogenase
					1.14.19.10 Icosanoyl-CoA 5-desaturase
					1.14.19.11 Acyl-[acyl-carrier-protein] 4-desaturase
					1.14.19.13 Acyl-CoA 15-desaturase
					1.14.19.14 Linoleoyl-lipid Delta(9) conjugase
					1.14.19.15 (11Z)-hexadec-11-enoyl-CoA conjugase
					1.14.19.16 Linoleoyl-lipid Delta(12) conjugase (11E,13Z-forming)
					1.14.19.17 Sphingolipid 4-desaturase
					1.14.19.18 Sphingolipid 8-(E)-desaturase
					1.14.19.19 Sphingolipid 10-desaturase
					1.14.19.20 Delta(7)-sterol 5(6)-desaturase
					1.14.19.21 Cholesterol 7-desaturase
					1.14.19.22 Acyl-lipid omega-6 desaturase (cytochrome b5)
					1.14.19.23 Acyl-lipid (n+3)-(Z)-desaturase (ferredoxin)
					1.14.19.24 Acyl-CoA 11-(E)-desaturase
					1.14.19.25 Acyl-lipid omega-3 desaturase (cytochrome b5)
					1.14.19.26 Acyl-[acyl-carrier-protein] 6-desaturase
					1.14.19.27 sn-2 palmitoyl-lipid 9-desaturase
					1.14.19.28 sn-1 stearoyl-lipid 9-desaturase
					1.14.19.29 Sphingolipid 8-(E/Z)-desaturase
					1.14.19.30 Acyl-lipid (8-3)-desaturase
					1.14.19.31 Acyl-lipid (7-3)-desaturase
					1.14.19.32 Palmitoyl-CoA 14-(E/Z)-desaturase
					1.14.19.33 Delta(12) acyl-lipid conjugase (11E,13E-forming)
					1.14.19.34 Acyl-lipid (9+3)-(E)-desaturase
					1.14.19.35 sn-2 acyl-lipid omega-3 desaturase (ferredoxin)
					1.14.19.36 sn-1 acyl-lipid omega-3 desaturase (ferredoxin)
					1.14.19.37 Acyl-CoA 5-desaturase
					1.14.19.38 Acyl-lipid Delta(6)-acetylenase
					1.14.19.39 Acyl-lipid Delta(12)-acetylenase
					1.14.19.40 Hex-5-enoyl-[acyl-carrier protein] acetylenase
					1.14.19.41 Sterol 22-desaturase
					1.14.19.42 Palmitoyl-[glycerolipid] 7-desaturase
					1.14.19.43 Palmitoyl-[glycerolipid] 3-(E)-desaturase
					1.14.19.44 Acyl-CoA (8-3)-desaturase
					1.14.19.45 sn-1 oleoyl-lipid 12-desaturase
					1.14.19.46 sn-1 linoleoyl-lipid 6-desaturase
					1.14.19.47 Acyl-lipid (9-3)-desaturase
					1.14.19.48 Tert-amyl alcohol desaturase
					1.14.19.49 Tetracycline 7-halogenase
					1.14.19.50 Noroxomaritidine synthase
					1.14.19.51 (S)-corytuberine synthase
					1.14.19.52 Camalexin synthase
					1.14.19.53 All-trans-retinol 3,4-desaturase
					1.14.19.54 1,2-dehydroreticuline synthase
					1.14.19.55 4-hydroxybenzoate brominase (decarboxylating)
					1.14.19.56 1H-pyrrole-2-carbonyl-[peptidyl-carrier protein] chlorinase
					1.14.19.57 1H-pyrrole-2-carbonyl-[peptidyl-carrier protein] brominase
					1.14.19.58 Tryptophan 5-halogenase
					1.14.19.59 Tryptophan 6-halogenase
					1.14.19.60 7-chloro-L-tryptophan 6-halogenase
					1.14.19.61 Dihydrorhizobitoxine desaturase
					1.14.19.62 Secologanin synthase
					1.14.19.63 Pseudobaptigenin synthase
					1.14.19.64 (S)-stylopine synthase
					1.14.19.65 (S)-cheilanthifoline synthase
					1.14.19.66 Berbamunine synthase
					1.14.19.67 Salutaridine synthase
					1.14.19.68 (S)-canadine synthase
					1.14.19.69 Biflaviolin synthase
					1.14.19.70 Mycocyclosin synthase
					1.14.19.71 Fumitremorgin C synthase
					1.14.19.72 (-)-pluviatolide synthase
					1.14.19.73 (S)-nandinine synthase
					1.14.19.74 (+)-piperitol/(+)-sesamin synthase
					1.14.19.75 Very-long-chain acyl-lipid omega-9 desaturase
					1.14.19.76 Flavone synthase II
					1.14.19.77 Plasmanylethanolamine desaturase
					1.14.19.78 Decanoyl-[acyl-carrier protein] acetylenase
					1.14.19.n4 Stearoyl-CoA 9-desaturase (NADPH)
					1.14.19.n5 Versicolorin B desaturase
					1.14.20.1 Deacetoxycephalosporin-C synthase
					1.14.20.3 (5R)-carbapenem-3-carboxylate synthase
					1.14.20.4 Anthocyanidin synthase
					1.14.20.5 Flavone synthase I
					1.14.20.6 Flavonol synthase
					1.14.20.7 2-oxoglutarate/L-arginine monooxygenase/decarboxylase (succinate-
					1.14.20.8 (-)-deoxypodophyllotoxin synthase
					1.14.20.9 Tyrosine isonitrile desaturase
					1.14.20.10 Tyrosine isonitrile desaturase/decarboxylase
					1.14.20.11 3-((Z)-2-isocyanoethenyl)-1H-indole synthase
					1.14.20.12 3-((E)-2-isocyanoethenyl)-1H-indole synthase
					1.14.20.14 Hapalindole-type alkaloid chlorinase
					1.14.20.15 L-threonyl-[L-threonyl-carrier protein] 4-chlorinase
					1.14.99.1 Prostaglandin-endoperoxide synthase
					1.14.99.2 Kynurenine 7,8-hydroxylase
					1.14.99.4 Progesterone monooxygenase
					1.14.99.20 Phylloquinone monooxygenase (2,3-epoxidizing)
					1.14.99.21 Latia-luciferin monooxygenase (demethylating)
					1.14.99.22 Ecdysone 20-monooxygenase
					1.14.99.23 3-hydroxybenzoate 2-monooxygenase
					1.14.99.24 Steroid 9-alpha-monooxygenase
					1.14.99.26 2-hydroxypyridine 5-monooxygenase
					1.14.99.29 Deoxyhypusine monooxygenase
					1.14.99.34 Monoprenyl isoflavone epoxidase
					1.14.99.35 Thiophene-2-carbonyl-CoA monooxygenase
					1.14.99.38 Cholesterol 25-monooxygenase
					1.14.99.39 Ammonia monooxygenase
					1.14.99.44 Diapolycopene oxygenase
					1.14.99.46 Pyrimidine monooxygenase
					1.14.99.47 (+)-larreatricin hydroxylase
					1.14.99.48 Heme oxygenase (staphylobilin-producing)
					1.14.99.50 Gamma-glutamyl hercynylcysteine S-oxide synthase
					1.14.99.51 Hercynylcysteine S-oxide synthase
					1.14.99.52 L-cysteinyl-L-histidinylsulfoxide synthase
					1.14.99.53 Lytic chitin monooxygenase
					1.14.99.54 Lytic cellulose monooxygenase (C1-hydroxylating)
					1.14.99.55 Lytic starch monooxygenase
					1.14.99.56 Lytic cellulose monooxygenase (C4-dehydrogenating)
					1.14.99.57 Heme oxygenase (mycobilin-producing)
					1.14.99.58 Heme oxygenase (biliverdin-IX-beta and delta-forming)
					1.14.99.59 Tryptamine 4-monooxygenase
					1.14.99.60 3-demethoxyubiquinol 3-hydroxylase
					1.14.99.61 Cyclooctat-9-en-7-ol 5-monooxygenase
					1.14.99.62 Cyclooctatin synthase
					1.14.99.63 Beta-carotene 4-ketolase
					1.14.99.64 Zeaxanthin 4-ketolase
					1.14.99.65 4-amino-L-phenylalanyl-[CmlP-peptidyl-carrier-protein] 3-hydroxylase
					1.14.99.66 [Histone-H3]-N(6),N(6)-dimethyl-L-lysine(4) FAD-dependent demethylase
					1.14.99.67 Alpha-N-dichloroacetyl-p-aminophenylserinol N-oxygenase
					1.14.99.68 4-aminobenzoate N-oxygenase
					1.14.99.69 tRNA 2-(methylsulfanyl)-N(6)-isopentenyladenosine(37) hydroxylase
					1.14.99.n4 Carotenoid 9,10-dioxygenase

## Sheet: Hydrolases
Hydrolases		Hydrolases
Acting on ester bonds		Acting on carbon-carbon bonds
Carboxylic ester hydrolases		In ketonic substances
3.1.1.1 Carboxylesterase
3.1.1.2 Arylesterase		3.7.1.1 Oxaloacetase
3.1.1.3 Triacylglycerol lipase		3.7.1.2 Fumarylacetoacetase
3.1.1.4 Phospholipase A(2)		3.7.1.3 Kynureninase
3.1.1.5 Lysophospholipase		3.7.1.4 Phloretin hydrolase
3.1.1.6 Acetylesterase		3.7.1.5 Acylpyruvate hydrolase
3.1.1.7 Acetylcholinesterase		3.7.1.6 Acetylpyruvate hydrolase
3.1.1.8 Cholinesterase		3.7.1.7 Beta-diketone hydrolase
3.1.1.10 Tropinesterase		3.7.1.8 2,6-dioxo-6-phenylhexa-3-enoate hydrolase
3.1.1.11 Pectinesterase		3.7.1.9 2-hydroxymuconate-6-semialdehyde hydrolase
3.1.1.13 Sterol esterase		3.7.1.10 Cyclohexane-1,3-dione hydrolase
3.1.1.14 Chlorophyllase		3.7.1.11 Cyclohexane-1,2-dione hydrolase
3.1.1.15 L-arabinonolactonase		3.7.1.12 Cobalt-precorrin 5A hydrolase
3.1.1.17 Gluconolactonase		3.7.1.13 2-hydroxy-6-oxo-6-(2-aminophenyl)hexa-2,4-dienoate hydrolase
3.1.1.19 Uronolactonase		3.7.1.14 2-hydroxy-6-oxonona-2,4-dienedioate hydrolase
3.1.1.20 Tannase		3.7.1.17 4,5-9,10-diseco-3-hydroxy-5,9,17-trioxoandrosta-1(10),2-diene-4-oate
3.1.1.22 Hydroxybutyrate-dimer hydrolase		3.7.1.18 6-oxocamphor hydrolase
3.1.1.23 Acylglycerol lipase		3.7.1.19 2,6-dihydroxypseudooxynicotine hydrolase
3.1.1.24 3-oxoadipate enol-lactonase		3.7.1.20 3-fumarylpyruvate hydrolase
3.1.1.25 1,4-lactonase		3.7.1.21 6-oxocyclohex-1-ene-1-carbonyl-CoA hydratase
3.1.1.26 Galactolipase		3.7.1.22 3D-(3,5/4)-trihydroxycyclohexane-1,2-dione acylhydrolase (decyclizing)
3.1.1.27 4-pyridoxolactonase		3.7.1.23 Maleylpyruvate hydrolase
3.1.1.28 Acylcarnitine hydrolase		3.7.1.24 2,4-diacetylphloroglucinol hydrolase
3.1.1.29 Aminoacyl-tRNA hydrolase		3.7.1.25 2-hydroxy-6-oxohepta-2,4-dienoate hydrolase
3.1.1.30 D-arabinonolactonase		3.7.1.26 2,4-didehydro-3-deoxy-L-rhamnonate hydrolase
3.1.1.31 6-phosphogluconolactonase		3.7.1.27 Neryl diphosphate diphosphatase
3.1.1.32 Phospholipase A(1)
3.1.1.33 6-acetylglucose deacetylase
3.1.1.34 Lipoprotein lipase
3.1.1.35 Dihydrocoumarin hydrolase
3.1.1.36 Limonin-D-ring-lactonase
3.1.1.37 Steroid-lactonase
3.1.1.38 Triacetate-lactonase
3.1.1.39 Actinomycin lactonase
3.1.1.40 Orsellinate-depside hydrolase
3.1.1.41 Cephalosporin-C deacetylase
3.1.1.42 Chlorogenate hydrolase
3.1.1.43 Alpha-amino-acid esterase
3.1.1.44 4-methyloxaloacetate esterase
3.1.1.45 Carboxymethylenebutenolidase
3.1.1.46 Deoxylimonate A-ring-lactonase
3.1.1.47 1-alkyl-2-acetylglycerophosphocholine esterase
3.1.1.48 Fusarinine-C ornithinesterase
3.1.1.49 Sinapine esterase
3.1.1.50 Wax-ester hydrolase
3.1.1.51 Phorbol-diester hydrolase
3.1.1.52 Phosphatidylinositol deacylase
3.1.1.53 Sialate O-acetylesterase
3.1.1.54 Acetoxybutynylbithiophene deacetylase
3.1.1.55 Acetylsalicylate deacetylase
3.1.1.56 Methylumbelliferyl-acetate deacetylase
3.1.1.57 2-pyrone-4,6-dicarboxylate lactonase
3.1.1.58 N-acetylgalactosaminoglycan deacetylase
3.1.1.59 Juvenile-hormone esterase
3.1.1.60 Bis(2-ethylhexyl)phthalate esterase
3.1.1.61 Protein-glutamate methylesterase
3.1.1.63 11-cis-retinyl-palmitate hydrolase
3.1.1.64 Retinoid isomerohydrolase
3.1.1.65 L-rhamnono-1,4-lactonase
3.1.1.66 5-(3,4-diacetoxybut-1-ynyl)-2,2'-bithiophene deacetylase
3.1.1.67 Fatty-acyl-ethyl-ester synthase
3.1.1.68 Xylono-1,4-lactonase
3.1.1.70 Cetraxate benzylesterase
3.1.1.71 Acetylalkylglycerol acetylhydrolase
3.1.1.72 Acetylxylan esterase
3.1.1.73 Feruloyl esterase
3.1.1.74 Cutinase
3.1.1.75 Poly(3-hydroxybutyrate) depolymerase
3.1.1.76 Poly(3-hydroxyoctanoate) depolymerase
3.1.1.77 Acyloxyacyl hydrolase
3.1.1.78 Polyneuridine-aldehyde esterase
3.1.1.79 Hormone-sensitive lipase
3.1.1.80 Acetylajmaline esterase
3.1.1.81 Quorum-quenching N-acyl-homoserine lactonase
3.1.1.82 Pheophorbidase
3.1.1.83 Monoterpene epsilon-lactone hydrolase
3.1.1.84 Cocaine esterase
3.1.1.85 Pimeloyl-[acyl-carrier protein] methyl ester esterase
3.1.1.86 Rhamnogalacturonan acetylesterase
3.1.1.87 Fumonisin B1 esterase
3.1.1.88 Pyrethroid hydrolase
3.1.1.89 Protein phosphatase methylesterase-1
3.1.1.90 All-trans-retinyl ester 13-cis isomerohydrolase
3.1.1.91 2-oxo-3-(5-oxofuran-2-ylidene)propanoate lactonase
3.1.1.92 4-sulfomuconolactone hydrolase
3.1.1.93 Mycophenolic acid acyl-glucuronide esterase
3.1.1.94 Versiconal hemiacetal acetate esterase
3.1.1.95 Aclacinomycin methylesterase
3.1.1.96 D-aminoacyl-tRNA deacylase
3.1.1.97 Methylated diphthine methylhydrolase
3.1.1.98 [Wnt protein] O-palmitoleoyl-L-serine hydrolase
3.1.1.99 6-deoxy-6-sulfogluconolactonase
3.1.1.100 Chlorophyllide a hydrolase
3.1.1.101 Poly(ethylene terephthalate) hydrolase
3.1.1.102 Mono(ethylene terephthalate) hydrolase
3.1.1.103 Teichoic acid D-alanine hydrolase
3.1.1.104 5-phospho-D-xylono-1,4-lactonase
3.1.1.105 3-O-acetylpapaveroxine carboxylesterase
3.1.1.106 O-acetyl-ADP-ribose deacetylase
3.1.1.107 Apo-salmochelin esterase
3.1.1.108 Iron(III) enterobactin esterase
3.1.1.109 Iron(III) salmochelin esterase
3.1.1.110 Xylono-1,5-lactonase
3.1.1.111 Phosphatidylserine sn-1 acylhydrolase
3.1.1.112 Isoamyl acetate esterase
3.1.1.113 Ethyl acetate hydrolase
3.1.1.114 Methyl acetate hydrolase
3.1.1.115 D-apionolactonase
3.1.1.116 sn-1-specific diacylglycerol lipase
3.1.1.117 (4-O-methyl)-D-glucuronate--lignin esterase
3.1.1.n2 Protein-S-isoprenylcysteine alpha-carbonyl methylesterase

## Sheet: Transferases
2. 3. 1.-	2. 4. 1.-	2.8.3.-
Acyltransferases	Glycosyltransferases	Transferring sulfur-containing groups
Transferring groups other than amino-acyl groups	Hexosyltransferases.	CoA-transferases
2.3.1.1 Amino-acid N-acetyltransferase	2.4.1.1 Glycogen phosphorylase	2.8.3.1 Propionate CoA-transferase
2.3.1.2 Imidazole N-acetyltransferase	2.4.1.2 Dextrin dextranase	2.8.3.2 Oxalate CoA-transferase
2.3.1.3 Glucosamine N-acetyltransferase	2.4.1.4 Amylosucrase	2.8.3.3 Malonate CoA-transferase
2.3.1.4 Glucosamine-phosphate N-acetyltransferase	2.4.1.5 Dextransucrase	2.8.3.4 Deleted entry
2.3.1.5 Arylamine N-acetyltransferase	2.4.1.7 Sucrose phosphorylase	2.8.3.5 3-oxoacid CoA-transferase
2.3.1.6 Choline O-acetyltransferase	2.4.1.8 Maltose phosphorylase	2.8.3.6 3-oxoadipate CoA-transferase
2.3.1.7 Carnitine O-acetyltransferase	2.4.1.9 Inulosucrase	2.8.3.7 Deleted entry
2.3.1.8 Phosphate acetyltransferase	2.4.1.10 Levansucrase	2.8.3.8 Acetate CoA-transferase
2.3.1.9 Acetyl-CoA C-acetyltransferase	2.4.1.11 Glycogen(starch) synthase	2.8.3.9 Butyrate--acetoacetate CoA-transferase
2.3.1.10 Hydrogen-sulfide S-acetyltransferase	2.4.1.12 Cellulose synthase (UDP-forming)	2.8.3.10 Citrate CoA-transferase
2.3.1.11 Thioethanolamine S-acetyltransferase	2.4.1.13 Sucrose synthase	2.8.3.11 Citramalate CoA-transferase
2.3.1.12 Dihydrolipoyllysine-residue acetyltransferase	2.4.1.14 Sucrose-phosphate synthase	2.8.3.12 Glutaconate CoA-transferase
2.3.1.13 Glycine N-acyltransferase	2.4.1.15 Alpha,alpha-trehalose-phosphate synthase (UDP-forming)	2.8.3.13 Succinate--hydroxymethylglutarate CoA-transferase
2.3.1.14 Glutamine N-phenylacetyltransferase	2.4.1.16 Chitin synthase	2.8.3.14 5-hydroxypentanoate CoA-transferase
2.3.1.15 Glycerol-3-phosphate 1-O-acyltransferase	2.4.1.17 Glucuronosyltransferase	2.8.3.15 Succinyl-CoA:(R)-benzylsuccinate CoA-transferase
2.3.1.16 Acetyl-CoA C-acyltransferase	2.4.1.18 1,4-alpha-glucan branching enzyme	2.8.3.16 Formyl-CoA transferase
2.3.1.17 Aspartate N-acetyltransferase	2.4.1.19 Cyclomaltodextrin glucanotransferase	2.8.3.17 3-(aryl)acryloyl-CoA:(R)-3-(aryl)lactate CoA-transferase
2.3.1.18 Galactoside O-acetyltransferase	2.4.1.20 Cellobiose phosphorylase	2.8.3.18 Succinyl-CoA:acetate CoA-transferase
2.3.1.19 Phosphate butyryltransferase	2.4.1.21 Starch synthase	2.8.3.19 CoA:oxalate CoA-transferase
2.3.1.20 Diacylglycerol O-acyltransferase	2.4.1.22 Lactose synthase	2.8.3.20 Succinyl-CoA--D-citramalate CoA-transferase
2.3.1.21 Carnitine O-palmitoyltransferase	2.4.1.23 Sphingosine beta-galactosyltransferase	2.8.3.21 L-carnitine CoA-transferase
2.3.1.22 2-acylglycerol O-acyltransferase	2.4.1.24 1,4-alpha-glucan 6-alpha-glucosyltransferase	2.8.3.22 Succinyl-CoA--L-malate CoA-transferase
2.3.1.23 1-acylglycerophosphocholine O-acyltransferase	2.4.1.25 4-alpha-glucanotransferase	2.8.3.23 Caffeate CoA-transferase
2.3.1.24 Sphingosine N-acyltransferase	2.4.1.26 DNA alpha-glucosyltransferase	2.8.3.24 (R)-2-hydroxy-4-methylpentanoate CoA-transferase
2.3.1.25 Plasmalogen synthase	2.4.1.27 DNA beta-glucosyltransferase	2.8.3.25 Bile acid CoA-transferase
2.3.1.26 Sterol O-acyltransferase	2.4.1.28 Glucosyl-DNA beta-glucosyltransferase	2.8.3.26 Succinyl-CoA:mesaconate CoA transferase
2.3.1.27 Cortisol O-acetyltransferase	2.4.1.29 Cellulose synthase (GDP-forming)
2.3.1.28 Chloramphenicol O-acetyltransferase	2.4.1.30 1,3-beta-oligoglucan phosphorylase
2.3.1.29 Glycine C-acetyltransferase	2.4.1.31 Laminaribiose phosphorylase
2.3.1.30 Serine O-acetyltransferase	2.4.1.32 Glucomannan 4-beta-mannosyltransferase
2.3.1.31 Homoserine O-acetyltransferase	2.4.1.33 Mannuronan synthase
2.3.1.32 Lysine N-acetyltransferase	2.4.1.34 1,3-beta-glucan synthase
2.3.1.33 Histidine N-acetyltransferase	2.4.1.35 Phenol beta-glucosyltransferase
2.3.1.34 D-tryptophan N-acetyltransferase	2.4.1.36 Alpha,alpha-trehalose-phosphate synthase (GDP-forming)
2.3.1.35 Glutamate N-acetyltransferase	2.4.1.37 Fucosylgalactoside 3-alpha-galactosyltransferase
2.3.1.36 D-amino-acid N-acetyltransferase	2.4.1.38 Beta-N-acetylglucosaminylglycopeptide beta-1,4-galactosyltransferase
2.3.1.37 5-aminolevulinate synthase	2.4.1.39 Steroid N-acetylglucosaminyltransferase
2.3.1.38 [Acyl-carrier-protein] S-acetyltransferase	2.4.1.40 Glycoprotein-fucosylgalactoside alpha-N-acetylgalactosaminyltransferase
2.3.1.39 [Acyl-carrier-protein] S-malonyltransferase	2.4.1.41 Polypeptide N-acetylgalactosaminyltransferase
2.3.1.40 Acyl-[acyl-carrier-protein]--phospholipid O-acyltransferase	2.4.1.43 Polygalacturonate 4-alpha-galacturonosyltransferase
2.3.1.41 Beta-ketoacyl-[acyl-carrier-protein] synthase I	2.4.1.44 Lipopolysaccharide 3-alpha-galactosyltransferase
2.3.1.42 Glycerone-phosphate O-acyltransferase	2.4.1.46 Monogalactosyldiacylglycerol synthase
2.3.1.43 Phosphatidylcholine--sterol O-acyltransferase	2.4.1.47 N-acylsphingosine galactosyltransferase
2.3.1.44 N-acetylneuraminate 4-O-acetyltransferase	2.4.1.48 Heteroglycan alpha-mannosyltransferase
2.3.1.45 N-acetylneuraminate 7-O(or 9-O)-acetyltransferase	2.4.1.49 Cellodextrin phosphorylase
2.3.1.46 Homoserine O-succinyltransferase	2.4.1.50 Procollagen galactosyltransferase
2.3.1.47 8-amino-7-oxononanoate synthase	2.4.1.52 Poly(glycerol-phosphate) alpha-glucosyltransferase
2.3.1.48 Histone acetyltransferase	2.4.1.53 Poly(ribitol-phosphate) beta-glucosyltransferase
2.3.1.49 Deacetyl-[citrate-(pro-3S)-lyase] S-acetyltransferase	2.4.1.54 Undecaprenyl-phosphate mannosyltransferase
2.3.1.50 Serine C-palmitoyltransferase	2.4.1.56 Lipopolysaccharide N-acetylglucosaminyltransferase
2.3.1.51 1-acylglycerol-3-phosphate O-acyltransferase	2.4.1.58 Lipopolysaccharide glucosyltransferase I
2.3.1.52 2-acylglycerol-3-phosphate O-acyltransferase	2.4.1.60 CDP-abequose:alpha-D-Man-(1->4)-alpha-L-Rha-(1->3)-alpha-D-Gal-PP-Und
2.3.1.53 Phenylalanine N-acetyltransferase	2.4.1.62 Ganglioside galactosyltransferase
2.3.1.54 Formate C-acetyltransferase	2.4.1.63 Linamarin synthase
2.3.1.55 Transferred entry: 2.3.1.82	2.4.1.64 Alpha,alpha-trehalose phosphorylase
2.3.1.56 Aromatic-hydroxylamine O-acetyltransferase	2.4.1.65 3-galactosyl-N-acetylglucosaminide 4-alpha-L-fucosyltransferase
2.3.1.57 Diamine N-acetyltransferase	2.4.1.66 Procollagen glucosyltransferase
2.3.1.58 2,3-diaminopropionate N-oxalyltransferase	2.4.1.67 Galactinol--raffinose galactosyltransferase
2.3.1.59 Gentamicin 2'-N-acetyltransferase	2.4.1.68 Glycoprotein 6-alpha-L-fucosyltransferase
2.3.1.60 Gentamicin 3-N-acetyltransferase	2.4.1.69 Type 1 galactoside alpha-(1,2)-fucosyltransferase
2.3.1.61 Dihydrolipoyllysine-residue succinyltransferase	2.4.1.70 Poly(ribitol-phosphate) alpha-N-acetylglucosaminyltransferase
2.3.1.62 2-acylglycerophosphocholine O-acyltransferase	2.4.1.71 Arylamine glucosyltransferase
2.3.1.63 1-alkylglycerophosphocholine O-acyltransferase	2.4.1.73 Lipopolysaccharide glucosyltransferase II
2.3.1.64 Agmatine N(4)-coumaroyltransferase	2.4.1.74 Glycosaminoglycan galactosyltransferase
2.3.1.65 Bile acid-CoA:amino acid N-acyltransferase	2.4.1.78 Phosphopolyprenol glucosyltransferase
2.3.1.66 Leucine N-acetyltransferase	2.4.1.79 Globotriaosylceramide 3-beta-N-acetylgalactosaminyltransferase
2.3.1.67 1-alkylglycerophosphocholine O-acetyltransferase	2.4.1.80 Ceramide glucosyltransferase
2.3.1.68 Glutamine N-acyltransferase	2.4.1.81 Flavone 7-O-beta-glucosyltransferase
2.3.1.69 Monoterpenol O-acetyltransferase	2.4.1.82 Galactinol--sucrose galactosyltransferase
2.3.1.70 Deleted entry	2.4.1.83 Dolichyl-phosphate beta-D-mannosyltransferase
2.3.1.71 Glycine N-benzoyltransferase	2.4.1.85 Cyanohydrin beta-glucosyltransferase
2.3.1.72 Indoleacetylglucose--inositol O-acyltransferase	2.4.1.86 N-acetyl-beta-D-glucosaminide beta-(1,3)-galactosyltransferase
2.3.1.73 Diacylglycerol--sterol O-acyltransferase	2.4.1.87 N-acetyllactosaminide 3-alpha-galactosyltransferase
2.3.1.74 Chalcone synthase	2.4.1.88 Globoside alpha-N-acetylgalactosaminyltransferase
2.3.1.75 Long-chain-alcohol O-fatty-acyltransferase	2.4.1.90 N-acetyllactosamine synthase
2.3.1.76 Retinol O-fatty-acyltransferase	2.4.1.91 Flavonol 3-O-glucosyltransferase
2.3.1.77 Triacylglycerol--sterol O-acyltransferase	2.4.1.92 (N-acetylneuraminyl)-galactosylglucosylceramide
2.3.1.78 Heparan-alpha-glucosaminide N-acetyltransferase	2.4.1.94 Protein N-acetylglucosaminyltransferase
2.3.1.79 Maltose O-acetyltransferase	2.4.1.96 sn-glycerol-3-phosphate 1-galactosyltransferase
2.3.1.80 Cysteine-S-conjugate N-acetyltransferase	2.4.1.97 1,3-beta-D-glucan phosphorylase
2.3.1.81 Aminoglycoside N(3)-acetyltransferase	2.4.1.99 Sucrose:sucrose fructosyltransferase
2.3.1.82 Aminoglycoside 6'-N-acetyltransferase	2.4.1.100 2,1-fructan:2,1-fructan 1-fructosyltransferase
2.3.1.83 Phosphatidylcholine--dolichol O-acyltransferase	2.4.1.101 Alpha-1,3-mannosyl-glycoprotein 2-beta-N-acetylglucosaminyltransferase
2.3.1.84 Alcohol O-acetyltransferase	2.4.1.102 Beta-1,3-galactosyl-O-glycosyl-glycoprotein beta-1,6-N-
2.3.1.85 Fatty-acid synthase system	2.4.1.103 Alizarin 2-beta-glucosyltransferase
2.3.1.86 Fatty-acyl-CoA synthase system	2.4.1.104 o-dihydroxycoumarin 7-O-glucosyltransferase
2.3.1.87 Aralkylamine N-acetyltransferase	2.4.1.105 Vitexin beta-glucosyltransferase
2.3.1.89 Tetrahydrodipicolinate N-acetyltransferase	2.4.1.106 Isovitexin beta-glucosyltransferase
2.3.1.90 Beta-glucogallin O-galloyltransferase	2.4.1.109 Dolichyl-phosphate-mannose--protein mannosyltransferase
2.3.1.91 Sinapoylglucose--choline O-sinapoyltransferase	2.4.1.110 tRNA-queuosine beta-mannosyltransferase
2.3.1.92 Sinapoylglucose--malate O-sinapoyltransferase	2.4.1.111 Coniferyl-alcohol glucosyltransferase
2.3.1.93 13-hydroxylupanine O-tigloyltransferase	2.4.1.113 Alpha-1,4-glucan-protein synthase (ADP-forming)
2.3.1.94 6-deoxyerythronolide-B synthase	2.4.1.114 2-coumarate O-beta-glucosyltransferase
2.3.1.95 Trihydroxystilbene synthase	2.4.1.115 Anthocyanidin 3-O-glucosyltransferase
2.3.1.96 Deleted entry	2.4.1.116 Cyanidin 3-O-rutinoside 5-O-glucosyltransferase
2.3.1.97 Glycylpeptide N-tetradecanoyltransferase	2.4.1.117 Dolichyl-phosphate beta-glucosyltransferase
2.3.1.98 Chlorogenate--glucarate O-hydroxycinnamoyltransferase	2.4.1.118 Cytokinin 7-beta-glucosyltransferase
2.3.1.99 Quinate O-hydroxycinnamoyltransferase	2.4.1.120 Sinapate 1-glucosyltransferase
2.3.1.100 [Myelin-proteolipid] O-palmitoyltransferase	2.4.1.121 Indole-3-acetate beta-glucosyltransferase
2.3.1.101 Formylmethanofuran--tetrahydromethanopterin N-formyltransferase	2.4.1.122 N-acetylgalactosaminide beta-1,3-galactosyltransferase
2.3.1.102 N(6)-hydroxylysine O-acetyltransferase	2.4.1.123 Inositol 3-alpha-galactosyltransferase
2.3.1.103 Sinapoylglucose--sinapoylglucose O-sinapoyltransferase	2.4.1.125 Sucrose--1,6-alpha-glucan 3(6)-alpha-glucosyltransferase
2.3.1.105 Alkylglycerophosphate 2-O-acetyltransferase	2.4.1.126 Hydroxycinnamate 4-beta-glucosyltransferase
2.3.1.106 Tartronate O-hydroxycinnamoyltransferase	2.4.1.127 Monoterpenol beta-glucosyltransferase
2.3.1.107 Deacetylvindoline O-acetyltransferase	2.4.1.128 Scopoletin glucosyltransferase
2.3.1.108 Alpha-tubulin N-acetyltransferase	2.4.1.129 Peptidoglycan glycosyltransferase
2.3.1.109 Arginine N-succinyltransferase	2.4.1.131 GDP-Man:Man(3)GlcNAc(2)-PP-dolichol alpha-1,2-mannosyltransferase
2.3.1.110 Tyramine N-feruloyltransferase	2.4.1.132 GDP-Man:Man(1)GlcNAc(2)-PP-dolichol alpha-1,3-mannosyltransferase
2.3.1.111 Mycocerosate synthase	2.4.1.133 Xylosylprotein 4-beta-galactosyltransferase
2.3.1.112 D-tryptophan N-malonyltransferase	2.4.1.134 Galactosylxylosylprotein 3-beta-galactosyltransferase
2.3.1.113 Anthranilate N-malonyltransferase	2.4.1.135 Galactosylgalactosylxylosylprotein 3-beta-glucuronosyltransferase
2.3.1.114 3,4-dichloroaniline N-malonyltransferase	2.4.1.136 Gallate 1-beta-glucosyltransferase
2.3.1.115 Isoflavone-7-O-beta-glucoside 6''-O-malonyltransferase	2.4.1.137 sn-glycerol-3-phosphate 2-alpha-galactosyltransferase
2.3.1.116 Flavonol-3-O-beta-glucoside O-malonyltransferase	2.4.1.138 Mannotetraose 2-alpha-N-acetylglucosaminyltransferase
2.3.1.117 2,3,4,5-tetrahydropyridine-2,6-dicarboxylate N-succinyltransferase	2.4.1.139 Maltose synthase
2.3.1.118 N-hydroxyarylamine O-acetyltransferase	2.4.1.140 Alternansucrase
2.3.1.121 1-alkenylglycerophosphoethanolamine O-acyltransferase	2.4.1.141 N-acetylglucosaminyldiphosphodolichol N-acetylglucosaminyltransferase
2.3.1.122 Trehalose O-mycolyltransferase	2.4.1.142 Chitobiosyldiphosphodolichol beta-mannosyltransferase
2.3.1.123 Dolichol O-acyltransferase	2.4.1.143 Alpha-1,6-mannosyl-glycoprotein 2-beta-N-acetylglucosaminyltransferase
2.3.1.125 1-alkyl-2-acetylglycerol O-acyltransferase	2.4.1.144 Beta-1,4-mannosyl-glycoprotein 4-beta-N-acetylglucosaminyltransferase
2.3.1.126 Isocitrate O-dihydroxycinnamoyltransferase	2.4.1.145 Alpha-1,3-mannosyl-glycoprotein 4-beta-N-acetylglucosaminyltransferase
2.3.1.127 Ornithine N-benzoyltransferase	2.4.1.146 Beta-1,3-galactosyl-O-glycosyl-glycoprotein beta-1,3-N-
2.3.1.129 Acyl-[acyl-carrier-protein]--UDP-N-acetylglucosamine O-acyltransferase	2.4.1.147 Acetylgalactosaminyl-O-glycosyl-glycoprotein beta-1,3-N-
2.3.1.130 Galactarate O-hydroxycinnamoyltransferase	2.4.1.148 Acetylgalactosaminyl-O-glycosyl-glycoprotein beta-1,6-N-
2.3.1.131 Glucarate O-hydroxycinnamoyltransferase	2.4.1.149 N-acetyllactosaminide beta-1,3-N-acetylglucosaminyltransferase
2.3.1.132 Glucarolactone O-hydroxycinnamoyltransferase	2.4.1.150 N-acetyllactosaminide beta-1,6-N-acetylglucosaminyltransferase
2.3.1.133 Shikimate O-hydroxycinnamoyltransferase	2.4.1.152 4-galactosyl-N-acetylglucosaminide 3-alpha-L-fucosyltransferase
2.3.1.134 Galactolipid O-acyltransferase	2.4.1.153 UDP-N-acetylglucosamine--dolichyl-phosphate
2.3.1.135 Phosphatidylcholine--retinol O-acyltransferase	2.4.1.155 Alpha-1,6-mannosyl-glycoprotein 6-beta-N-acetylglucosaminyltransferase
2.3.1.136 Polysialic-acid O-acetyltransferase	2.4.1.156 Indolylacetyl-myo-inositol galactosyltransferase
2.3.1.137 Carnitine O-octanoyltransferase	2.4.1.158 13-hydroxydocosanoate 13-beta-glucosyltransferase
2.3.1.138 Putrescine N-hydroxycinnamoyltransferase	2.4.1.159 Flavonol-3-O-glucoside L-rhamnosyltransferase
2.3.1.139 Ecdysone O-acyltransferase	2.4.1.160 Pyridoxine 5'-O-beta-D-glucosyltransferase
2.3.1.140 Rosmarinate synthase	2.4.1.161 Oligosaccharide 4-alpha-D-glucosyltransferase
2.3.1.141 Galactosylacylglycerol O-acyltransferase	2.4.1.162 Aldose beta-D-fructosyltransferase
2.3.1.142 Glycoprotein O-fatty-acyltransferase	2.4.1.164 Galactosyl-N-acetylglucosaminylgalactosylglucosyl-ceramide beta-1,6-N-
2.3.1.143 Beta-glucogallin--tetrakisgalloylglucose O-galloyltransferase	2.4.1.165 N-acetylneuraminylgalactosylglucosylceramide beta-1,4-N-
2.3.1.144 Anthranilate N-benzoyltransferase	2.4.1.166 Raffinose--raffinose alpha-galactosyltransferase
2.3.1.145 Piperidine N-piperoyltransferase	2.4.1.167 Sucrose 6(F)-alpha-galactosyltransferase
2.3.1.146 Pinosylvin synthase	2.4.1.168 Xyloglucan 4-glucosyltransferase
2.3.1.147 Glycerophospholipid arachidonoyl-transferase (CoA-independent)	2.4.1.170 Isoflavone 7-O-glucosyltransferase
2.3.1.148 Glycerophospholipid acyltransferase (CoA-dependent)	2.4.1.171 Methyl-ONN-azoxymethanol beta-D-glucosyltransferase
2.3.1.149 Platelet-activating factor acetyltransferase	2.4.1.172 Salicyl-alcohol beta-D-glucosyltransferase
2.3.1.150 Salutaridinol 7-O-acetyltransferase	2.4.1.173 Sterol 3-beta-glucosyltransferase
2.3.1.151 2,3',4,6-tetrahydroxybenzophenone synthase	2.4.1.174 Glucuronylgalactosylproteoglycan 4-beta-N-
2.3.1.152 Alcohol O-cinnamoyltransferase	2.4.1.175 Glucuronosyl-N-acetylgalactosaminyl-proteoglycan 4-beta-N-
2.3.1.153 Anthocyanin 5-(6'''-hydroxycinnamoyltransferase)	2.4.1.176 Gibberellin beta-D-glucosyltransferase
2.3.1.155 Acetyl-CoA C-myristoyltransferase	2.4.1.177 Cinnamate beta-D-glucosyltransferase
2.3.1.156 Phloroisovalerophenone synthase	2.4.1.178 Hydroxymandelonitrile glucosyltransferase
2.3.1.157 Glucosamine-1-phosphate N-acetyltransferase	2.4.1.179 Lactosylceramide beta-1,3-galactosyltransferase
2.3.1.158 Phospholipid:diacylglycerol acyltransferase	2.4.1.180 Lipopolysaccharide N-acetylmannosaminouronosyltransferase
2.3.1.159 Acridone synthase	2.4.1.181 Hydroxyanthraquinone glucosyltransferase
2.3.1.160 Vinorine synthase	2.4.1.182 Lipid-A-disaccharide synthase
2.3.1.161 Lovastatin nonaketide synthase	2.4.1.183 Alpha-1,3-glucan synthase
2.3.1.162 Taxadien-5-alpha-ol O-acetyltransferase	2.4.1.184 Galactolipid galactosyltransferase
2.3.1.163 10-hydroxytaxane O-acetyltransferase	2.4.1.185 Flavanone 7-O-beta-glucosyltransferase
2.3.1.164 Isopenicillin-N N-acyltransferase	2.4.1.186 Glycogenin glucosyltransferase
2.3.1.165 6-methylsalicylic acid synthase	2.4.1.187 N-acetylglucosaminyldiphosphoundecaprenol N-acetyl-beta-D-
2.3.1.166 2-alpha-hydroxytaxane 2-O-benzoyltransferase	2.4.1.188 N-acetylglucosaminyldiphosphoundecaprenol glucosyltransferase
2.3.1.167 10-deacetylbaccatin III 10-O-acetyltransferase	2.4.1.189 Luteolin 7-O-glucuronosyltransferase
2.3.1.168 Dihydrolipoyllysine-residue (2-methylpropanoyl)transferase	2.4.1.190 Luteolin-7-O-glucuronide 2''-O-glucuronosyltransferase
2.3.1.169 CO-methylating acetyl-CoA synthase	2.4.1.191 Luteolin-7-O-diglucuronide 4'-O-glucuronosyltransferase
2.3.1.170 6'-deoxychalcone synthase	2.4.1.192 Nuatigenin 3-beta-glucosyltransferase
2.3.1.171 Anthocyanin 6''-O-malonyltransferase	2.4.1.193 Sarsapogenin 3-beta-glucosyltransferase
2.3.1.172 Anthocyanin 5-O-glucoside 6'''-O-malonyltransferase	2.4.1.194 4-hydroxybenzoate 4-O-beta-D-glucosyltransferase
2.3.1.173 Flavonol-3-O-triglucoside O-coumaroyltransferase	2.4.1.195 N-hydroxythioamide S-beta-glucosyltransferase
2.3.1.174 3-oxoadipyl-CoA thiolase	2.4.1.196 Nicotinate glucosyltransferase
2.3.1.175 Deacetylcephalosporin-C acetyltransferase	2.4.1.197 High-mannose-oligosaccharide beta-1,4-N-acetylglucosaminyltransferase
2.3.1.176 Propanoyl-CoA C-acyltransferase	2.4.1.198 Phosphatidylinositol N-acetylglucosaminyltransferase
2.3.1.177 3,5-dihydroxybiphenyl synthase	2.4.1.199 Beta-mannosylphosphodecaprenol--mannooligosaccharide
2.3.1.178 Diaminobutyrate acetyltransferase	2.4.1.201 Alpha-1,6-mannosyl-glycoprotein 4-beta-N-acetylglucosaminyltransferase
2.3.1.179 Beta-ketoacyl-[acyl-carrier-protein] synthase II	2.4.1.202 2,4-dihydroxy-7-methoxy-2H-1,4-benzoxazin-3(4H)-one 2-D-
2.3.1.180 Beta-ketoacyl-[acyl-carrier-protein] synthase III	2.4.1.203 Trans-zeatin O-beta-D-glucosyltransferase
2.3.1.181 Lipoyl(octanoyl) transferase	2.4.1.205 Galactogen 6-beta-galactosyltransferase
2.3.1.182 (R)-citramalate synthase	2.4.1.206 Lactosylceramide 1,3-N-acetyl-beta-D-glucosaminyltransferase
2.3.1.183 Phosphinothricin acetyltransferase	2.4.1.207 Xyloglucan:xyloglucosyl transferase
2.3.1.184 Acyl-homoserine-lactone synthase	2.4.1.208 Diglucosyl diacylglycerol synthase (1,2-linking)
2.3.1.185 Tropine acyltransferase	2.4.1.209 Cis-p-coumarate glucosyltransferase
2.3.1.186 Pseudotropine acyltransferase	2.4.1.210 Limonoid glucosyltransferase
2.3.1.187 Acetyl-S-ACP:malonate ACP transferase	2.4.1.211 1,3-beta-galactosyl-N-acetylhexosamine phosphorylase
2.3.1.188 Omega-hydroxypalmitate O-feruloyl transferase	2.4.1.212 Hyaluronan synthase
2.3.1.189 Mycothiol synthase	2.4.1.213 Glucosylglycerol-phosphate synthase
2.3.1.190 Acetoin dehydrogenase system	2.4.1.214 Glycoprotein 3-alpha-L-fucosyltransferase
2.3.1.191 UDP-3-O-(3-hydroxymyristoyl)glucosamine N-acyltransferase	2.4.1.215 Cis-zeatin O-beta-D-glucosyltransferase
2.3.1.192 Glycine N-phenylacetyltransferase	2.4.1.216 Trehalose 6-phosphate phosphorylase
2.3.1.193 tRNA(Met) cytidine acetyltransferase	2.4.1.217 Mannosyl-3-phosphoglycerate synthase
2.3.1.194 Acetoacetyl-CoA synthase	2.4.1.218 Hydroquinone glucosyltransferase
2.3.1.195 (Z)-3-hexen-1-ol acetyltransferase	2.4.1.219 Vomilenine glucosyltransferase
2.3.1.196 Benzyl alcohol O-benzoyltransferase	2.4.1.220 Indoxyl-UDPG glucosyltransferase
2.3.1.197 dTDP-3-amino-3,6-dideoxy-alpha-D-galactopyranose 3-N-acetyltransferase	2.4.1.221 Peptide-O-fucosyltransferase
2.3.1.198 Glycerol-3-phosphate 2-O-acyltransferase	2.4.1.222 O-fucosylpeptide 3-beta-N-acetylglucosaminyltransferase
2.3.1.199 Very-long-chain 3-oxoacyl-CoA synthase	2.4.1.223 Glucuronosyl-galactosyl-proteoglycan 4-alpha-N-
2.3.1.200 Lipoyl amidotransferase	2.4.1.224 Glucuronosyl-N-acetylglucosaminyl-proteoglycan 4-alpha-N-
2.3.1.201 UDP-2-acetamido-3-amino-2,3-dideoxy-glucuronate N-acetyltransferase	2.4.1.225 N-acetylglucosaminyl-proteoglycan 4-beta-glucuronosyltransferase
2.3.1.202 UDP-4-amino-4,6-dideoxy-N-acetyl-beta-L-altrosamine N-acetyltransferase	2.4.1.226 N-acetylgalactosaminyl-proteoglycan 3-beta-glucuronosyltransferase
2.3.1.203 UDP-N-acetylbacillosamine N-acetyltransferase	2.4.1.227 Undecaprenyldiphospho-muramoylpentapeptide beta-N-
2.3.1.204 Octanoyl-[GcvH]:protein N-octanoyltransferase	2.4.1.228 Lactosylceramide 4-alpha-galactosyltransferase
2.3.1.205 Fumigaclavine B O-acetyltransferase	2.4.1.229 [Skp1-protein]-hydroxyproline N-acetylglucosaminyltransferase
2.3.1.206 3,5,7-trioxododecanoyl-CoA synthase	2.4.1.230 Kojibiose phosphorylase
2.3.1.207 Beta-ketodecanoyl-[acyl-carrier-protein] synthase	2.4.1.231 Alpha,alpha-trehalose phosphorylase (configuration-retaining)
2.3.1.208 4-hydroxycoumarin synthase	2.4.1.232 Initiation-specific alpha-1,6-mannosyltransferase
2.3.1.209 dTDP-4-amino-4,6-dideoxy-D-glucose acyltransferase	2.4.1.234 Kaempferol 3-O-galactosyltransferase
2.3.1.210 dTDP-4-amino-4,6-dideoxy-D-galactose acyltransferase	2.4.1.235 Deleted entry
2.3.1.211 Bisdemethoxycurcumin synthase	2.4.1.236 Flavanone 7-O-glucoside 2''-O-beta-L-rhamnosyltransferase
2.3.1.212 Benzalacetone synthase	2.4.1.237 Flavonol 7-O-beta-glucosyltransferase
2.3.1.213 Cyanidin 3-O-(6-O-glucosyl-2-O-xylosylgalactoside) 6'''-O-	2.4.1.238 Delphinidin 3,5-di-O-glucoside 3'-O-glucosyltransferase
2.3.1.214 Pelargonidin 3-O-(6-caffeoylglucoside) 5-O-(6-O-malonylglucoside)	2.4.1.239 Flavonol-3-O-glucoside glucosyltransferase
2.3.1.215 Anthocyanidin 3-O-glucoside 6''-O-acyltransferase	2.4.1.240 Flavonol-3-O-glycoside glucosyltransferase
2.3.1.216 5,7-dihydroxy-2-methylchromone synthase	2.4.1.241 Digalactosyldiacylglycerol synthase
2.3.1.217 Curcumin synthase	2.4.1.242 NDP-glucose--starch glucosyltransferase
2.3.1.218 Phenylpropanoylacetyl-CoA synthase	2.4.1.243 6(G)-fructosyltransferase
2.3.1.219 Demethoxycurcumin synthase	2.4.1.244 N-acetyl-beta-glucosaminyl-glycoprotein 4-beta-N-
2.3.1.220 2,4,6-trihydroxybenzophenone synthase	2.4.1.245 Alpha,alpha-trehalose synthase
2.3.1.221 Noranthrone synthase	2.4.1.246 Mannosylfructose-phosphate synthase
2.3.1.222 Phosphate propanoyltransferase	2.4.1.247 Beta-D-galactosyl-(1->4)-L-rhamnose phosphorylase
2.3.1.223 3-oxo-5,6-didehydrosuberyl-CoA thiolase	2.4.1.248 Cycloisomaltooligosaccharide glucanotransferase
2.3.1.224 Acetyl-CoA-benzylalcohol acetyltransferase	2.4.1.249 Delphinidin 3',5'-O-glucosyltransferase
2.3.1.225 Protein S-acyltransferase	2.4.1.250 D-inositol-3-phosphate glycosyltransferase
2.3.1.226 Carboxymethylproline synthase	2.4.1.251 GlcA-beta-(1->2)-D-Man-alpha-(1->3)-D-Glc-beta-(1->4)-D-Glc-alpha-1-
2.3.1.227 GDP-perosamine N-acetyltransferase	2.4.1.252 GDP-mannose:cellobiosyl-diphosphopolyprenol alpha-mannosyltransferase
2.3.1.228 Isovaleryl-homoserine lactone synthase	2.4.1.253 Baicalein 7-O-glucuronosyltransferase
2.3.1.229 4-coumaroyl-homoserine lactone synthase	2.4.1.254 Cyanidin-3-O-glucoside 2''-O-glucuronosyltransferase
2.3.1.230 2-heptyl-4(1H)-quinolone synthase	2.4.1.255 Protein O-GlcNAc transferase
2.3.1.231 tRNA(Phe) (7-(3-amino-3-(methoxycarbonyl)propyl)wyosine(37)-N)-	2.4.1.256 Dolichyl-P-Glc:Glc(2)Man(9)GlcNAc(2)-PP-dolichol alpha-1,2-
2.3.1.232 Methanol O-anthraniloyltransferase	2.4.1.257 GDP-Man:Man(2)GlcNAc(2)-PP-dolichol alpha-1,6-mannosyltransferase
2.3.1.233 1,3,6,8-tetrahydroxynaphthalene synthase	2.4.1.258 Dolichyl-P-Man:Man(5)GlcNAc(2)-PP-dolichol alpha-1,3-mannosyltransferase
2.3.1.234 N(6)-L-threonylcarbamoyladenine synthase	2.4.1.259 Dolichyl-P-Man:Man(6)GlcNAc(2)-PP-dolichol alpha-1,2-mannosyltransferase
2.3.1.235 Tetracenomycin F2 synthase	2.4.1.260 Dolichyl-P-Man:Man(7)GlcNAc(2)-PP-dolichol alpha-1,6-mannosyltransferase
2.3.1.236 5-methylnaphthoic acid synthase	2.4.1.261 Dolichyl-P-Man:Man(8)GlcNAc(2)-PP-dolichol alpha-1,2-mannosyltransferase
2.3.1.237 Neocarzinostatin naphthoate synthase	2.4.1.262 Soyasapogenol glucuronosyltransferase
2.3.1.238 Monacolin J acid methylbutanoate transferase	2.4.1.263 Abscisate beta-glucosyltransferase
2.3.1.239 10-deoxymethynolide syntase	2.4.1.264 D-man-alpha-(1->3)-D-Glc-beta-(1->4)-D-Glc-alpha-1-diphosphoundecaprenol
2.3.1.240 Narbonolide synthase	2.4.1.265 Dolichyl-P-Glc:Glc(1)Man(9)GlcNAc(2)-PP-dolichol alpha-1,3-
2.3.1.241 Kdo(2)-lipid IV(A) lauroyltransferase	2.4.1.266 Glucosyl-3-phosphoglycerate synthase
2.3.1.242 Kdo(2)-lipid IV(A) palmitoleoyltransferase	2.4.1.267 Dolichyl-P-Glc:Man(9)GlcNAc(2)-PP-dolichol alpha-1,3-glucosyltransferase
2.3.1.243 Lauroyl-Kdo(2)-lipid IV(A) myristoyltransferase	2.4.1.268 Glucosylglycerate synthase
2.3.1.244 2-methylbutanoate polyketide synthase	2.4.1.269 Mannosylglycerate synthase
2.3.1.245 3-hydroxy-5-phosphooxypentane-2,4-dione thiolase	2.4.1.270 Mannosylglucosyl-3-phosphoglycerate synthase
2.3.1.246 3,5-dihydroxyphenylacetyl-CoA synthase	2.4.1.271 Crocetin glucosyltransferase
2.3.1.247 3-keto-5-aminohexanoate cleavage enzyme	2.4.1.272 Soyasapogenol B glucuronide galactosyltransferase
2.3.1.248 Spermidine disinapoyl transferase	2.4.1.273 Soyasaponin III rhamnosyltransferase
2.3.1.249 Spermidine dicoumaroyl transferase	2.4.1.274 Glucosylceramide beta-1,4-galactosyltransferase
2.3.1.250 [Wnt protein] O-palmitoleoyl transferase	2.4.1.275 Neolactotriaosylceramide beta-1,4-galactosyltransferase
2.3.1.251 Lipid IV(A) palmitoyltransferase	2.4.1.276 Zeaxanthin glucosyltransferase
2.3.1.252 Mycolipanoate synthase	2.4.1.277 10-deoxymethynolide desosaminyltransferase
2.3.1.253 Phloroglucinol synthase	2.4.1.278 3-alpha-mycarosylerythronolide B desosaminyl transferase
2.3.1.254 N-terminal methionine N(alpha)-acetyltransferase NatB	2.4.1.279 Nigerose phosphorylase
2.3.1.255 N-terminal amino-acid N(alpha)-acetyltransferase NatA	2.4.1.280 N,N'-diacetylchitobiose phosphorylase
2.3.1.256 N-terminal methionine N(alpha)-acetyltransferase NatC	2.4.1.281 4-O-beta-D-mannosyl-D-glucose phosphorylase
2.3.1.257 N-terminal L-serine N(alpha)-acetyltransferase NatD	2.4.1.282 3-O-alpha-D-glucosyl-L-rhamnose phosphorylase
2.3.1.258 N-terminal methionine N(alpha)-acetyltransferase NatE	2.4.1.283 2-deoxystreptamine N-acetyl-D-glucosaminyltransferase
2.3.1.259 N-terminal methionine N(alpha)-acetyltransferase NatF	2.4.1.284 2-deoxystreptamine glucosyltransferase
2.3.1.260 Tetracycline polyketide synthase	2.4.1.285 UDP-GlcNAc:ribostamycin N-acetylglucosaminyltransferase
2.3.1.261 (4-hydroxyphenyl)alkanoate synthase	2.4.1.286 Chalcone 4'-O-glucosyltransferase
2.3.1.262 Anthraniloyl-CoA anthraniloyltransferase	2.4.1.287 Rhamnopyranosyl-N-acetylglucosaminyl-diphospho-decaprenol beta-1,4/1,5-
2.3.1.263 2-amino-4-oxopentanoate thiolase	2.4.1.288 Galactofuranosylgalactofuranosylrhamnosyl-N-acetylglucosaminyl-diphospho-
2.3.1.264 Beta-lysine N(6)-acetyltransferase	2.4.1.289 N-acetylglucosaminyl-diphospho-decaprenol L-rhamnosyltransferase
2.3.1.265 Phosphatidylinositol dimannoside acyltransferase	2.4.1.290 N,N'-diacetylbacillosaminyl-diphospho-undecaprenol alpha-1,3-N-
2.3.1.266 [Ribosomal protein S18]-alanine N-acetyltransferase	2.4.1.291 N-acetylgalactosamine-N,N'-diacetylbacillosaminyl-diphospho-undecaprenol
2.3.1.267 [Ribosomal protein S5]-alanine N-acetyltransferase	4-alpha-N-acetylgalactosaminyltransferase
2.3.1.268 Ethanol O-acetyltransferase	2.4.1.292 GalNAc-alpha-(1->4)-GalNAc-alpha-(1->3)-diNAcBac-PP-undecaprenol alpha-
2.3.1.269 Apolipoprotein N-acyltransferase	2.4.1.293 GalNAc(5)-diNAcBac-PP-undecaprenol beta-1,3-glucosyltransferase
2.3.1.270 Lyso-ornithine lipid O-acyltransferase	2.4.1.294 Cyanidin 3-O-galactosyltransferase
2.3.1.271 L-glutamate-5-semialdehyde N-acetyltransferase	2.4.1.295 Anthocyanin 3-O-sambubioside 5-O-glucosyltransferase
2.3.1.272 2-acetylphloroglucinol acetyltransferase	2.4.1.296 Anthocyanidin 3-O-coumaroylrutinoside 5-O-glucosyltransferase
2.3.1.273 Diglucosylglycerate octanoyltransferase	2.4.1.297 Anthocyanidin 3-O-glucoside 2''-O-glucosyltransferase
2.3.1.274 Phosphate acyltransferase	2.4.1.298 Anthocyanidin 3-O-glucoside 5-O-glucosyltransferase
2.3.1.275 Acyl phosphate:glycerol-3-phosphate acyltransferase	2.4.1.299 Cyanidin 3-O-glucoside 5-O-glucosyltransferase (acyl-glucose)
2.3.1.276 Galactosamine-1-phosphate N-acetyltransferase	2.4.1.300 Cyanidin 3-O-glucoside 7-O-glucosyltransferase (acyl-glucose)
2.3.1.277 2-oxo-3-(phosphooxy)propyl 3-oxoalkanoate synthase	2.4.1.301 2'-deamino-2'-hydroxyneamine 1-alpha-D-kanosaminyltransferase
2.3.1.278 Mycolipenoyl-CoA--2-(long-chain-fatty acyl)-trehalose	2.4.1.302 L-demethylnoviosyl transferase
2.3.1.279 Long-chain-acyl-CoA--trehalose acyltransferase	2.4.1.303 UDP-Gal:alpha-D-GlcNAc-diphosphoundecaprenol beta-1,3-
2.3.1.280 (Aminoalkyl)phosphonate N-acetyltransferase	2.4.1.304 UDP-Gal:alpha-D-GlcNAc-diphosphoundecaprenol beta-1,4-
2.3.1.281 Coelimycin P1 polyketide synthase	2.4.1.305 UDP-Glc:alpha-D-GlcNAc-glucosaminyl-diphosphoundecaprenol beta-1,3-
2.3.1.282 Phenolphthiocerol/phthiocerol/phthiodiolone dimycocerosyl transferase	2.4.1.306 UDP-GalNAc:alpha-D-GalNAc-diphosphoundecaprenol alpha-1,3-N-
2.3.1.283 2'-acyl-2-O-sulfo-trehalose (hydroxy)phthioceranyltransferase	2.4.1.308 GDP-Fuc:beta-D-Gal-1,3-alpha-D-GalNAc-1,3-alpha-GalNAc-
2.3.1.284 3'-(hydroxy)phthioceranyl-2'-palmitoyl(stearoyl)-2-O-sulfo-trehalose	2.4.1.309 UDP-Gal:alpha-L-Fuc-1,2-beta-Gal-1,3-alpha-GalNAc-1,3-alpha-GalNAc-
2.3.1.285 (13S,14R)-1,13-dihydroxy-N-methylcanadine 13-O-acetyltransferase	2.4.1.310 Vancomycin aglycone glucosyltransferase
2.3.1.286 Protein acetyllysine N-acetyltransferase	2.4.1.311 dTDP-epi-vancosaminyltransferase
2.3.1.287 Phthioceranic/hydroxyphthioceranic acid synthase	2.4.1.312 Protein O-mannose beta-1,4-N-acetylglucosaminyltransferase
2.3.1.288 2-O-sulfo trehalose long-chain-acyltransferase	2.4.1.313 Protein O-mannose beta-1,3-N-acetylgalactosaminyltransferase
2.3.1.289 Aureothin polyketide synthase system	2.4.1.314 Ginsenoside Rd glucosyltransferase
2.3.1.290 Spectinabilin polyketide synthase system	2.4.1.315 Diglucosyl diacylglycerol synthase (1,6-linking)
2.3.1.291 Sphingoid base N-palmitoyltransferase	2.4.1.316 Tylactone mycaminosyltransferase
2.3.1.292 (Phenol)carboxyphthiodiolenone synthase	2.4.1.317 O-mycaminosyltylonolide 6-deoxyallosyltransferase
2.3.1.293 Meromycolic acid 3-oxoacyl-(acyl carrier protein) synthase I	2.4.1.318 Demethyllactenocin mycarosyltransferase
2.3.1.294 Meromycolic acid 3-oxoacyl-(acyl carrier protein) synthase II	2.4.1.319 Beta-1,4-mannooligosaccharide phosphorylase
2.3.1.295 Mycoketide-CoA synthase	2.4.1.320 1,4-beta-mannosyl-N-acetylglucosamine phosphorylase
2.3.1.296 Omega-hydroxyceramide transacylase	2.4.1.321 Cellobionic acid phosphorylase
2.3.1.297 Very-long-chain ceramide synthase	2.4.1.322 Devancosaminyl-vancomycin vancosaminetransferase
2.3.1.298 Ultra-long-chain ceramide synthase	2.4.1.323 7-deoxyloganetic acid glucosyltransferase
2.3.1.299 Sphingoid base N-stearoyltransferase	2.4.1.324 7-deoxyloganetin glucosyltransferase
2.3.1.300 Branched-chain beta-ketoacyl-[acyl-carrier-protein] synthase	2.4.1.325 TDP-N-acetylfucosamine:lipid II N-acetylfucosaminyltransferase
2.3.1.301 Mycobacterial beta-ketoacyl-[acyl carrier protein] synthase III	2.4.1.326 Aklavinone 7-L-rhodosaminyltransferase
2.3.1.302 Hydroxycinnamoyl-CoA:5-hydroxyanthranilate N-hydroxycinnamoyltransferase	2.4.1.327 Aclacinomycin-T 2-deoxy-L-fucose transferase
2.3.1.303 Alpha-L-Rha-(1->2)-alpha-D-Man-(1->2)-alpha-D-Man-(1->3)-alpha-D-Gal-	2.4.1.328 Erythronolide mycarosyltransferase
	2.4.1.329 Sucrose 6(F)-phosphate phosphorylase
	2.4.1.330 Beta-D-glucosyl crocetin beta-1,6-glucosyltransferase
	2.4.1.331 8-demethyltetracenomycin C L-rhamnosyltransferase
	2.4.1.332 1,2-alpha-glucosylglycerol phosphorylase
	2.4.1.333 1,2-beta-oligoglucan phosphorylase
	2.4.1.334 1,3-alpha-oligoglucan phosphorylase
	2.4.1.335 Dolichyl N-acetyl-alpha-D-glucosaminyl phosphate 3-beta-D-2,3-
	2.4.1.336 Monoglucosyldiacylglycerol synthase
	2.4.1.337 1,2-diacylglycerol 3-alpha-glucosyltransferase
	2.4.1.338 Validoxylamine A glucosyltransferase
	2.4.1.339 Beta-1,2-mannobiose phosphorylase
	2.4.1.340 1,2-beta-oligomannan phosphorylase
	2.4.1.341 Alpha-1,2-colitosyltransferase
	2.4.1.342 Alpha-maltose-1-phosphate synthase
	2.4.1.343 UDP-Gal:alpha-D-GlcNAc-diphosphoundecaprenol alpha-1,3-
	2.4.1.344 Type 2 galactoside alpha-(1,2)-fucosyltransferase
	2.4.1.345 Phosphatidyl-myo-inositol alpha-mannosyltransferase
	2.4.1.346 Phosphatidyl-myo-inositol dimannoside synthase
	2.4.1.347 Alpha,alpha-trehalose-phosphate synthase (ADP-forming)
	2.4.1.348 N-acetyl-alpha-D-glucosaminyl-diphospho-ditrans,octacis-undecaprenol
	2.4.1.349 Mannosyl-N-acetyl-alpha-D-glucosaminyl-diphospho-ditrans,octacis-
	2.4.1.350 Mogroside IE synthase
	2.4.1.351 Rhamnogalacturonan I rhamnosyltransferase
	2.4.1.352 Glucosylglycerate phosphorylase
	2.4.1.353 Sordaricin 6-deoxyaltrosyltransferase
	2.4.1.354 (R)-mandelonitrile beta-glucosyltransferase
	2.4.1.355 Poly(ribitol-phosphate) beta-N-acetylglucosaminyltransferase
	2.4.1.356 Glucosyl-dolichyl phosphate glucuronosyltransferase
	2.4.1.357 Phlorizin synthase
	2.4.1.358 Acylphloroglucinol glucosyltransferase
	2.4.1.359 Glucosylglycerol phosphorylase (configuration-retaining)
	2.4.1.360 2-hydroxyflavanone C-glucosyltransferase
	2.4.1.361 GDP-mannose:di-myo-inositol-1,3'-phosphate beta-1,2-mannosyltransferase
	2.4.1.362 Alpha-(1->3) branching sucrase
	2.4.1.363 Ginsenoside 20-O-glucosyltransferase
	2.4.1.364 Protopanaxadiol-type ginsenoside 3-O-glucosyltransferase
	2.4.1.365 Protopanaxadiol-type ginsenoside-3-O-glucoside 2''-O-glucosyltransferase
	2.4.1.366 Ginsenoside F1 6-O-glucosyltransferase
	2.4.1.367 Ginsenoside 6-O-glucosyltransferase
	2.4.1.368 Oleanolate 3-O-glucosyltransferase
	2.4.1.369 Enterobactin C-glucosyltransferase
	2.4.1.370 Inositol phosphorylceramide mannosyltransferase
	2.4.1.371 Polymannosyl GlcNAc-diphospho-ditrans,octacis-undecaprenol 2,3-alpha-
	2.4.1.372 Mutansucrase
	2.4.1.373 Alpha-(1->2) branching sucrase
	2.4.1.374 Beta-1,2-mannooligosaccharide synthase
	2.4.1.375 Rhamnogalacturonan I galactosyltransferase
	2.4.1.376 EGF-domain serine glucosyltransferase
	2.4.1.377 dTDP-Rha:alpha-D-Gal-diphosphoundecaprenol alpha-1,3-
	2.4.1.378 GDP-mannose:alpha-L-Rha-(1->3)-alpha-D-Gal-PP-Und alpha-1,4-
	2.4.1.379 GDP-Man:alpha-D-Gal-diphosphoundecaprenol alpha-1,3-mannosyltransferase
	2.4.1.380 GDP-Man:alpha-D-Man-(1->3)-alpha-D-Gal diphosphoundecaprenol alpha-1,2-
	2.4.1.381 dTDP-Rha:alpha-D-Man-(1->3)-alpha-D-Gal diphosphoundecaprenol alpha-1,2-
	2.4.1.382 CDP-abequose:alpha-L-Rha(2)OAc-(1->2)-alpha-D-Man-(1->2)-alpha-D-Man-
	2.4.1.383 GDP-Man:alpha-L-Rha-(1->3)-alpha-D-Gal-PP-Und beta-1,4-

## Sheet: Lysase_Isomerase_Translocase
Carbon-carbon lyases					Isomerases
Carboxy-lyases					Racemases and epimerases
4.1.1.1 Pyruvate decarboxylase					Acting on hydroxy acids and derivatives
4.1.1.2 Oxalate decarboxylase					5.1.2.1 Lactate racemase
4.1.1.4 Acetoacetate decarboxylase					5.1.2.2 Mandelate racemase
4.1.1.5 Acetolactate decarboxylase					5.1.2.3 3-hydroxybutyryl-CoA epimerase
4.1.1.6 Cis-aconitate decarboxylase					5.1.2.4 Acetoin racemase
4.1.1.7 Benzoylformate decarboxylase					5.1.2.5 Tartrate epimerase
4.1.1.8 Oxalyl-CoA decarboxylase					5.1.2.6 Isocitrate epimerase
4.1.1.9 Malonyl-CoA decarboxylase					5.1.2.7 Tagaturonate epimerase
4.1.1.11 Aspartate 1-decarboxylase
4.1.1.12 Aspartate 4-decarboxylase
4.1.1.13 Deleted entry					Translocases
4.1.1.14 Valine decarboxylase					Catalysing the translocation of hydrons
4.1.1.15 Glutamate decarboxylase					Hydron translocation or charge separation linked to oxidoreductase reactions
4.1.1.16 Hydroxyglutamate decarboxylase					7.1.1.1 Proton-translocating NAD(P)(+) transhydrogenase
4.1.1.17 Ornithine decarboxylase					7.1.1.2 NADH:ubiquinone reductase (H(+)-translocating)
4.1.1.18 Lysine decarboxylase					7.1.1.3 Ubiquinol oxidase (H(+)-transporting)
4.1.1.19 Arginine decarboxylase					7.1.1.4 Caldariellaquinol oxidase (H(+)-transporting)
4.1.1.20 Diaminopimelate decarboxylase					7.1.1.5 Menaquinol oxidase (H(+)-transporting)
4.1.1.21 Phosphoribosylaminoimidazole carboxylase					7.1.1.6 Plastoquinol--plastocyanin reductase
4.1.1.22 Histidine decarboxylase					7.1.1.7 Ubiquinol oxidase (electrogenic, proton-motive force generating)
4.1.1.23 Orotidine-5'-phosphate decarboxylase					7.1.1.8 Quinol--cytochrome-c reductase
4.1.1.24 Aminobenzoate decarboxylase					7.1.1.9 Cytochrome-c oxidase
4.1.1.25 Tyrosine decarboxylase					7.1.1.10 Ferredoxin--quinone oxidoreductase (H(+)-translocating)
4.1.1.28 Aromatic-L-amino-acid decarboxylase
4.1.1.29 Sulfinoalanine decarboxylase
4.1.1.30 Pantothenoylcysteine decarboxylase
4.1.1.31 Phosphoenolpyruvate carboxylase
4.1.1.32 Phosphoenolpyruvate carboxykinase (GTP)
4.1.1.33 Diphosphomevalonate decarboxylase
4.1.1.34 Dehydro-L-gulonate decarboxylase
4.1.1.35 UDP-glucuronate decarboxylase
4.1.1.36 Phosphopantothenoylcysteine decarboxylase
4.1.1.37 Uroporphyrinogen decarboxylase
4.1.1.38 Phosphoenolpyruvate carboxykinase (diphosphate)
4.1.1.39 Ribulose-bisphosphate carboxylase
4.1.1.40 Hydroxypyruvate decarboxylase
4.1.1.42 Carnitine decarboxylase
4.1.1.43 Phenylpyruvate decarboxylase
4.1.1.44 4-carboxymuconolactone decarboxylase
4.1.1.45 Aminocarboxymuconate-semialdehyde decarboxylase
4.1.1.46 o-pyrocatechuate decarboxylase
4.1.1.47 Tartronate-semialdehyde synthase
4.1.1.48 Indole-3-glycerol-phosphate synthase
4.1.1.49 Phosphoenolpyruvate carboxykinase (ATP)
4.1.1.50 Adenosylmethionine decarboxylase
4.1.1.51 3-hydroxy-2-methylpyridine-4,5-dicarboxylate 4-decarboxylase
4.1.1.52 6-methylsalicylate decarboxylase
4.1.1.53 Phenylalanine decarboxylase
4.1.1.54 Dihydroxyfumarate decarboxylase
4.1.1.55 4,5-dihydroxyphthalate decarboxylase
4.1.1.56 3-oxolaurate decarboxylase
4.1.1.57 Methionine decarboxylase
4.1.1.58 Orsellinate decarboxylase
4.1.1.59 Gallate decarboxylase
4.1.1.60 Stipitatonate decarboxylase
4.1.1.61 4-hydroxybenzoate decarboxylase
4.1.1.62 Gentisate decarboxylase
4.1.1.63 Protocatechuate decarboxylase
4.1.1.64 2,2-dialkylglycine decarboxylase (pyruvate)
4.1.1.65 Phosphatidylserine decarboxylase
4.1.1.66 Uracil-5-carboxylate decarboxylase
4.1.1.67 UDP-galacturonate decarboxylase
4.1.1.68 5-oxopent-3-ene-1,2,5-tricarboxylate decarboxylase
4.1.1.69 3,4-dihydroxyphthalate decarboxylase
4.1.1.71 2-oxoglutarate decarboxylase
4.1.1.72 Branched-chain-2-oxoacid decarboxylase
4.1.1.73 Tartrate decarboxylase
4.1.1.74 Indolepyruvate decarboxylase
4.1.1.75 5-guanidino-2-oxopentanoate decarboxylase
4.1.1.76 Arylmalonate decarboxylase
4.1.1.77 2-oxo-3-hexenedioate decarboxylase
4.1.1.78 Acetylenedicarboxylate decarboxylase
4.1.1.79 Sulfopyruvate decarboxylase
4.1.1.80 4-hydroxyphenylpyruvate decarboxylase
4.1.1.81 Threonine-phosphate decarboxylase
4.1.1.82 Phosphonopyruvate decarboxylase
4.1.1.83 4-hydroxyphenylacetate decarboxylase
4.1.1.84 D-dopachrome decarboxylase
4.1.1.85 3-dehydro-L-gulonate-6-phosphate decarboxylase
4.1.1.86 Diaminobutyrate decarboxylase
4.1.1.87 Malonyl-S-ACP decarboxylase
4.1.1.88 Biotin-independent malonate decarboxylase
4.1.1.90 Peptidyl-glutamate 4-carboxylase
4.1.1.91 Salicylate decarboxylase
4.1.1.92 Indole-3-carboxylate decarboxylase
4.1.1.93 Pyrrole-2-carboxylate decarboxylase
4.1.1.94 Ethylmalonyl-CoA decarboxylase
4.1.1.95 L-glutamyl-[BtrI acyl-carrier protein] decarboxylase
4.1.1.96 Carboxynorspermidine decarboxylase
4.1.1.97 2-oxo-4-hydroxy-4-carboxy-5-ureidoimidazoline decarboxylase
4.1.1.98 4-hydroxy-3-polyprenylbenzoate decarboxylase
4.1.1.99 Phosphomevalonate decarboxylase
4.1.1.100 Prephenate decarboxylase
4.1.1.101 Malolactic enzyme
4.1.1.102 Phenacrylate decarboxylase
4.1.1.103 Gamma-resorcylate decarboxylase
4.1.1.104 3-dehydro-4-phosphotetronate decarboxylase
4.1.1.105 L-tryptophan decarboxylase
4.1.1.106 Fatty acid photodecarboxylase
4.1.1.107 3,4-dihydroxyphenylacetaldehyde synthase
4.1.1.108 4-hydroxyphenylacetaldehyde synthase
4.1.1.109 Phenylacetaldehyde synthase
4.1.1.110 Bisphosphomevalonate decarboxylase
4.1.1.111 Siroheme decarboxylase
4.1.1.112 Oxaloacetate decarboxylase
4.1.1.113 Trans-aconitate decarboxylase
4.1.1.114 Cis-3-alkyl-4-alkyloxetan-2-one decarboxylase
4.1.1.115 Indoleacetate decarboxylase
4.1.1.116 D-ornithine/D-lysine decarboxylase
4.1.1.117 2-((L-alanin-3-ylcarbamoyl)methyl)-2-hydroxybutanedioate decarboxylase
4.1.1.118 Isophthalyl-CoA decarboxylase
4.1.1.119 Phenylacetate decarboxylase
4.1.1.120 3-oxoisoapionate decarboxylase
4.1.1.121 3-oxoisoapionate-4-phosphate decarboxylase
