# Supplementary material for: Microbial Consortia and Mixed Plastic Waste: Pangenomic Analysis Reveals Potential for Degradation of Multiple Plastic Types via Previously Identified PET Degrading Bacteria
Source: Int J Mol Sci. 2022 May 17;23(10):5612. doi: 10.3390/ijms23105612 (PMC9146961; doi:10.3390/ijms23105612)
Supplement: Supplementary file 1 [file ijms-23-05612-s001.zip › File S4/EDGR Transcripts/10_edgr_DE_filt.csv]

	logFC	logCPM	PValue	FDR
nbis-gene-2227	-2.30773819454041	9.43464352019644	3.55256292242011e-09	1.86722707202401e-05
nbis-gene-4359	2.47571619573947	7.71920412908278	2.18604801662998e-08	5.74493418770358e-05
nbis-gene-4356	1.94080089695957	4.64768266265585	4.94331684766377e-07	0.000866069111710692
nbis-gene-4357	1.8176822166685	4.9348659898566	9.018297698442e-07	0.00118500431757528
nbis-gene-1586	1.90809808470106	7.07929290004116	1.65049067840604e-06	0.00145045472137519
nbis-gene-5245	1.50928575049385	8.98591142900793	1.65577022988036e-06	0.00145045472137519
nbis-gene-4039	1.7964426266996	12.4187629943212	3.83421240336889e-06	0.00249498273686341
nbis-gene-1136	1.4470029539899	9.34065561156408	4.02962217532208e-06	0.00249498273686341
nbis-gene-1978	-2.00156252385538	3.91103159803111	4.27223071380721e-06	0.00249498273686341
nbis-gene-2228	-1.64720225244407	10.3767378350552	6.10619966933159e-06	0.00320941854620068
nbis-gene-938	-1.46072981346595	12.0390238326931	1.32273795883091e-05	0.00587733531942858
nbis-gene-3222	-1.47231904660974	9.75320418178518	1.34185737886497e-05	0.00587733531942858
nbis-gene-2210	1.3814423978697	5.66239178969787	2.68662319891606e-05	0.0108622242565406
nbis-gene-3108	-1.27674182258654	7.37672735080691	5.08652385881337e-05	0.0190962638585165
nbis-gene-738	1.76820165808551	5.61072244607133	5.56347830283498e-05	0.0194944279731338
nbis-gene-4874	-1.26317678240245	6.49303660454512	6.91497721080606e-05	0.0227157001374979
nbis-gene-1977	-1.88769735198032	6.74334648211005	7.58330764606331e-05	0.0233673023612933
nbis-gene-4054	1.20703989013671	13.0478954591741	8.0025008086621e-05	0.0233673023612933
nbis-gene-2249	-1.44418806143587	4.18249412848642	9.39616896116912e-05	0.0259927705578447
nbis-gene-1976	-1.56113270224934	5.80355437610191	0.000113785463719524	0.0286559121590889
nbis-gene-970	1.23637133405927	11.3441738788431	0.000114806387754848	0.0286559121590889
nbis-gene-348	1.27146010710841	5.11022237018891	0.000121557715493647	0.0286559121590889
nbis-gene-1811	1.27894435747182	6.19348721725633	0.000125396875886424	0.0286559121590889
nbis-gene-2226	-1.39239523180466	9.18747558611607	0.000144785260472781	0.031707972043539
nbis-gene-919	1.16277565523342	5.57343355152668	0.000177132760269316	0.037240391519021
nbis-gene-4052	1.16257376961255	9.99063782927012	0.000187180925654179	0.0374635246278617
nbis-gene-187	-1.25890074553565	6.29456838634651	0.000196617917521334	0.0374635246278617
nbis-gene-904	1.15149803350865	9.33516894258759	0.000199577376251927	0.0374635246278617
nbis-gene-4527	-1.2139068611598	9.51153336100876	0.000219203478297427	0.0387418918997088
nbis-gene-1142	-1.26167935693082	4.72049892558333	0.000221129519975507	0.0387418918997088
nbis-gene-2537	1.84216168263421	6.57304255070732	0.000232316298840461	0.0393888537646923
nbis-gene-3009	1.28223887884539	8.89915570210871	0.000291481534902283	0.0478758421077
nbis-gene-4036	1.11835690893725	9.58299180788854	0.000303945861119397	0.048410286243744
nbis-gene-1883	1.11311173469901	6.50695382697553	0.000323944835529722	0.0500780604571829
nbis-gene-689	-1.75678508069157	3.07511328944975	0.000334507571229756	0.0502334798395313
nbis-gene-667	-1.19948333072825	8.85355809076713	0.000355013944766165	0.0518320359358601
nbis-gene-4035	1.1223197587535	11.2304646953298	0.000365020422547719	0.0518526308354273
nbis-gene-5111	1.18996812606203	6.37892627020676	0.000434481751383958	0.0585595711087186
nbis-gene-3030	1.47704828245517	3.73840728791796	0.000434517365532729	0.0585595711087186
nbis-gene-923	1.10653003199783	6.94328405268243	0.000510272978930465	0.0670498694314632
nbis-gene-4284	1.17060828873894	5.82724363695032	0.000678030208703952	0.080249548077032
nbis-gene-876	1.85757248842664	1.90670231564833	0.000680141840082193	0.080249548077032
nbis-gene-4037	1.04111143559927	12.0572276976064	0.0007196678972537	0.080249548077032
nbis-gene-2828	1.23893771505663	5.34291251682153	0.000724561430135806	0.080249548077032
nbis-gene-2776	-2.93235789264667	1.04293829619096	0.000731451716573058	0.080249548077032
nbis-gene-2546	1.0289741365727	11.8076743346714	0.000741813354818711	0.080249548077032
nbis-gene-4992	1.07470396607611	8.44509292439928	0.000758911629159971	0.080249548077032
nbis-gene-1908	1.02935206165155	10.1677891009647	0.000772468740063935	0.080249548077032
nbis-gene-1815	1.17519386799699	4.54252371599611	0.000782758999094064	0.080249548077032
nbis-gene-4496	1.12171297773855	4.85900905082724	0.000796325189727038	0.080249548077032
nbis-gene-4024	1.01621464901788	11.9122398653369	0.000838846951209147	0.080249548077032
nbis-gene-5019	1.07389571819911	5.62878725441855	0.000844408208531573	0.080249548077032
nbis-gene-3854	-1.0861529702182	7.25422504117374	0.000848423003370314	0.080249548077032
nbis-gene-878	2.48982896047787	1.24530788781888	0.000853486004455921	0.080249548077032
nbis-gene-2310	2.15973907688676	2.50130169269795	0.000871959885931198	0.080249548077032
nbis-gene-4648	1.01000844276627	6.62668305878135	0.000882819859556253	0.080249548077032
nbis-gene-3653	1.16317357021385	9.5318577917956	0.000887781791120736	0.080249548077032
nbis-gene-2006	1.18695712744241	4.15206408863853	0.000903920724627327	0.080249548077032
nbis-gene-719	1.09206196747814	5.71919203345645	0.000915477336937832	0.080249548077032
nbis-gene-1291	-2.14385636799847	2.40226414628493	0.000936111441091965	0.080249548077032
nbis-gene-1555	1.06988907690256	9.61107881190088	0.00093817040286802	0.080249548077032
nbis-gene-4741	1.35161945042226	4.41199039055612	0.000946627089188734	0.080249548077032
nbis-gene-1562	1.30077483575929	7.74597783380787	0.000985996223009154	0.0822602563196209
nbis-gene-2893	1.02478760549657	5.4439642548275	0.00101506221349481	0.0828464104312533
nbis-gene-720	1.18229454699823	5.15061249950354	0.00102454655213688	0.0828464104312533
nbis-gene-4446	1.08265742246494	5.3788060600307	0.0010766819003646	0.0855827741610627
nbis-gene-4042	1.01460059674081	10.5078308914089	0.0010909524103484	0.0855827741610627
nbis-gene-4403	-1.02344161191678	7.11617275156735	0.00112253308724949	0.0867652045085785
nbis-gene-1975	-1.58496599039066	7.5666847984838	0.00123740589339626	0.0930136092945094
nbis-gene-2762	0.988252611073955	6.46337990847156	0.00124024026212083	0.0930136092945094
nbis-gene-691	-1.6267976030431	3.06742577020997	0.00125646237821731	0.0930136092945094
nbis-gene-2548	1.35969777117348	3.9634210443496	0.00130976267224943	0.0956126750742086
nbis-gene-3409	-1.03153166236137	5.91670535267639	0.00136535677195142	0.0983056875805025
nbis-gene-4869	1.13014089983482	4.62472100590552	0.00151094970550014	0.107318265569037
nbis-gene-3931	1.00944001494259	5.93605731240789	0.00155692914748278	0.109109594655593
nbis-gene-4047	0.986076380313051	10.0750380509392	0.00159947151206751	0.110616082466142
nbis-gene-2026	-6.35400234010256	-0.00877799386847581	0.00166663378689686	0.112799469801819
nbis-gene-3834	0.965128203549701	5.54425082080498	0.00169645628611896	0.112799469801819
nbis-gene-4682	-0.986847029583974	8.59391138124104	0.00171241251104188	0.112799469801819
nbis-gene-4958	1.10333328551501	6.74247910313503	0.00171688690718142	0.112799469801819
nbis-gene-852	1.1186949593268	4.8591137460614	0.0017769728997384	0.113320522647701
nbis-gene-5048	2.64895542704443	0.0428443811958198	0.00177716585779394	0.113320522647701
nbis-gene-2571	-0.995632597922295	6.88127862276478	0.00180442574716273	0.113320522647701
nbis-gene-4420	1.09982776069084	8.87348733564276	0.00181105858112765	0.113320522647701
nbis-gene-4045	0.981336240439996	11.0222006519408	0.00185350374814555	0.114611949414741
nbis-gene-3373	-1.54523473101532	2.83188107273518	0.00193991272633891	0.116772451386153
nbis-gene-234	-1.15072385722111	4.65919277641782	0.00195336336742412	0.116772451386153
nbis-gene-2340	1.06047080155962	7.07766188302664	0.00195509431544548	0.116772451386153
nbis-gene-687	-1.59909410001215	3.39617659085819	0.00200034995929319	0.118133026809495
nbis-gene-4309	-3.10935031732948	1.13944702969579	0.00206544820149411	0.120622174967256
nbis-gene-4358	1.17764925412665	7.97583568821215	0.00217594527821114	0.124175661413668
nbis-gene-4167	-0.951398463164834	7.16177632111578	0.0021819589600565	0.124175661413668
nbis-gene-1509	0.952005929480951	9.84414100056683	0.00220028480334449	0.124175661413668
nbis-gene-721	0.97570422461981	7.70308182193074	0.00222079759758083	0.124175661413668
nbis-gene-3486	-1.02687697356351	7.55933316421551	0.00225709702949037	0.12462402155666
nbis-gene-739	1.22792553877915	5.23614393423322	0.00227623783665132	0.12462402155666
nbis-gene-3689	1.06445512454123	4.58614831961794	0.00234688683110759	0.124838271821656
nbis-gene-1305	-0.994120174285704	5.88631823934522	0.0023501741029392	0.124838271821656
nbis-gene-2291	1.0410422387647	5.14921880228898	0.00235140580485996	0.124838271821656
nbis-gene-3973	0.954474475418094	7.67896306489336	0.00248701782964161	0.127165284983753
nbis-gene-2690	-1.03231674730612	5.1107994273422	0.00249045752776195	0.127165284983753
nbis-gene-2089	0.928737046525917	7.92131049074637	0.00249924799607532	0.127165284983753
nbis-gene-3316	-0.94683931873119	7.21710262332285	0.00250758311286041	0.127165284983753
nbis-gene-4699	0.991221466024695	5.09360358135327	0.00252558756306317	0.127165284983753
nbis-gene-1940	1.16930909116815	7.07751559602563	0.00254921948303376	0.127165284983753
nbis-gene-2229	-1.1798538884178	10.6657628799514	0.00258840341059595	0.127165284983753
nbis-gene-230	-1.03819987119529	4.77133965327906	0.00260066974966425	0.127165284983753
nbis-gene-2224	-0.994021490004382	5.01040252768723	0.00261298530788534	0.127165284983753
nbis-gene-1168	0.962696324434799	5.96737605659804	0.00272729840463079	0.131510829493022
nbis-gene-93	-1.03171021118378	4.9575054606048	0.00276064876066244	0.131908817145835
nbis-gene-4049	0.911412247730859	11.9042746495643	0.0028225784814728	0.133652905392982
nbis-gene-3242	1.2207905977661	6.94262956616001	0.00287591633670084	0.134791833580015
nbis-gene-1892	1.00259156266979	9.37153208065742	0.00289792184066624	0.134791833580015
nbis-gene-4455	-1.01028388525765	4.85962504430056	0.00294756954819678	0.13589846969581
nbis-gene-2429	0.936344809714156	7.15544903867533	0.00304643902731756	0.13863353799747
nbis-gene-4312	-6.02040582466998	-0.346842722326128	0.00307386381955914	0.13863353799747
nbis-gene-4040	0.912105267088609	11.7624172618091	0.00308602053761491	0.13863353799747
nbis-gene-1907	0.951370091657398	9.64893825690618	0.0031250445504221	0.13919689963575
nbis-gene-1588	1.10543171819442	6.00770431583704	0.00317163391004365	0.139286954003698
nbis-gene-4030	0.924140058802918	11.7180668423207	0.00318073350733541	0.139286954003698
nbis-gene-1882	0.93484540915434	6.84576229073307	0.00320656800503185	0.139286954003698
nbis-gene-4686	0.94069096175056	6.97388751329339	0.00324068974501555	0.139615289342637
nbis-gene-4026	0.953690816209466	11.4594842425548	0.00340236044590309	0.144308068017391
nbis-gene-3997	0.930968447566796	10.9654809244638	0.00340452824089735	0.144308068017391
nbis-gene-3073	1.07857223508407	4.54682303085305	0.00346175594273605	0.144472278198885
nbis-gene-52	1.22450558963082	3.45725233329511	0.00348149285678381	0.144472278198885
nbis-gene-960	-0.975046247380996	10.0961132531349	0.0034908636474997	0.144472278198885
nbis-gene-3994	0.914339563324666	7.0681260086181	0.00358671419116124	0.147279451474558
nbis-gene-1974	-1.42865001864682	10.1187189712427	0.00368219103471043	0.148152150568689
nbis-gene-4041	0.90502007875808	11.1748628032624	0.00369965651194224	0.148152150568689
nbis-gene-4800	1.11958819992809	5.01351383647439	0.00373016090246016	0.148152150568689
nbis-gene-5012	-1.12361191186841	4.2075102618415	0.00374189228729448	0.148152150568689
nbis-gene-3695	0.927277367587491	9.96398309031108	0.00374890335343143	0.148152150568689
nbis-gene-4069	-0.913850307386333	8.17221848901186	0.00380055988313023	0.149072707057705
nbis-gene-1287	-0.918847276076336	6.65488583468257	0.0038752580151785	0.150876712057616
nbis-gene-217	2.80423715253335	-0.537177496042515	0.00392772889462427	0.15179516963342
nbis-gene-2380	-1.12768263443792	6.43064465362461	0.00403215669958439	0.154693544620551
nbis-gene-4809	0.877235121407114	7.80575485440007	0.00414998439272159	0.157898792561806
nbis-gene-4700	1.07488167467984	6.14214583355126	0.00417578618076314	0.157898792561806
nbis-gene-4034	0.888856002274887	12.0080696940396	0.0043626935227991	0.163148216324199
nbis-gene-177	-1.05186559420677	4.23357883172519	0.00437669301782954	0.163148216324199
nbis-gene-2977	-0.944434547470447	7.37275539802598	0.00444224635270792	0.164425681900231
nbis-gene-886	-2.32116526664526	0.891647474874076	0.00453685002138909	0.166753032953993
nbis-gene-2290	-5.82439460922857	-0.468428543008721	0.00462421646276025	0.16749958971575
nbis-gene-3786	1.01906764300016	8.09433296745851	0.0046542271851072	0.16749958971575
nbis-gene-4025	0.880943553771755	12.8236299054408	0.00469171544884061	0.16749958971575
nbis-gene-5254	1.03292179646025	4.21322467208507	0.00471399544156458	0.16749958971575
nbis-gene-5212	-1.00807159577158	4.83034940575259	0.00471650290676009	0.16749958971575
nbis-gene-1386	0.878929940400858	5.81287189280505	0.00488339737770996	0.171403669268071
nbis-gene-1403	0.888697921379724	5.92380133000921	0.00489165722797006	0.171403669268071
nbis-gene-695	-1.18716050474386	3.59696395451648	0.00505369031187999	0.17481053631786
nbis-gene-2987	-2.14944200051268	7.73519671207554	0.00505540363780722	0.17481053631786
nbis-gene-2759	1.07672740972249	10.5018115107267	0.00510587768559399	0.175401915787464
nbis-gene-4057	0.863633220538174	11.7396822781874	0.00515165306765646	0.175825250153262
nbis-gene-2248	-1.04236978796126	4.04282521454398	0.00520987998042729	0.176665349529844
nbis-gene-4528	-0.892191661904399	7.09672463807214	0.00528116287135064	0.177934564434737
nbis-gene-2131	-1.10324369879945	4.25546415826908	0.0053370531891037	0.178672302942223
nbis-gene-4461	0.882757405551583	5.57221048929588	0.00539864712788315	0.179590438633885
nbis-gene-212	-1.5125292868937	2.80450983010936	0.0054616961222266	0.18054512464417
nbis-gene-696	-1.41212807828309	3.24393709952501	0.00556114433115072	0.181907073902773
nbis-gene-1263	-0.901703354994571	5.36319922391209	0.00559993106746621	0.181907073902773
nbis-gene-2983	-2.28955849951511	2.09760132340817	0.00561658952588924	0.181907073902773
nbis-gene-1840	0.850918406692616	6.60437958754383	0.00567185903266492	0.181907073902773
nbis-gene-522	0.855325766391568	9.31595346511534	0.00567594370625091	0.181907073902773
nbis-gene-4050	0.876465392974921	10.4861676649764	0.00589059696998136	0.187642288934679
nbis-gene-525	0.960466417625875	12.9181424680404	0.00595459227884575	0.188538174804899
nbis-gene-3509	-1.01662839409794	7.24150035853716	0.0060043013548273	0.188973700125582
nbis-gene-4788	0.859535288278711	7.36388298773892	0.00618942941696098	0.19067166615543
nbis-gene-154	-2.71929275597322	1.61150490265091	0.0062159612834419	0.19067166615543
nbis-gene-3992	0.961172552214218	11.8790093705054	0.00622147108740174	0.19067166615543
nbis-gene-2826	-0.867565499240621	9.91611424845579	0.00623896382554796	0.19067166615543
nbis-gene-3922	-2.03347180305774	2.27666373879841	0.00623963595485805	0.19067166615543
nbis-gene-3993	0.866129422637135	8.92117878916356	0.00630914469997687	0.190707015036389
nbis-gene-5201	0.892626419695413	5.78407600879539	0.00631336008682111	0.190707015036389
nbis-gene-2621	0.815790159825006	8.06916280267376	0.00639730780150816	0.191478793358461
nbis-gene-4122	0.832618567513191	8.37756488573368	0.00643178187646914	0.191478793358461
nbis-gene-527	0.844723004017817	10.8201083262193	0.00646003368424318	0.191478793358461
nbis-gene-4739	0.903183109543006	7.92133004626485	0.00649464819247188	0.191478793358461
nbis-gene-3936	-0.989282476366501	4.596994689394	0.00656979102600581	0.191478793358461
nbis-gene-3614	-0.854179708166593	5.57531889800547	0.00659308577502082	0.191478793358461
nbis-gene-1642	0.947709228864386	9.21145592071884	0.00659392343947516	0.191478793358461
nbis-gene-4051	0.842232444567754	10.9354748942316	0.00667267091277876	0.192700869876732
nbis-gene-4055	0.843660577055089	10.8077830476653	0.0067591053178656	0.193360086829041
nbis-gene-700	-1.10002190191163	3.746405332929	0.00676907457696796	0.193360086829041
nbis-gene-4027	0.831466045236837	12.1571692005568	0.00693146076753092	0.196756145094482
nbis-gene-176	-1.36519416648883	2.8949799520509	0.00696283161864035	0.196756145094482
nbis-gene-701	-0.849843134763194	6.45591017098108	0.00706358927702161	0.198535963850404
nbis-gene-4058	0.842856159478172	12.1722378117413	0.00713122991134746	0.198923825674213
nbis-gene-867	1.30851012471359	3.21516292902142	0.0071799009243728	0.198923825674213
nbis-gene-1312	0.86889830467197	5.87682581002847	0.00720897803817624	0.198923825674213
nbis-gene-4906	1.05555556955691	4.1853770088099	0.00729066645474118	0.198923825674213
nbis-gene-2438	0.839602104226346	9.73973132173793	0.007324656300662	0.198923825674213
nbis-gene-2213	0.933832509695069	6.25821048173612	0.00735419870918002	0.198923825674213
nbis-gene-2305	0.837338937765214	6.40401381413441	0.00736836831761751	0.198923825674213
nbis-gene-1863	1.60260745364932	2.20637949822227	0.00738016476531041	0.198923825674213
nbis-gene-3029	0.857077448812919	10.5427554249154	0.00757712672742479	0.202006900950987
nbis-gene-2095	-1.62514285613109	1.94492328322173	0.00760238690513246	0.202006900950987
nbis-gene-3724	-0.947015455359875	5.02597538690181	0.00760984900842758	0.202006900950987
nbis-gene-2797	-0.932153815978896	8.18909316535622	0.00795223715529271	0.21003496727748
nbis-gene-2318	-0.824220039532954	9.45686612721041	0.00802824969005444	0.210105279993627
nbis-gene-4081	1.67196218467714	1.03140937313226	0.00803484803628598	0.210105279993627
nbis-gene-3044	0.885210185021992	5.24161095046506	0.00824531867967476	0.213664326858276
nbis-gene-2769	0.927766238617207	7.14177275540725	0.0082522561552949	0.213664326858276
nbis-gene-2265	0.845104887700632	6.44396653742581	0.00830262160344993	0.213914603665357
nbis-gene-3817	-0.912243472323875	6.30920489398592	0.00844091142061185	0.216014941027674
nbis-gene-251	0.965003868219703	4.33359194922836	0.00846633901288069	0.216014941027674
nbis-gene-2421	0.994080551706012	7.62017987584385	0.0085455712567217	0.216983200605455
nbis-gene-2097	-1.41274191149297	2.42025639295937	0.00864619975185549	0.217287154816522
nbis-gene-2467	1.54413199307954	1.54644995329764	0.00867762815176534	0.217287154816522
nbis-gene-2624	0.828833950144689	7.38696860005428	0.00868156440476972	0.217287154816522
nbis-gene-771	-1.09844633829702	3.73234830875501	0.00883895972462801	0.219892104167157
nbis-gene-3195	-1.05173810266802	5.53548860980781	0.00886931622592033	0.219892104167157
nbis-gene-2078	-0.947353037422216	4.48050064677319	0.00898004302708835	0.22004125684346
nbis-gene-2678	-0.873953173843885	7.63342685800216	0.00898993525435119	0.22004125684346
nbis-gene-189	-0.847321063359302	5.5857584415571	0.00900092660223439	0.22004125684346
nbis-gene-5020	0.893959571224256	7.3469083586202	0.00913722987899702	0.221741547374718
nbis-gene-548	-0.961385272094691	6.0459138852237	0.0091688561283914	0.221741547374718
nbis-gene-4735	0.829360050073581	10.7789220773634	0.00919704287056479	0.221741547374718
nbis-gene-5247	0.949775130823113	6.46989221110314	0.00930850200077848	0.222204383582539
nbis-gene-683	-1.11230172605911	3.44221943631829	0.00931750322045726	0.222204383582539
nbis-gene-1266	-1.13697152930457	3.43089896610118	0.00936157659872972	0.222204383582539
nbis-gene-2414	0.830842465983931	5.20663468790861	0.00939757604687131	0.222204383582539
nbis-gene-3167	0.829180761468494	6.30359520042505	0.00943925567035571	0.222204383582539
nbis-gene-2946	-1.54961072486175	1.97211613442326	0.00946989762604427	0.222204383582539
nbis-gene-985	0.825881749846513	10.1369280941021	0.00955033625689737	0.223095854961122
nbis-gene-2355	-0.79187472509071	10.1276472274181	0.00961605737374613	0.223637157329246
nbis-gene-3421	0.932077429505634	4.12143638996635	0.00968509949866656	0.224250585748861
nbis-gene-4077	0.789439097886923	10.3094486185249	0.00988529518944334	0.227882068051378
nbis-gene-1820	1.19673565014648	3.85868708654113	0.0100677761211576	0.231075245820106
nbis-gene-5074	0.888659372230189	6.84051777676185	0.0101390958817299	0.231700382410314
nbis-gene-4366	-5.26653191718666	-0.72714185747057	0.0102008557858987	0.232102588790837
nbis-gene-321	-0.852168132230088	6.00572187142095	0.0104808042127597	0.237444426475279
nbis-gene-2852	0.789882738291226	11.2835589892547	0.0105468388072046	0.237914956097284
nbis-gene-2497	-0.809438597001713	6.23728026870994	0.0106575464142661	0.239384888689669
nbis-gene-818	-0.800765447170035	7.68513480231528	0.0108633881257843	0.242218803326847
nbis-gene-231	-0.79110535626146	5.44376290905173	0.0108758823411598	0.242218803326847
nbis-gene-1615	-1.40192051329248	2.31160281646714	0.010996369782617	0.243868858976519
nbis-gene-1171	0.811041994937051	5.93564989821606	0.0111520032436505	0.24628121449003
nbis-gene-4388	-1.24876009359784	2.75767900994691	0.0113741272329436	0.250135618143731
nbis-gene-3014	0.802683006643063	10.5960978356894	0.0114256738405265	0.250222257107529
nbis-gene-918	0.848777527634073	5.9997899504801	0.0114773066263854	0.250310056548886
nbis-gene-2708	-0.892423633065828	5.65369354651973	0.0115686126623786	0.251258794022569
nbis-gene-3259	-0.775745835389303	8.54397169524436	0.0117000616059196	0.253067999179891
nbis-gene-5244	0.96536300963317	6.47806110310971	0.0117644460058173	0.25341773855154
nbis-gene-950	0.803161563079781	7.70334749942888	0.0119256481908117	0.25584166077921
nbis-gene-46	-1.25328463506909	2.89770512040691	0.0123689619473481	0.263529834313726
nbis-gene-3978	-0.767656394778008	6.45146763351558	0.0124066555862408	0.263529834313726
nbis-gene-2282	-0.856455494242797	4.69440763586163	0.0124344366266751	0.263529834313726
nbis-gene-1296	-1.17415656653145	3.0383585869396	0.0125758491927808	0.263541463832108
nbis-gene-4044	0.772875709592675	10.6749320697375	0.0125771046503916	0.263541463832108
nbis-gene-1954	-2.14833411107673	0.736571606781579	0.0125892149973461	0.263541463832108
nbis-gene-3556	-0.979456687661875	4.12029432077948	0.012635549635786	0.263541463832108
nbis-gene-3087	1.27324337138268	4.48783048266497	0.012847707665116	0.265885959542162
nbis-gene-4451	0.901307698838027	5.44069148389967	0.012849131225972	0.265885959542162
nbis-gene-3578	1.09514632107223	8.69627262766241	0.0130153284224843	0.267845813949174
nbis-gene-2757	0.980616587844569	10.259707631713	0.0130457626276615	0.267845813949174
nbis-gene-3300	1.19558823829831	9.33887549122668	0.0131389167123572	0.268708740234044
nbis-gene-2319	-0.783655848949555	8.09235593722258	0.0133422081008229	0.271262113031445
nbis-gene-4161	-1.32304797377633	2.91396965071236	0.0133669876855298	0.271262113031445
nbis-gene-224	-1.60214792973698	1.60504842987172	0.0136195398553175	0.274028469410052
nbis-gene-1209	-0.892877533809337	7.08795177956328	0.0136512228971192	0.274028469410052
nbis-gene-2141	-0.771413429861574	5.43369728786538	0.0136615581484458	0.274028469410052
nbis-gene-1604	0.766464506925217	7.49626299338196	0.0137443413783601	0.274028469410052
nbis-gene-1442	0.805123885860779	8.70620135313814	0.0138151986113425	0.274028469410052
nbis-gene-1983	-5.75460617877725	-0.423885685786225	0.0138161233625692	0.274028469410052
nbis-gene-3149	-0.756271495201674	8.97231299611629	0.0140765097483406	0.276957344971282
nbis-gene-4605	-0.790439468297683	6.35081546323425	0.0140792442975619	0.276957344971282
nbis-gene-3020	1.00549312799126	11.4974246213323	0.0141218737542435	0.276957344971282
nbis-gene-3951	-0.975717131884687	4.20584560704274	0.0142184902677273	0.277815557052694
nbis-gene-2184	0.816380035154345	5.64763273209798	0.014280670552613	0.2779970534242
nbis-gene-703	-0.913983267618548	4.22140882573312	0.0144375249587575	0.280013399200108
nbis-gene-1572	0.7802421018098	5.57859676731408	0.0146367383963859	0.282566032399904
nbis-gene-3510	-0.837130873281256	7.59001719888936	0.0146766603586708	0.282566032399904
nbis-gene-3065	0.963492768696339	5.0588610405322	0.0148484850399761	0.284830793321585
nbis-gene-1070	0.779767279988736	7.09538137400117	0.0149218471013602	0.285008604346767
nbis-gene-5071	-0.761269752237231	6.27542118000077	0.014966205251086	0.285008604346767
nbis-gene-37	-0.786606821962403	6.95469964369429	0.0150414941570569	0.285408279023434
nbis-gene-5219	-0.817924135771158	5.55726472546974	0.0151237628420624	0.285937041359281
nbis-gene-1482	-0.902722460705973	9.16821571554837	0.0153426961119125	0.28903659772119
nbis-gene-229	-0.812132196260766	5.60332623585639	0.0155129001906116	0.289339704375026
nbis-gene-4990	0.738268315616479	12.0338252121957	0.0155291898854378	0.289339704375026
nbis-gene-3520	0.760011501148201	13.2533523509146	0.0155407212549695	0.289339704375026
nbis-gene-4677	-0.781348777198037	8.42303743661951	0.0155789833215625	0.289339704375026
nbis-gene-574	0.796401262329376	4.83189509029426	0.0156383686767211	0.289419949876219
nbis-gene-4459	-0.799999750721843	5.94000193375072	0.0157843478384241	0.291096604346516
nbis-gene-3010	0.805470388629213	7.18512923012169	0.0158635940246365	0.291535140536676
nbis-gene-4923	1.25319358764582	3.17219292006205	0.0160313063939895	0.292707207726538
nbis-gene-4086	-0.780357293250951	10.5773028726378	0.0160854324605294	0.292707207726538
nbis-gene-4022	0.870381653524405	11.0262111507349	0.0160983698820595	0.292707207726538
nbis-gene-4947	0.821762117983754	8.32199753363737	0.0161501313243333	0.292707207726538
nbis-gene-4018	0.790705213032642	7.0440449400757	0.0162135168747953	0.292846201697333
nbis-gene-4428	-0.74917708721483	5.73240250562015	0.0163113035071113	0.293192469072917
nbis-gene-3918	-2.05247330966523	0.705876205839442	0.0164531949504699	0.293192469072917
nbis-gene-2413	-0.745701594398939	10.6562275964802	0.0164544673198043	0.293192469072917
nbis-gene-3320	-0.78631186262725	4.98947418401196	0.016460204477962	0.293192469072917
nbis-gene-2205	-1.08413374033253	3.25125091301952	0.0165116002369831	0.293192469072917
nbis-gene-233	-0.912056138792961	3.9946311750704	0.0166709971521414	0.293544519254027
nbis-gene-1214	-0.891131576731103	4.92159195814095	0.0167317511544394	0.293544519254027
nbis-gene-3328	-0.784721427393609	5.10789899418841	0.0167877728825107	0.293544519254027
nbis-gene-4310	-5.66911305317846	-0.50830089243141	0.0168237124121418	0.293544519254027
nbis-gene-237	-0.826158254643301	4.55064377511757	0.0168489949542995	0.293544519254027
nbis-gene-222	-1.57681484013579	1.46714554740319	0.0168665229860571	0.293544519254027
nbis-gene-3049	0.824481605729949	4.41250885957151	0.0170362986253146	0.295520744470804
nbis-gene-4150	0.892259556528697	7.8726030720144	0.0173302616073235	0.299631102000303
nbis-gene-922	0.741008467463144	10.8948868205295	0.0174493560790817	0.299877402101633
nbis-gene-1130	0.851631625343716	4.29293318452639	0.01745861587578	0.299877402101633
nbis-gene-972	0.757548379003013	10.9062275216788	0.0177873719988092	0.303922726207561
nbis-gene-3431	-0.733057655294025	6.31234029037085	0.0178097792374294	0.303922726207561
nbis-gene-3819	1.54134961496813	5.30456649793141	0.017977426392867	0.304999152091296
nbis-gene-2435	0.924353161813419	3.76772693390842	0.0180561496210103	0.304999152091296
nbis-gene-697	-1.43195836249551	2.7256721836151	0.0181045078492489	0.304999152091296
nbis-gene-3946	-0.810927633868679	4.87177174028023	0.0181049724985701	0.304999152091296
nbis-gene-5202	0.771330609762635	9.71571401921839	0.0182541970846176	0.306343103867166
nbis-gene-1662	0.722730496570832	7.6249148957117	0.0183013193710598	0.306343103867166
nbis-gene-688	-1.63080813874872	2.14686472305694	0.0183653363280615	0.306438754731083
nbis-gene-2547	0.742620185483645	10.5259273855336	0.0186024767530929	0.308144726186702
nbis-gene-3696	0.78771477917243	5.09573852962734	0.0186316875616779	0.308144726186702
nbis-gene-2998	-0.991403778378223	10.0762318152459	0.0186434594610676	0.308144726186702
nbis-gene-4043	0.785815167157167	9.88923336039218	0.018809677710402	0.309917448419665
nbis-gene-3481	0.754129055296042	5.85943379378107	0.0188904396792121	0.310089208703742
nbis-gene-3013	0.729135071743736	8.52546652999688	0.0190396554956684	0.310089208703742
nbis-gene-4053	0.721035603841818	11.1606082746423	0.0190463495948018	0.310089208703742
nbis-gene-2130	-1.96481047204974	0.640904593666681	0.0191039953616818	0.310089208703742
nbis-gene-1552	0.755763944386843	6.95559355140101	0.0191968448922063	0.310089208703742
nbis-gene-322	-0.747964594927969	5.32734623954881	0.0192038477091274	0.310089208703742
nbis-gene-3234	-0.991024590776981	4.21100591362282	0.0192330825794178	0.310089208703742
nbis-gene-4031	0.706867369626173	13.4300661696196	0.0193981720387599	0.311515690247685
nbis-gene-1383	0.818101529493157	6.86717927338969	0.019440096347268	0.311515690247685
nbis-gene-4015	-0.859423500524435	5.78673135966885	0.019929851553508	0.317457273237007
nbis-gene-834	-1.83647922745532	1.03963729331086	0.0199316781141957	0.317457273237007
nbis-gene-507	0.768600526052397	6.68742781871533	0.0199951152896818	0.317505516503225
nbis-gene-3674	-0.765294753076376	6.05460084496566	0.0200569318767351	0.317527813084698
nbis-gene-4901	-1.95097466025624	0.926600882589464	0.0204069356672609	0.322098660261632
nbis-gene-2137	1.36705477068999	2.06518289124346	0.0204913907659359	0.322463322951375
nbis-gene-4672	0.971944672353194	3.49437742002735	0.0206723511359944	0.323444425501268
nbis-gene-2789	-0.703654686988979	11.9448827565622	0.0206768125891222	0.323444425501268
nbis-gene-4574	-1.23328415563128	4.5976544215993	0.0208236209930108	0.324774338098708
nbis-gene-3979	1.2630035581027	6.29950532133792	0.0211552245621424	0.328883993775946
nbis-gene-3856	-0.781147314931783	7.05346327070981	0.0212122667218504	0.328883993775946
nbis-gene-2462	1.0291315356839	3.60680573277448	0.0216023033568074	0.33252328451059
nbis-gene-172	-0.837839978705648	4.25724757723571	0.0216336644737005	0.33252328451059
nbis-gene-1382	0.715158535300897	6.64106229103161	0.0216635136334594	0.33252328451059
nbis-gene-2625	0.719559947574788	6.82293812206911	0.0217000545257101	0.33252328451059
nbis-gene-413	-0.982665328657552	3.52557162165563	0.0219813723514102	0.335854921741313
nbis-gene-1379	-0.733639499158504	6.60543550013409	0.0221559301220071	0.336087455763835
nbis-gene-354	-1.15732930126762	2.55614309041848	0.0221587484618021	0.336087455763835
nbis-gene-3018	0.69519351185581	11.5332754447758	0.0221884222127189	0.336087455763835
nbis-gene-812	1.66349748157363	0.455423021412523	0.0223115331776208	0.336981087303376
nbis-gene-2777	-1.58952844530682	1.90677065833734	0.0225517504428143	0.337730398011727
nbis-gene-3855	-0.841229168386424	8.480830240565	0.0226337272801082	0.337730398011727
nbis-gene-2833	-0.930701634134912	4.09701602903612	0.0226656623518383	0.337730398011727
nbis-gene-5180	0.708849291392068	9.56453867597388	0.0226810205733914	0.337730398011727
nbis-gene-3033	0.69468900416575	7.69466944921942	0.0227444381377751	0.337730398011727
nbis-gene-4664	0.706900275255402	7.22962894873652	0.0227466820578675	0.337730398011727
nbis-gene-1718	0.711896629748756	7.60614212955813	0.0228481312393687	0.338281064208794
nbis-gene-5141	-0.701750520021906	10.1049896094466	0.0233081601081284	0.343382772859195
nbis-gene-1695	0.867447304169854	6.46869879367686	0.0233233732706873	0.343382772859195
nbis-gene-1360	-0.828339709198744	4.6013792764097	0.0235150239710518	0.345237335172761
nbis-gene-2622	0.726895252088357	8.15839691404473	0.0238229528850591	0.348783956445323
nbis-gene-5156	0.699284922155947	6.95457138124955	0.0239356464384881	0.348944970886184
nbis-gene-3774	0.696113361285972	7.88289050288907	0.0239667303062999	0.348944970886184
nbis-gene-2674	0.717874252703441	9.03337872797178	0.0241750494200886	0.35037885978016
nbis-gene-1821	0.718508698603496	5.34152198187131	0.0241985399734015	0.35037885978016
nbis-gene-780	-0.819634197338736	4.11987461039181	0.0244046316179777	0.352392153252997
nbis-gene-2440	0.800549749174443	5.26378451810781	0.0244732297994918	0.352414509112681
nbis-gene-2023	-2.79502027525055	-0.214688809808264	0.0248027196395429	0.35571825501538
nbis-gene-1292	-1.57351248631923	1.44588790599653	0.0248380136207466	0.35571825501538
nbis-gene-2580	0.696772483375035	8.78198315517969	0.0250384871577106	0.357559587011116
nbis-gene-2151	-0.768487076487617	4.92139316751545	0.0251026422387941	0.357559587011116
nbis-gene-3694	0.795158336525593	7.55535216280649	0.0252110420345435	0.358133072793407
nbis-gene-391	0.722890901722491	6.05259881482116	0.0253438027947419	0.359048591614996
nbis-gene-1288	-0.711679873801148	7.20820968134651	0.0254149347420342	0.359088432806806
nbis-gene-4028	0.691665440424048	11.9934672046657	0.0255646205636754	0.360234975020584
nbis-gene-4519	-0.764885260321898	4.90217310746975	0.0256489739709296	0.360457238479161
nbis-gene-4513	0.692572079925532	8.700068974542	0.0257558782947514	0.360994390179236
nbis-gene-4795	0.727110887940872	8.09050554587231	0.0258613249089909	0.361508307770363
nbis-gene-1850	0.789865194849521	5.45078635371529	0.0260003682891295	0.361820802539097
nbis-gene-959	-0.713486948316717	7.26872725242124	0.0260448340514942	0.361820802539097
nbis-gene-4753	-0.70544043146474	5.14303477808367	0.0260901986610194	0.361820802539097
nbis-gene-3987	0.684159828753619	8.35512755115264	0.0263058182884776	0.362652665546976
nbis-gene-2661	-0.692751703770639	6.78213207069556	0.026332610641371	0.362652665546976
nbis-gene-1392	-0.749995646303019	8.93551162530309	0.0263571762250656	0.362652665546976
nbis-gene-1193	-0.742065945448122	4.71359911190922	0.0269229185427979	0.366789376409211
nbis-gene-1810	0.837523749840219	4.24935905590902	0.0269555717395023	0.366789376409211
nbis-gene-3910	-5.05643791068757	-0.830272570057845	0.0270923642107181	0.366789376409211
nbis-gene-1737	0.68940624624696	6.8381002456291	0.0271716194537112	0.366789376409211
nbis-gene-4382	-0.735103771195684	6.15790382272248	0.0273643243967568	0.366789376409211
nbis-gene-4723	0.707710021128015	5.27834597282519	0.0274444736561285	0.366789376409211
nbis-gene-4711	-0.720127535990089	6.49765854208725	0.0274447860754286	0.366789376409211
nbis-gene-159	-1.83979451968358	1.02382561809566	0.0275186016303682	0.366789376409211
nbis-gene-2863	0.677298982441433	7.60258534231802	0.0276196997701567	0.366789376409211
nbis-gene-526	0.780269264155111	11.0633841435193	0.0277103803721347	0.366789376409211
nbis-gene-5110	0.676296225300682	8.73602450399656	0.0277589955886976	0.366789376409211
nbis-gene-1478	0.727623888075346	6.79330111696578	0.0278243491097111	0.366789376409211
nbis-gene-4976	-0.757058921375446	5.91169528630358	0.0278496773210786	0.366789376409211
nbis-gene-1423	-0.984884694728037	3.21951522645326	0.0279540553794274	0.366789376409211
nbis-gene-148	-0.755811181731513	4.53002137605935	0.0279825938792816	0.366789376409211
nbis-gene-4059	0.665537924267599	12.4516242722558	0.0280673664423028	0.366789376409211
nbis-gene-3552	0.696515431270405	6.46095661397413	0.0280750606234009	0.366789376409211
nbis-gene-3901	-5.08369843070072	-0.795845740788881	0.028124736510679	0.366789376409211
nbis-gene-4038	0.809704796965089	10.8188740532936	0.028131220565613	0.366789376409211
nbis-gene-1475	0.778424853672649	4.91051192246788	0.0281415918995554	0.366789376409211
nbis-gene-3281	0.677503396868161	6.76983821167254	0.0282059653001705	0.366789376409211
nbis-gene-2607	0.673308572692782	6.68452071499647	0.028258125863157	0.366789376409211
nbis-gene-3114	0.802792269311311	8.85525592540225	0.0282946902054027	0.366789376409211
nbis-gene-3158	0.75843748188847	5.40034913990933	0.0283455749225731	0.366789376409211
nbis-gene-2623	0.689946848567808	7.06627773798302	0.0284024498094651	0.366789376409211
nbis-gene-5251	-1.25945390767418	2.48161803184752	0.0285103697114223	0.36728064510597
nbis-gene-4307	-4.91345302356701	-0.935121435311558	0.028612564894253	0.367695943971133
nbis-gene-3504	0.659057861564859	8.16688156939332	0.0287844529224474	0.368196176664746
nbis-gene-3122	-0.910824736780258	3.63484317378799	0.0287915960063186	0.368196176664746
nbis-gene-1771	0.740805895305715	5.94895083714923	0.0288735346152876	0.368209986918524
nbis-gene-2055	-0.802140030733023	4.35960298323542	0.0289411750003247	0.368209986918524
nbis-gene-2324	0.987285606266188	6.56827974684696	0.0291590531120695	0.368209986918524
nbis-gene-5222	0.873338275892732	6.6901997103841	0.0291842663899389	0.368209986918524
nbis-gene-3625	-0.693588689643378	7.91547052015705	0.0292069550945966	0.368209986918524
nbis-gene-431	-0.807940327463322	4.43460988077584	0.0292873595965101	0.368209986918524
nbis-gene-326	-2.10772750383409	0.996675362749637	0.0293817375151418	0.368209986918524
nbis-gene-48	0.803664791614826	9.32514353429629	0.0293962541278431	0.368209986918524
nbis-gene-4143	-0.704412376481362	7.09207533577742	0.0294231724706583	0.368209986918524
nbis-gene-1899	0.674235190499291	7.1132997415864	0.0295788923180393	0.36913293055615
nbis-gene-1909	0.747030421061636	5.65066901113342	0.0296420147243791	0.36913293055615
nbis-gene-1355	-0.663574223986321	7.96495153812055	0.0297076159865395	0.36913293055615
nbis-gene-1363	-0.930749655830586	4.1167174119617	0.0300355366895941	0.3714553772888
nbis-gene-1440	-1.01354655722833	3.18184269863607	0.0300358704999505	0.3714553772888
nbis-gene-4033	0.688933235668921	11.2980713362894	0.0304938945230368	0.375329294986454
nbis-gene-792	-1.51877204917198	1.91269759130761	0.0305009506145525	0.375329294986454
nbis-gene-4884	1.16146739081622	2.10946575745091	0.0305798442752966	0.375329294986454
nbis-gene-1185	-0.843960217901457	4.04101817351173	0.0308005169663563	0.375329294986454
nbis-gene-2146	0.978444559684747	2.95426991398733	0.0308734519480836	0.375329294986454
nbis-gene-1630	1.31604421477474	1.2004692078454	0.030918163727522	0.375329294986454
nbis-gene-4532	-0.717785005596875	4.85598015592887	0.0309822920371343	0.375329294986454
nbis-gene-63	-1.64621099891477	0.900742730923337	0.0309886670722641	0.375329294986454
nbis-gene-192	-2.81189454000672	-0.159570908874135	0.0309918025160048	0.375329294986454
nbis-gene-4914	0.659738422136109	7.70203612318208	0.031149697756418	0.376374279098237
nbis-gene-5228	0.756717016922055	5.80113725025137	0.0312991161515225	0.377312280945876
nbis-gene-4229	-0.673565738735076	6.67033759847678	0.0316139682259463	0.380111892463317
nbis-gene-3165	0.775561055233242	9.89260078041018	0.0316759910386097	0.380111892463317
nbis-gene-4129	-0.691311092550568	5.19364922613466	0.0318533537791727	0.381369538640847
nbis-gene-480	0.787830911150754	5.55882553901905	0.0319678876197514	0.381870948475939
nbis-gene-1468	-0.667882723581059	5.66634265820782	0.0321603264406166	0.382899086070262
nbis-gene-862	-0.899814140042091	3.87257914747556	0.0321996567814033	0.382899086070262
nbis-gene-1536	0.68288890470152	8.64674721423421	0.0324942032511074	0.385221335470683
nbis-gene-2002	-0.757070943205569	5.09072095536241	0.032643225474065	0.385221335470683
nbis-gene-2609	0.672588909804628	5.66965565101495	0.0326634662801577	0.385221335470683
nbis-gene-4374	-1.25635095998351	2.04936699654182	0.0326881117998334	0.385221335470683
nbis-gene-827	-0.692720188078205	6.65113970438503	0.0329354121427998	0.386482895457977
nbis-gene-4435	-0.76771560369048	7.58089892973876	0.0329710785406625	0.386482895457977
nbis-gene-1849	-0.854195056588831	3.74699118795846	0.0331161472815926	0.386482895457977
nbis-gene-4601	0.750556854767311	6.98269102621739	0.0331599006120747	0.386482895457977
nbis-gene-1996	-0.855568594975641	6.10901143596078	0.0331628207480113	0.386482895457977
nbis-gene-2703	0.799380480382522	11.8377503690808	0.0333574171484662	0.387890673744111
nbis-gene-5072	0.687939567241836	6.21552447310693	0.0334948828476881	0.388506578699092
nbis-gene-3142	-0.761611381904441	9.39590282711851	0.0335976653439506	0.388506578699092
nbis-gene-647	-0.934257689356632	7.26561556741548	0.0336528404515747	0.388506578699092
nbis-gene-2245	0.675448124441878	6.18023186120223	0.0337060502067706	0.388506578699092
nbis-gene-3829	-0.692177102644316	9.0219811663327	0.0340859743840488	0.392025998605165
nbis-gene-1234	-1.44618256893983	1.66943772322415	0.0343207134785906	0.393458560184004
nbis-gene-3699	0.673123120368808	7.71655861298954	0.0344094215644186	0.393458560184004
nbis-gene-1137	0.666067754508942	5.91723672495117	0.034435109909559	0.393458560184004
nbis-gene-3885	-0.998264422656756	2.99774044780712	0.0345238583911262	0.393616919097092
nbis-gene-3493	-0.779258338711686	4.2892861993309	0.0347058595562096	0.394161648261311
nbis-gene-2659	-0.660317989828674	5.53145610961409	0.0347216216029275	0.394161648261311
nbis-gene-4151	0.664315697653404	5.2255225541442	0.034889771872261	0.394959977482679
nbis-gene-236	-0.853344260495841	4.5916164518573	0.034995406231848	0.394959977482679
nbis-gene-2260	0.785458286217666	10.3316394317055	0.035062794010392	0.394959977482679
nbis-gene-782	-1.22083778188774	2.44944636000642	0.035128560293507	0.394959977482679
nbis-gene-5220	0.706503545741217	5.79058617729589	0.0352696031541294	0.394959977482679
nbis-gene-4844	-0.733148379554304	6.98422172526097	0.0353871183008165	0.394959977482679
nbis-gene-1341	0.657419158750305	5.63567121527314	0.0354483692635165	0.394959977482679
nbis-gene-2620	0.675049757845876	10.0963732182845	0.0355137956734184	0.394959977482679
nbis-gene-1125	-0.756905468338934	5.41081601012567	0.0355319203512646	0.394959977482679
nbis-gene-1621	0.735787820646966	5.79172571911562	0.0355433921897464	0.394959977482679
nbis-gene-2080	1.32990640691377	8.08351954339678	0.0357999534790363	0.396971636046023
nbis-gene-2081	0.635768667361012	8.39092049925616	0.0362974639820285	0.399414734725198
nbis-gene-4538	-0.82516492910792	3.85278160627967	0.0363462583388881	0.399414734725198
nbis-gene-2308	0.801739701769245	4.21328690784611	0.0363741353762432	0.399414734725198
nbis-gene-535	-0.740665158439951	6.34867802988696	0.036377197901837	0.399414734725198
nbis-gene-4433	0.713949200202113	7.23197139876924	0.0364119520802609	0.399414734725198
nbis-gene-3950	-0.917675504882054	4.17876849594079	0.0364762314817532	0.399414734725198
nbis-gene-4124	0.635349145343824	11.8520137397169	0.0365727855863565	0.399639420045508
nbis-gene-3627	-0.641726323276787	8.93755623798145	0.0367223565775999	0.400441299111753
nbis-gene-5116	-0.770195198128572	4.71082177933695	0.0368058365917802	0.400520656576391
nbis-gene-2936	-0.648612286129988	6.72075959790661	0.0369190432439108	0.400922502665279
nbis-gene-2264	1.18335417420103	8.06268236335286	0.0370730080458645	0.401764392348585
nbis-gene-3833	-0.660216147641022	5.9227293629294	0.0373741440040882	0.404194446266435
nbis-gene-2277	-0.833302504963354	4.04384918188992	0.0376439602941182	0.405521492209772
nbis-gene-3990	0.723620424207382	7.93272726085038	0.037651158333023	0.405521492209772
nbis-gene-304	-0.828446984723085	3.82132917276603	0.037911565545599	0.407061122437637
nbis-gene-4492	-1.03780349965003	2.79001400736973	0.0379694075805386	0.407061122437637
nbis-gene-4456	-0.661137171764844	7.03700186755906	0.0380264480815981	0.407061122437637
nbis-gene-4743	-0.690684545592343	4.92221101299442	0.0381456932494563	0.407507649835655
nbis-gene-105	0.686635419500481	5.64139478588583	0.0383396943579271	0.408749358103985
nbis-gene-2270	0.762789112212001	7.53857949636159	0.0384361909380526	0.408948622612154
nbis-gene-2252	0.675127807247551	7.37695828802391	0.0388084106493393	0.409522139183299
nbis-gene-2096	-0.96620156097057	3.17577063163794	0.0388311359394999	0.409522139183299
nbis-gene-91	-0.738804995442794	4.52949223063743	0.038895575746772	0.409522139183299
nbis-gene-4016	0.649037787688209	6.14152037234157	0.038910300525626	0.409522139183299
nbis-gene-3069	0.705925804626793	6.67311473233918	0.0390464479971696	0.409522139183299
nbis-gene-1044	-0.681376728431427	5.62533789096104	0.0391859410576537	0.409522139183299
nbis-gene-4017	0.744587464181753	7.52130460923032	0.0392095192994718	0.409522139183299
nbis-gene-33	-0.627928761129305	6.64586358251187	0.039257440573755	0.409522139183299
nbis-gene-3343	0.652389990358477	6.57689422722719	0.0392871437771625	0.409522139183299
nbis-gene-3756	-1.04555161304167	3.18917232602343	0.0393177855602898	0.409522139183299
nbis-gene-5137	0.815810842432001	3.69526082068041	0.0395260832544638	0.409522139183299
nbis-gene-1297	-0.871174689780917	3.68255082486174	0.0395681684283413	0.409522139183299
nbis-gene-4308	-2.93337087446272	-0.268508210371922	0.0395951277990548	0.409522139183299
nbis-gene-1179	-0.927468250071627	3.10817342865121	0.0396572411997757	0.409522139183299
nbis-gene-684	-0.981150138514206	3.75970466128692	0.0396588220784436	0.409522139183299
nbis-gene-5076	0.662307100382653	6.79122858772026	0.0401600259517533	0.41376009881646
nbis-gene-1998	-0.774418230419774	7.37205827850358	0.0402266762738225	0.41376009881646
nbis-gene-3661	0.764154132017762	8.11689438109063	0.0404089518068134	0.414529002814755
nbis-gene-3722	-0.738078942083322	7.13640973504614	0.0405206460272346	0.414529002814755
nbis-gene-2909	0.627716077489081	8.67161358948121	0.0405380341413212	0.414529002814755
nbis-gene-4343	-0.64260202536605	6.8173279311822	0.0408653214409753	0.417064329114109
nbis-gene-4603	0.668770103589883	7.97919633002763	0.0411747396731468	0.418885137006456
nbis-gene-2295	0.73198746458852	6.81824234580143	0.0412031232557721	0.418885137006456
nbis-gene-2889	0.62327466676702	8.98194334438969	0.0415035194952014	0.420888545885392
nbis-gene-4943	0.715576440618693	7.79203026238257	0.0415603415742996	0.420888545885392
nbis-gene-2717	0.630515116103613	10.3227245798113	0.0416652462628964	0.421046736015857
nbis-gene-2657	-0.658438305427176	6.02615454539136	0.0418520766195812	0.421046736015857
nbis-gene-325	-1.4505821426235	1.8673082272678	0.0419321138976794	0.421046736015857
nbis-gene-1932	-0.859981321432674	4.05673522674959	0.0419831939795417	0.421046736015857
nbis-gene-957	-0.769524488232155	3.94892679525976	0.0421022089724046	0.421046736015857
nbis-gene-3716	0.636684073925373	6.01278773152047	0.0421169959986144	0.421046736015857
nbis-gene-2961	-0.637503881802984	8.17233858411948	0.0421367167321805	0.421046736015857
nbis-gene-1231	0.647763646060306	5.08491138734508	0.0422237470834466	0.42108307802884
nbis-gene-3930	0.96643154487892	2.70999947907252	0.0423217354064363	0.42108307802884
nbis-gene-2727	1.14509106708043	3.79878844989111	0.0423806979218525	0.42108307802884
nbis-gene-5130	-0.631350241121826	6.10589106595755	0.0425110082799427	0.421580867017696
nbis-gene-4485	-0.633160756876062	6.30142046528665	0.0427880937561768	0.423529605993343
nbis-gene-793	-1.39424216384972	2.37268828219818	0.0430489902528656	0.424375173441171
nbis-gene-4991	0.709886684367578	10.4219979012813	0.0432021777233027	0.424375173441171
nbis-gene-196	0.696196095032204	4.45164449383005	0.0432333684614625	0.424375173441171
nbis-gene-302	0.738029441031932	4.13844856898542	0.0433193072005699	0.424375173441171
nbis-gene-3416	-0.945701323792964	3.68574024715898	0.043348231445352	0.424375173441171
nbis-gene-760	-0.628354672660525	5.48147194856203	0.0433619316682079	0.424375173441171
nbis-gene-646	-0.64950895521627	5.26808847754581	0.0435173665909812	0.424375173441171
nbis-gene-2439	0.672791281827592	6.67145496945561	0.0437246590451573	0.424375173441171
nbis-gene-152	-1.53333078828121	1.53779164060722	0.0437394656051075	0.424375173441171
nbis-gene-4939	0.716606400522576	8.77117234251223	0.0438362827579986	0.424375173441171
nbis-gene-4981	-0.71934316948431	10.915160627153	0.0439930138421939	0.424375173441171
nbis-gene-5126	0.685765130471714	6.40351935551638	0.0440317202818473	0.424375173441171
nbis-gene-487	-0.878758562773491	3.74787638739589	0.0441114105572789	0.424375173441171
nbis-gene-5042	-0.667332662300088	4.83402129481617	0.0441161522160789	0.424375173441171
nbis-gene-2064	1.02668165527842	6.33685542759423	0.0442639253090018	0.424375173441171
nbis-gene-1501	-0.630712103648292	8.67670643977268	0.0442799132216401	0.424375173441171
nbis-gene-2369	0.656626602654646	4.85201293559649	0.0443110244291842	0.424375173441171
nbis-gene-1255	0.806630400533233	4.06995380643723	0.0443268588697114	0.424375173441171
nbis-gene-3023	0.608004459588792	7.91428784971698	0.0445710439271471	0.425937103420155
nbis-gene-1554	0.614797958662794	8.62690109072873	0.0447301108552494	0.426681420426844
nbis-gene-1614	-1.2826571994958	1.48010977520388	0.0448211650666421	0.426744606104271
nbis-gene-3128	0.618285090278248	5.77023435231769	0.044923351920163	0.426744606104271
nbis-gene-2966	0.656344275210829	5.1687165045057	0.0450506478580073	0.426744606104271
nbis-gene-3975	0.791345443456074	9.49333829110352	0.0451276189648953	0.426744606104271
nbis-gene-1668	-0.658188040068694	8.16679862039785	0.0452135674699923	0.426744606104271
nbis-gene-1910	0.606180087256327	8.32402670024517	0.045277528799113	0.426744606104271
nbis-gene-2076	1.1971944700921	6.44157102061794	0.0453050780453164	0.426744606104271
nbis-gene-1087	0.627312191767451	5.84657578253294	0.0454830675891485	0.427098901996956
nbis-gene-83	-0.649308513916797	6.10423121750844	0.0455052102584275	0.427098901996956
nbis-gene-3872	0.668896544623358	5.89910571185568	0.045713024188315	0.428284590256298
nbis-gene-1720	-0.680669026403232	5.21476391246653	0.0459897370580234	0.428385572020012
nbis-gene-3544	-1.00260065937133	3.10852763445904	0.046048630790477	0.428385572020012
nbis-gene-1861	0.626204077863774	8.0945906014535	0.0460523541669781	0.428385572020012
nbis-gene-1083	-0.656978446575912	5.01413902854548	0.0460774836406403	0.428385572020012
nbis-gene-911	-0.67654705846646	4.74059843778914	0.046156999888738	0.428385572020012
nbis-gene-1069	0.63611129215009	8.87346489389315	0.0462128271185972	0.428385572020012
nbis-gene-4602	0.719703083301193	7.14710356241939	0.0467400843501006	0.431879308696865
nbis-gene-2981	-2.16216480109582	1.19049621574561	0.046754057581529	0.431879308696865
nbis-gene-4110	-1.76313038753711	0.510914141916768	0.0468748084188385	0.43223507552529
nbis-gene-2316	-0.708614869451307	6.98709695465203	0.0470322472080848	0.432594761334408
nbis-gene-3770	0.612002221024545	7.12654357742747	0.047078425320259	0.432594761334408
nbis-gene-1114	-0.755026230598039	4.62727151024399	0.0472121215529457	0.433066162098224
nbis-gene-694	-0.722921623112876	4.20395767751521	0.0473592532389429	0.433658946034641
nbis-gene-506	0.633858476757692	5.94870004852128	0.0474450182320754	0.433688723178762
nbis-gene-294	-1.88754261089603	0.298859454255746	0.0478154398157273	0.435895059765227
nbis-gene-1906	0.624159488557605	9.1869854285831	0.0478522544681385	0.435895059765227
nbis-gene-2990	-0.664285424476058	5.4202872733544	0.0482144190437476	0.438434232688473
nbis-gene-1097	-0.747502513184171	3.98397151515102	0.0483136890824149	0.438578151670419
nbis-gene-4537	-0.656346035263482	4.85935179746757	0.0485297462147209	0.43977990707685
nbis-gene-4899	-4.59864602256863	-1.09987879901139	0.0487022837889309	0.440583827185234
nbis-gene-2027	1.28572048035107	1.19013110714487	0.0489962751831346	0.442481825365216
nbis-gene-2760	0.697808141719133	10.2242771959945	0.0497312767563853	0.447936341186324
nbis-gene-3137	0.805473001123875	8.7916195146058	0.0498714308687684	0.447936341186324
nbis-gene-4315	-1.58127496157513	1.30927171737926	0.0499290806177064	0.447936341186324
nbis-gene-2855	-0.598641301570901	8.98763535011195	0.050063204316517	0.447936341186324
nbis-gene-3025	0.628983857854621	7.20127506972445	0.0501624361529231	0.447936341186324
nbis-gene-3198	-0.809864713312564	4.49275460616213	0.0501785917976387	0.447936341186324
nbis-gene-390	-0.66160914730809	5.71144829721586	0.0502013961448199	0.447936341186324
nbis-gene-1352	0.748253606456378	7.56653416141212	0.0502820474314938	0.447936341186324
nbis-gene-1856	-1.09517620733978	2.08305960903518	0.0505835869170669	0.44950300152782
nbis-gene-4967	0.923755795348875	5.86924023705685	0.0506289529879127	0.44950300152782
nbis-gene-776	-0.661198653544589	5.47327453706945	0.0510431508208932	0.449660071917357
nbis-gene-4572	-0.656490099777995	5.27596744518599	0.0511453471039118	0.449660071917357
nbis-gene-288	-0.703473466391005	4.5343769296682	0.0511504226321092	0.449660071917357
nbis-gene-2314	-0.626402443752653	6.0235184651963	0.0511642900491705	0.449660071917357
nbis-gene-2796	-0.760493018131175	6.67537408265816	0.0512524999126049	0.449660071917357
nbis-gene-1469	-0.630254690164223	7.67783301168188	0.0512689842939999	0.449660071917357
nbis-gene-2758	0.604011982540173	9.30022626134155	0.0512883986795899	0.449660071917357
nbis-gene-2698	0.632338157394128	5.22579017917215	0.0513485057009971	0.449660071917357
nbis-gene-4169	-0.622308763024199	8.48950242756755	0.0514328593573505	0.449660071917357
nbis-gene-1052	-0.657086878318295	7.82105228356809	0.0515021619661813	0.449660071917357
nbis-gene-1477	0.593341146391881	8.83005070612919	0.0516411607221132	0.450125938234539
nbis-gene-1318	-1.03246582580809	2.42431438188164	0.0522689591183312	0.454843789943624
nbis-gene-2829	0.787134319900998	5.87008319955457	0.052627302163612	0.456314481043919
nbis-gene-4845	-0.662947309879543	4.69126825979753	0.0527276825882759	0.456314481043919
nbis-gene-3749	0.591867521601392	9.37140081932212	0.0529222458488506	0.456314481043919
nbis-gene-3717	0.608568453552622	5.26499549386587	0.0529561537781692	0.456314481043919
nbis-gene-758	-0.795698408429144	4.22008380258407	0.0530164854320431	0.456314481043919
nbis-gene-4192	-0.714711588596442	4.18877280787849	0.0530729992882556	0.456314481043919
nbis-gene-2083	-0.911543029586433	3.13526129221846	0.0530985736038882	0.456314481043919
nbis-gene-3808	0.696587754439301	7.15339192505701	0.0531325080667577	0.456314481043919
nbis-gene-2177	-0.585468906204539	6.60478827780765	0.0533530890067734	0.456425991337111
nbis-gene-5119	0.84909335471651	5.96229546076278	0.0534544741928719	0.456425991337111
nbis-gene-4389	-0.687746080222457	4.42480525815684	0.0535742387604011	0.456425991337111
nbis-gene-850	0.653166186806895	5.36416065625636	0.0536300334683	0.456425991337111
nbis-gene-1084	-0.632778595633334	7.09467556813412	0.0537422501092215	0.456425991337111
nbis-gene-801	-0.62260550085187	7.0325809947066	0.0537897509060068	0.456425991337111
nbis-gene-3640	-0.681428738438128	6.43166863844632	0.0538297868478621	0.456425991337111
nbis-gene-4565	-0.758702505192396	3.94437264194491	0.053840204457574	0.456425991337111
nbis-gene-5226	0.811645666069495	5.98855815053746	0.0541297513519241	0.458141663616285
nbis-gene-1268	-1.36749656964992	1.53167185409779	0.0542708743085826	0.458478013078599
nbis-gene-5102	-0.608501302809326	5.87501109573919	0.0544421922222306	0.458478013078599
nbis-gene-561	0.7197149200421	7.26265105625933	0.0546289975576342	0.458478013078599
nbis-gene-2742	0.588449823722752	6.53020201667008	0.0546556228082773	0.458478013078599
nbis-gene-109	-0.604087242580138	5.52642884029968	0.0548028098594732	0.458478013078599
nbis-gene-817	0.636800174717561	5.3903124555603	0.0549309767118207	0.458478013078599
nbis-gene-276	-0.900871423002074	4.60214882973838	0.0549494077010405	0.458478013078599
nbis-gene-3382	-0.599703130657076	5.60553631081767	0.0549914753141097	0.458478013078599
nbis-gene-3187	-0.604369578593538	6.19794341980917	0.0550345879169707	0.458478013078599
nbis-gene-1644	0.903467125639535	6.05900404558542	0.0551037577297007	0.458478013078599
nbis-gene-4673	-0.618097467099258	7.35404084981816	0.0551601640426253	0.458478013078599
nbis-gene-1727	0.738230654090307	4.2071718121569	0.0553535011112413	0.458478013078599
nbis-gene-3028	0.622420631777551	10.1249393462361	0.055486217818329	0.458478013078599
nbis-gene-2888	0.594756933622366	7.19019720974801	0.0557730144714067	0.458478013078599
nbis-gene-2995	-0.76306132947526	7.77963376054965	0.0557743656906561	0.458478013078599
nbis-gene-2851	0.590935323665973	12.3928519459331	0.055893887686261	0.458478013078599
nbis-gene-1867	0.60825081209168	6.9066608491785	0.0559052600332639	0.458478013078599
nbis-gene-1373	-0.61511122904543	5.10673365122272	0.0559052952761163	0.458478013078599
nbis-gene-2528	-0.893180781795462	3.52291763959187	0.0559298490107798	0.458478013078599
nbis-gene-3959	-0.612347031949726	6.0144455575994	0.0559690712335118	0.458478013078599
nbis-gene-740	0.849888766657466	5.66631963156516	0.0560013098166781	0.458478013078599
nbis-gene-4386	-0.73479501143849	4.16610449833972	0.0565392787441413	0.461856676906395
nbis-gene-997	-0.609905341648688	7.51624413245076	0.0567451841363485	0.461856676906395
nbis-gene-2406	-0.900191689054956	3.72518898217959	0.0568384594016016	0.461856676906395
nbis-gene-3016	0.63023232245031	10.8409915683331	0.0568412389013492	0.461856676906395
nbis-gene-123	-0.617063758148935	5.86823565533792	0.0568533618642385	0.461856676906395
nbis-gene-610	-1.42512838205843	1.58791693330271	0.0569684430733595	0.462077371595027
nbis-gene-126	0.811279693500184	3.88734465164835	0.0570595405859459	0.462103151494194
nbis-gene-15	-1.12935779596164	2.31631161488837	0.0572036564819366	0.462557566875475
nbis-gene-3775	0.756497120672235	10.2229151604853	0.0574412119942888	0.463268457088202
nbis-gene-765	-0.678944742452457	5.29200786256876	0.0575136515863326	0.463268457088202
nbis-gene-3008	0.649909276000975	7.47617768202982	0.0575732539231014	0.463268457088202
nbis-gene-5073	0.597842360032391	5.6301872048431	0.0576441345007009	0.463268457088202
nbis-gene-963	0.622869952038103	7.44444085651205	0.0577383574908171	0.463317262552267
nbis-gene-1607	-0.658010144046608	4.50146379208481	0.0581254776929431	0.465712668832484
nbis-gene-3156	-0.613718846854072	5.4496071258916	0.0585536230427085	0.46689370733973
nbis-gene-5086	-0.578314264780861	9.40238119710528	0.058640684074822	0.46689370733973
nbis-gene-17	-1.06464272261937	2.52528327049369	0.0586563534221281	0.46689370733973
nbis-gene-2563	0.922718274438773	2.7529298597565	0.0587072463869185	0.46689370733973
nbis-gene-2428	-0.572024924942723	6.46560981024257	0.0588573432425377	0.46689370733973
nbis-gene-690	-1.03815804401467	3.5014263127376	0.0590743519723205	0.46689370733973
nbis-gene-4480	-0.699196546789435	5.14006995678703	0.0590968694885353	0.46689370733973
nbis-gene-3355	-0.587764042102098	6.52942825594705	0.0591069033338096	0.46689370733973
nbis-gene-2521	-0.627025691686831	7.46711685035708	0.059111502315782	0.46689370733973
nbis-gene-1096	-1.07586997929538	3.16099820669593	0.0591991363390778	0.46689370733973
nbis-gene-1947	-0.6309655997163	4.80486202864495	0.0592500195577626	0.46689370733973
nbis-gene-2859	0.579123013133984	6.23600603435855	0.059384513772949	0.46725300058476
nbis-gene-3820	-0.621509746112065	4.94194053723515	0.0597604360062171	0.468179334529774
nbis-gene-3730	-1.02931910892173	2.39013022410923	0.0600079824243546	0.468179334529774
nbis-gene-2832	-0.573300769619343	6.40824212551826	0.0600677689932518	0.468179334529774
nbis-gene-1337	0.582458368242276	6.81554182477706	0.0601236756771621	0.468179334529774
nbis-gene-2451	-0.738574750289657	5.2095757225317	0.0602081199646824	0.468179334529774
nbis-gene-4759	-0.876963737050878	3.21765717343661	0.0602711797753663	0.468179334529774
nbis-gene-877	-1.22953587937974	1.5685417203313	0.0602808718328587	0.468179334529774
nbis-gene-232	-0.736846295974346	3.86950308529779	0.0603038412907885	0.468179334529774
nbis-gene-1229	-0.609479724787245	5.19708776214294	0.0603039211333061	0.468179334529774
nbis-gene-3525	0.878546120496215	9.12207094342867	0.0604008933479228	0.468240553741419
nbis-gene-2648	-0.859877689731171	3.05561507375432	0.0606048571431938	0.469129792554678
nbis-gene-4267	1.4068529603294	0.628815066791876	0.0607109165310408	0.469259672481103
nbis-gene-759	-0.610192097488845	5.57744347737704	0.0608887572211727	0.46994318348676
nbis-gene-3815	-0.65839465627387	6.63239012158019	0.0610214356951534	0.470276636383763
nbis-gene-4387	-1.2953000926527	2.50506576933344	0.0611831121994195	0.470832266061711
nbis-gene-5160	0.580941043880749	6.29824600809542	0.0618493360712992	0.473802452291996
nbis-gene-2997	-1.33401863818256	7.95931390420587	0.0619644083566865	0.473802452291996
nbis-gene-1055	0.65229457370783	7.44406485121732	0.062001256979694	0.473802452291996
nbis-gene-1410	-0.573079423293701	7.47138653939043	0.0621235913684111	0.473802452291996
nbis-gene-1915	-0.894533221970463	3.5485951270021	0.0621305771173524	0.473802452291996
nbis-gene-2294	0.601114903925809	7.02195483848414	0.0622202622100372	0.473802452291996
nbis-gene-2651	-0.62542448950682	5.08674279133667	0.0622328815698254	0.473802452291996
nbis-gene-4717	-0.869411095016179	3.16315121065879	0.0625156254569787	0.473802452291996
nbis-gene-5093	-0.605651740976034	8.90922432279986	0.0625971815967531	0.473802452291996
nbis-gene-3104	0.572941210830924	5.52583224455596	0.0628016006230602	0.473802452291996
nbis-gene-3952	-0.80846692139896	4.18628622463058	0.0628517619884588	0.473802452291996
nbis-gene-4204	-0.638315256361589	4.94474296788114	0.0628877470905335	0.473802452291996
nbis-gene-2039	-1.85530670232291	0.268365303229506	0.0629202623076642	0.473802452291996
nbis-gene-2385	-0.577325723853993	6.39546963026871	0.0629314635164057	0.473802452291996
nbis-gene-4377	-0.603244359417379	5.16902401117434	0.0629702800086365	0.473802452291996
nbis-gene-1805	1.01718963162326	2.54412074443537	0.0630113991918008	0.473802452291996
nbis-gene-1689	0.575997507112472	7.67276069614265	0.0631590129065287	0.474233959766736
nbis-gene-2732	-1.12586530771369	2.24637750196581	0.0633870002434765	0.47446647984941
nbis-gene-881	0.958029335862582	2.58181926590495	0.0634960839015356	0.47446647984941
nbis-gene-4646	0.613062509486577	7.99321686239989	0.0636342492162769	0.47446647984941
nbis-gene-3847	-0.727364552958694	6.35879676137389	0.063684950706774	0.47446647984941
nbis-gene-141	-0.6276839314003	4.93501087108884	0.0637054375679141	0.47446647984941
nbis-gene-4062	0.569380264432275	9.50619330035165	0.0637316085946887	0.47446647984941
nbis-gene-3776	0.574487422066377	8.87619401968402	0.0639607704563225	0.475499023364117
nbis-gene-4234	-1.00855109901949	2.15162709307209	0.0642403205944333	0.476593037704034
nbis-gene-90	-0.676710959342808	4.39115156329688	0.0643058500209775	0.476593037704034
nbis-gene-4164	0.602313500634567	6.20125731384618	0.0643799575285129	0.476593037704034
nbis-gene-1680	-0.727011293645374	7.10291359844913	0.0651947091912417	0.481547684505428
nbis-gene-53	0.576625409340447	5.29252329059977	0.0652403323031757	0.481547684505428
nbis-gene-5014	-0.676059474582116	4.10121731478253	0.0653241056035712	0.481547684505428
nbis-gene-195	-0.614366383550083	5.71513605623685	0.065609511626144	0.482406151604948
nbis-gene-2304	0.678439743945195	5.96503047958015	0.0656241245048588	0.482406151604948
nbis-gene-3853	-0.576391467255849	7.3525979028259	0.0659315345711505	0.483989030315596
nbis-gene-4371	-1.05047382785881	1.97566610177244	0.0662283972294768	0.485356597685865
nbis-gene-809	-0.565680188712896	6.27178931001308	0.0663025184814405	0.485356597685865
nbis-gene-289	-0.955425100574832	2.41629873689427	0.0668993086824614	0.489044181411707
nbis-gene-1372	0.788672903663803	5.38612502636693	0.0672048606977795	0.49059548309379
nbis-gene-3148	-0.634493382055702	5.6896136952415	0.0673530697799294	0.490995471238986
nbis-gene-1744	-0.567101575165736	7.33438440532607	0.067840576659657	0.493864364159498
nbis-gene-1116	-0.655543800930156	4.30816812747874	0.068054169108853	0.494734042650251
nbis-gene-1010	0.567139822637081	6.73994255530447	0.0681652150407804	0.494856864992185
nbis-gene-1395	0.571279596182446	6.66444623065318	0.0685690989164388	0.497102322627313
nbis-gene-3701	0.676840182418699	6.74248444240994	0.0687136896313552	0.497464397661712
nbis-gene-4833	-0.979137478782779	2.82793941329862	0.0692342521294904	0.500543644006329
nbis-gene-4661	0.575113569339137	6.54003735308146	0.0694136978013795	0.501151642368201
nbis-gene-4509	0.556281887320313	6.55127030655033	0.0696369882793138	0.501685529199403
nbis-gene-3430	0.65035211115276	8.65198988747286	0.0697186259361087	0.501685529199403
nbis-gene-3203	-0.839415335448717	3.01985736899551	0.0699223776910528	0.501685529199403
nbis-gene-2140	-0.654712328770659	7.71783768148312	0.069948835019533	0.501685529199403
nbis-gene-2660	-0.561301690036293	10.3782605132362	0.0699913873724496	0.501685529199403
nbis-gene-4019	0.565050419278649	5.68870580843944	0.0700603459726716	0.501685529199403
nbis-gene-3480	0.598424236551647	4.95720213098777	0.0702170885531591	0.501899620906606
nbis-gene-4662	0.570401585693603	7.2043029228017	0.0702812254541975	0.501899620906606
nbis-gene-3634	0.595928789819179	5.58363350036486	0.0704248603210602	0.502242965871768
nbis-gene-1421	-1.17855216524395	1.67381678845093	0.07059313402774	0.502760856978051
nbis-gene-1628	0.70821634829393	3.6901901328087	0.0710992883096141	0.505132084853801
nbis-gene-383	0.600153379001091	6.71631189187442	0.0711182920075748	0.505132084853801
nbis-gene-1127	-0.564400809853495	6.73464666808126	0.0713667875632911	0.506213003282939
nbis-gene-1483	0.612866510030049	11.3129272372691	0.0717619929764793	0.506779843813201
nbis-gene-2452	-0.610853835260619	5.66160208964	0.0717653032682579	0.506779843813201
nbis-gene-408	-0.642042465556533	4.4278601405636	0.0718209924261101	0.506779843813201
nbis-gene-250	0.575359595848048	8.94257640245057	0.0718733500244245	0.506779843813201
nbis-gene-1359	0.622189315457099	5.1673638281309	0.0719287982276727	0.506779843813201
nbis-gene-2584	-0.557395845658622	6.2630627800973	0.072150872018233	0.507065764571535
nbis-gene-1927	0.577179053960164	5.25178406323851	0.072182976935918	0.507065764571535
nbis-gene-517	0.784500232591445	7.29121103087338	0.0725433892548941	0.507065764571535
nbis-gene-3036	0.570960941237703	5.40646106172492	0.0725549743742652	0.507065764571535
nbis-gene-2287	0.711252262248301	6.86054747880386	0.0725859413384547	0.507065764571535
nbis-gene-698	-1.60386342504361	1.28254262378687	0.0726223418591387	0.507065764571535
nbis-gene-5041	-0.587160768588362	5.75939060881067	0.0726529405365356	0.507065764571535
nbis-gene-116	1.54408975488047	0.845240708448308	0.0728220385322973	0.507065764571535
nbis-gene-4419	-0.584117137316241	4.92874618895319	0.0729222565848643	0.507065764571535
nbis-gene-2443	-0.710228380922464	5.50382757413556	0.0729998177118315	0.507065764571535
nbis-gene-2545	0.622407457816831	10.53307457933	0.073030590521433	0.507065764571535
nbis-gene-3283	-0.811944327643914	3.36185274875827	0.0734031727345707	0.50732016414762
nbis-gene-2544	0.547908446705921	10.396407971792	0.0735125890450809	0.50732016414762
nbis-gene-2088	0.552380752757618	7.99757327706734	0.0735163347967326	0.50732016414762
nbis-gene-3440	-0.550799882370106	7.35369525748019	0.0735863844843961	0.50732016414762
nbis-gene-1437	-0.577519352692843	4.98664936698412	0.0736257934494901	0.50732016414762
nbis-gene-1789	0.538664872456009	7.94730904981307	0.0736463632505012	0.50732016414762
nbis-gene-2564	-0.562487126170361	7.99404643269896	0.0737576143042837	0.507421493171878
nbis-gene-3155	-0.548459432274708	6.80118589297042	0.0738573258209495	0.5074432738757
nbis-gene-924	0.549644527989137	6.31615710378958	0.0740653262386632	0.508208034869992
nbis-gene-1937	-0.636406260895278	7.51470469660154	0.0746763350521708	0.511732486354902
nbis-gene-2436	0.55031734555695	7.42751037846089	0.0748113400220702	0.511990108276043
nbis-gene-1822	0.652564608755382	4.16934245372862	0.0752328142931397	0.513758064625038
nbis-gene-1428	-0.767023648924772	3.55973959449676	0.0752989488625669	0.513758064625038
nbis-gene-2638	0.548127551269915	7.61483673995444	0.0753629124478509	0.513758064625038
nbis-gene-2485	0.554883645025565	6.07189562167423	0.0757936303723029	0.51602502750884
nbis-gene-2514	0.653585825359624	9.8597032011464	0.0759559181366145	0.51620108513375
nbis-gene-4499	0.620612701939352	4.72240682407515	0.0760879515695728	0.51620108513375
nbis-gene-4329	-0.619680539121959	5.93228513733153	0.0762026005375122	0.51620108513375
nbis-gene-3998	0.538569036936362	9.05058397546672	0.0762458694687854	0.51620108513375
nbis-gene-1073	0.57349644315224	7.77855343626593	0.0765700828569001	0.51620108513375
nbis-gene-2626	0.605141796101371	8.52803974348173	0.0765871520777013	0.51620108513375
nbis-gene-4494	0.590695879277594	4.82818422916848	0.076628918453662	0.51620108513375
nbis-gene-4452	0.551846953046372	7.99715927391118	0.0767061330150211	0.51620108513375
nbis-gene-1167	-0.557118507029834	5.90992332645082	0.0768789865301592	0.51620108513375
nbis-gene-1481	0.557650186164373	7.56260959066813	0.0769335291382342	0.51620108513375
nbis-gene-1550	-0.716899272354401	5.87970565845041	0.0769365502962625	0.51620108513375
nbis-gene-2814	1.03433296134833	2.13768244367178	0.0769980309636339	0.51620108513375
nbis-gene-3166	0.533310914876608	8.22517207825749	0.0770996036445487	0.516223588223883
nbis-gene-2098	-0.78285116281528	3.27185375162864	0.0772253021255379	0.516407363831841
nbis-gene-820	0.593488537924825	4.70017989849712	0.0773491478151099	0.516578298495829
nbis-gene-428	-0.811378126632053	7.05936381117489	0.0774802572371276	0.516797248779622
nbis-gene-3307	-0.918789620520155	3.35727541479418	0.0775789294906667	0.516799560713491
nbis-gene-2955	-0.539819639967987	6.22079190769529	0.077724270451343	0.517112361382606
nbis-gene-3169	0.553114183751342	7.7127192604202	0.0781966970857959	0.519298102059217
nbis-gene-4697	0.732325160019379	3.52471983961451	0.0782503989404299	0.519298102059217
nbis-gene-931	0.546673698615984	9.45562143136426	0.078655661765173	0.521329329429696
nbis-gene-69	-0.726225902780815	4.08031863629249	0.0790631428350181	0.52337012435876
nbis-gene-3235	-0.566159225734799	4.9959306758886	0.0791921183401281	0.523564495592092
nbis-gene-2558	0.621637648725651	7.128405878012	0.0793488240513213	0.523941481424303
nbis-gene-2447	-0.543229289987875	6.93141618216936	0.0796835090616202	0.525198381723767
nbis-gene-43	-1.33342271792311	1.61241249592938	0.0798334724742992	0.525198381723767
nbis-gene-1798	-0.608332377722723	6.27101306796944	0.0798389472978101	0.525198381723767
nbis-gene-621	-1.20074314868822	1.5932722473575	0.0800212702476373	0.525273022078188
nbis-gene-5002	-0.775814805661904	3.66257589453645	0.0800501694605459	0.525273022078188
nbis-gene-4659	0.53830827591465	7.55172968940188	0.0802986089083952	0.525333460719959
nbis-gene-4738	0.551029234656927	9.96522942251563	0.0803619339280083	0.525333460719959
nbis-gene-580	-0.549046426623438	5.52516115226146	0.0803832251960856	0.525333460719959
nbis-gene-2041	1.3102641091578	0.704050507028862	0.0805013398014845	0.525333460719959
nbis-gene-3900	-0.610262350637908	5.57600944355913	0.0805591265868126	0.525333460719959
nbis-gene-3691	-0.564758386684497	5.07063301475225	0.0809421636883394	0.527177214802865
nbis-gene-2854	-0.541694756672095	8.98513280525116	0.081101035150971	0.527180358233168
nbis-gene-5037	0.860879804068963	6.6676997848809	0.0811432476808662	0.527180358233168
nbis-gene-138	-0.590922241144436	5.57147938337687	0.0812783388530767	0.527406109891075
nbis-gene-5149	1.01867557351952	1.47149938455923	0.0817240486020896	0.528607595282236
nbis-gene-3821	0.719837439606487	7.85369968374473	0.0817244809257313	0.528607595282236
nbis-gene-4988	0.588198753420997	8.95401392737078	0.0817652159369212	0.528607595282236
nbis-gene-190	-0.705380199325387	3.74857144362302	0.082082298188571	0.528947346149291
nbis-gene-4512	0.537269377635365	6.28424503519273	0.0821740607412446	0.528947346149291
nbis-gene-3764	0.64471862199876	4.07859716720884	0.0821975396013384	0.528947346149291
nbis-gene-4249	-0.531894282320367	8.23025118519966	0.0822203161727494	0.528947346149291
nbis-gene-4569	-0.606883728402847	4.47689324893756	0.0830642821279023	0.532943509333696
nbis-gene-5	0.536585166892184	6.27824028318814	0.0831333170626885	0.532943509333696
nbis-gene-227	-0.912135179020869	3.17567435534744	0.0831663959326617	0.532943509333696
nbis-gene-3091	-0.897554507875853	3.05602010320979	0.0832548708786683	0.532943509333696
nbis-gene-5200	0.535171265466524	9.64149187237441	0.0833484712085803	0.532943509333696
nbis-gene-4381	-0.616238566564293	5.4711519592761	0.0835055406000354	0.533299053941417
nbis-gene-4549	-0.545984643714661	7.47791090089893	0.0837843778602685	0.533804523542277
nbis-gene-4757	-0.561248069841949	5.91329699580577	0.0837878104875149	0.533804523542277
nbis-gene-5090	0.557156519466132	5.81008710816248	0.0840624069450907	0.534905582207502
nbis-gene-1435	-0.709598342865438	3.51381055558612	0.0846500730161106	0.5376672388616
nbis-gene-1610	-0.549172163895676	5.74448002874161	0.0847010033823068	0.5376672388616
nbis-gene-1854	-0.698954426247842	3.93112299133096	0.0848452715250935	0.537933349982981
nbis-gene-1071	-0.544985316421058	7.14189514292348	0.0851541612674137	0.539241291110273
nbis-gene-528	0.532496758130404	7.97281134373743	0.0855832531003001	0.540682486500669
nbis-gene-4705	-0.538002056184137	9.07138249771034	0.0858967975212989	0.540682486500669
nbis-gene-1388	0.578731652859882	5.38973073330824	0.0859063925301528	0.540682486500669
nbis-gene-5173	0.541823900599479	8.77897072894296	0.0859105575387771	0.540682486500669
nbis-gene-1897	0.531905581723211	10.3521749991986	0.0859417556636592	0.540682486500669
nbis-gene-4781	-0.587151406610723	4.72798024105519	0.0859989647478232	0.540682486500669
nbis-gene-1823	0.543644042535854	5.802168929642	0.0861114538697154	0.540742893117353
nbis-gene-4160	-0.700830475562678	3.60176171688294	0.0865072535771004	0.54173418806458
nbis-gene-2232	-0.529045026951117	6.38467733549283	0.0866049222603614	0.54173418806458
nbis-gene-5256	0.776014273488855	6.85414047865889	0.0867380926077897	0.54173418806458
nbis-gene-2309	0.581871583238418	4.57001848406614	0.0869386441746258	0.54173418806458
nbis-gene-182	-0.98824899522953	2.01480265061189	0.0869945649873079	0.54173418806458
nbis-gene-1661	0.552571641501149	9.63705051511153	0.0870180737404134	0.54173418806458
nbis-gene-4647	0.559814275181869	8.34965687023014	0.0871223498724611	0.54173418806458
nbis-gene-2641	0.546780857114633	6.23650219477541	0.087145747416045	0.54173418806458
nbis-gene-866	1.30199472999882	0.422078028746173	0.0871969412295728	0.54173418806458
nbis-gene-601	-0.584953607762578	5.51723651218814	0.0874913430786966	0.542292318382192
nbis-gene-1434	-0.623875889981513	4.30298909942023	0.0875663529228056	0.542292318382192
nbis-gene-100	0.603338227841254	5.29960883802804	0.0875963048528313	0.542292318382192
nbis-gene-2927	-0.552371711179472	4.9435128942066	0.0879552090502549	0.543594393662311
nbis-gene-3121	-0.645344934649685	4.34467607181295	0.0880971613092426	0.543594393662311
nbis-gene-3714	0.524630473960703	8.42254257069616	0.0881192878445392	0.543594393662311
nbis-gene-2820	-1.17721631439501	2.26035662087394	0.0883448546474805	0.543594393662311
nbis-gene-3468	-0.876239456691961	3.0155367094592	0.0883523219530211	0.543594393662311
nbis-gene-4136	0.527088580397533	6.93581285747704	0.0885500596904543	0.543594393662311
nbis-gene-2691	-0.576250135901996	5.91557211181427	0.0885652301670777	0.543594393662311
nbis-gene-5040	-0.614692711076765	5.13317297691431	0.0887788067391617	0.543594393662311
nbis-gene-2738	-0.642039037221739	5.36862636181919	0.0888145783875632	0.543594393662311
nbis-gene-3612	0.537448951097448	5.47882711786243	0.0888957682661798	0.543594393662311
nbis-gene-1118	0.612271907805691	4.12215588356432	0.0889442881563142	0.543594393662311
nbis-gene-4539	-0.665548646857836	3.79954458463167	0.0892540832346423	0.544263902563061
nbis-gene-3785	0.543502083897163	6.46911467590324	0.0892609368358749	0.544263902563061
nbis-gene-2441	0.581479678788548	5.47190178844728	0.0895435773191945	0.545233326765976
nbis-gene-260	-1.09541285801809	1.85947740553962	0.0897827994599895	0.545233326765976
nbis-gene-4853	-0.539208178782773	6.08436317239746	0.0898005398603817	0.545233326765976
nbis-gene-3370	-0.545784935368308	5.58128037075842	0.0898348670052008	0.545233326765976
nbis-gene-1449	-0.564305060472192	6.24398546235286	0.0904749243982017	0.547921956219227
nbis-gene-2650	0.563822544332497	4.6317873067395	0.0906158480066114	0.547921956219227
nbis-gene-2729	0.526859668158422	6.3465381617231	0.0907363738929937	0.547921956219227
nbis-gene-2665	-0.534121061725331	6.96375393786048	0.0910162832034625	0.547921956219227
nbis-gene-1935	-0.587182406611555	4.54731035852058	0.0910177545593233	0.547921956219227
nbis-gene-2844	0.57355063071507	6.03365165791053	0.0910534964954193	0.547921956219227
nbis-gene-982	0.518245513039738	8.58187252068625	0.0910950865853675	0.547921956219227
nbis-gene-3921	-0.571773252851046	4.65837507623827	0.0912060390200971	0.547921956219227
nbis-gene-2813	-0.990631204000568	1.96400153037619	0.0912160790890075	0.547921956219227
nbis-gene-4706	-0.543920140648423	9.75443963183794	0.0914899779985675	0.548014448928196
nbis-gene-201	-0.822223803409268	2.75417122409939	0.091584000579848	0.548014448928196
nbis-gene-890	-1.19971400710107	1.34198568383524	0.0915905206165781	0.548014448928196
nbis-gene-2652	0.648269385675689	3.98889672618727	0.0917034530242514	0.548014448928196
nbis-gene-1894	0.506921365705848	8.03080776608047	0.0917527996683433	0.548014448928196
nbis-gene-3913	-1.74310628523419	0.466306676483717	0.091904075696794	0.54829491698337
nbis-gene-1314	0.821710443287634	3.27753325969278	0.0922000100365894	0.549436794503757
nbis-gene-4678	-0.538536458736719	6.39954080251436	0.0923465525925364	0.549629882088172
nbis-gene-3718	-0.739069435065279	3.49656966942139	0.0925851291454151	0.549629882088172
nbis-gene-96	-0.648813892640576	3.87684193308194	0.0926654155145658	0.549629882088172
nbis-gene-3391	0.623648716761187	4.48473384332583	0.0927661023375663	0.549629882088172
nbis-gene-2669	-1.01351891296169	1.82303622645787	0.0929778186767186	0.549629882088172
nbis-gene-2320	-0.56191077742284	7.26035440741234	0.0930698828976335	0.549629882088172
nbis-gene-1742	-0.555757603102999	6.15113958109098	0.093171738298758	0.549629882088172
nbis-gene-2761	0.606231433626664	8.98120405891479	0.0932989957609348	0.549629882088172
nbis-gene-1031	0.539870642119143	6.73547096675022	0.0933704883519459	0.549629882088172
nbis-gene-757	-0.637619788615778	5.17132027395961	0.0933725180388389	0.549629882088172
nbis-gene-3795	0.512443312933184	7.90681850701623	0.0933827025693945	0.549629882088172
nbis-gene-1500	-0.556478891828587	9.94932253536707	0.0935014130423802	0.549713005537752
nbis-gene-707	0.521085472869992	5.46863323723198	0.0938768521452171	0.549824657812322
nbis-gene-2597	0.559164100007601	6.80718711543388	0.0939760656775743	0.549824657812322
nbis-gene-565	0.675070060664505	4.12651876188929	0.0939922892087033	0.549824657812322
nbis-gene-30	-0.741114056576742	3.57277564833192	0.0940422989810121	0.549824657812322
nbis-gene-3783	0.518527550652643	6.64120507984965	0.0940641860308252	0.549824657812322
nbis-gene-3267	0.532656324588879	5.78449041688233	0.0942217093180359	0.549824657812322
nbis-gene-5069	-0.513547301520517	7.09869249179124	0.09434008607933	0.549824657812322
nbis-gene-1711	0.590170179956135	6.35280754759611	0.094357275750897	0.549824657812322
nbis-gene-3001	-0.69653091923711	8.10997568843276	0.0945225937287789	0.5501780206406
nbis-gene-3723	-0.51684658350011	7.30358693081006	0.0946312320796375	0.550201057312583
nbis-gene-23	-0.792631104948855	2.86474346839661	0.0951139812801567	0.552396779677904
nbis-gene-240	-0.676061013375287	4.07560487623913	0.0953076420639583	0.552502144125127
nbis-gene-1489	-0.515192088435211	6.14314801230302	0.0953423601068285	0.552502144125127
nbis-gene-3105	0.530820045687479	5.74185991614605	0.0955854112298629	0.553143726263179
nbis-gene-2455	-0.537441963514624	5.21222118286357	0.0956635553982553	0.553143726263179
nbis-gene-4716	-0.557941741831634	7.41826455069057	0.0959699123500268	0.553741967554385
nbis-gene-1433	-0.541537751358518	6.36902545614408	0.0960346088560337	0.553741967554385
nbis-gene-1103	0.714610672726041	3.28131113935549	0.0961631936602579	0.553741967554385
nbis-gene-2775	-0.697833534660164	3.46571779930976	0.096188435383781	0.553741967554385
nbis-gene-1997	-0.601916068035728	5.13860518215148	0.0964925444079218	0.554884916201353
nbis-gene-3487	-0.515805333327007	9.53843408637642	0.0969059591352869	0.55641000302069
nbis-gene-1397	0.564033348988907	7.78654303863891	0.0969694754122817	0.55641000302069
nbis-gene-1657	-0.531736626492275	6.0058730574007	0.0976812109452825	0.557926177228675
nbis-gene-1679	0.650830360317761	7.55258709238244	0.0977221911994593	0.557926177228675
nbis-gene-529	0.522033658979131	8.18541970695838	0.0977566258483997	0.557926177228675
nbis-gene-3986	0.5157964512383	6.28095411250742	0.0978482578113209	0.557926177228675
nbis-gene-1779	0.54232107449093	6.21242727718641	0.0978559218353182	0.557926177228675
nbis-gene-386	0.615028645159211	4.03898106252842	0.0979534860718748	0.557926177228675
nbis-gene-3340	-0.59040816585965	5.23505668974396	0.0979902226284938	0.557926177228675
nbis-gene-2637	0.524143303647583	9.90167274875016	0.0980829124351781	0.557926177228675
nbis-gene-80	-0.620290906656536	8.88662321950745	0.0985504051881623	0.559979383425925
nbis-gene-2329	-0.828343539968708	2.78052255374776	0.0988861378615696	0.560935513755548
nbis-gene-264	-0.671910006809375	3.61821166953866	0.0989321197205846	0.560935513755548
nbis-gene-388	-0.598578732242846	4.66358176247692	0.0992058231906697	0.56167201255004
nbis-gene-1538	-0.519892473409265	5.6162981537982	0.0994576026851617	0.56167201255004
nbis-gene-939	0.51847725163192	8.94691185113483	0.0995269084884092	0.56167201255004
nbis-gene-3981	0.543438361702189	4.78058241445436	0.0995327760939191	0.56167201255004
nbis-gene-2067	-0.736784823657407	3.51416032225094	0.0996143479855778	0.56167201255004
nbis-gene-2470	-0.64799411223601	4.82406384241346	0.0997031940085973	0.56167201255004
nbis-gene-2672	-0.607362820586378	5.12170950695454	0.0999883250731057	0.562466500416136
nbis-gene-3194	-0.672085553928423	5.21790556721958	0.100089319990386	0.562466500416136
nbis-gene-3112	-0.7015321292145	3.52699830921916	0.100165267197394	0.562466500416136
nbis-gene-261	-0.821523045358537	2.93202194997822	0.100460216358237	0.562723202769925
nbis-gene-4056	0.511918293169885	10.9431189750118	0.10069155226466	0.562723202769925
nbis-gene-4241	0.507881974015647	5.63475733858511	0.100713443939352	0.562723202769925
nbis-gene-1320	0.509386530581037	6.63418531033425	0.100805238512565	0.562723202769925
nbis-gene-835	-0.992179629388627	2.33418528658983	0.100870351818466	0.562723202769925
nbis-gene-4773	-0.550189274730459	7.45339937436286	0.101027476781345	0.562723202769925
nbis-gene-3759	-0.690887188683358	4.01852867257679	0.10115784261566	0.562723202769925
nbis-gene-3017	0.504850310107317	11.8057229962792	0.101233672923759	0.562723202769925
nbis-gene-4244	-0.578412957043637	5.61322026559241	0.101258928197624	0.562723202769925
nbis-gene-4012	0.515651349317593	8.55144766838063	0.101281611457449	0.562723202769925
nbis-gene-4378	-1.08472803658687	2.26581753621854	0.101550699521648	0.563082704339772
nbis-gene-3415	-0.601550611945265	4.56061205721866	0.101560579093247	0.563082704339772
nbis-gene-779	-0.560939812655985	4.712916549467	0.101880497937424	0.563550023253991
nbis-gene-3410	0.518621533199724	7.69263014743442	0.101883724205012	0.563550023253991
nbis-gene-1585	0.503265197399142	11.5830529612245	0.101966528180088	0.563550023253991
nbis-gene-329	-0.908711593704067	2.47110331341797	0.102213474518591	0.563656057471526
nbis-gene-2506	-0.653415887704635	4.07404203975854	0.102217123708484	0.563656057471526
nbis-gene-125	-0.662565120606618	3.83106229550124	0.10230743508901	0.563656057471526
nbis-gene-2911	-0.525341402216467	6.76270844516342	0.102639838032014	0.564609582588727
nbis-gene-2150	-0.599879750765646	4.11340462565122	0.102695350257767	0.564609582588727
nbis-gene-4408	-0.496899199348363	9.12215537509177	0.102943457426932	0.565007822406473
nbis-gene-3314	-0.544091638196453	4.93310828688509	0.102982780415792	0.565007822406473
nbis-gene-502	0.562551025100948	4.42688768329878	0.103123744222047	0.565191240491221
nbis-gene-4877	0.613439985015199	6.58396439683097	0.103895432424766	0.568701239276818
nbis-gene-2303	0.712193711345313	7.60592064027739	0.103980572858642	0.568701239276818
nbis-gene-4517	-0.794302669924481	2.97679927751689	0.104320022433893	0.568743535918174
nbis-gene-2378	0.517446570867979	5.86000180045628	0.104387198256696	0.568743535918174
nbis-gene-3650	0.500363583366069	7.34989500543321	0.10439166241371	0.568743535918174
nbis-gene-2190	-0.507328889058799	8.46650062343236	0.104500101474899	0.568743535918174
nbis-gene-1233	-0.527382457212442	5.45916033658594	0.104686205455884	0.568743535918174
nbis-gene-1544	0.75934507433988	8.27611647010461	0.104747753260878	0.568743535918174
nbis-gene-2896	0.505450122853287	8.96660467425646	0.1048377066779	0.568743535918174
nbis-gene-717	0.747607680307946	3.01585804037606	0.104853973802266	0.568743535918174
nbis-gene-2552	0.496067460824903	8.36504991362679	0.105054972131585	0.56924632322022
nbis-gene-1510	0.508846892666384	5.95581338854822	0.105280611054474	0.569881453864385
nbis-gene-3015	0.533373631896025	12.0495159042545	0.105596914555869	0.571005537968775
nbis-gene-2916	-0.695154643553135	4.22012226974754	0.105777514862859	0.571394263226297
nbis-gene-799	0.617866721687575	5.17013987228487	0.106108302439295	0.572186231596833
nbis-gene-708	-0.889418160447194	2.10470809765482	0.106141852322472	0.572186231596833
nbis-gene-3524	0.697036062123145	9.97864905232679	0.106253019715258	0.572198638958396
nbis-gene-4997	0.533254183547717	6.43221127076614	0.106811306594157	0.572986066248523
nbis-gene-3572	0.573813774143457	5.28655774727028	0.106853509649793	0.572986066248523
nbis-gene-169	-0.733745176901842	3.26732310152093	0.106856501685747	0.572986066248523
nbis-gene-715	-0.689510706497925	3.41207569394999	0.106922504303712	0.572986066248523
nbis-gene-2570	-0.576372282618737	5.49245024074378	0.106944317159399	0.572986066248523
nbis-gene-3522	-0.5279550493244	7.30912582084253	0.107104430180146	0.573259557053816
nbis-gene-5034	0.801999647728794	6.30208772651154	0.107920231339776	0.576798261689926
nbis-gene-4979	-0.74614294009975	3.79984048714617	0.107995927506976	0.576798261689926
nbis-gene-1406	-0.618355895879885	4.22658539123894	0.108094803608177	0.576798261689926
nbis-gene-1583	0.625374066825537	4.38152208429414	0.10831931851727	0.577353590075649
nbis-gene-1405	0.5084620362363	7.12683198744031	0.108418567999366	0.577353590075649
nbis-gene-4769	-0.541636713730817	5.29093243806585	0.108540917341295	0.577420102779196
nbis-gene-1835	-0.57563029343265	4.71241696241136	0.109666754946566	0.582819478260009
nbis-gene-3070	-0.574384840546434	5.6626060530378	0.10997551756451	0.583298623818762
nbis-gene-3130	-0.982538523406525	1.79106390556619	0.109978869140866	0.583298623818762
nbis-gene-1484	-0.511261027283123	5.96675888153979	0.110337404641771	0.58426924584657
nbis-gene-1541	0.519549448301676	7.77564506940148	0.110401007456479	0.58426924584657
nbis-gene-3617	-0.494501190737558	7.95572853162338	0.110495363464895	0.58426924584657
nbis-gene-271	0.520819160708172	5.17814090039299	0.11063761012506	0.584433446047554
nbis-gene-4624	-1.02257349196519	1.40492939012835	0.110880293637105	0.585127332687373
nbis-gene-3860	-0.521471210525711	5.94742830127408	0.111642021584843	0.588366258703621
nbis-gene-1924	-0.511078156254912	8.26745638537677	0.111717946382461	0.588366258703621
nbis-gene-4325	0.536002990644087	6.18844088004492	0.111994708659129	0.589233422134517
nbis-gene-1123	0.599157665054158	5.19723317183932	0.112115917221928	0.589281260918454
nbis-gene-1531	0.527418761465941	5.22018837959038	0.112389156138521	0.590127277386678
nbis-gene-4165	0.490620742910517	5.39586594511979	0.112699090548853	0.590169478839706
nbis-gene-4256	-0.585124686345286	4.79688006547083	0.112720216327043	0.590169478839706
nbis-gene-4557	0.489833587169912	9.39738852897343	0.112734048088863	0.590169478839706
nbis-gene-1760	-0.502507532995988	5.37014846989693	0.113074891648691	0.591364806473155
nbis-gene-2311	0.536590026944571	8.71676422717183	0.113229479756708	0.591584637774612
nbis-gene-2289	0.577677041196446	8.43711817420665	0.113537694400832	0.591972223530756
nbis-gene-1728	0.510970110005602	6.54829796067467	0.11356548135623	0.591972223530756
nbis-gene-1328	0.719130976894535	5.98514408842385	0.113887492597051	0.591972223530756
nbis-gene-3690	0.486429387993472	5.65003912371185	0.11389897741344	0.591972223530756
nbis-gene-926	0.486194906087242	6.96158610760607	0.113959125335535	0.591972223530756
nbis-gene-4558	0.496325963317198	8.03533634576439	0.114069460628586	0.591972223530756
nbis-gene-3406	-0.475039279711509	8.18684063487809	0.114194194195733	0.591972223530756
nbis-gene-4725	0.504399572589585	6.04091677231926	0.114204686959701	0.591972223530756
nbis-gene-4873	-0.567075765049845	6.05321204049106	0.114443517241309	0.592625740512632
nbis-gene-170	-0.79751580736687	2.39345020194938	0.114843480069306	0.594111546500269
nbis-gene-4531	-0.533533090902509	4.91785307463506	0.115104936277159	0.594480458819161
nbis-gene-5229	0.586120019898054	6.24810242487102	0.115141002107668	0.594480458819161
nbis-gene-3727	-0.865841558929219	2.58650965755908	0.115499963447887	0.595463795633917
nbis-gene-4524	-0.540923670958284	8.37965996687651	0.115595692119721	0.595463795633917
nbis-gene-614	-1.08564205178909	1.67404762955323	0.115699762444218	0.595463795633917
nbis-gene-2520	0.534607965876127	4.67523128917718	0.11578538234855	0.595463795633917
nbis-gene-615	-0.82808318522314	2.46700743696936	0.115897919127378	0.595463795633917
nbis-gene-328	-1.14632975481831	1.14815085283753	0.116215091148713	0.596044597981401
nbis-gene-1664	-0.481047118462889	8.26849100793933	0.116350280306279	0.596044597981401
nbis-gene-977	-0.568105833690458	5.50729123218654	0.116366319861598	0.596044597981401
nbis-gene-3240	0.520608547489132	6.28954019259837	0.116464574225057	0.596044597981401
nbis-gene-5087	-0.488354690566316	7.49815792249237	0.116943496283877	0.597341246508573
nbis-gene-3769	0.65327594884609	6.17794004158699	0.116945232621256	0.597341246508573
nbis-gene-4554	-0.684965930770686	3.31233271387434	0.117639447820607	0.599136053502022
nbis-gene-905	0.485718246588322	7.10125870409511	0.117688730366396	0.599136053502022
nbis-gene-1802	-1.00574205324898	2.2270926591066	0.117776821916752	0.599136053502022
nbis-gene-2726	0.887301357169633	2.89390102770067	0.117836109476378	0.599136053502022
nbis-gene-2526	-0.505334041568407	6.22140180277855	0.117866567602947	0.599136053502022
nbis-gene-1197	0.669414917597508	4.58530272057481	0.118097861972738	0.599219092547161
nbis-gene-309	0.618501929988437	3.60233699132743	0.118257081401522	0.599219092547161
nbis-gene-2204	-0.508070838791631	5.20347301348051	0.118337107007041	0.599219092547161
nbis-gene-1597	0.586951284565742	9.24411494411613	0.118528019748648	0.599219092547161
nbis-gene-1466	-0.951169953483507	2.97069740181047	0.118681844445206	0.599219092547161
nbis-gene-1321	-0.523405066791001	4.92515220046702	0.118720169575116	0.599219092547161
nbis-gene-281	-0.5289730559734	5.07114925174954	0.118874098213936	0.599219092547161
nbis-gene-3608	-0.519085186806223	5.29499519065497	0.118911073338119	0.599219092547161
nbis-gene-3765	0.540331127077691	4.44137241336344	0.118924225423674	0.599219092547161
nbis-gene-3357	-0.787315981826616	3.99764195603816	0.11902297043745	0.599219092547161
nbis-gene-2913	-0.734992731175075	3.33654929835837	0.119591013785064	0.601208422060217
nbis-gene-784	-0.693534651870096	3.25014961539226	0.119646881559168	0.601208422060217
nbis-gene-4230	-0.507131554808553	5.79306031413616	0.120383868401748	0.60330322051492
nbis-gene-263	-0.822910851770286	2.47383013842066	0.120401709174648	0.60330322051492
nbis-gene-2502	-0.643826155569006	3.57913478808747	0.120501954520813	0.60330322051492
nbis-gene-3461	-0.498602420197094	6.03995921673629	0.120522903641679	0.60330322051492
nbis-gene-1566	-0.574544542908623	8.98504949329043	0.120693919943944	0.603584436941361
nbis-gene-2384	-0.49658782135101	6.63350648887196	0.120904937442904	0.603627120293108
nbis-gene-556	-0.480727499730067	7.03233427738251	0.121017665489983	0.603627120293108
nbis-gene-5046	0.910686092534706	1.76185202309951	0.121046991017682	0.603627120293108
nbis-gene-4208	-0.618932465146194	3.78909866489383	0.121173891634685	0.603669205514233
nbis-gene-4101	0.4838863653864	6.54821707198734	0.121285137180942	0.603669205514233
nbis-gene-65	-0.612247115962485	3.90761622248789	0.12163240141859	0.604735418602127
nbis-gene-4728	0.482066659883587	7.26460312075634	0.121729465921052	0.604735418602127
nbis-gene-1592	0.508546378120015	5.61989599876211	0.121970906707778	0.605362687116222
nbis-gene-4642	0.70941375179351	2.77325824742161	0.122169019832315	0.60577393230061
nbis-gene-4824	-0.487077619825626	6.79296530569082	0.122315395398463	0.605928103877776
nbis-gene-5192	-0.51557615291117	11.0323736112406	0.122541145213211	0.606064087964463
nbis-gene-2446	0.507262609849954	6.05946850609099	0.122573463756892	0.606064087964463
nbis-gene-1833	0.566343606623371	7.60547400852067	0.12298734130958	0.606460686273277
nbis-gene-5062	0.693315397071088	2.96172019295262	0.123127919781667	0.606460686273277
nbis-gene-3356	-0.469269699321057	9.2333798155726	0.123145595036555	0.606460686273277
nbis-gene-4383	-0.594182601083666	4.07094346147302	0.123226281886114	0.606460686273277
nbis-gene-2585	-0.481717272478598	5.38984938599304	0.123454360687874	0.606460686273277
nbis-gene-3438	-1.16968107073036	1.71316453433993	0.123544513953292	0.606460686273277
nbis-gene-2586	0.486517949705809	6.34581079370516	0.123600329618698	0.606460686273277
nbis-gene-4170	-0.477368864129191	8.55940133941779	0.123758830707044	0.606460686273277
nbis-gene-1690	-0.476138050597169	7.59181359391598	0.123797454240968	0.606460686273277
nbis-gene-996	-0.509323084618412	6.34111043204645	0.123807518335469	0.606460686273277
nbis-gene-3411	0.47519542908498	7.24718702749163	0.124082044621089	0.606641705610108
nbis-gene-4274	-0.602593170255751	3.71079527471775	0.124104104666858	0.606641705610108
nbis-gene-4854	-0.478596478840506	8.56025514372698	0.124190729687305	0.606641705610108
nbis-gene-2292	0.49529964307743	9.28746495707918	0.125047558247373	0.609326256996277
nbis-gene-3665	0.487854030502133	6.69819113201907	0.125138354339359	0.609326256996277
nbis-gene-4635	-0.605465751593353	4.33854061191727	0.125156292662856	0.609326256996277
nbis-gene-4174	0.472567404587534	6.30090646760747	0.125204025410194	0.609326256996277
nbis-gene-2301	-0.493484933579114	7.60520201830747	0.125542284311447	0.609951572231461
nbis-gene-4589	-0.47593189430783	7.24128062844141	0.125564612091789	0.609951572231461
nbis-gene-5006	0.766781858540748	3.53853717508352	0.125854529619372	0.610364985943462
nbis-gene-2784	0.488785978064184	9.799896557046	0.126012723960662	0.610364985943462
nbis-gene-3470	-0.542289603658732	6.16250138349305	0.126203275090407	0.610364985943462
nbis-gene-2999	-0.731043861288504	8.58812555397384	0.126204440902873	0.610364985943462
nbis-gene-4065	0.466103855434919	9.01426405942544	0.126230353828109	0.610364985943462
nbis-gene-365	-0.968269815180619	2.03171036335127	0.126482295120946	0.611021087459277
nbis-gene-4534	-0.477214256249841	7.10302520181139	0.126603356556275	0.611044299412106
nbis-gene-2752	-0.592052831676672	3.81375379951277	0.126805374594308	0.611351540191108
nbis-gene-2393	0.884828771412322	1.76236442068326	0.126938606195745	0.611351540191108
nbis-gene-130	-0.567902225549246	4.36620260094481	0.127175559266311	0.611351540191108
nbis-gene-3258	0.471315220939498	8.10333604634319	0.127313843528793	0.611351540191108
nbis-gene-1424	-1.01620376532377	1.87641794440826	0.127377105436713	0.611351540191108
nbis-gene-2928	-0.540348497368198	5.13204565571409	0.127476638693354	0.611351540191108
nbis-gene-3601	0.517555745488772	4.57372622773529	0.127776073685109	0.611351540191108
nbis-gene-452	-0.483056479907899	7.65767450587552	0.12780401283172	0.611351540191108
nbis-gene-2356	-0.463506745255925	6.46259739510095	0.127824195901609	0.611351540191108
nbis-gene-3466	-0.54819905690232	4.50521494611629	0.127830164130523	0.611351540191108
nbis-gene-7	0.519698345035141	7.08784428742989	0.127991566066339	0.611566973858799
nbis-gene-2284	0.619557231112461	4.83746012354176	0.128582225659247	0.613831224400547
nbis-gene-4617	0.526280321942031	5.38217075823523	0.12918839954042	0.614219553782117
nbis-gene-208	-0.560978621047526	4.16941503172532	0.12919614994418	0.614219553782117
nbis-gene-4171	-0.473733968125714	7.09473039207936	0.129503484112704	0.614219553782117
nbis-gene-2730	-0.618041868931919	3.81224445031038	0.129803579641818	0.614219553782117
nbis-gene-2670	-1.00771877664475	2.44701742042292	0.129919503603534	0.614219553782117
nbis-gene-1659	-0.487676723350772	8.02621568593665	0.129945351526005	0.614219553782117
nbis-gene-2234	-0.515984009235802	5.62673747211609	0.129947290577258	0.614219553782117
nbis-gene-342	0.503787877182487	4.88644225276401	0.130019160821584	0.614219553782117
nbis-gene-1106	-0.481634041198695	5.25456861878459	0.130066066690727	0.614219553782117
nbis-gene-588	-0.494364369662868	6.0605068687149	0.130192622663944	0.614219553782117
nbis-gene-2276	0.538091436871231	6.60885770581055	0.130227770193197	0.614219553782117
nbis-gene-2273	0.513734366102544	8.71103333653191	0.130306460870929	0.614219553782117
nbis-gene-1688	0.568529333421944	5.47659145492875	0.130330166135355	0.614219553782117
nbis-gene-1654	0.495598271026043	6.27578409706911	0.130465245973331	0.614219553782117
nbis-gene-3353	0.465748918520666	6.196657984432	0.130623043673708	0.614219553782117
nbis-gene-4641	-0.85936863759715	2.03792411098446	0.130637356833949	0.614219553782117
nbis-gene-5112	-0.98120256884335	2.4301164958543	0.130650201888966	0.614219553782117
nbis-gene-3266	0.494484995105924	7.27455002924476	0.13085347260955	0.614625426305448
nbis-gene-5211	-0.491330226686517	6.87063870296395	0.131156368832403	0.615179057531353
nbis-gene-3917	-1.59813810912629	0.0697650628768451	0.131205426844111	0.615179057531353
nbis-gene-3417	-0.501539758979663	4.88193081096771	0.131345381942549	0.61528638813729
nbis-gene-1407	-0.525375969873901	4.49469387257332	0.132185998330367	0.616786433395456
nbis-gene-3465	0.496864869002293	5.03551893520727	0.132227620386298	0.616786433395456
nbis-gene-4841	-0.469941093949188	6.17841011400915	0.132373590910053	0.616786433395456
nbis-gene-60	1.34479257306948	0.184932266051072	0.132533010616163	0.616786433395456
nbis-gene-361	0.603759795180344	3.49603301522385	0.132590018175174	0.616786433395456
nbis-gene-1881	-0.4930810842873	5.4045459119847	0.132639137624593	0.616786433395456
nbis-gene-2001	-0.47837689555968	5.95098014517397	0.132650602077606	0.616786433395456
nbis-gene-658	-0.553354556824826	4.16377017869069	0.132692532502538	0.616786433395456
nbis-gene-4305	0.502659736913706	4.87077497597629	0.132808423414034	0.616786433395456
nbis-gene-2383	-0.504427979153261	7.46786510000928	0.132839087253359	0.616786433395456
nbis-gene-1559	0.519302333774905	6.75795422608751	0.133714488935151	0.619148578474073
nbis-gene-3826	-0.550913376259619	5.97798004097768	0.133799214965313	0.619148578474073
nbis-gene-2754	-0.475676441067012	5.12756871250602	0.133871184032724	0.619148578474073
nbis-gene-4125	0.471257201221592	10.093196442283	0.133979916382278	0.619148578474073
nbis-gene-4265	-1.40012416022512	0.533216466581705	0.133987093161486	0.619148578474073
nbis-gene-112	0.637807600647222	7.26360822718768	0.134148152652197	0.619148578474073
nbis-gene-409	-0.483717145437546	7.3035107461296	0.134172418356539	0.619148578474073
nbis-gene-4060	0.475105827126973	11.052729422036	0.134817758143219	0.621580821755053
nbis-gene-1973	0.494983786674755	4.70363870051852	0.135012112225803	0.621931342558126
nbis-gene-1184	-0.798412148533401	3.17167372009139	0.135361059232979	0.622267551873659
nbis-gene-2934	0.469884479343889	7.20889229796269	0.135378091022878	0.622267551873659
nbis-gene-3118	0.788630165883403	5.23314597021254	0.135585216499536	0.622267551873659
nbis-gene-1176	-0.552633624838154	4.04972045236042	0.135626029071281	0.622267551873659
nbis-gene-1095	-0.87806959736118	2.19608944951761	0.135839217001713	0.622267551873659
nbis-gene-3591	-0.653767289274563	3.73403759247778	0.135872955842683	0.622267551873659
nbis-gene-3905	-0.635964394538855	3.66403323342682	0.135913841238767	0.622267551873659
nbis-gene-4061	0.616883596454339	6.83107705575583	0.136486516118076	0.624327306294995
nbis-gene-1831	0.457180420449175	6.33026676897808	0.136601294185549	0.624327306294995
nbis-gene-1542	-0.479214835919488	5.26107063466508	0.137041002727663	0.625792797859773
nbis-gene-1156	-0.889764967665034	2.49531273596591	0.137325599438546	0.626078560154776
nbis-gene-5215	-0.513162054072808	4.68635761102665	0.137423673269889	0.626078560154776
nbis-gene-4023	0.488787298251385	11.8164695335422	0.137460931967011	0.626078560154776
nbis-gene-3839	-0.634781009876491	3.47452391290033	0.137815556726301	0.62715027372592
nbis-gene-4257	-0.653885750200869	3.67249391976721	0.137966263889853	0.627292978378085
nbis-gene-4453	0.458959259024205	6.30659139448212	0.138222228549571	0.627913598320263
nbis-gene-4236	-0.713071583421234	2.82623522716739	0.138374834841058	0.628064017206047
nbis-gene-132	-0.458731723571745	5.46174045356915	0.138603668417662	0.628559862988118
nbis-gene-4457	0.468485365816473	10.5791494871461	0.138942156994486	0.628745364003878
nbis-gene-381	-0.684407985231152	4.56323456753512	0.139123671668781	0.628745364003878
nbis-gene-2848	0.47873650412508	6.73573185547727	0.139194068233042	0.628745364003878
nbis-gene-534	-0.802193076163191	2.32835074047367	0.139262043166433	0.628745364003878
nbis-gene-3849	-0.50449980401257	5.76887499312474	0.139520901628757	0.628745364003878
nbis-gene-2442	-0.629996612916749	3.8358108507617	0.139546752800312	0.628745364003878
nbis-gene-709	-0.900132508697743	1.58742029165612	0.139554458222596	0.628745364003878
nbis-gene-900	0.56543311173931	6.052805394889	0.139680957956003	0.628745364003878
nbis-gene-4406	0.448385757919901	7.68413629047768	0.139823916263105	0.628745364003878
nbis-gene-1884	0.450365334612374	8.15711915929202	0.140227904019174	0.628745364003878
nbis-gene-2466	-1.27808262806104	1.3189495323415	0.140271393136112	0.628745364003878
nbis-gene-3423	-0.570221593006551	8.27144487346912	0.140582547907801	0.628745364003878
nbis-gene-3933	0.45824496020302	7.68805974608698	0.140811710529259	0.628745364003878
nbis-gene-704	-0.456045935550982	6.17538775770337	0.140866264010556	0.628745364003878
nbis-gene-3019	0.509256405042304	11.0214237951107	0.140940149578408	0.628745364003878
nbis-gene-4303	-0.459437669959042	7.16421605202131	0.141044218774794	0.628745364003878
nbis-gene-4123	0.511565611703189	6.44716292085024	0.14110607713825	0.628745364003878
nbis-gene-1600	-0.451019450390585	7.91300600995218	0.141126787077328	0.628745364003878
nbis-gene-5206	0.542613728846776	6.40424207198646	0.141158498762569	0.628745364003878
nbis-gene-3173	-0.490531916159	5.68504971293402	0.141210290185208	0.628745364003878
nbis-gene-425	-0.569177949423271	4.22941583345563	0.141228146870987	0.628745364003878
nbis-gene-3005	-0.483543801323772	6.75925905730018	0.141276308007721	0.628745364003878
nbis-gene-969	0.47518954116323	9.85246295799325	0.141609657988873	0.629562661635403
nbis-gene-807	0.477962750062314	5.27911311179514	0.142139000582176	0.629562661635403
nbis-gene-2890	0.479962270591216	6.16546554932849	0.142256550235389	0.629562661635403
nbis-gene-3325	-0.462694287013363	5.54471769497796	0.142296040396929	0.629562661635403
nbis-gene-2129	-0.825113100197877	2.58969017341268	0.142329573378437	0.629562661635403
nbis-gene-3852	0.450755060421164	6.23333352334232	0.142417419532927	0.629562661635403
nbis-gene-2756	0.609663814595836	3.82833116655709	0.142493612352848	0.629562661635403
nbis-gene-4737	0.45529493770983	9.817285232125	0.142501297310889	0.629562661635403
nbis-gene-1353	-0.482416430675008	7.02044332084749	0.142537969434195	0.629562661635403
nbis-gene-4801	0.492182097127339	7.71198160546763	0.142773719470713	0.629625310773601
nbis-gene-2405	-0.469083218005037	5.52409252065274	0.142791737146524	0.629625310773601
nbis-gene-666	-0.454469120462253	6.41992752004113	0.142972400226508	0.629661187717155
nbis-gene-2822	0.802994065377125	2.37049763844642	0.143187180478257	0.629661187717155
nbis-gene-171	-0.636178986917578	3.4029009868665	0.14336237652182	0.629661187717155
nbis-gene-741	1.06052053151567	6.80525342603187	0.143371777184663	0.629661187717155
nbis-gene-4690	-0.863449965552856	3.13491922166857	0.143502285962448	0.629661187717155
nbis-gene-4872	0.472258210086787	6.50734161292383	0.143518664932487	0.629661187717155
nbis-gene-2424	0.448303424314383	6.52714249061953	0.143747964186937	0.630141200806121
nbis-gene-945	0.456173367338197	7.04126425884642	0.143920074418571	0.63035844721612
nbis-gene-4410	0.440811219916973	6.64041488725266	0.144037384913729	0.63035844721612
nbis-gene-2809	-0.461908214747342	5.5025646523	0.14444502301341	0.631198148578194
nbis-gene-2904	0.480498520245203	5.23377522197591	0.144469439257909	0.631198148578194
nbis-gene-3086	0.486169547286824	6.73915121796013	0.144738527383611	0.631848587980282
nbis-gene-3797	-0.476607734581707	6.61365138992775	0.14490552051352	0.632052627235736
nbis-gene-1060	0.468154026664069	8.8338245729964	0.145290146762532	0.633204818726261
nbis-gene-350	-0.862551809856618	2.22400697692627	0.145415514992192	0.633226136536009
nbis-gene-4444	0.442597482305473	8.32593209369477	0.145700281948315	0.633940961854587
nbis-gene-1126	-0.463105247513722	5.74523238961838	0.145985382558423	0.634521560656779
nbis-gene-2598	-0.45461246238339	7.25420048155968	0.146075169024867	0.634521560656779
nbis-gene-3923	1.10708705133274	0.615428408540708	0.146446292275523	0.635336070037341
nbis-gene-2656	-0.451237463051143	7.03290731537133	0.146625852638045	0.635336070037341
nbis-gene-2189	-0.572679474891984	5.4542260655988	0.146780429308453	0.635336070037341
nbis-gene-3982	0.441264018243221	6.40763622786455	0.146887918686667	0.635336070037341
nbis-gene-1827	-0.451778713592617	6.4001944449312	0.146976467012483	0.635336070037341
nbis-gene-3988	0.499089539640782	7.87207322479822	0.147075394302186	0.635336070037341
nbis-gene-481	0.546390308618058	5.75823567087967	0.147128338366079	0.635336070037341
nbis-gene-4823	0.448690645631114	8.18936436876669	0.147229705727831	0.635336070037341
nbis-gene-1893	0.449643760287883	11.5393790952566	0.147503828758585	0.635596863067057
nbis-gene-637	0.804180723889606	1.89466258453392	0.147531996374012	0.635596863067057
nbis-gene-226	-1.30196906900121	0.863149769582069	0.147899286552454	0.635622911395922
nbis-gene-4168	0.464844634394511	5.34808880583396	0.147901340704488	0.635622911395922
nbis-gene-747	-0.727142810736688	3.07794438972904	0.147986364304549	0.635622911395922
nbis-gene-1221	-0.475795325677995	5.11661685157207	0.148086384061533	0.635622911395922
nbis-gene-608	-0.747873916538433	2.40823256827917	0.148226327409246	0.635622911395922
nbis-gene-1655	-0.473183338740687	6.93639972871409	0.148263639530327	0.635622911395922
nbis-gene-2954	-0.444220479905955	6.29563356777848	0.148653759359813	0.636326392162669
nbis-gene-3335	-0.624220977716726	3.56681506044818	0.148689029503194	0.636326392162669
nbis-gene-5159	0.434513579202629	8.00401610147712	0.148790931500746	0.636326392162669
nbis-gene-579	-0.552636674461703	4.37237907585938	0.149175063633019	0.637450515817193
nbis-gene-4245	-0.604447540884985	3.70124195185393	0.149322199904721	0.637560912022109
nbis-gene-1819	0.523431468431513	4.37796720526732	0.149649225483447	0.638438578848214
nbis-gene-1280	-0.694699994196632	3.05152746900935	0.149828079280062	0.638683199266833
nbis-gene-1885	0.551730115196573	7.58929794885122	0.150065491784246	0.638703057087751
nbis-gene-692	-0.74031349587969	2.66576828761373	0.150227869621984	0.638703057087751
nbis-gene-3870	-0.568833148640779	3.90536434788889	0.15025790020724	0.638703057087751
nbis-gene-5161	-0.449317581813588	6.56640834547315	0.150318813093141	0.638703057087751
nbis-gene-2873	-0.452112546039402	6.67747667559172	0.150649219825626	0.639589902587632
nbis-gene-796	0.573558971411413	3.80302911562246	0.15079458775088	0.639690357722862
nbis-gene-678	0.729461987615233	2.18392962784265	0.151001082919274	0.64004975147073
nbis-gene-178	-0.570627823041553	4.00279537769124	0.151146969881089	0.640151872437552
nbis-gene-1794	0.462452428926499	5.50631221537948	0.151579613242587	0.641434206828777
nbis-gene-1269	-1.12410848601441	1.94151682417526	0.151693820222255	0.641434206828777
nbis-gene-1697	0.450445145363032	7.05797064248414	0.152131498398978	0.642767809955811
nbis-gene-641	-4.37066715424256	-1.17490600266815	0.152287061144883	0.642908267773097
nbis-gene-1636	-0.637599898694636	3.59997153566149	0.152543426243478	0.643471405378891
nbis-gene-429	-0.614243872182062	7.45873310614999	0.152665304891073	0.643471405378891
nbis-gene-1180	-0.793645509027848	2.37218566265161	0.152839157944126	0.643560463011048
nbis-gene-2397	-1.29215686194193	0.785364693055026	0.15298323377359	0.643560463011048
nbis-gene-2459	0.44423777068982	5.69893662311012	0.153053763082917	0.643560463011048
nbis-gene-464	-0.664346777150627	2.99474114169332	0.153342685545884	0.64415602778321
nbis-gene-1274	0.486051894892331	5.19383174512078	0.153468350711684	0.64415602778321
nbis-gene-445	-0.447542204325222	9.75531294521069	0.153603379777809	0.64415602778321
nbis-gene-327	-0.609810747220517	3.67572043788535	0.15380853803093	0.64415602778321
nbis-gene-4092	-0.489681168828873	7.27482517084331	0.153837293018406	0.64415602778321
nbis-gene-2165	-0.44331168581998	7.16444338163089	0.153950234311807	0.64415602778321
nbis-gene-2121	0.685895687037063	2.58792542823939	0.154068572091789	0.64415602778321
nbis-gene-4029	0.46476621235736	11.0567199558328	0.154175852920715	0.64415602778321
nbis-gene-4497	0.491607110860613	5.12071522815909	0.154507327056057	0.645028205724097
nbis-gene-5239	0.433554570888325	8.9390257918891	0.154792232002218	0.645384055078782
nbis-gene-3895	0.67379506726969	2.7359297784796	0.155008718537042	0.645384055078782
nbis-gene-4847	0.440335863692693	6.52421894777396	0.155115118704037	0.645384055078782
nbis-gene-2780	0.502742671822456	4.96140651864529	0.155182566342598	0.645384055078782
nbis-gene-3482	0.464390950876568	7.26312931047296	0.155206515528839	0.645384055078782
nbis-gene-74	0.503263429765413	4.81439855382116	0.155410314081465	0.645593728035251
nbis-gene-804	-0.44364683998043	8.5895260455909	0.155502598876071	0.645593728035251
nbis-gene-3054	-0.721354566511572	3.43620937871129	0.155759135345764	0.646131523382868
nbis-gene-1755	0.562171602287593	5.36868662174934	0.155951301429128	0.646131523382868
nbis-gene-1277	-0.862733597003017	3.19226810218883	0.156098402122784	0.646131523382868
nbis-gene-2042	0.86388362840498	1.36317525233572	0.156123865048752	0.646131523382868
nbis-gene-243	0.663004698434136	2.7562804443765	0.156265738875193	0.646209853287185
nbis-gene-3331	-0.455296032880891	5.74727278324486	0.15657931140326	0.646693973812783
nbis-gene-3450	-0.851265606688699	3.01214311757596	0.156628886732054	0.646693973812783
nbis-gene-1281	-0.435968171094885	6.64154023045411	0.156988764052054	0.646937213743402
nbis-gene-1145	-0.491312442007547	4.5865706345751	0.156997659480484	0.646937213743402
nbis-gene-1736	0.435549512886926	7.29500314894961	0.157119386763928	0.646937213743402
nbis-gene-4591	-0.454925321763666	5.62559339830793	0.157271443200039	0.646937213743402
nbis-gene-4639	0.457718321846522	5.11244250292575	0.157303226629389	0.646937213743402
nbis-gene-3636	-0.436743169778771	7.02640007179155	0.158414971300632	0.650875970497446
nbis-gene-5043	0.866311810702026	1.64613289803525	0.158508607731494	0.650875970497446
nbis-gene-3207	0.454825034477589	9.66860983932352	0.159035138023297	0.652528247814557
nbis-gene-2010	-0.570514240311838	4.7592506468994	0.159167938693665	0.652563717452342
nbis-gene-1898	0.443973757860321	7.83593219851508	0.159901857345478	0.654973369265754
nbis-gene-3672	-0.450681681634915	6.24326508645384	0.16000490984346	0.654973369265754
nbis-gene-218	-1.27307167223599	0.650347311807222	0.160447655589602	0.656274613057546
nbis-gene-1858	-0.630107393545448	3.22661045067275	0.161059182479072	0.658263657161744
nbis-gene-1132	0.608049234374087	3.3501309389263	0.161504348642307	0.659333273479213
nbis-gene-1626	-0.539379146361924	5.18010750670403	0.161571776301603	0.659333273479213
nbis-gene-577	-0.441536829669535	5.92607029898563	0.161896406834522	0.659742149944781
nbis-gene-3012	-0.533511673658388	7.06829998326946	0.161923016253571	0.659742149944781
nbis-gene-235	-0.661209439740985	3.27909955689659	0.162752391663469	0.661765946895493
nbis-gene-1813	0.465579862616219	5.71468507256991	0.163016519716219	0.661765946895493
nbis-gene-4763	-0.618223222479359	4.48937053733565	0.163018878500124	0.661765946895493
nbis-gene-3395	-0.439696984484449	5.28988447954619	0.163108493917815	0.661765946895493
nbis-gene-951	0.431382603885299	9.49405242705796	0.163109846211762	0.661765946895493
nbis-gene-5105	0.428004744442239	5.64077360075368	0.163238767671759	0.661765946895493
nbis-gene-3024	0.434572777796801	7.93304134629718	0.163367293543974	0.661765946895493
nbis-gene-4066	0.4368426002331	6.32530477891692	0.163426978514146	0.661765946895493
nbis-gene-3352	-0.460950481277022	7.98070351723555	0.163555031377633	0.661774630424048
nbis-gene-929	0.479375558162747	5.41859340869709	0.164297832634909	0.664268775637757
nbis-gene-457	-0.970332765315618	1.14941613386504	0.164481545543297	0.664281907035106
nbis-gene-1783	0.546739241093219	6.0275758389733	0.164553851400249	0.664281907035106
nbis-gene-5147	0.434903371581165	8.38296727475832	0.16489489160178	0.665147774565585
nbis-gene-2921	0.43374794059692	8.60417760378583	0.165049167515492	0.665259527961216
nbis-gene-1930	0.469897937101578	4.67280418559133	0.165454870596347	0.66611014954855
nbis-gene-2431	-0.423280972119268	7.65167192226917	0.165572723739665	0.66611014954855
nbis-gene-557	-0.68762159770049	3.13428677368399	0.165640404387358	0.66611014954855
nbis-gene-1855	-0.785565660628569	2.93693445486037	0.166107929033101	0.666724660052679
nbis-gene-4441	0.474574149772109	5.34375596048947	0.166141296035314	0.666724660052679
nbis-gene-3554	-0.438558997688701	5.78728804464521	0.166173764206433	0.666724660052679
nbis-gene-4609	0.415812887104163	8.17736005484912	0.166459073457562	0.667359946676543
nbis-gene-3363	-0.43616694817675	6.05075900248514	0.16688730292872	0.667776830216707
nbis-gene-828	-0.441242183891306	5.06413157075775	0.166923554256862	0.667776830216707
nbis-gene-2049	1.15579797956366	0.328448227898964	0.167064436300125	0.667776830216707
nbis-gene-1322	-0.421557480535758	11.1787755824869	0.167071257940443	0.667776830216707
nbis-gene-3670	-0.510294653662692	7.44751437328964	0.167449237399319	0.668779021102445
nbis-gene-1507	0.425963327642169	10.9832990996917	0.167621721154781	0.668867922779134
nbis-gene-2350	-0.42152034722491	6.48790393337834	0.167726012599486	0.668867922779134
nbis-gene-933	-0.443822991603079	5.75549115044037	0.168035981767979	0.669238903875279
nbis-gene-3505	0.514096688002229	7.26408865231759	0.168339023568785	0.669238903875279
nbis-gene-5088	-0.456179948297207	4.95253578201428	0.168598316326136	0.669238903875279
nbis-gene-4663	0.421255503041497	6.19306021210863	0.168612523933526	0.669238903875279
nbis-gene-2658	-0.427780950628101	6.75158250599027	0.168650852647555	0.669238903875279
nbis-gene-1818	0.487089785435431	4.23124866242975	0.168822681963521	0.669238903875279
nbis-gene-2850	-0.449137028911916	7.49690210323355	0.168828364799488	0.669238903875279
nbis-gene-5049	-2.02723527346986	-0.703339255531935	0.168837668671731	0.669238903875279
nbis-gene-3099	-0.435642141231303	5.69386814223155	0.168996290104426	0.669362849124991
nbis-gene-2112	0.435537912299803	8.63616948524418	0.169461894209961	0.670701593349061
nbis-gene-1429	0.613674706572769	3.26024322071549	0.169925948526452	0.671684988548032
nbis-gene-2111	0.420700551298975	8.28996598589963	0.169965950298494	0.671684988548032
nbis-gene-655	0.461757949493363	6.21690770133146	0.170458574107899	0.672955029725262
nbis-gene-1408	-0.452008693108859	4.91512934431755	0.170699930126126	0.672955029725262
nbis-gene-4288	-0.424972599483705	7.62983431495286	0.170745653565	0.672955029725262
nbis-gene-766	-0.51288019813804	6.15608538608011	0.170897938854665	0.672955029725262
nbis-gene-345	-0.689183228438023	2.57378311723657	0.170927504696199	0.672955029725262
nbis-gene-2530	0.592671296913385	4.67964277766711	0.171274677320603	0.672992019658031
nbis-gene-4200	0.438843624289169	6.97913384157706	0.171307117897729	0.672992019658031
nbis-gene-3011	0.43466601563929	8.68967801053671	0.171321027835321	0.672992019658031
nbis-gene-4479	-0.705583956705524	2.55464366562285	0.171756691679184	0.673636061628043
nbis-gene-4454	-0.421621297520609	6.88692849357449	0.171789849017424	0.673636061628043
nbis-gene-4942	0.417770632368958	6.67907081415137	0.172283412045659	0.673636061628043
nbis-gene-5124	0.428637235825347	6.35004682059753	0.172305346069664	0.673636061628043
nbis-gene-3607	-0.435225969212603	5.35095005440447	0.172333262326945	0.673636061628043
nbis-gene-750	-0.484220820177923	4.78935322126851	0.172492215744024	0.673636061628043
nbis-gene-4198	-0.447821136000685	5.51119734797579	0.172975800787696	0.673636061628043
nbis-gene-791	-1.04895063315074	1.29816474051163	0.172986981244851	0.673636061628043
nbis-gene-3590	0.536361975120272	5.02143104823069	0.173112926751078	0.673636061628043
nbis-gene-3915	-1.10801092391362	0.82826219270799	0.173141321936668	0.673636061628043
nbis-gene-5213	-0.479210073370036	4.90632999744013	0.173261224078138	0.673636061628043
nbis-gene-2418	0.592649469347146	3.50511551721489	0.173300457228214	0.673636061628043
nbis-gene-3119	0.414783499510216	6.36065015547695	0.173525787671931	0.673636061628043
nbis-gene-1993	-0.432122011391522	9.19121834737019	0.173685550506109	0.673636061628043
nbis-gene-3473	-0.479056726063267	5.33672726855469	0.173704808316927	0.673636061628043
nbis-gene-2353	-0.455247828728651	6.33872487550072	0.173726891983021	0.673636061628043
nbis-gene-2668	-0.909420764084094	1.82834753910956	0.173748063717648	0.673636061628043
nbis-gene-2807	-0.668682998891756	2.89766534005574	0.173791951972532	0.673636061628043
nbis-gene-4995	0.487447106227579	7.16570591421143	0.174304368194916	0.674163365654222
nbis-gene-3109	-0.493551731063073	7.77293247536021	0.174443125306166	0.674163365654222
nbis-gene-1766	0.481550195778752	4.76726213088865	0.174460180860701	0.674163365654222
nbis-gene-1914	0.900411114033071	1.17259283766985	0.174470784748803	0.674163365654222
nbis-gene-3498	0.473010665539222	4.49561215788442	0.174624539934904	0.674163365654222
nbis-gene-830	-0.498056360238459	5.8369639365771	0.174697584478891	0.674163365654222
nbis-gene-4103	0.433166637442186	6.9266920362612	0.174947125207927	0.674333252830628
nbis-gene-2084	-0.419562868171134	7.23104688664486	0.175039119883909	0.674333252830628
nbis-gene-2060	-0.746954990006925	2.17869257984254	0.175136339979531	0.674333252830628
nbis-gene-3615	-0.420533415069431	9.33152727290055	0.175332145051506	0.674333252830628
nbis-gene-4615	-0.420668353970255	7.69121142471337	0.175383096769305	0.674333252830628
nbis-gene-1660	-0.438457812402521	9.93418283312311	0.176000410917034	0.676212105102288
nbis-gene-1643	0.559900652126642	6.03734631143785	0.176209328296966	0.676520255316912
nbis-gene-3081	-0.503990329916132	4.84501476541061	0.176933585594414	0.678426137598676
nbis-gene-4173	0.41488683815969	6.9928135151849	0.176963895480933	0.678426137598676
nbis-gene-1848	0.466452476067205	4.7939228605338	0.178438678436164	0.682313787005861
nbis-gene-143	-0.472445375330687	4.73071151031774	0.178761730675663	0.682313787005861
nbis-gene-3378	0.435968967891078	6.13207855821341	0.17886019786048	0.682313787005861
nbis-gene-1732	-0.421535528141054	6.36077740076634	0.178888749653379	0.682313787005861
nbis-gene-4729	0.450015219165679	9.63133432313624	0.178915040431698	0.682313787005861
nbis-gene-3002	-0.842013488491692	8.77192656143023	0.178919951709827	0.682313787005861
nbis-gene-2448	0.425211002497756	5.78089570090445	0.178977977042277	0.682313787005861
nbis-gene-4813	-0.455366106886054	4.83063524010867	0.179018516918852	0.682313787005861
nbis-gene-5050	-0.676165842981535	2.60765508199591	0.179423362167172	0.682313787005861
nbis-gene-3358	-0.425998034093175	5.85709098020707	0.179461605443636	0.682313787005861
nbis-gene-4270	-0.698050656114622	2.24410454629833	0.179535112253509	0.682313787005861
nbis-gene-2857	0.517695918789098	7.75881945518017	0.17953576244846	0.682313787005861
nbis-gene-3368	-0.432003727226007	5.91551864913051	0.179895490051428	0.682871834797843
nbis-gene-3757	-0.438555294379123	5.15799207559053	0.179947268898138	0.682871834797843
nbis-gene-2197	0.405840019453547	7.79703587795277	0.180165058986749	0.682871834797843
nbis-gene-68	-0.629117360960443	3.17716965515332	0.18020228973832	0.682871834797843
nbis-gene-4109	-0.649835798275164	3.20023678769643	0.180367838331554	0.68300674226992
nbis-gene-550	-0.429286270316223	7.17372194264743	0.18054279700633	0.683177063401924
nbis-gene-5181	0.421066299671686	9.64550734222655	0.180815683391488	0.683717433025655
nbis-gene-51	-0.508118813034717	5.36758067995578	0.181437389548541	0.685575067913106
nbis-gene-1316	-0.415166248721113	8.37096294375693	0.181754929949104	0.685856372364402
nbis-gene-4318	-0.72201672211139	2.56745584967769	0.181859349155349	0.685856372364402
nbis-gene-1068	-0.41787690200357	7.33179768830005	0.18190330728234	0.685856372364402
nbis-gene-3804	-0.727947502193384	2.88873226303914	0.182091465496773	0.686070843029755
nbis-gene-4465	0.619075226770749	7.7293348133626	0.182340962040318	0.686070843029755
nbis-gene-3654	0.437906092621002	4.9111565988067	0.182351782289301	0.686070843029755
nbis-gene-2230	-0.667440737685909	2.76765561185548	0.182634710318458	0.686347266536756
nbis-gene-430	0.517469427552402	4.40538898744777	0.182686420449947	0.686347266536756
nbis-gene-2562	0.627742502302205	5.22077837195082	0.182925316136269	0.686524613151599
nbis-gene-1772	-0.424404368200486	6.61907230157477	0.183081564432924	0.686524613151599
nbis-gene-2666	-0.412091471279632	6.451044580675	0.183281653052092	0.686524613151599
nbis-gene-1698	-0.412312760695902	10.0306065765056	0.183311350490228	0.686524613151599
nbis-gene-2092	-0.43731491291899	6.40979570568263	0.183386711732277	0.686524613151599
nbis-gene-3160	0.404320284507235	12.8914943718393	0.183738614313777	0.68679554311156
nbis-gene-1444	-0.432743364231563	5.41357683908689	0.18385013407415	0.68679554311156
nbis-gene-3168	0.401601071327706	6.45608639029329	0.183867683575813	0.68679554311156
nbis-gene-1356	-0.416856737188039	6.6616336568255	0.184018231363175	0.68679554311156
nbis-gene-590	-0.500549258121641	6.4429173290138	0.184223780793176	0.68679554311156
nbis-gene-4821	-0.610698224369775	3.29241700564969	0.184243096610978	0.68679554311156
nbis-gene-3265	-0.431583594551455	7.03514964121065	0.184751221711509	0.687427006195965
nbis-gene-2149	-0.412181396206077	5.76880662659993	0.184957845628313	0.687427006195965
nbis-gene-2488	0.418527596656786	7.06023202279907	0.184975151148257	0.687427006195965
nbis-gene-1547	-0.463533360512515	7.64245996828978	0.185156164659581	0.687427006195965
nbis-gene-1965	0.493664800602635	6.66625258324269	0.185159016897701	0.687427006195965
nbis-gene-4994	0.418688170746933	5.74920515625754	0.185197229979735	0.687427006195965
nbis-gene-1839	0.446230361276143	5.45197574073034	0.185439243941725	0.687839566801486
nbis-gene-2959	-0.446251594115175	4.92305688707462	0.18558587426252	0.687897993740343
nbis-gene-642	-0.635994027950419	2.96311383930674	0.186320137848527	0.688243126367291
nbis-gene-5204	-0.511205775340513	4.17353277146396	0.186324329305096	0.688243126367291
nbis-gene-5027	-0.690137690829829	3.195432290616	0.186348241607129	0.688243126367291
nbis-gene-1416	0.606087152649139	6.15196174859538	0.186413452363269	0.688243126367291
nbis-gene-4826	-0.430126859750015	5.29870613587871	0.186553268398437	0.688243126367291
nbis-gene-2066	-0.618222862524625	2.91748443860485	0.186666709905593	0.688243126367291
nbis-gene-2033	-1.22924356782837	0.145365191321428	0.186686935841263	0.688243126367291
nbis-gene-4580	-0.467328987496496	4.7527943050994	0.186726540753378	0.688243126367291
nbis-gene-3581	0.41803074316827	5.80578107320515	0.186900223757301	0.688400543846091
nbis-gene-4260	0.484314136361729	6.23945843934085	0.187207176821648	0.688928141333153
nbis-gene-488	-0.433749578835887	4.97079555414229	0.187305615290159	0.688928141333153
nbis-gene-142	-0.50342285596151	3.88353976483209	0.188033127845309	0.69086968025321
nbis-gene-98	-0.53845239468355	7.78011129628689	0.18820771588745	0.69086968025321
nbis-gene-2929	-0.457062232756335	4.50564563329911	0.18826990139403	0.69086968025321
nbis-gene-1743	-0.392814333428958	7.97521626205693	0.188427486656289	0.69086968025321
nbis-gene-3955	-0.447370320102015	4.75391544716858	0.18849070043438	0.69086968025321
nbis-gene-307	-0.455970985281451	5.27641449141067	0.189032605802436	0.692373084388573
nbis-gene-115	0.699693369642153	2.54803135662117	0.189500524495187	0.692767049026981
nbis-gene-1399	-0.447675855854898	6.50697072690622	0.189511258606431	0.692767049026981
nbis-gene-2559	0.398611555996669	6.49821688765673	0.189535581526027	0.692767049026981
nbis-gene-4128	0.410516678139889	8.33282268184634	0.18973756453612	0.693023376790721
nbis-gene-3501	-0.402611528798624	6.6881240275346	0.189940864598165	0.693284155783302
nbis-gene-4885	0.444152619418843	5.88374343627861	0.190230180255397	0.69385831188228
nbis-gene-2126	0.403227068937632	7.50319123985155	0.190406452256757	0.694019634578029
nbis-gene-3941	0.45088437983923	4.60367805023927	0.190631585687266	0.694358707118692
nbis-gene-2225	-0.556713038672176	8.29453457409988	0.191154543127063	0.695613945569185
nbis-gene-1348	0.441044694271532	6.03374657232328	0.19124089637509	0.695613945569185
nbis-gene-3185	-0.611972758982448	2.84512028040841	0.192092580901893	0.697662545132108
nbis-gene-4707	0.427488470066105	7.35199465380743	0.192318635838834	0.697662545132108
nbis-gene-2746	-0.451056338125146	5.13464569533931	0.192394795061869	0.697662545132108
nbis-gene-2154	0.405496889577711	8.21278587137922	0.192465885942894	0.697662545132108
nbis-gene-1801	-0.527663298652302	3.74761288548248	0.192467787374725	0.697662545132108
nbis-gene-629	0.619501822698063	3.88986868995798	0.192833271172294	0.698505632861184
nbis-gene-3960	0.405067261896225	6.22667758742723	0.193180453041515	0.698827278707766
nbis-gene-1067	0.418854757198997	6.0185016506081	0.193403829107024	0.698827278707766
nbis-gene-4296	0.563909755260742	3.51741128368479	0.193434085161613	0.698827278707766
nbis-gene-4573	-0.434562489463736	5.13992786201138	0.193750650838285	0.698827278707766
nbis-gene-5135	0.541210349194538	5.24685124452727	0.193782632532459	0.698827278707766
nbis-gene-775	-0.448153145155047	5.36363155571955	0.193977837017083	0.698827278707766
nbis-gene-1938	0.387103776447565	8.0715893670472	0.19405930013491	0.698827278707766
nbis-gene-3912	-1.57145854728144	-0.34111962301587	0.194296751072154	0.698827278707766
nbis-gene-515	-0.442413025260347	5.29153170791523	0.194461493120987	0.698827278707766
nbis-gene-4048	0.408380400678885	11.5486121101722	0.194864959707659	0.698827278707766
nbis-gene-4724	0.394287652017084	6.65805835428295	0.194926170850847	0.698827278707766
nbis-gene-3643	0.421197478278822	7.61081359812446	0.195247487374441	0.698827278707766
nbis-gene-3304	-0.41312169724102	5.06116668448539	0.195459748785869	0.698827278707766
nbis-gene-1905	0.427891247395329	10.3887979450717	0.195536267111294	0.698827278707766
nbis-gene-1009	0.409454954549686	6.02971530142092	0.195590591842876	0.698827278707766
nbis-gene-1165	-0.421035763301923	5.17302735109933	0.195784049822919	0.698827278707766
nbis-gene-113	0.425823723487887	5.1490741984061	0.195931307211644	0.698827278707766
nbis-gene-3346	-0.460781168340424	7.45752867603435	0.195983383496338	0.698827278707766
nbis-gene-4226	0.479231738099354	4.80667232959026	0.196047591375887	0.698827278707766
nbis-gene-3084	-0.424429314249471	8.84223571439118	0.196279468638236	0.698827278707766
nbis-gene-2409	-0.408433749046453	6.08385210652583	0.196335800321234	0.698827278707766
nbis-gene-3801	-1.28267362350754	-0.151370171897595	0.196338818775417	0.698827278707766
nbis-gene-4283	0.401333166029909	7.93123066461748	0.196615265998008	0.698827278707766
nbis-gene-3006	0.506797711850977	3.92327262146038	0.196832198767429	0.698827278707766
nbis-gene-2644	-0.45656244424563	5.26251472189565	0.196842721021207	0.698827278707766
nbis-gene-4593	-0.400781507954273	7.66556611367684	0.196957368034979	0.698827278707766
nbis-gene-2747	-0.478730863781259	4.15545737695673	0.197004460281388	0.698827278707766
nbis-gene-5078	0.413459806763603	7.77608786590752	0.197289496515371	0.698827278707766
nbis-gene-4910	0.407358127048866	7.81688358512783	0.197313499068219	0.698827278707766
nbis-gene-3063	0.544772391355753	6.13688008456589	0.197336591995637	0.698827278707766
nbis-gene-583	-0.540221694582011	4.78425732942531	0.197357888055699	0.698827278707766
nbis-gene-2527	-0.509201854713861	4.4375976351339	0.197385666018245	0.698827278707766
nbis-gene-4306	-0.846724307022596	1.38093500263901	0.197559300239752	0.698827278707766
nbis-gene-4445	0.390253140247744	8.27841212985527	0.197571315788002	0.698827278707766
nbis-gene-1527	0.429940209004268	5.83243216978215	0.197575596681838	0.698827278707766
nbis-gene-3935	-0.39922359663206	8.92327737855923	0.197869122448373	0.699394826892163
nbis-gene-2614	-0.41304529208835	5.90571872079132	0.198103864714582	0.699753973749895
nbis-gene-5117	-0.475515089692566	4.26935553833748	0.19864738133184	0.701202576413801
nbis-gene-5216	-0.438447707700293	6.91908090447022	0.198962362541782	0.701726160464137
nbis-gene-1611	-0.408493102471956	5.31147727565756	0.199080284902397	0.701726160464137
nbis-gene-537	-0.422728360567196	7.73190444722832	0.199269728968733	0.701726160464137
nbis-gene-2768	-0.534220562964523	3.71341792348097	0.199416294905895	0.701726160464137
nbis-gene-417	-0.406978714471389	6.44354720197667	0.199463257940148	0.701726160464137
nbis-gene-2534	-0.451947318362118	5.88248046208318	0.199954887887047	0.702836503264992
nbis-gene-4154	0.395303683889548	9.09791464595716	0.200053784864266	0.702836503264992
nbis-gene-872	-0.808139858007941	1.51847963471722	0.200197745536941	0.702836503264992
nbis-gene-2866	-0.480421157539105	4.59746203922389	0.200489432768829	0.702836503264992
nbis-gene-3485	-0.417450495608351	5.22246408163614	0.200570826756938	0.702836503264992
nbis-gene-2568	-0.576466596865177	3.35138648805264	0.200581193854165	0.702836503264992
nbis-gene-4838	0.448322529244993	4.44223378954427	0.200855044667118	0.703327191719102
nbis-gene-4261	-0.402561558769523	8.55775758078804	0.201323844642856	0.70445941785749
nbis-gene-3623	-0.396992188722473	8.30703699378556	0.201628063036746	0.70445941785749
nbis-gene-3192	-0.400479461437327	7.64095554001207	0.20169311164899	0.70445941785749
nbis-gene-3949	-0.490414636769805	6.67930887168909	0.201930215023644	0.70445941785749
nbis-gene-3046	0.386035608652367	8.55742432163379	0.202035146126637	0.70445941785749
nbis-gene-3751	0.406687645085379	8.08221780035655	0.202106028476836	0.70445941785749
nbis-gene-394	0.615980128410315	2.58213669067577	0.202116590968245	0.70445941785749
nbis-gene-3876	0.389121795332923	11.3545894661132	0.202466829038868	0.705212493988262
nbis-gene-5218	0.388839458340084	6.3774246034245	0.202857360911487	0.705877648894032
nbis-gene-4676	-0.402224087226705	7.8937729544498	0.202926394116987	0.705877648894032
nbis-gene-4712	-0.391677787819182	7.02163657477932	0.203090985757582	0.705982950490641
nbis-gene-3996	0.384096211280801	9.08612899433403	0.203278885638473	0.706169083222614
nbis-gene-1396	0.429809670788779	4.59761350959954	0.203414771587784	0.706174398590088
nbis-gene-4952	-0.402075094921832	5.53726420923509	0.203661256788787	0.706389315399777
nbis-gene-3704	0.449077971133244	5.79900997237301	0.203745472250012	0.706389315399777
nbis-gene-4564	-0.510404358131371	4.16687350257381	0.204110108762591	0.70718703471073
nbis-gene-3942	-0.471774715285065	4.20305897042478	0.204391180356779	0.707511844192614
nbis-gene-1480	0.386699905950462	6.66218519094026	0.204473076736792	0.707511844192614
nbis-gene-2731	-0.681298497162465	2.74117688095138	0.204781955723675	0.707940661320629
nbis-gene-1380	0.386933933865532	7.54673090882062	0.205028052110779	0.707940661320629
nbis-gene-2513	0.392568471818005	9.75526953186704	0.205037494468999	0.707940661320629
nbis-gene-4674	-0.433784300730463	5.70596645504474	0.205147634836272	0.707940661320629
nbis-gene-2021	0.644289995278611	4.06204174277813	0.205270465725388	0.707940661320629
nbis-gene-1023	-0.406206817326356	6.7532279127905	0.205575847714926	0.708528954485019
nbis-gene-845	0.41570164916477	7.10204747725196	0.205910313649271	0.708890363175528
nbis-gene-4011	-0.50303638793352	3.83605134612926	0.20613847871901	0.708890363175528
nbis-gene-1561	0.486584734428186	7.25710711460141	0.206203777264672	0.708890363175528
nbis-gene-3232	-0.454419140961624	7.2083446056702	0.206220198876595	0.708890363175528
nbis-gene-1284	-0.613906896261813	3.35080286248489	0.206422380678417	0.709121590095269
nbis-gene-76	-0.539134988012052	8.35369502187232	0.206600835476477	0.709271058957782
nbis-gene-2892	-0.420707391842556	5.07452664532169	0.20683912931244	0.709625629024923
nbis-gene-3106	-0.388053951211267	5.6216820754127	0.207814230457231	0.711486869323001
nbis-gene-2785	0.468883235107226	6.78083341192903	0.207821019321103	0.711486869323001
nbis-gene-3825	0.385067377458203	8.42661788094527	0.207876875635537	0.711486869323001
nbis-gene-3157	0.536719239257347	7.84907011832138	0.208131462755165	0.711486869323001
nbis-gene-639	-0.950744455275916	1.62690736129511	0.208281696892569	0.711486869323001
nbis-gene-1844	0.393228239601439	5.91756018748056	0.208430502242859	0.711486869323001
nbis-gene-5248	-0.38759706602066	9.67954133482579	0.208454013448621	0.711486869323001
nbis-gene-3037	-0.40945011752884	5.41567921390167	0.208524066353527	0.711486869323001
nbis-gene-3075	-0.381911614080605	6.41327150595412	0.20861123703158	0.711486869323001
nbis-gene-4064	0.385238903456888	8.73486092246344	0.208735302986314	0.711486869323001
nbis-gene-3462	-0.440501684926436	5.23424148078911	0.209234215131516	0.712538590840397
nbis-gene-2887	-0.416897830564981	5.68252949011427	0.209598262503608	0.712538590840397
nbis-gene-4439	0.553760066707825	3.20149749663344	0.209690923596842	0.712538590840397
nbis-gene-1129	-0.393927054446989	6.14003951982798	0.209799059990596	0.712538590840397
nbis-gene-1634	0.456699887226679	4.00699853045296	0.209909833466634	0.712538590840397
nbis-gene-3048	0.390433769395192	7.21953599860668	0.209964320387799	0.712538590840397
nbis-gene-2014	-0.540373042471642	3.45360479417282	0.210038099834145	0.712538590840397
nbis-gene-3771	0.396038538567614	8.60236490431467	0.21012838961237	0.712538590840397
nbis-gene-1962	-0.475980908951517	4.08019816134806	0.210401852753762	0.712875028401414
nbis-gene-351	0.680943801247004	3.31988243921816	0.210545700351995	0.712875028401414
nbis-gene-3292	0.39924154386218	5.82039511186066	0.210668744374383	0.712875028401414
nbis-gene-4505	-0.423465413603669	4.60390131879077	0.210990319522134	0.712875028401414
nbis-gene-1912	0.394481626060741	10.5880885672413	0.211106107698398	0.712875028401414
nbis-gene-483	0.631063063244655	3.23134539106427	0.211215231342491	0.712875028401414
nbis-gene-167	0.657488474321355	4.24005012095408	0.211300623059903	0.712875028401414
nbis-gene-3095	-0.401375656127425	6.90581349342347	0.211421854427511	0.712875028401414
nbis-gene-135	-0.532125524267619	3.72757919451032	0.211913997364954	0.712875028401414
nbis-gene-1339	-0.381280066908905	8.15355009826879	0.212174344611055	0.712875028401414
nbis-gene-3496	0.453511185968647	4.07724590181899	0.212361763511085	0.712875028401414
nbis-gene-4178	0.383618321597615	7.1420561572964	0.212478753075953	0.712875028401414
nbis-gene-363	0.551866427563648	3.49923028073724	0.212492884638127	0.712875028401414
nbis-gene-1042	-0.400916959219216	6.11851769228486	0.212585494055263	0.712875028401414
nbis-gene-2354	-0.455531517496843	5.1510080632	0.212767412941579	0.712875028401414
nbis-gene-1651	0.383437207540811	6.40833831812444	0.212895366816437	0.712875028401414
nbis-gene-4152	-0.400739946802493	6.73744163908377	0.213077667064804	0.712875028401414
nbis-gene-3631	0.654821213067414	2.13486443820748	0.213135024090492	0.712875028401414
nbis-gene-290	-0.622595483147883	3.09689191493112	0.213414092956263	0.712875028401414
nbis-gene-5214	-0.453471633938824	4.73153587121903	0.213418684499916	0.712875028401414
nbis-gene-1346	-0.515163930969864	3.59245856797644	0.213522019047001	0.712875028401414
nbis-gene-2322	-0.411520494977802	4.95767294416056	0.213555343936101	0.712875028401414
nbis-gene-3867	0.379792351854212	9.43511463468326	0.213797355126818	0.712875028401414
nbis-gene-3758	-0.409022905396887	4.88867179231475	0.213872437580166	0.712875028401414
nbis-gene-2235	0.472889002041082	5.22888610328122	0.213970674656809	0.712875028401414
nbis-gene-3424	-0.511394821069242	4.00476266265024	0.214055250602164	0.712875028401414
nbis-gene-4889	-0.430939033339421	4.4070702167037	0.214150862858994	0.712875028401414
nbis-gene-4660	0.385444177820812	7.64266436184598	0.214327309377864	0.712875028401414
nbis-gene-5107	0.390745971766861	7.92294474954682	0.214402925807889	0.712875028401414
nbis-gene-3875	0.527382089680836	3.74464601724542	0.214466653997945	0.712875028401414
nbis-gene-3512	0.417515079960629	6.54040697151005	0.214488008948809	0.712875028401414
nbis-gene-1963	-0.493155758956062	3.742146195568	0.214567788228888	0.712875028401414
nbis-gene-3354	0.412884531192208	4.78872925863823	0.214996478749302	0.713848068418401
nbis-gene-1334	0.38000221172561	6.9936507579896	0.215488395045243	0.714601335411713
nbis-gene-4450	-0.410160457742933	6.77618402767002	0.215495265720618	0.714601335411713
nbis-gene-4632	0.392831188715462	5.33865026605824	0.21681769181451	0.718533283844304
nbis-gene-2591	0.397822646358209	6.33433510131076	0.217574579310716	0.720587264560253
nbis-gene-2240	-0.450318750084135	4.89127476017581	0.217819390837613	0.720619398543759
nbis-gene-518	0.427454576146155	5.80745166042929	0.217858490160965	0.720619398543759
nbis-gene-1212	0.437769853193313	6.29187557078618	0.218330994077278	0.720919475771811
nbis-gene-424	-0.535560165602389	3.79274633055002	0.218445365986349	0.720919475771811
nbis-gene-5028	0.555798618821315	4.11889439991167	0.218466195869982	0.720919475771811
nbis-gene-198	-0.894193374762997	0.834639722786952	0.218618281946143	0.720919475771811
nbis-gene-3175	-0.407366612480957	5.17983118058539	0.218635016054084	0.720919475771811
nbis-gene-4523	-0.418989800451056	7.07395447820915	0.219116806441755	0.722055131446935
nbis-gene-3057	-0.385593092105872	7.72875177952664	0.219462793704906	0.722345057808177
nbis-gene-3564	0.433633287864917	4.46391466517692	0.219590321983282	0.722345057808177
nbis-gene-4007	-0.380586540187224	7.0558052153487	0.219634777970857	0.722345057808177
nbis-gene-241	-0.606323959456659	2.59978297824482	0.219754518157396	0.722345057808177
nbis-gene-1162	-0.571763970760196	3.73083961987378	0.219924069609055	0.722450568665746
nbis-gene-4722	0.386177691727947	6.84848586476531	0.2200630287401	0.72245551471453
nbis-gene-279	-0.697567613828023	2.28968339032205	0.220247072139334	0.722608371513321
nbis-gene-353	-0.391609386484255	5.89957909195782	0.220967550636558	0.724020664414769
nbis-gene-2516	0.373545392818494	9.30421229879206	0.221220783256383	0.724020664414769
nbis-gene-2988	-0.508106605849411	3.9973679482088	0.22125284403596	0.724020664414769
nbis-gene-4295	-0.394999886005729	6.53293772828751	0.221264369449749	0.724020664414769
nbis-gene-2682	0.38489155677546	7.25765576177145	0.221397578456533	0.724020664414769
nbis-gene-2494	0.381498625608826	5.33107307777444	0.221504038884884	0.724020664414769
nbis-gene-3303	-0.391174991030347	5.14308283194094	0.221976328285975	0.724750120222242
nbis-gene-1543	-0.437186752849363	4.56429223518854	0.222002985836722	0.724750120222242
nbis-gene-1923	0.377849032904336	8.88395445491594	0.222330960718396	0.725370285248846
nbis-gene-3611	0.558233860292933	9.05725690515415	0.222523207608909	0.72554713349406
nbis-gene-4352	0.541639717365596	3.89085538177259	0.223181706092629	0.726991152206174
nbis-gene-3178	-0.378459607128597	6.27533747780803	0.223242716830435	0.726991152206174
nbis-gene-1763	0.412865956233293	7.48023177256842	0.223393804784759	0.727023856008676
nbis-gene-769	-0.625128938164349	2.81345264254171	0.223529404739349	0.727023856008676
nbis-gene-3241	-0.393778074015368	5.90581164192773	0.224766529419821	0.729637641380076
nbis-gene-2425	-0.379288719240792	6.20347266843004	0.224891085386686	0.729637641380076
nbis-gene-4394	0.372410850217254	7.15855853266559	0.225022934766499	0.729637641380076
nbis-gene-1853	-0.386784672337875	6.02464565809654	0.225035556164248	0.729637641380076
nbis-gene-3945	-0.474614958125144	4.3077554924689	0.225065464315787	0.729637641380076
nbis-gene-1039	-0.380379540227993	7.53206826326112	0.225165954017976	0.729637641380076
nbis-gene-5052	-0.52849901211906	3.30761131893465	0.225323759998884	0.729699126650729
nbis-gene-3471	-0.413772844707762	4.54351069753017	0.225486197368189	0.729775525472414
nbis-gene-77	-0.441481156577594	9.17212141809564	0.225680099881015	0.729953603061301
nbis-gene-546	0.456415186137644	4.801146382669	0.22589763103651	0.730019121318485
nbis-gene-371	-0.738748603585427	2.6458240955955	0.225978141245277	0.730019121318485
nbis-gene-61	-0.547447963824258	3.20153901922489	0.226521414193305	0.731324664004921
nbis-gene-4144	-0.371502714589446	8.52964187543631	0.22695240798616	0.73226633294982
nbis-gene-593	-0.515468754816134	4.53384472565095	0.227469727061896	0.733064074641554
nbis-gene-3832	-0.372319077679175	6.25611802779587	0.227616411528376	0.733064074641554
nbis-gene-4126	0.373626800024135	10.0674604989374	0.22793386174634	0.733064074641554
nbis-gene-4462	-0.483703099571632	4.08832303055496	0.227988000685551	0.733064074641554
nbis-gene-3926	-0.503054530497119	3.99679674466296	0.227994186846333	0.733064074641554
nbis-gene-3835	0.37699858817798	7.66080262552733	0.228036484406191	0.733064074641554
nbis-gene-2938	-0.367688117558267	6.406668126469	0.228228442114391	0.733232696670685
nbis-gene-4720	0.467197886655811	4.52635547680796	0.228418993642164	0.733390833168338
nbis-gene-3811	-0.667868274230483	2.17999540254967	0.228675472078803	0.733390833168338
nbis-gene-2188	-0.377755608403235	9.01141352871267	0.228696266279092	0.733390833168338
nbis-gene-4380	0.422094525937822	8.21773553475759	0.229305062253259	0.734079351544755
nbis-gene-3345	0.411326380051824	4.68331193652682	0.229334059393159	0.734079351544755
nbis-gene-971	0.407966028315276	8.6209780650856	0.229510739772676	0.734079351544755
nbis-gene-781	-0.383178867688903	5.20092234295961	0.229664511787687	0.734079351544755
nbis-gene-3034	0.371750858727257	9.89346450353474	0.229715901839132	0.734079351544755
nbis-gene-1465	-0.473267262057432	4.44095657091526	0.229748959910792	0.734079351544755
nbis-gene-1202	0.370893072278876	7.36239856227001	0.230041559916015	0.734241053865353
nbis-gene-25	0.572381449788704	3.02454042361902	0.230114686340523	0.734241053865353
nbis-gene-4555	-0.556276614934336	3.00574865073689	0.230218656158695	0.734241053865353
nbis-gene-1953	-0.39693961446283	6.37301506988963	0.230414929745627	0.734294712719165
nbis-gene-545	0.401172271414934	5.78987186817835	0.230514892691519	0.734294712719165
nbis-gene-4719	0.369980102392314	7.08604007021037	0.230986058231502	0.735226104490409
nbis-gene-2175	-0.504352805188265	3.40191136477205	0.231164233249105	0.735226104490409
nbis-gene-3071	-0.537465253495051	4.32410108500872	0.231329887061378	0.735226104490409
nbis-gene-2453	-0.413589581581025	6.41539773434402	0.231366814464828	0.735226104490409
nbis-gene-869	0.779061491559553	1.12691977950202	0.231765103774941	0.735605657235258
nbis-gene-4588	-0.371342920715543	6.08065779859201	0.231766165978232	0.735605657235258
nbis-gene-2634	0.362836056896799	8.14426227115414	0.23216817565913	0.736436892736503
nbis-gene-1603	0.479812026606662	6.85022594542241	0.232441477589599	0.736859111104302
nbis-gene-3644	-0.386238851292642	7.20376650892663	0.232899476613022	0.737674790058851
nbis-gene-512	-0.392200082475031	11.0008021315673	0.232985552658027	0.737674790058851
nbis-gene-2332	-0.527109674887051	3.11094887964067	0.233266528926019	0.737674790058851
nbis-gene-1427	-0.419318785677255	4.39824117254613	0.233361174630525	0.737674790058851
nbis-gene-4114	-0.46373926294449	5.50701580914877	0.233442125243375	0.737674790058851
nbis-gene-2341	0.377565788765072	6.58860691819054	0.233724438871368	0.737674790058851
nbis-gene-459	-0.52541807538817	4.18550443734657	0.233730076103885	0.737674790058851
nbis-gene-4970	0.475870695188461	3.69578266027852	0.233821575387756	0.737674790058851
nbis-gene-474	0.517600174616469	3.22083362334353	0.234013902495968	0.737838675176248
nbis-gene-2779	-0.669580032630599	2.25927127640692	0.234168155272586	0.737882388556781
nbis-gene-1674	-0.392373188652759	5.88911077154004	0.234389089465537	0.737887260264739
nbis-gene-2416	0.410854586562528	4.86766984297395	0.234450480335258	0.737887260264739
nbis-gene-2219	-0.401316540492338	5.36998241717329	0.234646198338392	0.738061291721476
nbis-gene-3568	-0.400371585368432	7.45102510485434	0.234873830387289	0.738163520126803
nbis-gene-94	-0.40041476268437	4.89473335478711	0.235017992705859	0.738163520126803
nbis-gene-3262	0.370212205410168	8.1441470835282	0.235100025245865	0.738163520126803
nbis-gene-3703	-0.378482046504777	5.81848295586415	0.235403390530431	0.738674758583847
nbis-gene-4762	-0.715597620827866	1.9656771547225	0.235648167981234	0.738967714359334
nbis-gene-4148	0.419193973081522	6.88672709906803	0.235777940825838	0.738967714359334
nbis-gene-3384	0.472595480356687	5.47115228879998	0.236455291534835	0.739958452444
nbis-gene-21	0.893392367199669	0.725786603456475	0.236490678024368	0.739958452444
nbis-gene-4940	0.361180265015293	7.64690722242526	0.236516400324566	0.739958452444
nbis-gene-4983	-0.375019504045983	5.61992033197467	0.236827650823605	0.740491453140315
nbis-gene-3004	-0.438861363827213	6.33519128476366	0.237133096204359	0.741005679934668
nbis-gene-145	0.93954507194504	0.706702510453505	0.23751878392741	0.74160997883267
nbis-gene-1201	0.407631996013649	4.90935990145767	0.237740004684032	0.74160997883267
nbis-gene-2004	-0.377051993308896	5.09240016141993	0.237866758662925	0.74160997883267
nbis-gene-4491	0.411005616416475	4.60277988738265	0.23796894993769	0.74160997883267
nbis-gene-1492	-0.435179843902899	4.84581074107083	0.238197838508174	0.74160997883267
nbis-gene-551	-0.36608828346887	5.44184792854469	0.238203840192771	0.74160997883267
nbis-gene-2286	0.483711857688151	4.85905097162109	0.238378687718342	0.74160997883267
nbis-gene-4080	-0.474076244644092	3.88076299929113	0.238455263361342	0.74160997883267
nbis-gene-4993	0.365887859949068	7.29710446109246	0.239069869937729	0.743081748310293
nbis-gene-901	0.396445226891069	9.83912840335863	0.239714281022628	0.74464436232561
nbis-gene-3381	0.449174797242868	4.07956731320287	0.239890342642197	0.744751116909267
nbis-gene-1683	0.362259002378234	8.02021047472444	0.240414194490884	0.74510562908273
nbis-gene-2134	-0.474492532736171	4.07773027364816	0.240461253163469	0.74510562908273
nbis-gene-1752	0.37651598054611	5.88873418819571	0.240539715556694	0.74510562908273
nbis-gene-967	0.472698565922082	3.96533283054912	0.240571585341209	0.74510562908273
nbis-gene-3873	0.405832488613775	6.14752436710521	0.240986852138826	0.745291490013451
nbis-gene-1053	0.395401149653711	9.76040486335074	0.241006365976443	0.745291490013451
nbis-gene-631	0.488492625392556	4.30038942810583	0.241056988779084	0.745291490013451
nbis-gene-630	0.58453782095898	3.41885760592768	0.241258708832248	0.745476645280596
nbis-gene-4369	-0.495404602938488	3.53248313231392	0.241464787446351	0.745675042783795
nbis-gene-1381	-0.428026909989511	4.65544068979598	0.242073547704654	0.746344373084515
nbis-gene-1401	0.35422639265607	8.3314057370867	0.242349032161789	0.746344373084515
nbis-gene-1807	0.607905109342522	2.60096045791408	0.242479576762883	0.746344373084515
nbis-gene-2432	-0.422191206935583	7.41699304366	0.242499733154324	0.746344373084515
nbis-gene-4806	-0.726805000883847	1.38358640041717	0.242547872400197	0.746344373084515
nbis-gene-4046	0.434628035121524	11.8559875292285	0.242643728330142	0.746344373084515
nbis-gene-1471	-0.364014275770112	7.74979032392063	0.242777253234242	0.746344373084515
nbis-gene-2161	-0.409084513185103	4.96080945800223	0.24281751864051	0.746344373084515
nbis-gene-3989	0.372841336422105	6.24573516092021	0.243183859952868	0.747033528879178
nbis-gene-2412	0.371814838189357	6.64597689931176	0.243457696553327	0.747437881474468
nbis-gene-567	0.402609460598199	5.02590561163344	0.244103660985201	0.748801170197121
nbis-gene-2903	0.359408410100043	8.19001789889214	0.244186682975241	0.748801170197121
nbis-gene-1079	-0.371173365941689	5.50367973060214	0.244760575847598	0.749716262451494
nbis-gene-223	-1.06209520964738	0.621070177634313	0.244770377923661	0.749716262451494
nbis-gene-44	-0.457025623735581	3.97301378663155	0.245065907380821	0.750184280252529
nbis-gene-2504	-0.516419578740017	3.40319334654532	0.245385324375246	0.750588533996027
nbis-gene-5185	-0.36831893027329	5.38865552982233	0.245531126156263	0.750588533996027
nbis-gene-2881	0.353228450520401	10.2645456904157	0.245691597563906	0.750588533996027
nbis-gene-3183	0.405790992156521	5.25659952255591	0.245769190830891	0.750588533996027
nbis-gene-2296	0.494187369901736	7.06756858099311	0.24606434788659	0.751053549646874
nbis-gene-1220	0.391291759557242	8.35072108782068	0.246683735044301	0.75232896999474
nbis-gene-3911	-1.24572759969004	-0.234617055879322	0.246768482547742	0.75232896999474
nbis-gene-1278	-0.581042149987153	2.572742912401	0.247202650144057	0.753215727047632
nbis-gene-5047	0.505765469575414	3.46702482924159	0.247502657348803	0.753692912529147
nbis-gene-1172	-0.36472130085432	5.54632019867963	0.247747716809312	0.754002315894466
nbis-gene-2943	-0.381410530492632	5.37789969644932	0.247936436586619	0.754139994617633
nbis-gene-787	0.474257209694676	3.43892154582297	0.24808460989822	0.754154256578973
nbis-gene-2771	-0.36801358376323	6.85927710783764	0.24831392940268	0.754346542026693
nbis-gene-3712	0.447272595308637	7.2271896159496	0.248605301587854	0.754346542026693
nbis-gene-838	0.51655460584594	6.30108252466284	0.248608304072701	0.754346542026693
nbis-gene-102	0.387328947010887	6.045295695347	0.248749329543616	0.754346542026693
nbis-gene-4478	-0.440586768640964	5.21929175326911	0.249051030329422	0.754346542026693
nbis-gene-3324	-0.365310071548504	6.35922289129528	0.249069749812934	0.754346542026693
nbis-gene-3711	-0.355509102680616	8.35403349947679	0.249207332975312	0.754346542026693
nbis-gene-2367	-0.599423639526724	2.49675101260102	0.249296031868411	0.754346542026693
nbis-gene-4032	0.35400791998248	13.0344997349284	0.249693770247486	0.755115337411269
nbis-gene-587	-0.690283545440427	1.87709130961418	0.250050282784628	0.755758646530192
nbis-gene-1972	-0.56001767582536	2.62650131207591	0.250198677112216	0.755772555690695
nbis-gene-2362	-0.379552771646149	5.99334917725764	0.250729681799489	0.756711758660912
nbis-gene-4752	-0.384100478834994	4.78774788981216	0.25088482793179	0.756711758660912
nbis-gene-2351	-0.361792346588052	7.4240255905786	0.251073607449608	0.756711758660912
nbis-gene-673	-1.04558915311368	0.497448312666869	0.251085484608948	0.756711758660912
nbis-gene-3268	0.351812759754401	7.46722861347549	0.251691622775973	0.757346112769105
nbis-gene-400	-0.603959458203563	2.70760220759803	0.251692501293059	0.757346112769105
nbis-gene-871	-0.586115863171807	2.57191578795859	0.251775489209509	0.757346112769105
nbis-gene-4472	-0.357623271324413	6.20821811975111	0.251927104100472	0.757346112769105
nbis-gene-1418	0.374150770907659	4.94220711592779	0.252051971821634	0.757346112769105
nbis-gene-4746	0.422225130099378	4.35646092904338	0.252160520804021	0.757346112769105
nbis-gene-505	0.387622167881124	5.42730367120257	0.252838018607218	0.758002382130576
nbis-gene-310	-0.572193160302349	3.00813582132867	0.252990982116897	0.758002382130576
nbis-gene-2271	-0.367353257810967	8.76130169874642	0.253050687959902	0.758002382130576
nbis-gene-2793	-0.751439277527812	2.60603516724286	0.253250082764877	0.758002382130576
nbis-gene-367	-0.75199352730686	1.47631505663456	0.253305270166573	0.758002382130576
nbis-gene-4793	0.471463666881914	6.94091124970907	0.253330661498226	0.758002382130576
nbis-gene-1323	-0.464353323498712	3.84952861640298	0.253411836187473	0.758002382130576
nbis-gene-3664	0.351472521319562	8.69759955436119	0.253837206028133	0.758002382130576
nbis-gene-5083	0.362636449845096	5.40541704525741	0.253874114223417	0.758002382130576
nbis-gene-3327	-0.380027270071487	5.73253105274952	0.25393362188063	0.758002382130576
nbis-gene-1985	0.710854894537242	1.50500517696357	0.254321799566389	0.758002382130576
nbis-gene-119	0.730649139497963	1.56428810245128	0.254561906301839	0.758002382130576
nbis-gene-4179	-0.393540351382784	4.63557308081857	0.254714681770699	0.758002382130576
nbis-gene-3062	0.411161631823323	4.08236836581984	0.254730426073784	0.758002382130576
nbis-gene-4842	-0.370476544348651	6.40769744825496	0.254759218960331	0.758002382130576
nbis-gene-3489	0.430030187478134	4.134717399882	0.25486941061723	0.758002382130576
nbis-gene-473	-0.392131518441875	4.80622826198183	0.254988766127971	0.758002382130576
nbis-gene-3380	0.386159949219686	5.10336955746377	0.255144372105422	0.758002382130576
nbis-gene-2342	0.357795351554642	6.73268508252634	0.25534427331997	0.758002382130576
nbis-gene-4870	0.353094925904878	8.45525133461242	0.255390803157666	0.758002382130576
nbis-gene-1568	-0.350229923973359	8.11170706981904	0.255407575866296	0.758002382130576
nbis-gene-4772	-0.349033506855877	7.56995968190856	0.255594058130967	0.758127748045351
nbis-gene-5113	-0.540469819576193	2.77707232689901	0.25605894800659	0.759078302720043
nbis-gene-2063	0.396894132064848	5.69550393371703	0.256918135586673	0.760732468095479
nbis-gene-3243	0.36239599585199	7.62539226617267	0.256918370175092	0.760732468095479
nbis-gene-5241	0.345823818251797	10.1348707535138	0.257051153603039	0.760732468095479
nbis-gene-5198	-0.462344787449934	4.07839033042034	0.257216063212297	0.76079213744729
nbis-gene-1239	-0.494004318872556	3.821723721403	0.257522684912671	0.760888628632286
nbis-gene-2471	-0.396195690574864	5.49951328085075	0.257538217339581	0.760888628632286
nbis-gene-861	0.465217560146374	3.90379674160319	0.258243496481383	0.761710635762582
nbis-gene-1375	-0.373204557930566	5.11661545157952	0.258249713665518	0.761710635762582
nbis-gene-592	-0.383911446561072	4.72181306914601	0.25835161357058	0.761710635762582
nbis-gene-4878	0.458341609081466	9.33043044097223	0.258396130815199	0.761710635762582
nbis-gene-438	-0.382988636287142	4.98300828931412	0.258854670170546	0.76226927059939
nbis-gene-605	-0.636359996151932	2.37797572778428	0.258875694067715	0.76226927059939
nbis-gene-5025	-0.411996374570203	4.18770382520516	0.259392631125243	0.763363756547747
nbis-gene-1991	0.576481702246225	3.79842456240729	0.26007846444871	0.764953782396431
nbis-gene-4880	0.344222197481435	7.32963988374625	0.261227657585005	0.767100793441353
nbis-gene-1063	0.370913482457219	6.27809598399409	0.261315108659543	0.767100793441353
nbis-gene-912	-0.349817816576595	7.49380402149087	0.261351813951102	0.767100793441353
nbis-gene-2106	0.534409915742599	5.05939624870878	0.261426784661471	0.767100793441353
nbis-gene-3830	-0.34100479522942	6.63916947383886	0.261724661105871	0.767100793441353
nbis-gene-4098	0.359649912792928	8.04827916229814	0.261947184173552	0.767100793441353
nbis-gene-2599	0.350846169443536	7.35722069572416	0.261989685171233	0.767100793441353
nbis-gene-4232	-0.457583626592751	4.12739620778676	0.261991017888778	0.767100793441353
nbis-gene-184	-0.384817757477577	4.60733292537136	0.262121960620371	0.767100793441353
nbis-gene-463	-0.593278530146073	2.75969200392226	0.262338686216959	0.767307810103694
nbis-gene-9	-0.371807852511763	9.99984157786278	0.26261000309754	0.767674180356325
nbis-gene-3138	0.341384038725376	10.2313693283785	0.262854608379071	0.767913327621696
nbis-gene-2174	-0.352206837825728	7.35368668475461	0.2629840163088	0.767913327621696
nbis-gene-1487	-0.510434987436693	3.32149760956207	0.263248521180991	0.768225621598124
nbis-gene-2337	0.359218334510514	10.9258078967659	0.263383289596617	0.768225621598124
nbis-gene-3596	0.363207696461393	6.90681066693203	0.263957769112543	0.768502530799234
nbis-gene-1154	-0.710717877128727	2.0458689903353	0.264084600870345	0.768502530799234
nbis-gene-4322	0.975342542589215	-0.544103605293203	0.26411577603341	0.768502530799234
nbis-gene-4193	-0.587512395737743	2.97034063666149	0.264200357954881	0.768502530799234
nbis-gene-471	-0.528268958213737	2.79674636368539	0.264209298545323	0.768502530799234
nbis-gene-4121	0.527386496178543	3.48657929862941	0.26486470517769	0.76998279337054
nbis-gene-3347	-0.399783666537058	6.2618808257162	0.265106258844837	0.770258980922313
nbis-gene-1553	0.341729150853132	6.21222880941716	0.265777113265172	0.771566625223322
nbis-gene-253	0.361436018750272	5.57010807742929	0.265872716845552	0.771566625223322
nbis-gene-1748	-0.372906014175672	8.15115296511076	0.266131195695427	0.771566625223322
nbis-gene-2764	0.395827596589991	8.67537810344869	0.26625819077659	0.771566625223322
nbis-gene-2363	0.556692156016129	9.66497950786392	0.266293110344128	0.771566625223322
nbis-gene-3803	-0.607693454688665	2.38009457444015	0.266437105171296	0.771566625223322
nbis-gene-1254	-0.349881119553902	6.4981400221843	0.266628751509796	0.771696430581214
nbis-gene-1098	-0.587397466811058	3.10236616768539	0.266967825443905	0.771818448916465
nbis-gene-4427	-0.340325768135323	5.55935760300434	0.267052718416233	0.771818448916465
nbis-gene-3744	-0.354613341611575	6.00018090685434	0.267223221562202	0.771818448916465
nbis-gene-3893	-0.51126505718512	2.91854102311358	0.267527799782746	0.771818448916465
nbis-gene-1528	-0.380562605110396	5.60168324129995	0.267723546196624	0.771818448916465
nbis-gene-930	0.358674981101404	6.84594428391675	0.268124664274026	0.771818448916465
nbis-gene-952	0.35067185769927	10.511826815495	0.268188788105161	0.771818448916465
nbis-gene-1939	0.341354307438891	8.36194498540022	0.268243255611925	0.771818448916465
nbis-gene-724	0.342898688257269	6.38954017692744	0.268255391760267	0.771818448916465
nbis-gene-4610	0.367527758259202	7.88087919066861	0.268287303653118	0.771818448916465
nbis-gene-1432	-0.440897938205009	4.00060938922521	0.26835025596371	0.771818448916465
nbis-gene-3516	0.355318815901062	8.23515651483014	0.268433052629242	0.771818448916465
nbis-gene-3350	-0.368914907543325	5.82079782866843	0.268925515654606	0.772811651328929
nbis-gene-979	-0.385320313575229	4.75092682621157	0.269456393733577	0.7735132304901
nbis-gene-133	-0.402221604891874	6.37798235334089	0.26948723183071	0.7735132304901
nbis-gene-2358	0.371059159611648	6.38768400143333	0.269611156441755	0.7735132304901
nbis-gene-3344	0.365620142308725	7.05089969887779	0.269878298515049	0.773740588907637
nbis-gene-4681	-0.398860483935088	4.60756103004898	0.269984824972718	0.773740588907637
nbis-gene-3971	-0.626108359003204	3.15118942281839	0.27022266516616	0.774000178808359
nbis-gene-523	-0.373201640986532	8.88233167787686	0.270553263129883	0.774228912497228
nbis-gene-3794	0.333129538847351	8.35562532513527	0.270597129424925	0.774228912497228
nbis-gene-2560	0.563673272171169	2.69304377674704	0.270916623919125	0.774721314101699
nbis-gene-4545	0.400974221793096	4.02386803067657	0.271118932569558	0.774878254260793
nbis-gene-2900	-0.362613389566512	6.95091264265997	0.271478047966816	0.775407993410121
nbis-gene-5092	0.339425465291121	6.2480219904517	0.2715993371134	0.775407993410121
nbis-gene-1512	0.345420677950262	5.33555029166282	0.271760501893181	0.775446904424844
nbis-gene-4300	-0.417606737176877	5.82827050199892	0.272034533532948	0.775807655045673
nbis-gene-1112	-0.416372994008654	4.52164654499849	0.272469686706647	0.776385307943476
nbis-gene-42	-0.508902066905998	2.94666300327229	0.272666578482138	0.776385307943476
nbis-gene-1479	0.335352668386517	6.6592241869786	0.272904958924775	0.776385307943476
nbis-gene-357	0.499749024279375	3.00793567066707	0.272912857365211	0.776385307943476
nbis-gene-1143	-0.373306899126585	5.21471802748758	0.273084876306454	0.776385307943476
nbis-gene-2566	-0.360661436620937	5.73637351411885	0.273123370317254	0.776385307943476
nbis-gene-1330	0.459069412653679	3.54462047130316	0.273471284797088	0.776632578318675
nbis-gene-2330	-0.548519978045609	2.57900548393155	0.273703342959459	0.776632578318675
nbis-gene-1865	-0.339229089400266	7.13304599209356	0.273824868331026	0.776632578318675
nbis-gene-2372	-0.438368419931023	4.6664884914605	0.273861707610336	0.776632578318675
nbis-gene-1931	-0.655777518639345	3.46809306838189	0.27405443058398	0.776632578318675
nbis-gene-4417	-0.610736231128663	2.59797118540915	0.274172623981594	0.776632578318675
nbis-gene-3111	-0.66033879724839	1.88977474078538	0.274244685190156	0.776632578318675
nbis-gene-2992	-0.401658355669874	6.11486918765895	0.274559824614732	0.777106321042019
nbis-gene-3943	-0.348459164559487	9.23532184077732	0.274965763950607	0.777375707218494
nbis-gene-3831	-0.333942219575266	6.56238842688597	0.275026124006117	0.777375707218494
nbis-gene-157	4.04413841228805	-1.74335428089346	0.275175782261491	0.777375707218494
nbis-gene-2960	0.398641268884447	6.30150688273446	0.275252603448696	0.777375707218494
nbis-gene-2375	-0.330743795853706	8.35142573183889	0.275554494307117	0.777375707218494
nbis-gene-2030	-4.00228620093659	-1.34964159159242	0.275624585828012	0.777375707218494
nbis-gene-2933	0.430324344765091	4.43550488101468	0.27590353864404	0.777375707218494
nbis-gene-4421	0.351185698596119	6.84218826443263	0.276287170334012	0.777375707218494
nbis-gene-4956	0.332927366981307	9.15355238735479	0.276403494319225	0.777375707218494
nbis-gene-4243	-0.486139040679539	4.0027900782997	0.276519380317216	0.777375707218494
nbis-gene-2594	-0.334884877537087	6.63000743081301	0.276986948579644	0.777375707218494
nbis-gene-1169	-0.339394718786725	9.11614137174458	0.277059185908155	0.777375707218494
nbis-gene-604	-0.535889674961761	3.18504380251511	0.277090704444055	0.777375707218494
nbis-gene-1691	-0.353770684570783	6.79960129103936	0.277215308003627	0.777375707218494
nbis-gene-3399	0.380309185523018	8.14253287047805	0.277227276006396	0.777375707218494
nbis-gene-2922	0.330159171377276	8.34904574803328	0.277392046879589	0.777375707218494
nbis-gene-2058	-1.17791734259146	0.13957497617198	0.277406843956443	0.777375707218494
nbis-gene-3609	-0.439000047051311	4.43248604376299	0.277451664224276	0.777375707218494
nbis-gene-2082	-0.364951268075191	4.78209527716685	0.277465149684531	0.777375707218494
nbis-gene-1880	-0.336858519211205	7.20975999954751	0.277825624018903	0.777687718187733
nbis-gene-3729	0.443522573100042	3.53093258677374	0.277879014689504	0.777687718187733
nbis-gene-3045	0.351972188951839	8.27122106108875	0.278020400014222	0.777687718187733
nbis-gene-3318	0.376414711888615	7.31414990818068	0.278704116450573	0.778858798763361
nbis-gene-734	-0.723880792738076	2.1245239366661	0.278735426269764	0.778858798763361
nbis-gene-1832	0.332237046574288	8.20686621849062	0.279295123091771	0.779275268525414
nbis-gene-4945	0.339303966448242	8.17618349644903	0.279347933935598	0.779275268525414
nbis-gene-3217	-0.649882952832519	2.0679093918358	0.279473037971006	0.779275268525414
nbis-gene-88	-0.411913171200938	6.13831990843099	0.279477526858905	0.779275268525414
nbis-gene-3312	-0.436114404424246	3.64384776571572	0.279879127396047	0.779852630973431
nbis-gene-2605	0.34498272780418	5.29003312494484	0.279999852205887	0.779852630973431
nbis-gene-3233	-0.415286780481926	4.05396484627872	0.280331454273906	0.779852630973431
nbis-gene-819	0.335895060250398	5.82996174387231	0.28047286383665	0.779852630973431
nbis-gene-3066	0.340583784788737	8.29449807509807	0.280690958134588	0.779852630973431
nbis-gene-612	-1.06536900704637	0.039397052709046	0.280844464971545	0.779852630973431
nbis-gene-465	0.357906494365541	5.11714334393565	0.280921230842781	0.779852630973431
nbis-gene-5035	-0.424595958582711	3.84394542523065	0.281222090389829	0.779852630973431
nbis-gene-3196	-0.518624089542947	4.39253079013033	0.281285347970621	0.779852630973431
nbis-gene-1309	-0.479858414676774	3.79695617764888	0.281290130836941	0.779852630973431
nbis-gene-855	0.549150121474078	3.29467943759762	0.281316702497265	0.779852630973431
nbis-gene-3055	-0.350405701194005	6.58604616800305	0.281526288531127	0.779971760775673
nbis-gene-2059	0.557949414287309	2.00610363880803	0.281656469168993	0.779971760775673
nbis-gene-824	-0.340931950011779	6.89307803000223	0.281820890946936	0.780016115227538
nbis-gene-2091	-0.522709382311531	3.14866134513814	0.282103423025131	0.780387153378994
nbis-gene-2456	0.348433315936745	6.36481704438853	0.282339709160016	0.780629937582873
nbis-gene-1200	0.343113485990538	5.04057252135708	0.282558365570662	0.780823748390853
nbis-gene-173	-0.562121436149931	2.86793328010409	0.283441651188054	0.782557560061865
nbis-gene-2163	0.376995981000797	4.60998188219225	0.283483560570356	0.782557560061865
nbis-gene-2897	0.327083381023615	11.6845164109291	0.283997129475912	0.783563733609131
nbis-gene-1787	0.394617558002276	4.01217781803407	0.284266440322604	0.783895283491923
nbis-gene-2713	0.372097483823293	8.46686369812949	0.2847342293065	0.784773523458292
nbis-gene-1450	-0.356124197026054	7.26307433064507	0.285747088990298	0.786847436918925
nbis-gene-4194	-0.327909319013513	5.54097665271043	0.285786102944868	0.786847436918925
nbis-gene-733	-0.729738385774967	1.20506189109983	0.286168545148813	0.787173940711916
nbis-gene-4792	0.436371024994584	6.7845384758988	0.286204223877563	0.787173940711916
nbis-gene-1158	-0.444289472787294	3.89361481894951	0.286530321894272	0.787193637824858
nbis-gene-2142	-0.41709506518032	4.96465247763178	0.28671240115689	0.787193637824858
nbis-gene-4904	-0.330848610964462	5.43195186391422	0.287003818707827	0.787193637824858
nbis-gene-4825	0.338800559867651	6.97469656424401	0.2871741352407	0.787193637824858
nbis-gene-3488	0.538866299203789	2.83366264322784	0.287241319183859	0.787193637824858
nbis-gene-1830	0.410432101632761	7.63852896422637	0.287252803968168	0.787193637824858
nbis-gene-14	0.362199096430566	4.75839571146376	0.287422158861908	0.787193637824858
nbis-gene-484	0.325942338386054	5.5414809223053	0.287450887982222	0.787193637824858
nbis-gene-422	-0.409855176554382	5.06247834665826	0.287560752289941	0.787193637824858
nbis-gene-2695	-0.469866554489551	3.79030666384358	0.287970445908946	0.787193637824858
nbis-gene-5021	-0.343795437969619	7.29124075873417	0.288003330538938	0.787193637824858
nbis-gene-323	-0.525795825082444	2.74577961212835	0.288046514395342	0.787193637824858
nbis-gene-2810	-0.336534937861665	5.63901618038462	0.28821317764574	0.787193637824858
nbis-gene-1099	-0.375410412756329	4.38789960471309	0.288597225078059	0.787193637824858
nbis-gene-3658	-0.652280169116411	1.59337125867594	0.288662782825463	0.787193637824858
nbis-gene-4091	-0.349413240529958	4.9298865058197	0.288674465645998	0.787193637824858
nbis-gene-1443	-0.341180018844979	5.02586931180923	0.288757483585678	0.787193637824858
nbis-gene-1264	-0.353076344169732	5.2567816501198	0.289206636373953	0.78728048663574
nbis-gene-5066	0.366791652898526	6.73043924925443	0.289277334456514	0.78728048663574
nbis-gene-728	0.526461095535943	6.46632996800456	0.289573474702194	0.78728048663574
nbis-gene-668	-0.499224456295363	3.27380184443447	0.289755347033199	0.78728048663574
nbis-gene-617	-0.374911281799577	4.8623344932344	0.289774828125633	0.78728048663574
nbis-gene-366	-0.457490490929404	3.28210429689339	0.289800677326302	0.78728048663574
nbis-gene-2321	-0.337997911700954	5.2293865308571	0.289837850388158	0.78728048663574
nbis-gene-297	-0.697391150543882	2.88851808031038	0.290474410703324	0.788602015835058
nbis-gene-4585	-0.390962233720994	4.22993255821916	0.290974039714158	0.789432522289661
nbis-gene-2029	-1.17729207150401	0.670926050462576	0.29115517084092	0.789432522289661
nbis-gene-1259	-0.350891625132948	4.84053910561641	0.291311259094592	0.789432522289661
nbis-gene-3383	-0.348858228857409	6.20536120056471	0.291381106020156	0.789432522289661
nbis-gene-790	-0.469255972043195	3.8029977582172	0.291624632326411	0.789685248587129
nbis-gene-3528	0.340666558125594	9.22781484182303	0.291792457501079	0.789732830394271
nbis-gene-1803	-0.602974140062393	2.44848396493667	0.292344400191158	0.789800657279019
nbis-gene-5070	-0.331312831052006	6.53276749532677	0.292435056745091	0.789800657279019
nbis-gene-2254	-0.341002477836554	10.8513124001713	0.292488620877319	0.789800657279019
nbis-gene-1874	0.400109883958759	10.6208913064683	0.292581259251569	0.789800657279019
nbis-gene-3093	-0.344149304577695	5.24178160509867	0.292665342686619	0.789800657279019
nbis-gene-3927	-0.416465329244098	4.45401450554572	0.292802389043909	0.789800657279019
nbis-gene-439	-0.364522218714664	4.5627892694068	0.292869383758906	0.789800657279019
nbis-gene-549	-0.407047967951041	4.62010443421553	0.293050525250008	0.789883877289252
nbis-gene-797	0.339623777161218	5.01762264181159	0.293279306960873	0.790095354887927
nbis-gene-5189	-0.346469773800677	8.39876293404166	0.294209761454476	0.791159200274523
nbis-gene-2663	0.326471054832985	6.28937762858224	0.294211600146066	0.791159200274523
nbis-gene-1107	-0.328310646746091	6.13903444715636	0.294385721507808	0.791159200274523
nbis-gene-3041	-0.367156855744934	4.3602412373697	0.294472335872525	0.791159200274523
nbis-gene-4436	0.349090347046664	9.3780183559819	0.294553300897257	0.791159200274523
nbis-gene-3698	0.318293290921987	9.07789277768353	0.294617276818659	0.791159200274523
nbis-gene-4777	-0.332591238683226	5.41480074995067	0.294896924438571	0.791159200274523
nbis-gene-3100	-0.397696731201202	4.17229807414768	0.29506352166001	0.791159200274523
nbis-gene-4926	0.491955890448576	4.25736472951869	0.295311168956457	0.791159200274523
nbis-gene-5005	0.432551139031095	3.60609558277162	0.295444731144367	0.791159200274523
nbis-gene-3940	-0.341115433297359	5.09260462289994	0.295778790297368	0.791159200274523
nbis-gene-2074	0.58117543546397	2.20376851350046	0.296155505368044	0.791159200274523
nbis-gene-643	-0.754627089705399	1.53641537204313	0.29626970911443	0.791159200274523
nbis-gene-4840	-0.33035260507964	6.12730265347839	0.296283000313814	0.791159200274523
nbis-gene-181	0.658767639166763	1.63940412614925	0.296357039949115	0.791159200274523
nbis-gene-4149	0.331400305981684	7.4313148766075	0.296561906897286	0.791159200274523
nbis-gene-1598	0.418953419873812	6.84746962901869	0.29659718545321	0.791159200274523
nbis-gene-1445	0.324125559702133	6.88944426820065	0.296602800735709	0.791159200274523
nbis-gene-1460	0.324839173730032	5.85484935950894	0.296814547020151	0.791159200274523
nbis-gene-4155	-0.555795641526982	3.10511906109551	0.296920015799789	0.791159200274523
nbis-gene-3889	-0.659427208937391	2.00676892992675	0.296926426344418	0.791159200274523
nbis-gene-423	-0.371743659758336	5.24781318527956	0.297238880105853	0.791159200274523
nbis-gene-82	-0.426057440783916	6.6456286382082	0.297256625460083	0.791159200274523
nbis-gene-4118	-0.418681302020847	5.03141135681614	0.297286799950948	0.791159200274523
nbis-gene-1845	0.344498971485454	4.93369375791349	0.297584082306882	0.791456994793112
nbis-gene-571	-0.735091727812579	1.81952899004914	0.297699862767501	0.791456994793112
nbis-gene-5103	-0.316230243163233	8.08263519802043	0.298143515050878	0.791724099129529
nbis-gene-1870	-0.327272527321069	6.15150607950708	0.298201661507466	0.791724099129529
nbis-gene-2673	0.321318495095685	9.37171722580455	0.298589936497962	0.791724099129529
nbis-gene-3818	0.3681520830031	5.02589545527137	0.298686186507406	0.791724099129529
nbis-gene-4130	-0.369080112089389	4.53194996294622	0.298796092853056	0.791724099129529
nbis-gene-1047	-0.322142310879028	6.8030063886511	0.298965770027395	0.791724099129529
nbis-gene-4961	0.41754614904647	4.07047220337507	0.298981004759442	0.791724099129529
nbis-gene-2094	-0.545338221516123	2.48376213664092	0.299005391318896	0.791724099129529
nbis-gene-4731	0.322198357850655	10.4358942592723	0.299212105537015	0.791872520998263
nbis-gene-1436	-0.627954058950014	1.82227602177684	0.29951168484917	0.792164721426785
nbis-gene-1101	-0.325748220043099	5.44808525691282	0.299623947145443	0.792164721426785
nbis-gene-1186	-0.384226613070729	6.62777558705105	0.299989131372669	0.792344342905421
nbis-gene-2510	0.325040618435548	7.33598283339133	0.300446553357909	0.792344342905421
nbis-gene-5094	0.328616244249728	10.6878679388068	0.300467515337606	0.792344342905421
nbis-gene-3503	0.341709119699607	7.14610459609456	0.300503886182602	0.792344342905421
nbis-gene-3637	-0.320542550735257	11.03862094846	0.30050717689698	0.792344342905421
nbis-gene-4320	-0.343466356793319	4.9604205122253	0.300620429240874	0.792344342905421
nbis-gene-1187	-0.352514334033987	5.63126142565523	0.30086808673244	0.792344342905421
nbis-gene-4447	0.345930034907241	6.63124502507565	0.300897889733489	0.792344342905421
nbis-gene-197	0.537832478177951	2.51621688437657	0.301112944254031	0.792513587881416
nbis-gene-902	0.430202338236104	11.282134984645	0.30181856573725	0.793590853612805
nbis-gene-2633	0.377475255708546	6.16624919239191	0.301824223054033	0.793590853612805
[truncated: 3,257 more rows]
