# Supplementary material for: Microbial Consortia and Mixed Plastic Waste: Pangenomic Analysis Reveals Potential for Degradation of Multiple Plastic Types via Previously Identified PET Degrading Bacteria
Source: Int J Mol Sci. 2022 May 17;23(10):5612. doi: 10.3390/ijms23105612 (PMC9146961; doi:10.3390/ijms23105612)
Supplement: Supplementary file 1 [file ijms-23-05612-s001.zip › File S4/EDGR Transcripts/13.1_edgr_DE_filt.csv]

	logFC	logCPM	PValue	FDR
nbis-gene-2712	-1.20360840609927	13.1787508915379	0.428939092087958	1
nbis-gene-4038	-1.121186551378	13.5515829642912	0.485396297658643	1
nbis-gene-349	1.04748248902982	13.037661095958	0.568132066210084	1
nbis-gene-5272	0.941542478091642	13.397652610889	0.596836830547007	1
nbis-gene-6856	-0.760855408809422	15.5410646827425	0.611285700929039	1
nbis-gene-3599	0.633381582570484	13.6534273777154	0.683541873041134	1
nbis-gene-5300	0.595641340606516	13.0851516033481	0.736243567227686	1
nbis-gene-936	-0.445231932961701	13.4040216494282	0.783179365164661	1
nbis-gene-6257	-0.437355928417191	13.7697856342138	0.827038273564494	1
nbis-gene-5295	-0.288792074483005	13.0986397258011	0.900183649020259	1
nbis-gene-5294	-0.116626571013329	14.1975964551331	0.945558902645492	1
nbis-gene-5320	-0.0980696540223338	14.4712024576132	0.955799059376047	1
nbis-gene-1585	0.00840136152318162	14.1546191489644	1	1
