# Supplementary material for: Microbial Consortia and Mixed Plastic Waste: Pangenomic Analysis Reveals Potential for Degradation of Multiple Plastic Types via Previously Identified PET Degrading Bacteria
Source: Int J Mol Sci. 2022 May 17;23(10):5612. doi: 10.3390/ijms23105612 (PMC9146961; doi:10.3390/ijms23105612)
Supplement: Supplementary file 1 [file ijms-23-05612-s001.zip › File S4/EDGR Transcripts/13.2_edgr_DE_filt.xlsx]

## Sheet: 13.2_edgr_DE_filt
	logFC	logCPM	PValue	FDR
nbis-gene-4017	-2.30778	9.43601	3.51493e-09	1.8485e-05
nbis-gene-4113	2.47663	7.72067	2.10687e-08	5.54e-05
nbis-gene-4116	1.94106	4.64917	5.13164e-07	0.000899576
nbis-gene-4115	1.81496	4.9338	9.26327e-07	0.00121789
nbis-gene-760	1.90886	7.08055	1.55604e-06	0.0014914
nbis-gene-5250	1.51001	8.98759	1.70154e-06	0.0014914
nbis-gene-1271	1.79752	12.4218	3.56685e-06	0.00250837
nbis-gene-2090	1.44746	9.34198	3.91396e-06	0.00250837
nbis-gene-2875	-2.00131	3.91223	4.2927e-06	0.00250837
nbis-gene-4016	-1.64703	10.3779	6.08875e-06	0.00320207
nbis-gene-2678	-1.46063	12.0404	1.25323e-05	0.00577361
nbis-gene-4705	-1.47213	9.75442	1.31742e-05	0.00577361
nbis-gene-4034	1.38199	5.6637	2.62816e-05	0.0106319
nbis-gene-522	-1.27647	7.378	5.27248e-05	0.0195241
nbis-gene-114	1.76907	5.61197	5.56876e-05	0.0195241
nbis-gene-4742	-1.2621	6.49368	6.95952e-05	0.022318
nbis-gene-1256	1.20858	13.0517	7.38949e-05	0.022318
nbis-gene-2876	-1.8875	6.7444	7.63879e-05	0.022318
nbis-gene-3010	-1.44559	4.185	9.52173e-05	0.0263552
nbis-gene-3052	1.23602	11.3448	0.000110506	0.0270443
nbis-gene-2183	1.28486	6.19962	0.000110608	0.0270443
nbis-gene-2877	-1.56091	5.80467	0.000113134	0.0270443
nbis-gene-1620	1.27171	5.11163	0.000122752	0.0280675
nbis-gene-4018	-1.39275	9.18848	0.000141787	0.0310691
nbis-gene-2659	1.16305	5.5748	0.000174441	0.0366954
nbis-gene-1258	1.16423	9.9939	0.000181447	0.0367012
nbis-gene-1459	-1.25857	6.29569	0.000195263	0.0372301
nbis-gene-2644	1.15183	9.33654	0.000198221	0.0372301
nbis-gene-1093	-1.21366	9.51278	0.000217373	0.0390005
nbis-gene-3179	1.84317	6.57426	0.000226228	0.0390005
nbis-gene-2084	-1.26131	4.72169	0.000229895	0.0390005
nbis-gene-601	1.28268	8.90023	0.000286519	0.0470876
nbis-gene-1274	1.11907	9.5854	0.000295946	0.047163
nbis-gene-2255	1.11352	6.50832	0.000317045	0.0490395
nbis-gene-162	-1.75624	3.07623	0.000335764	0.0504509
nbis-gene-1275	1.12426	11.2358	0.000354063	0.0511257
nbis-gene-184	-1.19928	8.8549	0.000359698	0.0511257
nbis-gene-5093	1.19054	6.38016	0.000430665	0.0588089
nbis-gene-580	1.47722	3.73969	0.000436119	0.0588089
nbis-gene-2663	1.10675	6.94466	0.000540992	0.0711269
nbis-gene-1016	1.17338	5.83	0.000657223	0.0785469
nbis-gene-1273	1.04342	12.0612	0.000667536	0.0785469
nbis-gene-2616	1.85774	1.90804	0.000688301	0.0785469
nbis-gene-3339	1.23963	5.34418	0.000724753	0.0785469
nbis-gene-3170	1.02943	11.809	0.000732095	0.0785469
nbis-gene-3463	-2.932	1.04427	0.000732102	0.0785469
nbis-gene-4894	1.07515	8.44635	0.000749431	0.0785469
nbis-gene-2280	1.02961	10.1707	0.000774494	0.0785469
nbis-gene-2433	1.12202	4.8603	0.000778702	0.0785469
nbis-gene-5120	1.01798	11.9147	0.000788499	0.0785469
nbis-gene-963	-1.08995	7.25175	0.00080368	0.0785469
nbis-gene-2187	1.17259	4.54486	0.000814252	0.0785469
nbis-gene-3698	1.12728	5.1104	0.000826413	0.0785469
nbis-gene-2618	2.49075	1.24667	0.000833635	0.0785469
nbis-gene-3888	1.0742	5.63019	0.000843101	0.0785469
nbis-gene-3760	1.16386	9.53313	0.000868409	0.0785469
nbis-gene-4403	1.01041	6.62801	0.000878191	0.0785469
nbis-gene-2847	1.18728	4.15341	0.000889678	0.0785469
nbis-gene-4622	1.07062	9.61249	0.000917616	0.0785469
nbis-gene-133	1.09127	5.72098	0.000919005	0.0785469
nbis-gene-1935	-2.14306	2.40324	0.000923782	0.0785469
nbis-gene-4718	1.35237	4.41323	0.000926014	0.0785469
nbis-gene-736	1.30162	7.74729	0.000968556	0.0808513
nbis-gene-2948	1.02521	5.44528	0.00100591	0.0826578
nbis-gene-132	1.18244	5.15207	0.00102758	0.0831388
nbis-gene-1268	1.01542	10.5103	0.00107306	0.0855033
nbis-gene-2483	1.08284	5.38022	0.00111574	0.0871317
nbis-gene-4475	-1.02319	7.11747	0.00112663	0.0871317
nbis-gene-160	-1.64049	3.07887	0.001161	0.0884886
nbis-gene-3449	0.989837	6.46559	0.00123166	0.0916964
nbis-gene-2878	-1.58508	7.56795	0.00123796	0.0916964
nbis-gene-3168	1.35966	3.96485	0.00131232	0.0958544
nbis-gene-706	-1.03118	5.91789	0.00134004	0.096538
nbis-gene-3475	1.00988	5.93735	0.00151664	0.107463
nbis-gene-4617	1.13059	4.62597	0.00153256	0.107463
nbis-gene-1263	0.986999	10.0785	0.00156675	0.108415
nbis-gene-2827	-6.35329	-0.00751812	0.00165882	0.112342
nbis-gene-943	0.965397	5.54559	0.001669	0.112342
nbis-gene-3354	-0.986631	8.59523	0.00171179	0.112342
nbis-gene-2592	1.11928	4.86046	0.00172409	0.112342
nbis-gene-4836	1.10399	6.74372	0.00173031	0.112342
nbis-gene-6	2.64903	0.0441763	0.00178788	0.113955
nbis-gene-4458	1.10055	8.87536	0.00180714	0.113955
nbis-gene-1265	0.982849	11.0254	0.00182017	0.113955
nbis-gene-3145	-0.994083	6.88362	0.00189013	0.116944
nbis-gene-4146	1.06106	7.07889	0.00194113	0.117238
nbis-gene-1506	-1.1505	4.66057	0.00195236	0.117238
nbis-gene-3282	-1.54498	2.83323	0.00196176	0.117238
nbis-gene-164	-1.59835	3.39714	0.00201288	0.118941
nbis-gene-1040	-3.10849	1.14044	0.00204081	0.119252
nbis-gene-4543	0.952364	9.84544	0.00217804	0.123646
nbis-gene-4114	1.17776	7.97736	0.00218506	0.123646
nbis-gene-4262	-0.951101	7.16303	0.00219316	0.123646
nbis-gene-131	0.976132	7.70446	0.00221006	0.123646
nbis-gene-113	1.22858	5.2373	0.00226488	0.124487
nbis-gene-2371	-1.02679	7.56067	0.00227244	0.124487
nbis-gene-3969	-0.993914	5.88758	0.00234351	0.125935
nbis-gene-3724	1.06494	4.58747	0.00234675	0.125935
nbis-gene-4568	0.954953	7.68023	0.00245284	0.127534
nbis-gene-2312	1.17041	7.07946	0.00247115	0.127534
nbis-gene-2764	0.928617	7.93159	0.00248345	0.127534
nbis-gene-3862	0.991696	5.09488	0.00249826	0.127534
nbis-gene-3377	-1.03205	5.11201	0.00252459	0.127534
nbis-gene-4372	-0.946542	7.21837	0.00252622	0.127534
nbis-gene-4015	-1.18116	10.6664	0.00254631	0.127534
nbis-gene-1502	-1.03795	4.77258	0.00257345	0.127677
nbis-gene-2058	0.963051	5.96874	0.00262229	0.128884
nbis-gene-4020	-0.993762	5.01165	0.00266755	0.129523
nbis-gene-1261	0.912367	11.9078	0.00268454	0.129523
nbis-gene-1365	-1.03126	4.95862	0.00281495	0.133108
nbis-gene-4973	1.22395	6.94315	0.0028157	0.133108
nbis-gene-2264	1.0041	9.37443	0.0028367	0.133108
nbis-gene-2474	-1.01001	4.86085	0.00286008	0.133108
nbis-gene-1270	0.913266	11.7659	0.00302429	0.137497
nbis-gene-1043	-6.01864	-0.345707	0.00302771	0.137497
nbis-gene-3635	0.93655	7.15681	0.00304937	0.137497
nbis-gene-2279	0.952357	9.65205	0.00305897	0.137497
nbis-gene-5114	0.924579	11.7194	0.00312507	0.139277
nbis-gene-762	1.10607	6.00889	0.00318373	0.140699
nbis-gene-3350	0.94093	6.97528	0.00329526	0.144415
nbis-gene-2254	0.935246	6.84703	0.00332273	0.144415
nbis-gene-4984	0.931592	10.9667	0.00337263	0.144862
nbis-gene-5118	0.953753	11.4609	0.00340099	0.144862
nbis-gene-537	1.07887	4.54807	0.00341565	0.144862
nbis-gene-1324	1.22485	3.45853	0.0034725	0.146095
nbis-gene-3062	-0.97484	10.0974	0.00352682	0.147203
nbis-gene-4981	0.914611	7.06944	0.00356695	0.147705
nbis-gene-2879	-1.42868	10.1199	0.0036671	0.14902
nbis-gene-1269	0.904902	11.1774	0.0036945	0.14902
nbis-gene-3928	1.12033	5.01475	0.00370561	0.14902
nbis-gene-3881	-1.12307	4.20859	0.0037258	0.14902
nbis-gene-1753	0.927413	9.96538	0.00374037	0.14902
nbis-gene-1241	-0.913815	8.17439	0.00381047	0.150671
nbis-gene-5257	-1.13243	4.69581	0.00384608	0.150944
nbis-gene-1489	2.80391	-0.535731	0.00388881	0.151491
nbis-gene-1939	-0.917499	6.65552	0.00395884	0.153085
nbis-gene-4186	-1.1277	6.43216	0.00403425	0.154862
nbis-gene-3863	1.0756	6.14334	0.00411894	0.156877
nbis-gene-3937	0.877493	7.80711	0.00414639	0.156877
nbis-gene-1276	0.889094	12.0112	0.00421732	0.158421
nbis-gene-1449	-1.05163	4.2349	0.0043402	0.16188
nbis-gene-156	-1.1972	3.60533	0.00451161	0.166419
nbis-gene-2626	-2.32069	0.892969	0.00454537	0.166419
nbis-gene-5119	0.881267	12.8253	0.00455683	0.166419
nbis-gene-633	-0.942299	7.37435	0.00459368	0.166608
nbis-gene-4316	1.01982	8.09557	0.00465983	0.16785
nbis-gene-3067	-1.00908	4.83238	0.00476101	0.170328
nbis-gene-1685	0.88898	5.92515	0.00481456	0.171079
nbis-gene-1668	0.87929	5.81419	0.00490815	0.173235
nbis-gene-5110	-1.01853	4.61803	0.00498383	0.174156
nbis-gene-3009	-1.0461	4.04684	0.00503252	0.174156
nbis-gene-1253	0.864698	11.7429	0.0050443	0.174156
nbis-gene-623	-2.14803	7.7356	0.00506936	0.174156
nbis-gene-3446	1.07715	10.5055	0.00509982	0.174156
nbis-gene-1092	-0.889199	7.10101	0.00521651	0.176854
nbis-gene-627	-2.29535	2.10461	0.00524609	0.176854
nbis-gene-2722	-1.10314	4.25688	0.005315	0.177381
nbis-gene-155	-1.41507	3.24774	0.00532918	0.177381
nbis-gene-2468	0.883183	5.57357	0.00540107	0.178643
nbis-gene-2212	0.853034	6.60749	0.00551056	0.181125
nbis-gene-329	0.855735	9.31724	0.00557509	0.182108
nbis-gene-326	0.96189	12.9211	0.00571824	0.185631
nbis-gene-1963	-0.901325	5.36436	0.0058299	0.188095
nbis-gene-1260	0.876698	10.4889	0.00590279	0.189285
nbis-gene-2348	-1.01652	7.24273	0.00600851	0.190078
nbis-gene-4979	0.961861	11.8802	0.00601838	0.190078
nbis-gene-1426	-2.71785	1.61235	0.00611727	0.190078
nbis-gene-3484	-2.03231	2.27757	0.00616474	0.190078
nbis-gene-152	-1.10905	3.75409	0.00619689	0.190078
nbis-gene-4980	0.866647	8.92244	0.0062431	0.190078
nbis-gene-59	0.859873	7.36603	0.00631995	0.190078
nbis-gene-324	0.84615	10.824	0.00633933	0.190078
nbis-gene-1484	-1.51187	2.80554	0.00634654	0.190078
nbis-gene-3337	-0.865665	9.91459	0.00635861	0.190078
nbis-gene-3678	1.63724	2.66284	0.00638133	0.190078
nbis-gene-1119	0.892792	5.78547	0.00639891	0.190078
nbis-gene-4217	0.832896	8.3789	0.00645348	0.190078
nbis-gene-4720	0.903325	7.92225	0.00646188	0.190078
nbis-gene-3095	0.816123	8.0705	0.00649646	0.190078
nbis-gene-816	0.948294	9.21272	0.00650579	0.190078
nbis-gene-1259	0.842761	10.9394	0.00660958	0.192043
nbis-gene-1255	0.844046	10.8105	0.00670919	0.192875
nbis-gene-5117	0.83186	12.1587	0.00673771	0.192875
nbis-gene-3799	-0.853938	5.57662	0.00674823	0.192875
nbis-gene-1252	0.843856	12.1753	0.00683937	0.194423
nbis-gene-1448	-1.36463	2.8962	0.00694583	0.196388
nbis-gene-4031	0.934533	6.25947	0.00719653	0.20035
nbis-gene-2607	1.30912	3.21639	0.00719779	0.20035
nbis-gene-3976	0.869072	5.8782	0.00722918	0.20035
nbis-gene-566	0.925199	5.19324	0.0073109	0.20035
nbis-gene-3626	0.840081	9.74104	0.00731307	0.20035
nbis-gene-4772	1.05617	4.18664	0.00731454	0.20035
nbis-gene-3683	0.83776	6.40527	0.00741804	0.202132
nbis-gene-581	0.857299	10.5438	0.00749955	0.2033
nbis-gene-2758	-1.62485	1.94622	0.00765853	0.206545
nbis-gene-4500	-0.946799	5.02736	0.00769841	0.206561
nbis-gene-3670	-0.825635	9.45446	0.00782984	0.209021
nbis-gene-3308	-0.930151	8.18915	0.00803016	0.212526
nbis-gene-1229	1.67206	1.03277	0.00804198	0.212526
nbis-gene-3456	0.928449	7.14308	0.00819245	0.21542
nbis-gene-1523	0.96556	4.33488	0.00835001	0.218471
nbis-gene-3026	0.842908	6.44625	0.00841206	0.218857
nbis-gene-3643	0.994843	7.62138	0.008448	0.218857
nbis-gene-2756	-1.41217	2.42142	0.00856795	0.219833
nbis-gene-3092	0.829321	7.38827	0.00856925	0.219833
nbis-gene-3597	1.54429	1.54775	0.00868042	0.221498
nbis-gene-435	-1.04844	5.53964	0.00872055	0.221498
nbis-gene-926	-0.910093	6.30925	0.00876054	0.221498
nbis-gene-81	-1.09817	3.73356	0.00887979	0.223439
nbis-gene-1461	-0.847149	5.58708	0.00899538	0.223641
nbis-gene-2775	-0.947155	4.48178	0.00901372	0.223641
nbis-gene-3365	-0.873861	7.63476	0.00901797	0.223641
nbis-gene-168	-1.1151	3.44568	0.00908146	0.223641
nbis-gene-3889	0.894567	7.34812	0.00910042	0.223641
nbis-gene-4724	0.829558	10.7802	0.0091595	0.224046
nbis-gene-5248	0.950468	6.47108	0.00929249	0.225454
nbis-gene-463	0.829698	6.30486	0.00934355	0.225454
nbis-gene-5033	0.826376	10.1382	0.00934569	0.225454
nbis-gene-1960	-1.13648	3.43205	0.00945835	0.226638
nbis-gene-664	-1.5494	1.97351	0.00948097	0.226638
nbis-gene-3650	0.831204	5.20798	0.00960324	0.227711
nbis-gene-4161	-0.79153	10.1289	0.00961246	0.227711
nbis-gene-1280	0.852948	6.07326	0.00968211	0.227852
nbis-gene-694	0.932389	4.12272	0.00970505	0.227852
nbis-gene-303	-0.953474	6.04984	0.00988039	0.230745
nbis-gene-1233	0.788705	10.31	0.00991602	0.230745
nbis-gene-4106	-5.26584	-0.725785	0.0101573	0.235318
nbis-gene-151	-0.810771	6.44027	0.010239	0.236171
nbis-gene-2192	1.20236	3.85835	0.0103113	0.236799
nbis-gene-4849	0.888713	6.84191	0.0103575	0.236826
nbis-gene-2989	0.790302	11.2849	0.0104667	0.238288
nbis-gene-1593	-0.852008	6.00703	0.0105789	0.239803
nbis-gene-3219	-0.808445	6.24169	0.0107234	0.242035
nbis-gene-1503	-0.790744	5.445	0.0108064	0.242867
nbis-gene-2558	-0.800263	7.68632	0.0109256	0.244447
nbis-gene-789	-1.40177	2.31297	0.0109697	0.244447
nbis-gene-2055	0.811286	5.93702	0.0110466	0.245122
nbis-gene-596	0.803197	10.5974	0.0113055	0.249814
nbis-gene-2998	-1.2484	2.7589	0.0113902	0.250632
nbis-gene-5251	0.966155	6.47926	0.011561	0.25236
nbis-gene-2658	0.848894	6.00115	0.0115647	0.25236
nbis-gene-3395	-0.892387	5.65508	0.0116132	0.252372
nbis-gene-4956	-0.775475	8.54526	0.0117042	0.253301
nbis-gene-2692	0.80333	7.70472	0.011853	0.255472
nbis-gene-2235	1.53489	2.2286	0.0121631	0.261085
nbis-gene-1318	-1.25289	2.89903	0.0123251	0.263486
nbis-gene-2899	-2.14732	0.737794	0.0124331	0.264076
nbis-gene-1266	0.772755	10.6786	0.0125378	0.264076
nbis-gene-1930	-1.17375	3.03955	0.012572	0.264076
nbis-gene-4573	-0.767219	6.45264	0.0125896	0.264076
nbis-gene-1639	-0.979083	4.12143	0.0126038	0.264076
nbis-gene-5161	1.27423	4.489	0.0128508	0.26576
nbis-gene-3835	1.09609	8.69744	0.0128592	0.26576
nbis-gene-3444	0.981395	10.2609	0.012884	0.26576
nbis-gene-2478	0.901956	5.44188	0.0128862	0.26576
nbis-gene-4256	-1.3231	2.91536	0.0132392	0.271973
nbis-gene-1496	-1.60168	1.60635	0.0133474	0.273128
nbis-gene-2017	-0.892862	7.08939	0.0135373	0.275941
nbis-gene-1724	0.805564	8.70742	0.0136481	0.276727
nbis-gene-2870	-5.75366	-0.422572	0.0137073	0.276727
nbis-gene-2712	-0.770999	5.43489	0.0137338	0.276727
nbis-gene-778	0.766788	7.49762	0.0138343	0.277248
nbis-gene-3669	-0.780635	8.09284	0.0139088	0.277248
nbis-gene-590	1.00632	11.4986	0.0139178	0.277248
nbis-gene-481	-0.756574	8.9731	0.0140128	0.278089
nbis-gene-5011	-0.790267	6.35212	0.0141597	0.279947
nbis-gene-4060	0.81684	5.64885	0.0142212	0.280111
nbis-gene-149	-0.913556	4.22267	0.0145248	0.284737
nbis-gene-545	0.964268	5.06007	0.014604	0.284737
nbis-gene-746	0.780726	5.57984	0.0146185	0.284737
nbis-gene-2347	-0.836804	7.59114	0.0146936	0.284962
nbis-gene-1820	0.779938	7.09672	0.0147385	0.284962
nbis-gene-5122	0.871146	11.0275	0.0148435	0.285942
nbis-gene-4892	0.738618	12.0351	0.015076	0.28936
nbis-gene-2337	0.76033	13.2549	0.015214	0.289637
nbis-gene-4852	-0.76102	6.27672	0.0152356	0.289637
nbis-gene-3063	-0.793046	7.02271	0.0153206	0.289637
nbis-gene-3707	-0.902638	9.16961	0.0153957	0.289637
nbis-gene-277	0.796606	4.83325	0.0154144	0.289637
nbis-gene-1309	-0.786075	6.95586	0.0154208	0.289637
nbis-gene-2470	-0.799646	5.94116	0.015581	0.290037
nbis-gene-3359	-0.780877	8.42419	0.0155831	0.290037
nbis-gene-600	0.80605	7.18635	0.0156076	0.290037
nbis-gene-1501	-0.811809	5.60467	0.0157389	0.291447
nbis-gene-1224	-0.78021	10.5787	0.015978	0.294837
nbis-gene-1152	1.25321	3.17369	0.0160776	0.295081
nbis-gene-1128	0.82176	8.32575	0.0161035	0.295081
nbis-gene-4376	-0.785905	4.99065	0.0163828	0.296037
nbis-gene-3488	-2.05211	0.707215	0.0164973	0.296037
nbis-gene-3651	-0.744235	10.658	0.0165865	0.296037
nbis-gene-1505	-0.911714	3.99584	0.0166197	0.296037
nbis-gene-1041	-5.66763	-0.507037	0.0166542	0.296037
nbis-gene-2012	-0.890571	4.92263	0.016674	0.296037
nbis-gene-4039	-1.08377	3.25245	0.0166789	0.296037
nbis-gene-4450	-0.748747	5.73361	0.0167379	0.296037
nbis-gene-1509	-0.825793	4.55184	0.0168209	0.296037
nbis-gene-1494	-1.57633	1.46837	0.016824	0.296037
nbis-gene-561	0.82483	4.41385	0.0168681	0.296037
nbis-gene-3237	-0.784494	5.10921	0.0168868	0.296037
nbis-gene-3074	-0.80205	5.56841	0.0168875	0.296037
nbis-gene-2096	0.851872	4.29422	0.0171227	0.299164
nbis-gene-4245	0.893056	7.87381	0.0171944	0.299422
nbis-gene-2662	0.741374	10.8962	0.0173395	0.300953
nbis-gene-3050	0.758221	10.9073	0.017427	0.301475
nbis-gene-928	1.54514	5.30763	0.0177691	0.306385
nbis-gene-684	-0.732645	6.31356	0.0179154	0.307899
nbis-gene-1120	0.772667	9.71881	0.0179761	0.307936
nbis-gene-154	-1.44092	2.73337	0.0181169	0.30934
nbis-gene-3629	0.924602	3.76902	0.0182335	0.309649
nbis-gene-836	0.723056	7.62623	0.0182527	0.309649
nbis-gene-163	-1.63061	2.14807	0.0183206	0.309801
nbis-gene-5100	-0.8106	4.87295	0.0184638	0.310287
nbis-gene-3169	0.742878	10.5273	0.0185441	0.310287
nbis-gene-1267	0.787685	9.89284	0.0185459	0.310287
nbis-gene-612	-0.990574	10.0772	0.0186015	0.310287
nbis-gene-1754	0.787846	5.0971	0.0186544	0.310287
nbis-gene-2376	0.75447	5.86069	0.0187033	0.310287
nbis-gene-1257	0.722238	11.1638	0.0187941	0.310811
nbis-gene-2723	-1.96438	0.642298	0.0189451	0.311489
nbis-gene-597	0.729416	8.52684	0.0189535	0.311489
nbis-gene-4693	-0.990884	4.21224	0.0192307	0.31506
nbis-gene-4808	0.72586	5.74189	0.0194006	0.315945
nbis-gene-4625	0.75629	6.95689	0.019424	0.315945
nbis-gene-1594	-0.747714	5.32861	0.0194834	0.315945
nbis-gene-1665	0.818761	6.86839	0.019525	0.315945
nbis-gene-2574	-1.83628	1.0411	0.0199692	0.322142
nbis-gene-344	0.768251	6.68891	0.020127	0.323694
nbis-gene-1560	-0.893502	4.02093	0.0202568	0.323738
nbis-gene-3300	-0.703222	11.9461	0.0203068	0.323738
nbis-gene-5165	-0.859391	5.78819	0.0203316	0.323738
nbis-gene-4767	-1.95093	0.928064	0.0203842	0.323738
nbis-gene-3739	-0.764952	6.05592	0.0204375	0.323738
nbis-gene-2716	1.36697	2.06664	0.0205367	0.324332
nbis-gene-4379	0.972116	3.49573	0.0209562	0.329783
nbis-gene-5187	-1.23218	4.59846	0.0210073	0.329783
nbis-gene-965	-0.779339	7.05207	0.0215674	0.336435
nbis-gene-3602	1.02931	3.60805	0.0216184	0.336435
nbis-gene-1664	0.715639	6.64232	0.0216229	0.336435
nbis-gene-1444	-0.837475	4.25843	0.0218286	0.338634
nbis-gene-592	0.695506	11.5346	0.0219426	0.339371
nbis-gene-1626	-1.15705	2.55746	0.0220052	0.339371
nbis-gene-2552	1.66333	0.456798	0.0221557	0.340256
nbis-gene-964	-0.841146	8.47552	0.022192	0.340256
nbis-gene-3091	0.71993	6.82429	0.0223006	0.340917
nbis-gene-1661	-0.733487	6.60675	0.0223648	0.340917
nbis-gene-3344	-0.930621	4.09845	0.022541	0.341175
nbis-gene-3464	-1.58891	1.90781	0.0225796	0.341175
nbis-gene-577	0.695407	7.69645	0.0225947	0.341175
nbis-gene-1796	0.709213	9.56581	0.022698	0.341175
nbis-gene-4387	0.707306	7.23095	0.0227061	0.341175
nbis-gene-3535	-0.98231	3.52675	0.0228581	0.342155
nbis-gene-5127	0.812928	6.55081	0.0229014	0.342155
nbis-gene-892	0.711988	7.60761	0.0231262	0.344534
nbis-gene-869	0.868006	6.46983	0.0232749	0.345219
nbis-gene-5167	-0.701338	10.1062	0.0233035	0.345219
nbis-gene-4788	-0.828235	4.60274	0.0234615	0.346584
nbis-gene-3094	0.72702	8.15979	0.0237577	0.349976
nbis-gene-1170	0.718333	9.03469	0.0239359	0.351617
nbis-gene-4304	0.696616	7.88417	0.0240203	0.351874
nbis-gene-4680	0.699685	6.95587	0.0242813	0.353819
nbis-gene-72	-0.81933	4.12116	0.0242876	0.353819
nbis-gene-3624	0.801051	5.26497	0.0244907	0.354923
nbis-gene-5113	0.678893	13.5295	0.0244984	0.354923
nbis-gene-1934	-1.57286	1.44709	0.024783	0.357756
nbis-gene-2830	-2.79475	-0.213286	0.02483	0.357756
nbis-gene-3136	0.696994	8.78334	0.0249683	0.358295
nbis-gene-5116	0.69214	11.995	0.0250079	0.358295
nbis-gene-2702	-0.768162	4.92258	0.0250718	0.358295
nbis-gene-2193	0.715402	5.34076	0.0252775	0.359553
nbis-gene-3557	0.723405	6.0539	0.0253283	0.359553
nbis-gene-1752	0.794898	7.55692	0.0253649	0.359553
nbis-gene-1938	-0.71145	7.20947	0.0255073	0.360599
nbis-gene-1101	-0.764711	4.9035	0.0256982	0.361441
nbis-gene-2222	0.789902	5.45222	0.0257573	0.361441
nbis-gene-1107	0.692549	8.70154	0.025773	0.361441
nbis-gene-5200	-0.70509	5.14428	0.0260275	0.363988
nbis-gene-4974	0.684401	8.35647	0.0261322	0.363988
nbis-gene-66	0.727392	8.09321	0.0261623	0.363988
nbis-gene-1674	-0.749858	8.93686	0.0263689	0.365894
nbis-gene-3697	0.731793	8.62649	0.0267198	0.368816
nbis-gene-1251	0.667199	12.4551	0.0267375	0.368816
nbis-gene-2182	0.837988	4.25072	0.0267899	0.368816
nbis-gene-3496	-5.05628	-0.82883	0.0270168	0.370199
nbis-gene-4736	0.708139	5.27961	0.027031	0.370199
nbis-gene-2033	-0.741721	4.71486	0.0271766	0.370468
nbis-gene-3004	-0.735152	6.15931	0.0274034	0.370468
nbis-gene-2978	0.67773	7.60388	0.0274608	0.370468
nbis-gene-1431	-1.83922	1.02501	0.0274654	0.370468
nbis-gene-5092	0.67665	8.7373	0.0274972	0.370468
nbis-gene-325	0.781037	11.0661	0.0275997	0.370468
nbis-gene-4923	0.689667	6.83945	0.0276515	0.370468
nbis-gene-4817	-0.756942	5.913	0.0278867	0.370468
nbis-gene-516	0.803504	8.85642	0.0279704	0.370468
nbis-gene-1420	-0.75545	4.53125	0.0280483	0.370468
nbis-gene-1183	-0.687989	6.78851	0.0280882	0.370468
nbis-gene-3714	0.779019	4.91179	0.0281313	0.370468
nbis-gene-1643	0.697051	6.46221	0.0281343	0.370468
nbis-gene-1705	-0.984493	3.22079	0.0281371	0.370468
nbis-gene-3093	0.690195	7.06758	0.0281456	0.370468
nbis-gene-1272	0.809104	10.822	0.0281779	0.370468
nbis-gene-3109	0.673636	6.68586	0.0283209	0.37142
nbis-gene-2143	0.741419	5.95022	0.0284417	0.372077
nbis-gene-3711	0.727791	6.79472	0.0286132	0.372831
nbis-gene-4338	0.677846	6.77113	0.0286412	0.372831
nbis-gene-2353	0.659391	8.16817	0.0287754	0.37321
nbis-gene-472	0.759038	5.40161	0.0288273	0.37321
nbis-gene-508	-0.910638	3.63618	0.028939	0.37321
nbis-gene-1320	0.804424	9.32634	0.0289541	0.37321
nbis-gene-1598	-2.10706	0.997762	0.0290694	0.373706
nbis-gene-2798	-0.80167	4.36083	0.029144	0.373706
nbis-gene-4130	0.987093	6.56982	0.0292978	0.373706
nbis-gene-3788	-0.693407	7.91683	0.0293714	0.373706
nbis-gene-4238	-0.704251	7.09339	0.0294459	0.373706
nbis-gene-420	-0.809402	4.43702	0.0294659	0.373706
nbis-gene-1895	0.873278	6.6917	0.0295508	0.373706
nbis-gene-2281	0.747112	5.6521	0.0295611	0.373706
nbis-gene-4793	-0.662902	7.96604	0.0299113	0.37619
nbis-gene-4077	0.808592	5.11653	0.0299686	0.37619
nbis-gene-1722	-1.01323	3.18305	0.0300845	0.37619
nbis-gene-2271	0.671151	7.11401	0.030192	0.37619
nbis-gene-4785	-0.927289	4.13055	0.0301977	0.37619
nbis-gene-2707	0.97893	2.95557	0.0302464	0.37619
nbis-gene-5126	0.726309	6.01161	0.030314	0.37619
nbis-gene-1277	0.689142	11.301	0.0303628	0.37619
nbis-gene-4084	-1.51785	1.91367	0.0304154	0.37619
nbis-gene-4752	1.16145	2.11089	0.0304729	0.37619
nbis-gene-1161	0.660565	7.70386	0.0308221	0.377988
nbis-gene-2041	-0.843467	4.04225	0.0308644	0.377988
nbis-gene-1464	-2.81218	-0.158017	0.0308688	0.377988
nbis-gene-804	1.31634	1.2018	0.0309327	0.377988
nbis-gene-1335	-1.64592	0.902089	0.031047	0.377988
nbis-gene-1088	-0.7175	4.85729	0.0310498	0.377988
nbis-gene-465	0.776177	9.89466	0.0314023	0.381397
nbis-gene-3721	-0.66756	5.66757	0.031672	0.383053
nbis-gene-1889	0.756774	5.80255	0.0317607	0.383053
nbis-gene-371	0.788114	5.56002	0.0318159	0.383053
nbis-gene-2518	-0.67311	6.67149	0.0318301	0.383053
nbis-gene-4224	-0.69101	5.1949	0.0319891	0.384088
nbis-gene-4641	0.683424	8.64798	0.0322016	0.384953
nbis-gene-2602	-0.899725	3.87399	0.0322075	0.384953
nbis-gene-4098	-1.25577	2.05055	0.0326961	0.389907
nbis-gene-3107	0.672893	5.67102	0.0328932	0.390494
nbis-gene-4443	-0.767699	7.58234	0.0329743	0.390494
nbis-gene-3390	0.80024	11.8408	0.0329886	0.390494
nbis-gene-5015	0.751162	6.98387	0.0331278	0.390494
nbis-gene-3999	0.676722	6.18118	0.0331804	0.390494
nbis-gene-2857	-0.855264	6.11009	0.0331909	0.390494
nbis-gene-4851	0.688497	6.21677	0.0333706	0.391009
nbis-gene-2221	-0.853736	3.7482	0.0333834	0.391009
nbis-gene-488	-0.760888	9.39961	0.0337094	0.393951
nbis-gene-204	-0.93433	7.2672	0.0338789	0.395054
nbis-gene-938	-0.69247	9.02365	0.0340356	0.396002
nbis-gene-1757	0.673653	7.71786	0.0341637	0.396316
nbis-gene-1185	-0.659864	5.53267	0.0342133	0.396316
nbis-gene-2567	-0.692567	6.65249	0.0343603	0.397145
nbis-gene-2364	-0.77881	4.29054	0.0346026	0.397476
nbis-gene-2851	-0.749993	5.09458	0.0346831	0.397476
nbis-gene-3021	0.785057	10.3333	0.0347204	0.397476
nbis-gene-70	-1.22014	2.4505	0.0348238	0.397476
nbis-gene-4246	0.664637	5.22682	0.0348969	0.397476
nbis-gene-1508	-0.853212	4.59284	0.0349133	0.397476
nbis-gene-3514	-0.997866	2.99901	0.0349181	0.397476
nbis-gene-2089	0.665497	5.91894	0.0350051	0.397607
nbis-gene-1897	0.706995	5.79179	0.0353056	0.400156
nbis-gene-2101	-0.756889	5.4122	0.035571	0.400175
nbis-gene-3096	0.675284	10.0979	0.0355957	0.400175
nbis-gene-2773	1.33118	8.08466	0.0356367	0.400175
nbis-gene-4592	-0.732867	6.98537	0.0356422	0.400175
nbis-gene-795	0.736338	5.7929	0.0356878	0.400175
nbis-gene-4219	0.635678	11.8534	0.035831	0.400926
nbis-gene-2772	0.636453	8.39249	0.0361397	0.403409
nbis-gene-3680	0.802271	4.2145	0.0362246	0.403409
nbis-gene-4445	0.714592	7.23325	0.0362831	0.403409
nbis-gene-1082	-0.824937	3.85411	0.0364031	0.40389
nbis-gene-3786	-0.641457	8.93882	0.0367097	0.406317
nbis-gene-3025	1.18376	8.06406	0.0367764	0.406317
nbis-gene-1923	-0.769821	4.71195	0.0369014	0.406844
nbis-gene-942	-0.659929	5.924	0.0370373	0.406856
nbis-gene-316	-0.73766	6.35068	0.0370573	0.406856
nbis-gene-674	-0.648326	6.72201	0.0373823	0.408267
nbis-gene-5175	1.408	1.18323	0.0373942	0.408267
nbis-gene-4977	0.724312	7.93392	0.0374186	0.408267
nbis-gene-1992	-1.44527	1.67052	0.0375478	0.408336
nbis-gene-3038	-0.833197	4.04523	0.0378097	0.408336
nbis-gene-5125	0.6862	4.72787	0.0379759	0.408336
nbis-gene-1576	-0.827969	3.82249	0.0380198	0.408336
nbis-gene-5166	0.649491	6.14277	0.0380308	0.408336
nbis-gene-2473	-0.660617	7.03814	0.038033	0.408336
nbis-gene-3874	-0.681798	6.51686	0.0381216	0.408336
nbis-gene-5209	-0.690235	4.92344	0.0381621	0.408336
nbis-gene-2437	-1.03725	2.79117	0.0381814	0.408336
nbis-gene-1377	0.68716	5.64261	0.0382014	0.408336
nbis-gene-3031	0.760835	7.54148	0.0385805	0.411551
nbis-gene-541	0.706391	6.6743	0.0389142	0.414164
nbis-gene-1363	-0.738459	4.53068	0.0389829	0.414164
nbis-gene-4286	-1.0455	3.19065	0.0392836	0.415693
nbis-gene-1039	-2.93151	-0.2674	0.0392849	0.415693
nbis-gene-3252	0.652554	6.57824	0.0394092	0.415778
nbis-gene-1305	-0.627575	6.64707	0.0394511	0.415778
nbis-gene-1902	0.816188	3.69659	0.0396187	0.416051
nbis-gene-167	-0.980484	3.76068	0.0396671	0.416051
nbis-gene-1929	-0.870668	3.68366	0.0397143	0.416051
nbis-gene-2047	-0.92716	3.10947	0.0399959	0.418168
nbis-gene-3013	0.673296	7.37913	0.0400843	0.418261
nbis-gene-3752	0.764543	8.11826	0.0403137	0.419822
nbis-gene-1132	0.719806	7.79617	0.0405209	0.420288
nbis-gene-2932	0.627474	8.67184	0.0406032	0.420288
nbis-gene-4498	-0.73804	7.13786	0.0406689	0.420288
nbis-gene-2855	-0.774013	7.3731	0.0406782	0.420288
nbis-gene-4847	0.663718	6.79332	0.0408493	0.420316
nbis-gene-2757	-0.965854	3.17696	0.0409034	0.420316
nbis-gene-5013	0.669247	7.98039	0.040958	0.420316
nbis-gene-1846	-0.677077	5.62818	0.0410006	0.420316
nbis-gene-3414	1.13166	3.8051	0.0410822	0.420334
nbis-gene-2952	0.623705	8.98323	0.0412255	0.420981
nbis-gene-3404	0.630974	10.324	0.0413747	0.421685
nbis-gene-3693	0.732554	6.8194	0.0416979	0.422167
nbis-gene-1597	-1.44965	1.86828	0.0417036	0.422167
nbis-gene-2304	-0.859861	4.05819	0.0418117	0.422167
nbis-gene-1774	0.636975	6.01412	0.0418266	0.422167
nbis-gene-1187	-0.657924	6.02731	0.0418762	0.422167
nbis-gene-4659	-0.642231	6.81851	0.0419559	0.422167
nbis-gene-2699	-0.769067	3.95013	0.0419839	0.422167
nbis-gene-1995	0.648154	5.08618	0.0421587	0.422711
nbis-gene-92	-0.628037	5.48273	0.0422243	0.422711
nbis-gene-3476	0.966713	2.71139	0.0422791	0.422711
nbis-gene-649	-0.637242	8.17368	0.0424625	0.423739
nbis-gene-1909	-0.630985	6.10709	0.0426344	0.42374
nbis-gene-4083	-1.39313	2.37363	0.0426744	0.42374
nbis-gene-2444	-0.632889	6.30272	0.0427612	0.42374
nbis-gene-4893	0.710575	10.4232	0.042785	0.42374
nbis-gene-1136	0.718997	8.77548	0.0429872	0.424944
nbis-gene-4175	0.656975	4.8533	0.0431592	0.425843
nbis-gene-1574	0.738484	4.13975	0.0432625	0.426062
nbis-gene-1468	0.696443	4.45299	0.0434629	0.426731
nbis-gene-1424	-1.53253	1.53882	0.0435787	0.426731
nbis-gene-699	-0.945713	3.6872	0.0436872	0.426731
nbis-gene-3625	0.672889	6.67286	0.043927	0.426731
nbis-gene-4883	-0.719297	10.9165	0.0439477	0.426731
nbis-gene-1971	0.807271	4.07117	0.0440665	0.426731
nbis-gene-2789	1.02778	6.338	0.04412	0.426731
nbis-gene-1913	0.686398	6.40481	0.0441409	0.426731
nbis-gene-364	-0.878182	3.74908	0.0443982	0.426731
nbis-gene-4535	-0.630504	8.67803	0.0444027	0.426731
nbis-gene-644	0.656801	5.16996	0.0445441	0.426731
nbis-gene-502	0.621299	5.77311	0.0445459	0.426731
nbis-gene-587	0.608335	7.91563	0.0445678	0.426731
nbis-gene-4570	0.792124	9.49448	0.0446184	0.426731
nbis-gene-2282	0.607646	8.32819	0.0446732	0.426731
nbis-gene-4623	0.615064	8.62825	0.044712	0.426731
nbis-gene-788	-1.28213	1.48133	0.0448066	0.426731
nbis-gene-205	-0.64917	5.26938	0.0448381	0.426731
nbis-gene-2777	1.19827	6.44261	0.0448721	0.426731
nbis-gene-842	-0.658135	8.16826	0.0453345	0.43035
nbis-gene-1803	0.627613	5.84787	0.0455287	0.431415
nbis-gene-1355	-0.648984	6.10541	0.045614	0.431446
nbis-gene-1807	-0.656717	5.01539	0.046095	0.432386
nbis-gene-1821	0.636386	8.8748	0.0461583	0.432386
nbis-gene-981	0.668554	5.90071	0.0461656	0.432386
nbis-gene-2233	0.626749	8.09583	0.0461832	0.432386
nbis-gene-1651	-1.00199	3.1097	0.0462502	0.432386
nbis-gene-2651	-0.676178	4.74188	0.0463086	0.432386
nbis-gene-629	-2.16093	1.19134	0.0463335	0.432386
nbis-gene-5014	0.720294	7.14825	0.0463712	0.432386
nbis-gene-894	-0.680519	5.21613	0.0466456	0.433288
nbis-gene-4205	-1.76283	0.512279	0.0466645	0.433288
nbis-gene-345	0.634245	5.95004	0.046715	0.433288
nbis-gene-4300	0.612304	7.12789	0.0469578	0.434773
nbis-gene-4794	-1.00573	3.13884	0.0471075	0.435392
nbis-gene-2278	0.625327	9.19029	0.0473985	0.436564
nbis-gene-157	-0.722446	4.20515	0.0475832	0.436564
nbis-gene-2112	-0.754919	4.6287	0.0475885	0.436564
nbis-gene-3911	-0.65668	4.82176	0.0475999	0.436564
nbis-gene-3672	-0.708244	6.98837	0.0476494	0.436564
nbis-gene-1566	-1.88746	0.300392	0.0478799	0.437652
nbis-gene-620	-0.663769	5.42138	0.0479345	0.437652
nbis-gene-2129	-0.747059	3.98514	0.0482384	0.439663
nbis-gene-4765	-4.59765	-1.09851	0.0485372	0.441621
nbis-gene-2826	1.28576	1.19142	0.0487927	0.443179
nbis-gene-3447	0.698912	10.2275	0.0494844	0.447031
nbis-gene-1083	-0.656109	4.86066	0.049588	0.447031
nbis-gene-1046	-1.58035	1.31028	0.0495914	0.447031
nbis-gene-493	0.805619	8.79218	0.0496376	0.447031
nbis-gene-5256	-0.766694	4.8201	0.0496418	0.447031
nbis-gene-4797	0.749003	7.56768	0.0498949	0.448319
nbis-gene-432	-0.811116	4.49488	0.0499653	0.448319
nbis-gene-585	0.62923	7.20267	0.0500759	0.448319
nbis-gene-2986	-0.598291	8.98891	0.0501671	0.448319
nbis-gene-76	-0.661778	5.47498	0.050211	0.448319
nbis-gene-4826	0.924661	5.87032	0.0503989	0.449234
nbis-gene-3558	-0.661502	5.7128	0.0505794	0.450079
nbis-gene-2228	-1.09493	2.08445	0.0507475	0.450813
nbis-gene-3445	0.60444	9.30148	0.050861	0.451059
nbis-gene-3720	-0.630006	7.67919	0.0514084	0.452804
nbis-gene-4264	-0.622098	8.49075	0.0514399	0.452804
nbis-gene-3307	-0.760595	6.67684	0.0514802	0.452804
nbis-gene-1838	-0.656863	7.82225	0.051521	0.452804
nbis-gene-3340	0.790976	5.87019	0.0516115	0.452804
nbis-gene-3674	-0.625922	6.02472	0.0516259	0.452804
nbis-gene-5185	-0.656195	5.27716	0.0517097	0.452804
nbis-gene-2990	0.598284	12.4001	0.0517466	0.452804
nbis-gene-3712	0.593675	8.83139	0.0521783	0.455823
nbis-gene-917	0.6983	7.15127	0.0523369	0.456336
nbis-gene-3982	-1.03226	2.4257	0.0524106	0.456336
nbis-gene-4865	-0.714517	4.19006	0.052649	0.457492
nbis-gene-4279	0.592215	9.37273	0.0527172	0.457492
nbis-gene-443	-0.610576	6.20044	0.0529499	0.458135
nbis-gene-1920	0.85002	5.96343	0.0529656	0.458135
nbis-gene-94	-0.795611	4.22138	0.0531581	0.458337
nbis-gene-2997	-0.687356	4.42598	0.0534415	0.458337
nbis-gene-2770	-0.91111	3.13641	0.0534827	0.458337
nbis-gene-1806	-0.632645	7.09603	0.0535172	0.458337
nbis-gene-4067	-0.585095	6.606	0.0537018	0.458337
nbis-gene-1891	0.811559	5.99008	0.0538862	0.458337
nbis-gene-2590	0.653609	5.36553	0.0539305	0.458337
nbis-gene-3773	-0.681424	6.43308	0.0539707	0.458337
nbis-gene-4075	-0.622438	7.03391	0.0540168	0.458337
nbis-gene-5178	-0.758399	3.94559	0.0540774	0.458337
nbis-gene-1958	-1.36673	1.53274	0.0541166	0.458337
nbis-gene-4593	-0.662476	4.69244	0.0541243	0.458337
nbis-gene-290	0.72043	7.26381	0.0542102	0.458337
nbis-gene-1381	-0.603805	5.52766	0.0542994	0.458337
nbis-gene-1775	0.608941	5.26631	0.0543552	0.458337
nbis-gene-5084	-0.608119	5.87628	0.0544151	0.458337
nbis-gene-3429	0.589556	6.53438	0.0544706	0.458337
nbis-gene-818	0.904417	6.0601	0.0547833	0.459212
nbis-gene-3385	0.6256	5.22997	0.0547931	0.459212
nbis-gene-112	0.850841	5.6675	0.0548365	0.459212
nbis-gene-901	0.738567	4.20839	0.0552692	0.4603
nbis-gene-2557	0.637358	5.39155	0.055305	0.4603
nbis-gene-3291	-0.599392	5.60677	0.0553261	0.4603
nbis-gene-582	0.622512	10.1261	0.0554708	0.4603
nbis-gene-1548	-0.89998	4.60303	0.0555905	0.4603
nbis-gene-2953	0.595042	7.19155	0.0555934	0.4603
nbis-gene-3363	-0.615499	7.37389	0.0557685	0.4603
nbis-gene-3188	-0.892572	3.52397	0.0557722	0.4603
nbis-gene-5246	-0.612115	6.01575	0.0557837	0.4603
nbis-gene-615	-0.762338	7.78073	0.0558568	0.4603
nbis-gene-4775	-0.614698	5.10797	0.0559292	0.4603
nbis-gene-87	-0.682287	5.29542	0.0561341	0.461264
nbis-gene-929	-0.627267	4.93968	0.0563161	0.461724
nbis-gene-2239	0.60831	6.9081	0.0563656	0.461724
nbis-gene-3658	-0.899413	3.72619	0.0567488	0.462857
nbis-gene-241	-1.4245	1.58898	0.056792	0.462857
nbis-gene-5045	-0.609713	7.51758	0.0567942	0.462857
nbis-gene-594	0.630126	10.8424	0.0569153	0.462857
nbis-gene-4305	0.757241	10.224	0.0569439	0.462857
nbis-gene-1398	0.811798	3.88851	0.057114	0.463001
nbis-gene-1395	-0.616531	5.86938	0.0571628	0.463001
nbis-gene-1287	-1.12897	2.3177	0.0572259	0.463001
nbis-gene-4850	0.598252	5.63144	0.0573342	0.463016
nbis-gene-602	0.650554	7.47738	0.0574037	0.463016
nbis-gene-3000	-0.734294	4.16721	0.0578573	0.465124
nbis-gene-474	-0.614964	5.4519	0.0579185	0.465124
nbis-gene-781	-0.657574	4.50268	0.0580258	0.465124
nbis-gene-3059	0.62301	7.44583	0.0580397	0.465124
nbis-gene-3043	-0.606297	5.70859	0.0581074	0.465124
nbis-gene-1289	-1.06393	2.52635	0.0585522	0.467911
nbis-gene-3153	0.923088	2.75415	0.0586335	0.467911
nbis-gene-2130	-1.07492	3.16195	0.0587949	0.468205
nbis-gene-5133	-0.577318	9.40384	0.0588484	0.468205
nbis-gene-2449	-0.698848	5.14118	0.0589572	0.468362
nbis-gene-2982	0.579474	6.23734	0.0590536	0.468421
nbis-gene-3264	-0.587532	6.5307	0.0591917	0.468809
nbis-gene-161	-1.03788	3.50253	0.0593963	0.469438
nbis-gene-3636	-0.571659	6.46683	0.0595446	0.469438
nbis-gene-3195	-0.6269	7.46849	0.0596213	0.469438
nbis-gene-4506	-1.02915	2.39142	0.0596282	0.469438
nbis-gene-2332	0.879574	9.12322	0.0598875	0.470775
nbis-gene-999	1.40609	0.630236	0.0600549	0.471237
nbis-gene-1504	-0.736599	3.87083	0.0601645	0.471237
nbis-gene-2617	-1.2292	1.56978	0.0602283	0.471237
nbis-gene-29	-0.876506	3.21879	0.06033	0.471237
nbis-gene-3613	-0.738356	5.21074	0.0603943	0.471237
nbis-gene-93	-0.60993	5.57865	0.0605036	0.471391
nbis-gene-1196	-0.85951	3.05691	0.0606417	0.471767
nbis-gene-3343	-0.571192	6.40845	0.060737	0.471811
nbis-gene-2999	-1.29529	2.50631	0.0609358	0.472492
nbis-gene-924	-0.658651	6.63414	0.0610296	0.472492
nbis-gene-4812	0.582892	6.81682	0.0611825	0.472492
nbis-gene-1997	-0.609211	5.19839	0.061184	0.472492
nbis-gene-4676	0.581168	6.29957	0.0614337	0.473724
nbis-gene-1835	0.652961	7.44526	0.0618163	0.475487
nbis-gene-1193	-0.624919	5.08787	0.0620371	0.475487
nbis-gene-5144	0.573319	5.52711	0.0621206	0.475487
nbis-gene-613	-1.33268	7.95985	0.0621343	0.475487
nbis-gene-2287	-0.897304	3.5518	0.0623019	0.475487
nbis-gene-4095	-0.602841	5.17021	0.0624001	0.475487
nbis-gene-3880	-0.869237	3.16448	0.0625763	0.475487
nbis-gene-5075	-0.605323	8.91038	0.0626127	0.475487
nbis-gene-2177	1.01787	2.54543	0.0626677	0.475487
nbis-gene-1692	-0.572693	7.47261	0.0626839	0.475487
nbis-gene-4877	-0.638149	4.94604	0.0627725	0.475487
nbis-gene-1248	0.570949	9.51108	0.0627761	0.475487
nbis-gene-3694	0.601488	7.02333	0.0628378	0.475487
nbis-gene-4191	-0.57684	6.39665	0.0630748	0.476293
nbis-gene-2814	-1.8551	0.269835	0.0631511	0.476293
nbis-gene-3419	-1.12522	2.24765	0.0632906	0.476293
nbis-gene-2621	0.958383	2.58305	0.0633685	0.476293
nbis-gene-863	0.575727	7.67433	0.0633971	0.476293
nbis-gene-956	-0.730264	6.35688	0.0636446	0.477471
nbis-gene-4259	0.602553	6.20267	0.063893	0.478027
nbis-gene-1413	-0.627495	4.93632	0.0639478	0.478027
nbis-gene-4306	0.574722	8.87756	0.0639914	0.478027
nbis-gene-4405	0.613194	7.99465	0.0641003	0.478161
nbis-gene-1281	0.67067	6.48494	0.0642833	0.478847
nbis-gene-2523	-1.00827	2.15293	0.064509	0.479849
nbis-gene-3883	-0.675603	4.10244	0.0650051	0.482389
nbis-gene-3684	0.6791	5.96619	0.065034	0.482389
nbis-gene-854	-0.726971	7.10443	0.0652242	0.483118
nbis-gene-1325	0.577016	5.29381	0.0653913	0.483675
nbis-gene-2580	0.736567	3.69638	0.0656422	0.484658
nbis-gene-1467	-0.614249	5.71648	0.0657237	0.484658
nbis-gene-1362	-0.676336	4.39232	0.0658007	0.484658
nbis-gene-4101	-1.04989	1.97685	0.0662173	0.487045
nbis-gene-482	-0.633865	5.69068	0.0667385	0.489583
nbis-gene-1561	-0.955201	2.41767	0.0667487	0.489583
nbis-gene-2549	-0.565387	6.27305	0.0670713	0.491247
nbis-gene-962	-0.574336	7.35034	0.0671623	0.491247
nbis-gene-4776	0.789558	5.38729	0.0675381	0.49331
nbis-gene-2099	-0.572244	6.73175	0.0681764	0.495999
nbis-gene-2110	-0.655143	4.30935	0.068292	0.495999
nbis-gene-4390	0.575299	6.54135	0.0683204	0.495999
nbis-gene-1677	0.571766	6.66574	0.068359	0.495999
nbis-gene-1759	0.67747	6.74362	0.0684448	0.495999
nbis-gene-1880	0.56756	6.74126	0.0684722	0.495999
nbis-gene-4930	-0.566651	7.3356	0.0688636	0.498148
nbis-gene-685	0.651009	8.65314	0.0691277	0.499153
nbis-gene-1184	-0.562884	10.3812	0.0692218	0.499153
nbis-gene-3961	-0.978451	2.82897	0.0692873	0.499153
nbis-gene-2420	0.556564	6.55257	0.0696842	0.501326
nbis-gene-2713	-0.653997	7.71885	0.0698891	0.502113
nbis-gene-427	-0.838942	3.02104	0.0700197	0.502365
nbis-gene-2377	0.598831	4.95854	0.0702084	0.502653
nbis-gene-4389	0.570637	7.20562	0.0702549	0.502653
nbis-gene-2906	-0.60048	4.84753	0.0703465	0.502653
nbis-gene-1703	-1.17791	1.67506	0.0705533	0.503446
nbis-gene-3706	0.613658	11.3141	0.0711593	0.506376
nbis-gene-802	0.708583	3.69146	0.0713359	0.506376
nbis-gene-3612	-0.610493	5.66274	0.0713377	0.506376
nbis-gene-1522	0.57593	8.94384	0.071349	0.506376
nbis-gene-3565	0.600257	6.7177	0.0716527	0.507846
nbis-gene-334	0.786829	7.29437	0.0719923	0.508915
nbis-gene-3779	0.593439	5.58305	0.072091	0.508915
nbis-gene-3132	-0.557104	6.26436	0.0722904	0.508915
nbis-gene-2299	0.577394	5.25312	0.0723432	0.508915
nbis-gene-1388	1.5432	0.846744	0.0723714	0.508915
nbis-gene-2194	0.655516	4.16946	0.0724018	0.508915
nbis-gene-574	0.571216	5.40784	0.0724894	0.508915
nbis-gene-3621	-0.710207	5.50509	0.0725866	0.508915
nbis-gene-3171	0.622813	10.5347	0.0728827	0.508915
nbis-gene-3910	-0.586809	5.76056	0.072886	0.508915
nbis-gene-3540	-0.641795	4.42911	0.0729329	0.508915
nbis-gene-2765	0.554165	7.99986	0.0729648	0.508915
nbis-gene-4459	-0.583807	4.93001	0.0730708	0.508979
nbis-gene-3172	0.548218	10.3977	0.0732113	0.509284
nbis-gene-3701	0.711298	6.86207	0.0734518	0.509608
nbis-gene-1719	-0.577224	4.98794	0.0735263	0.509608
nbis-gene-2686	0.791781	6.90302	0.0735699	0.509608
nbis-gene-4340	-0.8118	3.36324	0.0736455	0.509608
nbis-gene-2664	0.550059	6.31746	0.0738419	0.510295
nbis-gene-3152	-0.562083	7.99519	0.0739414	0.510312
nbis-gene-2161	0.537329	7.95052	0.0744239	0.512969
nbis-gene-2309	-0.63638	7.51614	0.074756	0.513721
nbis-gene-2417	-0.550222	7.35479	0.0747632	0.513721
nbis-gene-4627	-0.721032	5.87971	0.074826	0.513721
nbis-gene-3628	0.55068	7.42881	0.0749768	0.514085
nbis-gene-3202	0.654265	9.86085	0.0753388	0.514684
nbis-gene-1710	-0.766886	3.56111	0.0754361	0.514684
nbis-gene-3078	0.548019	7.61632	0.0754977	0.514684
nbis-gene-2435	0.590923	4.82955	0.0756212	0.514684
nbis-gene-475	-0.548103	6.80245	0.0756678	0.514684
nbis-gene-3231	0.555269	6.07316	0.0757398	0.514684
nbis-gene-3090	0.605801	8.52923	0.0758974	0.514684
nbis-gene-4985	0.53893	9.05191	0.0759494	0.514684
nbis-gene-2430	0.621163	4.72365	0.0760324	0.514684
nbis-gene-4673	-0.619617	5.93366	0.0760429	0.514684
nbis-gene-3708	0.558119	7.56384	0.0762796	0.515623
nbis-gene-2477	0.552354	7.99839	0.0764013	0.515783
nbis-gene-1817	0.573618	7.77994	0.0765653	0.516227
nbis-gene-464	0.533383	8.22661	0.0768653	0.516963
nbis-gene-2059	-0.55675	5.91118	0.0768879	0.516963
nbis-gene-2560	0.593815	4.70145	0.0769801	0.516963
nbis-gene-3325	1.03466	2.13911	0.0770676	0.516963
nbis-gene-1108	0.547315	6.29328	0.0775215	0.518202
nbis-gene-2755	-0.782453	3.27306	0.0775596	0.518202
nbis-gene-4363	-0.917936	3.3583	0.077609	0.518202
nbis-gene-3520	-0.811439	7.06097	0.0776465	0.518202
nbis-gene-461	0.553647	7.71399	0.0777693	0.518363
nbis-gene-655	-0.539441	6.22202	0.0781644	0.519782
nbis-gene-3860	0.732709	3.52607	0.0781798	0.519782
nbis-gene-2671	0.547022	9.45695	0.0784404	0.520856
nbis-gene-3158	0.622264	7.12956	0.0787256	0.52209
nbis-gene-1341	-0.725562	4.08148	0.0789952	0.522807
nbis-gene-4692	-0.565814	4.99721	0.0790324	0.522807
nbis-gene-3617	-0.544375	6.93199	0.0796615	0.525843
nbis-gene-1315	-1.33266	1.61342	0.0796914	0.525843
nbis-gene-230	-1.19995	1.59445	0.0798753	0.526068
nbis-gene-4392	0.538745	7.55301	0.0799256	0.526068
nbis-gene-4721	0.551358	9.96654	0.0801365	0.526227
nbis-gene-4904	-0.775689	3.66402	0.0801498	0.526227
nbis-gene-2812	1.31064	0.705355	0.080524	0.528024
nbis-gene-3906	0.86192	6.6688	0.0807029	0.528539
nbis-gene-1410	-0.590625	5.57285	0.0809633	0.529253
nbis-gene-271	-0.548823	5.52645	0.0810759	0.529253
nbis-gene-4890	0.58886	8.95523	0.0811139	0.529253
nbis-gene-2987	-0.541327	8.98679	0.0813164	0.529917
nbis-gene-4294	0.645189	4.07984	0.081499	0.530449
nbis-gene-1749	-0.564511	5.07193	0.0820523	0.533305
nbis-gene-1462	-0.704937	3.74973	0.0823235	0.533305
nbis-gene-2538	-0.531457	8.23149	0.0823286	0.533305
nbis-gene-2170	-0.604033	6.27496	0.0825163	0.533305
nbis-gene-930	0.717805	7.84569	0.0825262	0.533305
nbis-gene-3005	-0.617659	5.47334	0.0827584	0.533305
nbis-gene-5182	-0.606502	4.4781	0.0827817	0.533305
nbis-gene-27	-0.562056	5.91519	0.0828083	0.533305
nbis-gene-1118	0.535452	9.64283	0.0828503	0.533305
nbis-gene-1499	-0.911637	3.17701	0.0830319	0.533393
nbis-gene-2491	0.537017	6.2795	0.0830669	0.533393
nbis-gene-5157	-0.897531	3.05739	0.0832735	0.534068
nbis-gene-5129	0.557593	5.81132	0.0837464	0.536446
nbis-gene-1717	-0.709242	3.51508	0.0846547	0.541271
nbis-gene-1071	-0.546503	7.48195	0.0847055	0.541271
nbis-gene-250	-0.588899	5.51695	0.0850631	0.542897
nbis-gene-784	-0.548818	5.74567	0.0852837	0.543196
nbis-gene-2269	0.532836	10.3557	0.0853218	0.543196
nbis-gene-1819	-0.544599	7.14318	0.0854199	0.543196
nbis-gene-323	0.532592	7.97577	0.0856876	0.544227
nbis-gene-52	-0.586887	4.72923	0.0860046	0.544227
nbis-gene-286	0.683716	4.13244	0.086411	0.544227
nbis-gene-3075	0.547318	6.23774	0.086422	0.544227
nbis-gene-3868	-0.537485	9.07252	0.0865523	0.544227
nbis-gene-4255	-0.700483	3.60303	0.0867434	0.544227
nbis-gene-1670	0.57919	5.39092	0.0867734	0.544227
nbis-gene-2606	1.30206	0.423482	0.0867805	0.544227
nbis-gene-835	0.552753	9.63844	0.0868761	0.544227
nbis-gene-2195	0.542936	5.8066	0.086881	0.544227
nbis-gene-5218	0.579344	6.03273	0.0869269	0.544227
nbis-gene-1789	0.541945	8.7803	0.0869539	0.544227
nbis-gene-3623	0.582105	5.47319	0.0871513	0.544227
nbis-gene-4012	-0.528349	6.38572	0.0871612	0.544227
nbis-gene-1454	-0.987893	2.01606	0.0872053	0.544227
nbis-gene-4404	0.559973	8.35107	0.0872378	0.544227
nbis-gene-1372	0.603546	5.30085	0.0875201	0.545341
nbis-gene-509	-0.644751	4.34586	0.0877194	0.545437
nbis-gene-3801	0.537877	5.48007	0.0878595	0.545437
nbis-gene-3331	-1.17607	2.26137	0.0878794	0.545437
nbis-gene-1772	0.524601	8.42396	0.0879503	0.545437
nbis-gene-2914	-0.552019	4.94475	0.0881641	0.546119
nbis-gene-2389	-0.876072	3.01679	0.0884219	0.546906
nbis-gene-3378	-0.576137	5.91691	0.088559	0.546906
nbis-gene-2307	-0.588492	4.54955	0.0886031	0.546906
nbis-gene-1081	-0.665274	3.80083	0.0889235	0.547761
nbis-gene-3909	-0.614595	5.13447	0.0890278	0.547761
nbis-gene-2266	0.511103	8.03447	0.0891429	0.547761
nbis-gene-2108	0.612626	4.12348	0.0893292	0.547761
nbis-gene-3425	-0.642035	5.37009	0.0893929	0.547761
nbis-gene-4601	-0.538991	6.08565	0.0894554	0.547761
nbis-gene-4231	0.52744	6.93715	0.0894708	0.547761
nbis-gene-1532	-1.09496	1.86084	0.0897395	0.548697
nbis-gene-4315	0.543691	6.47051	0.0898323	0.548697
nbis-gene-5030	0.51866	8.58313	0.090727	0.552463
nbis-gene-3485	-0.571477	4.65967	0.0909086	0.552463
nbis-gene-3279	-0.545405	5.58258	0.0911238	0.552463
nbis-gene-1716	-0.623385	4.30421	0.0911803	0.552463
nbis-gene-3493	-1.74233	0.467468	0.0912177	0.552463
nbis-gene-3869	-0.54345	9.75557	0.0912218	0.552463
nbis-gene-3324	-0.990441	1.96533	0.0912412	0.552463
nbis-gene-1192	0.648531	3.99016	0.0914499	0.552463
nbis-gene-1731	-0.564132	6.24538	0.0915143	0.552463
nbis-gene-1473	-0.821675	2.75534	0.0916182	0.552463
nbis-gene-2630	-1.19947	1.34328	0.0916196	0.552463
nbis-gene-1175	-1.02359	1.83192	0.091841	0.552463
nbis-gene-1179	-0.533797	6.96496	0.0921252	0.552463
nbis-gene-4854	-0.516138	7.09875	0.0924205	0.552463
nbis-gene-3978	0.822238	3.2787	0.0924672	0.552463
nbis-gene-1368	-0.648417	3.87806	0.0926238	0.552463
nbis-gene-3668	-0.562398	7.26216	0.0928238	0.552463
nbis-gene-95	-0.637278	5.17243	0.0929047	0.552463
nbis-gene-3416	0.52351	6.3494	0.0929481	0.552463
nbis-gene-145	0.521465	5.46996	0.0929729	0.552463
nbis-gene-1776	-0.738512	3.49767	0.0930289	0.552463
nbis-gene-3119	0.559777	6.80846	0.0930642	0.552463
nbis-gene-1038	-1.0596	1.52244	0.0931112	0.552463
nbis-gene-3358	-0.538337	6.4009	0.0931361	0.552463
nbis-gene-724	0.624034	4.48612	0.0931699	0.552463
nbis-gene-4928	-0.555364	6.15245	0.0931803	0.552463
nbis-gene-4325	0.512676	7.90815	0.0933793	0.552986
nbis-gene-885	0.590877	6.35403	0.093797	0.552986
nbis-gene-1859	0.540524	6.73664	0.0938318	0.552986
nbis-gene-1194	0.561921	4.63404	0.0938947	0.552986
nbis-gene-1302	-0.740756	3.57394	0.0939268	0.552986
nbis-gene-4534	-0.55635	9.9507	0.093982	0.552986
nbis-gene-3448	0.605184	8.98508	0.0940044	0.552986
nbis-gene-4313	0.518746	6.64256	0.094259	0.553571
nbis-gene-1512	-0.675447	4.07668	0.0943145	0.553571
nbis-gene-4948	0.532859	5.78583	0.0948773	0.556254
nbis-gene-4523	-0.514812	6.14436	0.0950271	0.556376
nbis-gene-609	-0.695631	8.1109	0.0951097	0.556376
nbis-gene-1295	-0.792283	2.86605	0.0952902	0.556812
nbis-gene-3609	-0.537031	5.21347	0.0958582	0.558906
nbis-gene-4499	-0.516462	7.30479	0.095861	0.558906
nbis-gene-2123	0.715018	3.2826	0.0960141	0.558937
nbis-gene-2226	-0.683136	3.93749	0.0960789	0.558937
nbis-gene-1679	0.564674	7.78772	0.0963945	0.559561
nbis-gene-3879	-0.557829	7.41964	0.0964076	0.559561
nbis-gene-2856	-0.601804	5.13988	0.0965055	0.559561
nbis-gene-3462	-0.697479	3.467	0.0966977	0.560035
nbis-gene-853	0.651663	7.55374	0.0969954	0.560035
nbis-gene-2370	-0.515159	9.53983	0.0970462	0.560035
nbis-gene-322	0.52326	8.18778	0.0970724	0.560035
nbis-gene-1715	-0.54087	6.37013	0.0971196	0.560035
nbis-gene-2151	0.544114	6.21675	0.0973009	0.560466
nbis-gene-3079	0.524762	9.90304	0.0974184	0.560529
nbis-gene-4581	0.516258	6.28225	0.0976428	0.561206
nbis-gene-831	-0.531245	6.00707	0.0979381	0.562207
nbis-gene-3249	-0.590275	5.23632	0.0980308	0.562207
nbis-gene-3562	0.615304	4.04036	0.0983459	0.5634
nbis-gene-1352	-0.619883	8.88767	0.0984969	0.563651
nbis-gene-4576	0.543815	4.78189	0.0987588	0.564075
nbis-gene-4135	-0.828017	2.78173	0.0988644	0.564075
nbis-gene-1536	-0.671452	3.61941	0.0988929	0.564075
nbis-gene-2679	0.518708	8.94829	0.099287	0.564739
nbis-gene-2786	-0.736474	3.51535	0.0994663	0.564739
nbis-gene-5143	0.525662	5.73496	0.0995403	0.564739
nbis-gene-4639	-0.519435	5.61747	0.0995507	0.564739
nbis-gene-3560	-0.598447	4.66492	0.0996282	0.564739
nbis-gene-3594	-0.647861	4.82529	0.0996535	0.564739
nbis-gene-1172	-0.606742	5.12275	0.0999305	0.565194
nbis-gene-1533	-0.821038	2.93315	0.0999953	0.565194
nbis-gene-1254	0.512645	10.9462	0.100056	0.565194
nbis-gene-518	-0.701011	3.52816	0.100285	0.565544
nbis-gene-2575	-0.991371	2.3352	0.100438	0.565544
nbis-gene-3984	0.509889	6.63545	0.100521	0.565544
nbis-gene-2533	-0.578307	5.61449	0.100671	0.565544
nbis-gene-436	-0.672051	5.21918	0.100729	0.565544
nbis-gene-2530	0.508192	5.6361	0.100865	0.565544
nbis-gene-593	0.504745	11.8067	0.100972	0.565544
nbis-gene-4999	0.515898	8.55283	0.101013	0.565544
nbis-gene-4094	-1.08403	2.26711	0.101155	0.565544
nbis-gene-4289	-0.690864	4.01997	0.101237	0.565544
nbis-gene-700	-0.601371	4.56187	0.101387	0.565544
nbis-gene-3210	-0.653303	4.07533	0.101498	0.565544
nbis-gene-44	-0.550215	7.45595	0.101516	0.565544
nbis-gene-759	0.503494	11.5844	0.10165	0.565616
nbis-gene-4184	0.517898	5.86131	0.101806	0.565616
nbis-gene-1601	-0.908058	2.47219	0.101852	0.565616
nbis-gene-1397	-0.662319	3.83243	0.102022	0.565961
nbis-gene-73	-0.560645	4.71415	0.102301	0.566576
nbis-gene-2703	-0.599468	4.11466	0.102348	0.566576
nbis-gene-349	0.562913	4.42817	0.102856	0.568789
nbis-gene-705	0.516811	7.69284	0.103207	0.569223
nbis-gene-4745	0.614238	6.58515	0.103271	0.569223
nbis-gene-4370	-0.543637	4.93427	0.10331	0.569223
nbis-gene-3685	0.71309	7.60701	0.103367	0.569223
nbis-gene-2930	-0.525162	6.76405	0.103941	0.570776
nbis-gene-4470	-0.495288	9.12411	0.103951	0.570776
nbis-gene-4633	0.760391	8.27726	0.103975	0.570776
nbis-gene-4544	0.509147	5.95713	0.10423	0.571159
nbis-gene-1993	-0.527222	5.46048	0.104262	0.571159
nbis-gene-2945	0.505745	8.96787	0.104388	0.571257
nbis-gene-3164	0.496048	8.36653	0.104822	0.571734
nbis-gene-595	0.533153	12.0506	0.104843	0.571734
nbis-gene-3763	0.500688	7.35122	0.105025	0.571734
nbis-gene-4054	-0.506132	8.46842	0.105035	0.571734
nbis-gene-757	0.625964	4.38281	0.105108	0.571734
nbis-gene-135	0.747733	3.0172	0.105128	0.571734
nbis-gene-2333	0.698093	9.97976	0.105429	0.57278
nbis-gene-144	-0.88887	2.10595	0.105947	0.574879
nbis-gene-2925	-0.694493	4.22132	0.106034	0.574879
nbis-gene-3146	-0.576368	5.49382	0.106287	0.575659
nbis-gene-4899	0.533414	6.43364	0.106982	0.578825
nbis-gene-3903	0.803083	6.30321	0.107151	0.579145
nbis-gene-1441	-0.733281	3.26858	0.107295	0.579328
nbis-gene-4881	-0.745891	3.80099	0.107633	0.579816
nbis-gene-2335	-0.527363	7.31027	0.107705	0.579816
nbis-gene-137	-0.689164	3.4133	0.107716	0.579816
nbis-gene-3841	0.573861	5.28796	0.107973	0.580231
nbis-gene-1688	-0.617784	4.22769	0.108027	0.580231
nbis-gene-1687	0.508698	7.12821	0.108124	0.580231
nbis-gene-1056	0.538671	6.19087	0.109037	0.584354
nbis-gene-40	-0.541449	5.29221	0.10916	0.584354
nbis-gene-1103	-0.793875	2.97794	0.109226	0.584354
nbis-gene-4518	-0.510965	5.96806	0.109517	0.584951
nbis-gene-4636	0.520154	7.77687	0.10956	0.584951
nbis-gene-540	-0.574278	5.66387	0.109704	0.585124
nbis-gene-500	-0.982116	1.79232	0.110548	0.588576
nbis-gene-1543	0.521011	5.17946	0.110575	0.588576
nbis-gene-4427	-1.0222	1.40627	0.11094	0.58942
nbis-gene-3796	-0.494191	7.95705	0.111007	0.58942
nbis-gene-20	0.709977	2.97214	0.11107	0.58942
nbis-gene-1063	0.491443	9.40139	0.11149	0.590978
nbis-gene-5027	-0.493781	7.21379	0.111588	0.590978
nbis-gene-2296	-0.510992	8.2689	0.111746	0.59122
nbis-gene-4646	0.527657	5.22146	0.112985	0.596605
nbis-gene-3045	-0.573495	5.51209	0.113241	0.596605
nbis-gene-2103	0.599343	5.19872	0.113269	0.596605
nbis-gene-969	-0.518216	5.94997	0.113568	0.596605
nbis-gene-3992	0.71991	5.98619	0.113574	0.596605
nbis-gene-1748	0.486735	5.65136	0.113627	0.596605
nbis-gene-3677	0.536044	8.71782	0.113636	0.596605
nbis-gene-4734	0.504667	6.04229	0.113671	0.596605
nbis-gene-5254	-0.502181	5.37145	0.114071	0.596911
nbis-gene-709	-0.474827	8.18818	0.114192	0.596911
nbis-gene-4914	0.511436	6.54964	0.114226	0.596911
nbis-gene-4260	0.49099	5.39717	0.114242	0.596911
nbis-gene-1062	0.497507	8.03943	0.114331	0.596911
nbis-gene-4621	-0.567056	6.05457	0.114669	0.596911
nbis-gene-2207	-0.566979	4.71695	0.114885	0.596911
nbis-gene-2666	0.486556	6.96289	0.114933	0.596911
nbis-gene-4295	0.540653	4.44265	0.115189	0.596911
nbis-gene-1089	-0.533067	4.91909	0.115489	0.596911
nbis-gene-236	-0.827592	2.46818	0.115543	0.596911
nbis-gene-3699	0.580519	8.48936	0.115548	0.596911
nbis-gene-4503	-0.865357	2.58782	0.11557	0.596911
nbis-gene-1096	-0.541128	8.38111	0.115658	0.596911
nbis-gene-237	-1.08556	1.67538	0.115673	0.596911
nbis-gene-4299	0.654178	6.17916	0.115725	0.596911
nbis-gene-2545	-0.585057	4.79829	0.115763	0.596911
nbis-gene-5225	-0.705312	3.75082	0.115773	0.596911
nbis-gene-3196	0.534832	4.6766	0.116141	0.598008
nbis-gene-1600	-1.14574	1.14935	0.116268	0.598008
nbis-gene-4687	0.521174	6.29074	0.116327	0.598008
nbis-gene-5132	-0.489291	7.50017	0.116471	0.598146
nbis-gene-838	-0.480568	8.26968	0.116581	0.598146
nbis-gene-2645	0.486046	7.10261	0.117114	0.600227
nbis-gene-3413	0.88798	2.895	0.117404	0.600227
nbis-gene-1066	-0.684481	3.31354	0.117443	0.600227
nbis-gene-2174	-1.00545	2.22825	0.117443	0.600227
nbis-gene-771	0.587349	9.24525	0.117875	0.601851
nbis-gene-3190	-0.505072	6.22262	0.118214	0.602757
nbis-gene-2029	0.670027	4.5864	0.118442	0.602757
nbis-gene-1581	0.618804	3.60362	0.118613	0.602757
nbis-gene-3003	-0.600548	4.07626	0.118614	0.602757
nbis-gene-3985	-0.522998	4.92633	0.118626	0.602757
nbis-gene-1553	-0.528518	5.07228	0.119169	0.604931
nbis-gene-3266	-0.787465	3.99922	0.119469	0.605145
nbis-gene-4040	-0.507662	5.20465	0.119508	0.605145
nbis-gene-3805	-0.518925	5.29633	0.119556	0.605145
nbis-gene-2928	-0.734331	3.33766	0.119877	0.606186
nbis-gene-1535	-0.822615	2.47507	0.120283	0.607448
nbis-gene-2519	-0.508238	5.7952	0.120443	0.607448
nbis-gene-3214	-0.643428	3.58039	0.120597	0.607448
nbis-gene-153	-0.933326	2.2344	0.120756	0.607448
nbis-gene-740	-0.574577	8.98652	0.121098	0.607448
nbis-gene-2205	0.568656	7.60813	0.121103	0.607448
nbis-gene-4190	-0.496424	6.63487	0.121158	0.607448
nbis-gene-4	0.910919	1.7631	0.121262	0.607448
nbis-gene-766	0.508882	5.62129	0.121368	0.607448
nbis-gene-295	-0.480445	7.03361	0.121379	0.607448
nbis-gene-2396	-0.497139	6.04342	0.121397	0.607448
nbis-gene-4731	0.482366	7.26595	0.121725	0.608507
nbis-gene-1337	-0.612058	3.90899	0.122005	0.608586
nbis-gene-1888	0.565503	6.26304	0.12204	0.608586
nbis-gene-3618	0.507839	6.0607	0.122093	0.608586
nbis-gene-1209	0.483542	6.54979	0.122203	0.608586
nbis-gene-4908	0.767571	3.53974	0.122521	0.608788
nbis-gene-4409	0.709773	2.77453	0.122635	0.608788
nbis-gene-1110	-0.51548	11.0339	0.122654	0.608788
nbis-gene-1442	-0.797104	2.39473	0.122707	0.608788
nbis-gene-1127	-0.48133	5.57616	0.122878	0.609062
nbis-gene-3265	-0.468947	9.23463	0.123087	0.609375
nbis-gene-677	-1.16855	1.71425	0.123184	0.609375
nbis-gene-3130	0.486741	6.34711	0.123461	0.609375
nbis-gene-4220	0.483588	10.1037	0.12362	0.609375
nbis-gene-704	0.475565	7.24847	0.123869	0.609375
nbis-gene-5044	-0.509154	6.3425	0.12398	0.609375
nbis-gene-864	-0.475855	7.59311	0.124141	0.609375
nbis-gene-4602	-0.478342	8.56158	0.124266	0.609375
nbis-gene-4265	-0.477032	8.5606	0.124284	0.609375
nbis-gene-1245	0.468109	9.01876	0.124377	0.609375
nbis-gene-3131	-0.481416	5.39112	0.124391	0.609375
nbis-gene-1006	-0.602269	3.71207	0.124476	0.609375
nbis-gene-4416	-0.605239	4.33996	0.124543	0.609375
nbis-gene-3952	-0.486788	6.79429	0.124601	0.609375
nbis-gene-4486	0.472966	6.30222	0.124679	0.609375
nbis-gene-3748	0.488257	6.69954	0.12566	0.613485
nbis-gene-3471	0.488761	9.80355	0.125753	0.613485
nbis-gene-3441	-0.489561	5.12523	0.126025	0.614099
nbis-gene-3687	-0.493053	7.60649	0.126125	0.614099
nbis-gene-1614	0.504248	4.88769	0.126276	0.614099
nbis-gene-2387	-0.542053	6.16368	0.126488	0.614099
nbis-gene-611	-0.73002	8.58896	0.126549	0.614099
nbis-gene-1086	-0.476974	7.10434	0.126599	0.614099
nbis-gene-1402	-0.567533	4.36753	0.126891	0.614099
nbis-gene-1706	-1.01537	1.87747	0.127059	0.614099
nbis-gene-2489	0.520349	7.08904	0.127158	0.614099
nbis-gene-4199	0.885128	1.76362	0.127279	0.614099
nbis-gene-3439	-0.591677	3.81498	0.127344	0.614099
nbis-gene-2913	-0.539831	5.13313	0.127424	0.614099
nbis-gene-4957	0.471843	8.10459	0.127532	0.614099
nbis-gene-399	-0.483289	7.65919	0.127625	0.614099
nbis-gene-2391	-0.548003	4.50649	0.127631	0.614099
nbis-gene-4162	-0.463139	6.46381	0.128498	0.617564
nbis-gene-1480	-0.560473	4.17062	0.128959	0.617564
nbis-gene-3704	0.619704	4.83897	0.128981	0.617564
nbis-gene-1037	0.503064	4.8721	0.129189	0.617564
nbis-gene-1174	-1.00689	2.44796	0.129296	0.617564
nbis-gene-4266	-0.473328	7.09599	0.129317	0.617564
nbis-gene-3853	-0.889821	3.15425	0.129336	0.617564
nbis-gene-862	0.56923	5.47772	0.129372	0.617564
nbis-gene-4010	-0.515675	5.62791	0.12945	0.617564
nbis-gene-3034	0.514389	8.7123	0.129569	0.617564
nbis-gene-3723	-0.924452	2.98378	0.129728	0.617564
nbis-gene-828	0.496183	6.27701	0.129766	0.617564
nbis-gene-4434	0.526445	5.38361	0.130058	0.617564
nbis-gene-3417	-0.617648	3.81355	0.130098	0.617564
nbis-gene-3262	0.46617	6.19795	0.130112	0.617564
nbis-gene-5094	-0.980189	2.4312	0.130239	0.617606
nbis-gene-4410	-0.858798	2.03909	0.130437	0.61799
nbis-gene-833	-0.487473	8.0276	0.130781	0.618094
nbis-gene-3037	0.535511	6.61133	0.130805	0.618094
nbis-gene-2852	-0.477933	5.95219	0.130936	0.618094
nbis-gene-3489	-1.59768	0.0711108	0.130994	0.618094
nbis-gene-2120	-0.481333	5.25583	0.131056	0.618094
nbis-gene-3696	0.486332	9.18663	0.131164	0.618094
nbis-gene-4949	0.495065	7.27577	0.1313	0.618181
nbis-gene-263	-0.492464	6.06358	0.131548	0.618624
nbis-gene-698	-0.501161	4.88321	0.13163	0.618624
nbis-gene-1689	-0.524905	4.49589	0.13193	0.619481
nbis-gene-2392	0.497307	5.03674	0.132126	0.619849
nbis-gene-3066	-0.491092	6.87187	0.132453	0.620042
nbis-gene-1332	1.34457	0.186323	0.132476	0.620042
nbis-gene-193	-0.555238	4.16638	0.132521	0.620042
nbis-gene-935	-0.550771	5.9792	0.133153	0.622447
nbis-gene-1384	0.63855	7.26467	0.133302	0.622589
nbis-gene-4589	-0.469548	6.17968	0.133441	0.622686
nbis-gene-997	-1.40007	0.534609	0.133568	0.622723
nbis-gene-4189	-0.504341	7.46923	0.133754	0.623041
nbis-gene-1250	0.475722	11.0557	0.134265	0.624868
nbis-gene-512	0.788088	5.23476	0.134559	0.625075
nbis-gene-1249	0.619969	6.83465	0.134844	0.625075
nbis-gene-733	0.519416	6.7594	0.134929	0.625075
nbis-gene-2907	0.470266	7.21023	0.13517	0.625075
nbis-gene-2042	-0.79784	3.1727	0.135222	0.625075
nbis-gene-3539	-0.483548	7.30485	0.135307	0.625075
nbis-gene-2131	-0.877552	2.19742	0.135329	0.625075
nbis-gene-2880	0.495291	4.70494	0.135418	0.625075
nbis-gene-2687	0.46623	7.02855	0.13547	0.625075
nbis-gene-2253	-0.492697	5.4057	0.135498	0.625075
nbis-gene-2203	0.45879	6.33289	0.135622	0.625096
nbis-gene-2050	-0.552211	4.05096	0.135785	0.625301
nbis-gene-3822	-0.653209	3.73528	0.136136	0.62637
nbis-gene-5121	0.489216	11.8184	0.137073	0.630095
nbis-gene-1404	-0.45839	5.463	0.137185	0.630095
nbis-gene-3070	-0.512835	4.68768	0.137733	0.632059
nbis-gene-2640	0.566061	6.05392	0.138186	0.632754
nbis-gene-2472	0.468978	10.5804	0.138233	0.632754
nbis-gene-948	-0.630975	3.47356	0.138304	0.632754
nbis-gene-2476	0.459365	6.30791	0.138475	0.632754
nbis-gene-2546	-0.65382	3.6739	0.138486	0.632754
nbis-gene-3567	-0.683453	4.56422	0.138834	0.632871
nbis-gene-317	-0.802067	2.32971	0.139072	0.632871
nbis-gene-4635	-0.478934	5.26239	0.139256	0.632871
nbis-gene-148	-0.458457	6.18114	0.139305	0.632871
nbis-gene-3622	-0.629322	3.83694	0.139396	0.632871
nbis-gene-4472	0.448737	7.68544	0.139427	0.632871
nbis-gene-2256	0.450851	8.15839	0.139437	0.632871
nbis-gene-3598	-1.27688	1.31989	0.139475	0.632871
nbis-gene-143	-0.89976	1.58876	0.139652	0.633129
nbis-gene-3523	-0.568712	4.23054	0.139801	0.633258
nbis-gene-591	0.509223	11.0228	0.140017	0.633692
nbis-gene-3473	0.458709	7.68928	0.140447	0.634816
nbis-gene-2993	0.478929	6.73713	0.140507	0.634816
nbis-gene-692	-0.569411	8.27242	0.140751	0.635277
nbis-gene-1035	-0.459675	7.16576	0.140928	0.635277
nbis-gene-958	-0.504347	5.77028	0.141039	0.635277
nbis-gene-3053	0.475467	9.8538	0.141404	0.635277
nbis-gene-2951	0.482352	6.16807	0.141428	0.635277
nbis-gene-774	-0.450929	7.91441	0.141661	0.635277
nbis-gene-3234	-0.462418	5.54595	0.141693	0.635277
nbis-gene-2724	-0.824276	2.59083	0.141745	0.635277
nbis-gene-3659	-0.468652	5.52526	0.14188	0.635277
nbis-gene-4218	0.511588	6.44857	0.141988	0.635277
nbis-gene-4722	0.455662	9.8184	0.142005	0.635277
nbis-gene-3443	0.610188	3.82951	0.1421	0.635277
nbis-gene-961	0.451009	6.23466	0.142246	0.635277
nbis-gene-370	0.551943	5.76221	0.142407	0.635277
nbis-gene-3929	0.492398	7.71341	0.142581	0.635277
nbis-gene-3333	0.803679	2.37176	0.14259	0.635277
nbis-gene-605	-0.483171	6.76041	0.142662	0.635277
nbis-gene-4620	0.472387	6.50867	0.142902	0.635803
nbis-gene-111	1.06189	6.80633	0.143059	0.635964
nbis-gene-4796	-0.482142	7.02164	0.143323	0.636599
nbis-gene-3320	-0.461529	5.50376	0.143511	0.636898
nbis-gene-3679	0.499597	4.56531	0.143735	0.637209
nbis-gene-3640	0.448565	6.52849	0.143823	0.637209
nbis-gene-4069	0.478306	5.28049	0.14399	0.637409
nbis-gene-1443	-0.635871	3.40424	0.144236	0.637964
nbis-gene-4468	0.441144	6.64174	0.144558	0.638656
nbis-gene-2191	0.530742	4.38337	0.144636	0.638656
nbis-gene-2485	0.443033	8.32721	0.144782	0.638716
nbis-gene-2937	0.480917	5.23511	0.145035	0.638716
nbis-gene-4327	-0.476296	6.61501	0.145294	0.638716
nbis-gene-185	-0.451593	6.42211	0.14554	0.638716
nbis-gene-2525	-0.702711	2.82115	0.145601	0.638716
nbis-gene-3483	1.1066	0.616809	0.145685	0.638716
nbis-gene-1124	0.535983	6.40853	0.145702	0.638716
nbis-gene-2457	-0.460235	5.6004	0.145703	0.638716
nbis-gene-4263	0.465243	5.34933	0.146173	0.638716
nbis-gene-1830	0.468473	8.83575	0.146187	0.638716
nbis-gene-4975	0.499794	7.87328	0.146403	0.638716
nbis-gene-3118	-0.454335	7.2555	0.146533	0.638716
nbis-gene-1188	-0.451068	7.03427	0.146556	0.638716
nbis-gene-4577	0.441564	6.40897	0.146607	0.638716
nbis-gene-2100	-0.462851	5.74649	0.146813	0.638716
nbis-gene-2265	0.450052	11.5425	0.146843	0.638716
nbis-gene-3951	0.448891	8.19069	0.146945	0.638716
nbis-gene-387	-0.673566	3.00218	0.146951	0.638716
nbis-gene-4055	-0.572558	5.45543	0.146957	0.638716
nbis-gene-105	-0.726762	3.07909	0.147254	0.639478
nbis-gene-1498	-1.30178	0.864422	0.147415	0.639648
nbis-gene-5162	0.483965	6.73873	0.147536	0.639648
nbis-gene-243	-0.747349	2.40942	0.14786	0.639983
nbis-gene-2005	-0.47549	5.11783	0.147995	0.639983
nbis-gene-214	0.804544	1.89592	0.148032	0.639983
nbis-gene-2199	-0.451556	6.4015	0.148219	0.639983
nbis-gene-656	-0.443908	6.29691	0.148362	0.639983
nbis-gene-1777	-0.452086	6.56953	0.148436	0.639983
nbis-gene-3244	-0.62364	3.56797	0.14849	0.639983
nbis-gene-4677	0.434958	8.00529	0.148587	0.639983
nbis-gene-2070	-0.88896	2.49631	0.148748	0.640151
nbis-gene-1946	-0.694661	3.05291	0.149309	0.642042
nbis-gene-2534	-0.604316	3.70262	0.149641	0.642792
nbis-gene-2585	0.487109	7.42441	0.14973	0.642792
nbis-gene-829	-0.47299	6.93777	0.14985	0.642792
nbis-gene-159	-0.739708	2.66691	0.150131	0.643472
nbis-gene-272	-0.55228	4.37373	0.150458	0.644009
nbis-gene-173	0.729762	2.18522	0.150501	0.644009
nbis-gene-979	-0.568416	3.90653	0.150872	0.645023
nbis-gene-4080	0.573799	3.80444	0.151163	0.645023
nbis-gene-2968	-0.4519	6.6788	0.151292	0.645023
nbis-gene-1957	-1.12311	1.94242	0.151309	0.645023
nbis-gene-1450	-0.570187	4.00393	0.151352	0.645023
nbis-gene-2166	0.464807	5.50674	0.151623	0.645391
nbis-gene-871	0.450745	7.05924	0.151738	0.645391
nbis-gene-2257	0.549381	7.5924	0.151806	0.645391
nbis-gene-210	-4.37137	-1.17337	0.152099	0.645808
nbis-gene-2046	-0.792881	2.37337	0.15215	0.645808
nbis-gene-3467	0.503367	4.96261	0.152286	0.64585
nbis-gene-3667	-1.29115	0.78645	0.152478	0.64585
nbis-gene-810	-0.637213	3.60111	0.152644	0.64585
nbis-gene-2432	0.491837	5.12214	0.152651	0.64585
nbis-gene-4789	0.485527	5.28823	0.152875	0.646279
nbis-gene-3605	0.444654	5.7002	0.153006	0.646313
nbis-gene-3519	-0.614229	7.4603	0.153318	0.646996
nbis-gene-406	-0.447159	9.7567	0.153414	0.646996
nbis-gene-1952	0.486621	5.19506	0.153783	0.647414
nbis-gene-5061	-0.443393	7.16593	0.153788	0.647414
nbis-gene-1622	-0.861791	2.22521	0.153972	0.647414
nbis-gene-2732	0.686262	2.58926	0.154013	0.647414
nbis-gene-1599	-0.609195	3.67683	0.154129	0.647414
nbis-gene-5115	0.464559	11.0582	0.154398	0.647658
nbis-gene-905	0.433757	8.9404	0.154433	0.647658
nbis-gene-2375	0.464862	7.26433	0.154611	0.647886
nbis-gene-3504	0.674157	2.73718	0.154939	0.648685
nbis-gene-4595	0.440792	6.52545	0.155142	0.648685
nbis-gene-1657	-0.45233	5.26362	0.155206	0.648685
nbis-gene-1346	0.503815	4.8156	0.155402	0.648685
nbis-gene-1949	-0.86256	3.1934	0.155671	0.648685
nbis-gene-4072	-0.44285	8.59093	0.155818	0.648685
nbis-gene-4941	0.562978	5.36988	0.15605	0.648685
nbis-gene-556	-0.721049	3.43734	0.15609	0.648685
nbis-gene-457	-0.471145	5.69412	0.156215	0.648685
nbis-gene-2811	0.863811	1.36459	0.156232	0.648685
nbis-gene-1515	0.663368	2.75755	0.156362	0.648685
nbis-gene-1218	-0.488523	7.27687	0.15639	0.648685
nbis-gene-2407	-0.850327	3.01325	0.156405	0.648685
nbis-gene-2081	-0.491085	4.5879	0.157	0.650643
nbis-gene-5025	-0.454716	5.62693	0.157222	0.651022
nbis-gene-3741	-0.452285	6.24291	0.157585	0.651022
nbis-gene-1945	-0.435486	6.64273	0.157702	0.651022
nbis-gene-4922	0.435953	7.2963	0.157792	0.651022
nbis-gene-4412	0.457923	5.11378	0.157795	0.651022
nbis-gene-3240	-0.454997	5.74849	0.157835	0.651022
nbis-gene-2843	-0.569852	4.76025	0.158284	0.652314
nbis-gene-1	0.866289	1.64762	0.158396	0.652314
nbis-gene-423	0.454837	9.6699	0.158787	0.653412
nbis-gene-2185	0.468932	5.71767	0.159284	0.654944
nbis-gene-1490	-1.27302	0.65188	0.159601	0.655735
nbis-gene-3777	-0.436468	7.02768	0.16019	0.657643
nbis-gene-2595	0.653156	3.298	0.160687	0.659167
nbis-gene-2230	-0.629737	3.22781	0.161239	0.660918
nbis-gene-2270	0.442721	7.84088	0.161521	0.661558
nbis-gene-2094	0.608514	3.3514	0.161828	0.661798
nbis-gene-598	-0.53272	7.06931	0.161864	0.661798
nbis-gene-800	-0.53876	5.18135	0.161957	0.661798
nbis-gene-2693	0.431795	9.49531	0.162139	0.662025
nbis-gene-1507	-0.661091	3.28042	0.162835	0.66396
nbis-gene-5087	0.428341	5.64208	0.162865	0.66396
nbis-gene-33	-0.618056	4.49054	0.163126	0.664506
nbis-gene-1244	0.437051	6.32666	0.163309	0.66474
nbis-gene-586	0.434783	7.93442	0.163539	0.665158
nbis-gene-2669	0.480001	5.41977	0.163677	0.665207
nbis-gene-3261	-0.460841	7.982	0.163898	0.665485
nbis-gene-720	-0.439354	5.29112	0.163998	0.665485
nbis-gene-394	-0.969694	1.1506	0.164387	0.666548
nbis-gene-5173	0.435368	8.38428	0.164821	0.66772
nbis-gene-2920	0.433724	8.60528	0.16493	0.66772
nbis-gene-274	-0.438199	5.92859	0.165199	0.668293
nbis-gene-2227	-0.784901	2.93794	0.165515	0.669059
nbis-gene-2742	0.424723	8.28926	0.165848	0.669889
nbis-gene-5007	0.416109	8.17867	0.165997	0.669926
nbis-gene-3633	-0.422971	7.65293	0.166127	0.669926
nbis-gene-4437	0.475027	5.34494	0.16624	0.669926
nbis-gene-2804	1.15628	0.329696	0.16644	0.670221
nbis-gene-3272	-0.435754	6.05202	0.166587	0.6703
nbis-gene-2568	-0.440856	5.06538	0.166792	0.670397
nbis-gene-1641	-0.43829	5.7886	0.166866	0.670397
nbis-gene-4541	0.426424	10.9846	0.167077	0.67073
nbis-gene-3986	-0.421226	11.18	0.167455	0.671735
nbis-gene-4388	0.421612	6.19437	0.167625	0.671799
nbis-gene-3812	0.469041	4.57381	0.167924	0.671799
nbis-gene-3743	-0.510308	7.44897	0.168063	0.671799
nbis-gene-2673	-0.443353	5.75664	0.168229	0.671799
nbis-gene-2991	-0.450142	7.49778	0.16825	0.671799
nbis-gene-4156	-0.421143	6.48911	0.168454	0.671799
nbis-gene-7	-2.0266	-0.702003	0.168612	0.671799
nbis-gene-5131	-0.455925	4.95386	0.168678	0.671799
nbis-gene-5149	-0.435275	5.69507	0.168725	0.671799
nbis-gene-2352	0.514058	7.26554	0.168748	0.671799
nbis-gene-2741	0.435697	8.63753	0.169269	0.673365
nbis-gene-2302	0.468088	4.67499	0.16967	0.674113
nbis-gene-1186	-0.4275	6.75287	0.169841	0.674113
nbis-gene-221	0.644558	3.43538	0.169951	0.674113
nbis-gene-2155	0.541133	6.03141	0.170032	0.674113
nbis-gene-196	0.463185	6.2218	0.170121	0.674113
nbis-gene-1020	-0.424897	7.63125	0.170326	0.674113
nbis-gene-1711	0.613811	3.26165	0.170643	0.674113
nbis-gene-599	0.435089	8.69088	0.17071	0.674113
nbis-gene-1617	-0.688785	2.575	0.170736	0.674113
nbis-gene-2359	0.473371	4.49687	0.170739	0.674113
nbis-gene-2450	-0.705495	2.55602	0.171244	0.675195
nbis-gene-3186	0.593507	4.68086	0.171402	0.675195
nbis-gene-4873	0.439166	6.98037	0.171496	0.675195
nbis-gene-102	-0.485152	4.7913	0.171551	0.675195
nbis-gene-2211	0.458337	5.46087	0.17188	0.675195
nbis-gene-1915	0.429086	6.35128	0.1721	0.675195
nbis-gene-4871	-0.447589	5.51256	0.172328	0.675195
nbis-gene-3491	-1.10698	0.829379	0.172418	0.675195
nbis-gene-86	-0.511719	6.15968	0.172478	0.675195
nbis-gene-4085	-1.04806	1.2992	0.172651	0.675195
nbis-gene-2190	0.484482	4.23381	0.172678	0.675195
nbis-gene-2138	0.48022	4.7693	0.172756	0.675195
nbis-gene-3068	-0.478833	4.90749	0.173079	0.675195
nbis-gene-3806	-0.434892	5.35217	0.173292	0.675195
nbis-gene-1133	0.418006	6.68176	0.173321	0.675195
nbis-gene-1690	-0.451696	4.91637	0.173443	0.675195
nbis-gene-4159	-0.454875	6.33987	0.173759	0.675195
nbis-gene-3823	0.536343	5.02292	0.173788	0.675195
nbis-gene-2860	-0.431921	9.19257	0.173834	0.675195
nbis-gene-1207	0.435192	6.92962	0.173867	0.675195
nbis-gene-1176	-0.908854	1.82943	0.173884	0.675195
nbis-gene-2793	-0.746576	2.18	0.173922	0.675195
nbis-gene-3646	0.592841	3.50655	0.174071	0.675195
nbis-gene-817	0.560687	6.03843	0.174165	0.675195
nbis-gene-2286	0.900368	1.17407	0.174223	0.675195
nbis-gene-4897	0.48749	7.16716	0.174489	0.675729
nbis-gene-521	-0.492764	7.77484	0.174682	0.675967
nbis-gene-511	0.413457	6.36101	0.174932	0.675967
nbis-gene-2570	-0.498062	5.8384	0.174936	0.675967
nbis-gene-2769	-0.419693	7.23256	0.175081	0.67603
nbis-gene-5001	-0.420432	7.6925	0.175724	0.678015
nbis-gene-3798	-0.419407	9.33377	0.176154	0.678536
nbis-gene-834	-0.438277	9.93554	0.176191	0.678536
nbis-gene-3616	0.428072	5.78361	0.176247	0.678536
nbis-gene-2475	-0.418508	6.88965	0.17643	0.678747
nbis-gene-2384	-0.478485	5.3378	0.17691	0.679427
nbis-gene-3518	0.518003	4.40655	0.176954	0.679427
nbis-gene-529	-0.50382	4.84645	0.176995	0.679427
nbis-gene-3941	-0.455188	4.83197	0.177446	0.680663
nbis-gene-4730	0.450653	9.63305	0.178227	0.682165
nbis-gene-2984	0.51847	7.75993	0.17825	0.682165
nbis-gene-1415	-0.472254	4.73199	0.178257	0.682165
nbis-gene-2220	0.466966	4.7952	0.178391	0.682165
nbis-gene-3287	0.436402	6.13328	0.178486	0.682165
nbis-gene-8	-0.675888	2.60892	0.178921	0.682512
nbis-gene-3267	-0.425731	5.85835	0.179083	0.682512
nbis-gene-608	-0.840948	8.7727	0.179088	0.682512
nbis-gene-4918	-0.42131	6.3621	0.179096	0.682512
nbis-gene-1002	-0.697641	2.24535	0.179632	0.684059
nbis-gene-3277	-0.431752	5.91678	0.179905	0.684569
nbis-gene-4047	0.406365	7.79827	0.180138	0.684569
nbis-gene-1797	0.421309	9.6468	0.180247	0.684569
nbis-gene-4204	-0.649417	3.20137	0.1803	0.684569
nbis-gene-1340	-0.628678	3.17846	0.180417	0.684569
nbis-gene-301	-0.429104	7.17507	0.180982	0.68622
nbis-gene-1049	-0.721445	2.56874	0.181158	0.686391
nbis-gene-2464	0.620052	7.7304	0.181352	0.68663
nbis-gene-470	0.404761	12.8928	0.181793	0.687096
nbis-gene-3980	-0.414952	8.37228	0.18187	0.687096
nbis-gene-913	-0.727215	2.88992	0.181889	0.687096
nbis-gene-1323	-0.508138	5.36895	0.181998	0.687096
nbis-gene-2761	-0.43721	6.41082	0.182159	0.687211
nbis-gene-3759	0.438328	4.91241	0.182525	0.688101
nbis-gene-1822	-0.417431	7.33297	0.182957	0.688724
nbis-gene-4014	-0.6673	2.76905	0.183049	0.688724
nbis-gene-3154	0.628637	5.22183	0.183147	0.688724
nbis-gene-2144	-0.42425	6.62042	0.183362	0.688724
nbis-gene-872	-0.412087	10.0319	0.183454	0.688724
nbis-gene-3318	-0.657967	2.89218	0.183588	0.688724
nbis-gene-261	-0.500975	6.44447	0.18366	0.688724
nbis-gene-2097	-0.424141	6.01884	0.183738	0.688724
nbis-gene-462	0.401898	6.4574	0.184213	0.689202
nbis-gene-2888	0.494433	6.66741	0.184437	0.689202
nbis-gene-3228	0.418786	7.0616	0.184473	0.689202
nbis-gene-4792	-0.41664	6.66295	0.18457	0.689202
nbis-gene-1178	-0.411826	6.4523	0.184596	0.689202
nbis-gene-3949	-0.610158	3.29355	0.184652	0.689202
nbis-gene-4630	-0.463478	7.64389	0.185326	0.690324
nbis-gene-209	-0.635715	2.96433	0.185346	0.690324
nbis-gene-3832	0.418408	5.80711	0.185347	0.690324
nbis-gene-4950	-0.429451	7.03702	0.185974	0.690834
nbis-gene-4287	-0.438264	5.15932	0.186	0.690834
nbis-gene-1698	0.606922	6.15299	0.186068	0.690834
nbis-gene-3896	-0.689328	3.19646	0.186165	0.690834
nbis-gene-2787	-0.618031	2.9188	0.186217	0.690834
nbis-gene-1122	-0.510777	4.17484	0.186477	0.690834
nbis-gene-4896	0.419127	5.75051	0.186531	0.690834
nbis-gene-4753	0.444763	5.88498	0.186652	0.690834
nbis-gene-2820	-1.22885	0.146637	0.186666	0.690834
nbis-gene-1726	-0.432352	5.41488	0.186838	0.690984
nbis-gene-2704	-0.411883	5.77008	0.18707	0.691206
nbis-gene-363	-0.435818	4.97341	0.18716	0.691206
nbis-gene-3954	-0.429934	5.30004	0.187327	0.691337
nbis-gene-992	0.484418	6.24094	0.187739	0.692371
nbis-gene-5242	-0.446873	4.75509	0.187908	0.692507
nbis-gene-1414	-0.503034	3.88478	0.188111	0.692609
nbis-gene-3362	-0.448865	5.71213	0.188313	0.692609
nbis-gene-2912	-0.456756	4.50694	0.188331	0.692609
nbis-gene-1370	-0.538364	7.7813	0.188636	0.692669
nbis-gene-651	-0.445929	4.92427	0.188788	0.692669
nbis-gene-3157	0.399001	6.49948	0.188844	0.692669
nbis-gene-294	-0.660375	3.14418	0.18896	0.692669
nbis-gene-1387	0.700192	2.54939	0.189045	0.692669
nbis-gene-4929	-0.392142	7.97629	0.189316	0.692669
nbis-gene-4223	0.410762	8.3342	0.189356	0.692669
nbis-gene-1681	-0.447621	6.50837	0.189401	0.692669
nbis-gene-3921	-0.467119	4.75405	0.18965	0.693099
nbis-gene-5105	0.451268	4.60492	0.189873	0.693433
nbis-gene-1579	-0.455671	5.27759	0.190017	0.693475
nbis-gene-2727	0.403632	7.50445	0.190259	0.693876
nbis-gene-2356	-0.402237	6.68939	0.190657	0.694847
nbis-gene-3433	-0.455207	5.1385	0.190814	0.694852
nbis-gene-4801	0.441648	6.03496	0.190922	0.694852
nbis-gene-5072	0.406016	8.21401	0.191525	0.69616
nbis-gene-4019	-0.555666	8.29524	0.191547	0.69616
nbis-gene-445	-0.611612	2.84639	0.192075	0.697599
nbis-gene-1904	0.542066	5.24796	0.192544	0.698507
nbis-gene-2025	0.446576	4.89752	0.192591	0.698507
nbis-gene-1385	0.426217	5.1503	0.192832	0.69866
nbis-gene-4555	0.405539	6.22793	0.193186	0.69866
nbis-gene-1262	0.409741	11.5516	0.193223	0.69866
nbis-gene-3870	0.427793	7.35339	0.193326	0.69866
nbis-gene-1823	0.419117	6.01987	0.19351	0.69866
nbis-gene-2310	0.388247	8.07513	0.193604	0.69866
nbis-gene-2061	-0.420793	5.1743	0.193693	0.69866
nbis-gene-1028	0.564006	3.51882	0.193774	0.69866
nbis-gene-5186	-0.434397	5.14127	0.193829	0.69866
nbis-gene-2277	0.429184	10.3918	0.194107	0.698787
nbis-gene-77	-0.447677	5.36474	0.194205	0.698787
nbis-gene-3494	-1.57127	-0.339702	0.194263	0.698787
nbis-gene-547	0.545683	6.138	0.194691	0.699849
nbis-gene-4735	0.394643	6.65936	0.195009	0.700515
nbis-gene-910	-1.28179	-0.15004	0.19577	0.701249
nbis-gene-2515	0.479394	4.80792	0.1958	0.701249
nbis-gene-3770	0.421404	7.61222	0.19586	0.701249
nbis-gene-1881	0.409903	6.03097	0.19597	0.701249
nbis-gene-2484	0.391495	8.27932	0.19607	0.701249
nbis-gene-268	-0.540226	4.78553	0.196175	0.701249
nbis-gene-5141	0.41399	7.77739	0.196343	0.701249
nbis-gene-3255	-0.460568	7.45871	0.196699	0.701249
nbis-gene-604	0.507221	3.92461	0.196855	0.701249
nbis-gene-3655	-0.408001	6.08511	0.196879	0.701249
nbis-gene-1015	0.401369	7.9327	0.196998	0.701249
nbis-gene-1635	0.497103	4.00865	0.197217	0.701249
nbis-gene-1279	0.434871	4.63809	0.197328	0.701249
nbis-gene-4650	0.43053	5.83365	0.197382	0.701249
nbis-gene-5023	-0.400485	7.66688	0.197412	0.701249
nbis-gene-2497	-0.49987	3.91868	0.197475	0.701249
nbis-gene-3102	-0.412643	5.9069	0.197664	0.701249
nbis-gene-3189	-0.509083	4.43888	0.197691	0.701249
nbis-gene-526	-0.424285	8.84367	0.197747	0.701249
nbis-gene-5111	-0.398852	8.92447	0.19805	0.701788
nbis-gene-314	-0.423026	7.73246	0.198166	0.701788
nbis-gene-1165	0.406598	7.81805	0.198479	0.702422
nbis-gene-1922	-0.475238	4.27059	0.198655	0.702574
nbis-gene-1200	-0.456461	5.26391	0.198899	0.702962
nbis-gene-2612	-0.807487	1.51974	0.199344	0.702983
nbis-gene-4249	0.395769	9.09921	0.199345	0.702983
nbis-gene-2832	0.645122	4.06309	0.19948	0.702983
nbis-gene-336	-0.441945	5.29265	0.199549	0.702983
nbis-gene-4360	-0.412768	5.06239	0.199573	0.702983
nbis-gene-3531	-0.406785	6.44483	0.199724	0.703045
nbis-gene-3182	-0.451843	5.88391	0.2002	0.70425
nbis-gene-3148	-0.576217	3.35263	0.200919	0.705049
nbis-gene-2975	-0.480259	4.59888	0.200974	0.705049
nbis-gene-564	0.386795	8.55856	0.201089	0.705049
nbis-gene-3071	-0.438274	6.92049	0.201338	0.705049
nbis-gene-2372	-0.417146	5.2237	0.201392	0.705049
nbis-gene-4586	0.448534	4.44359	0.20141	0.705049
nbis-gene-985	0.388942	11.3516	0.201487	0.705049
nbis-gene-3790	-0.396719	8.30827	0.201649	0.705049
nbis-gene-993	-0.402612	8.56024	0.201958	0.705049
nbis-gene-438	-0.400271	7.64228	0.201969	0.705049
nbis-gene-4281	0.407279	8.08344	0.202118	0.705049
nbis-gene-4983	0.384478	9.08742	0.202126	0.705049
nbis-gene-3554	0.616432	2.58339	0.20217	0.705049
nbis-gene-3709	0.388551	6.66435	0.202532	0.705841
nbis-gene-4842	-0.401674	5.53855	0.203351	0.707974
nbis-gene-1678	0.430152	4.59889	0.203546	0.707974
nbis-gene-3203	0.392959	9.75652	0.203882	0.707974
nbis-gene-1762	0.449741	5.80019	0.203902	0.707974
nbis-gene-785	-0.408225	5.31277	0.204001	0.707974
nbis-gene-5177	-0.509981	4.16798	0.204062	0.707974
nbis-gene-3418	-0.680644	2.74223	0.204086	0.707974
nbis-gene-5104	-0.471595	4.20441	0.204378	0.708521
nbis-gene-1662	0.387274	7.54802	0.204514	0.708525
nbis-gene-4998	-0.502751	3.83738	0.206025	0.71329
nbis-gene-5247	-0.388664	9.67997	0.206518	0.713585
nbis-gene-4695	-0.454416	7.20977	0.206523	0.713585
nbis-gene-735	0.486584	7.2586	0.206563	0.713585
nbis-gene-1348	-0.538459	8.35461	0.206653	0.713585
nbis-gene-3875	-0.389014	7.02155	0.207074	0.714569
nbis-gene-2949	-0.420425	5.07587	0.207412	0.714708
nbis-gene-473	0.536667	7.85118	0.207521	0.714708
nbis-gene-934	0.385357	8.42796	0.207618	0.714708
nbis-gene-2216	0.393593	5.91885	0.207791	0.714708
nbis-gene-212	-0.950067	1.62794	0.207862	0.714708
nbis-gene-1867	-0.404979	6.75395	0.208043	0.714708
nbis-gene-3472	0.469483	6.78488	0.208066	0.714708
nbis-gene-573	-0.409199	5.41692	0.208346	0.715187
nbis-gene-3434	-0.467852	4.16088	0.208477	0.715187
nbis-gene-535	-0.381576	6.41452	0.208853	0.715687
nbis-gene-1246	0.384676	8.7382	0.20924	0.715687
nbis-gene-562	0.390759	7.22087	0.209605	0.715687
nbis-gene-3073	0.383173	6.38134	0.209626	0.715687
nbis-gene-2395	-0.440295	5.23565	0.209909	0.715687
nbis-gene-4301	0.396207	8.6037	0.209924	0.715687
nbis-gene-4439	0.554076	3.20287	0.210093	0.715687
nbis-gene-808	0.45702	4.0083	0.210217	0.715687
nbis-gene-2891	-0.475618	4.08139	0.210361	0.715687
nbis-gene-2424	-0.423097	4.60515	0.210414	0.715687
nbis-gene-4349	0.399456	5.82176	0.210494	0.715687
nbis-gene-3263	0.413323	4.79	0.210691	0.715687
nbis-gene-1623	0.681815	3.32105	0.210705	0.715687
nbis-gene-2839	-0.540138	3.45493	0.210943	0.715687
nbis-gene-368	0.630935	3.23282	0.211141	0.715687
nbis-gene-2284	0.394379	10.591	0.211164	0.715687
nbis-gene-524	-0.387077	5.62622	0.211254	0.715687
nbis-gene-2361	0.453693	4.07859	0.211325	0.715687
nbis-gene-1439	0.658515	4.24116	0.2114	0.715687
nbis-gene-2954	-0.416727	5.68384	0.211761	0.715687
nbis-gene-4490	0.384041	7.14332	0.211958	0.715687
nbis-gene-825	0.383867	6.40964	0.212175	0.715687
nbis-gene-1848	-0.401271	6.12013	0.212507	0.715687
nbis-gene-4160	-0.455218	5.15216	0.212635	0.715687
nbis-gene-4803	-0.514973	3.5938	0.212665	0.715687
nbis-gene-4810	-0.380736	8.15475	0.212722	0.715687
nbis-gene-4288	-0.408739	4.88996	0.212749	0.715687
nbis-gene-5153	-0.401008	6.90712	0.212909	0.715687
nbis-gene-3069	-0.453092	4.73268	0.212978	0.715687
nbis-gene-1942	-0.613452	3.35215	0.213036	0.715687
nbis-gene-976	0.379805	9.43635	0.213251	0.715687
nbis-gene-2890	-0.492796	3.74337	0.213407	0.715687
nbis-gene-3782	0.65493	2.13624	0.213567	0.715687
nbis-gene-3998	0.381504	6.99445	0.213741	0.715687
nbis-gene-3455	-0.518743	3.72005	0.213794	0.715687
nbis-gene-1562	-0.622216	3.09826	0.213853	0.715687
nbis-gene-5089	0.391304	7.92419	0.213886	0.715687
nbis-gene-4391	0.385781	7.64401	0.213913	0.715687
nbis-gene-4128	-0.411192	4.95898	0.21393	0.715687
nbis-gene-4247	-0.400567	6.73877	0.214259	0.716332
nbis-gene-691	-0.511177	4.00618	0.214603	0.717024
nbis-gene-4009	0.473599	5.23005	0.214907	0.717205
nbis-gene-2345	0.4176	6.54182	0.21493	0.717205
nbis-gene-333	0.430639	5.81016	0.216501	0.721839
nbis-gene-2014	0.438403	6.29301	0.216876	0.721839
nbis-gene-3125	0.398188	6.3357	0.216982	0.721839
nbis-gene-2479	-0.409961	6.77744	0.217026	0.721839
nbis-gene-4419	0.393076	5.33995	0.217058	0.721839
nbis-gene-5097	-0.468244	6.62289	0.217142	0.721839
nbis-gene-3369	0.38766	7.26188	0.217699	0.722944
nbis-gene-3524	-0.535086	3.79385	0.217765	0.722944
nbis-gene-4004	-0.450255	4.89264	0.217887	0.722944
nbis-gene-3897	0.555615	4.12031	0.218258	0.723719
nbis-gene-1097	-0.419196	7.07546	0.218623	0.724145
nbis-gene-3849	0.434048	4.46524	0.218681	0.724145
nbis-gene-2173	-0.498137	3.75949	0.218799	0.724145
nbis-gene-1513	-0.606051	2.60104	0.219207	0.725038
nbis-gene-553	-0.385066	7.72993	0.219597	0.725708
nbis-gene-1551	-0.696934	2.29079	0.219821	0.725708
nbis-gene-3200	0.374042	9.30546	0.219981	0.725708
nbis-gene-2064	-0.571796	3.73223	0.22012	0.725708
nbis-gene-1407	-0.531504	3.72868	0.220126	0.725708
nbis-gene-4994	-0.379933	7.05686	0.220238	0.725708
nbis-gene-452	-0.380956	6.27819	0.220592	0.726422
nbis-gene-4359	-0.390888	5.14435	0.221047	0.726461
nbis-gene-1625	-0.391329	5.9009	0.22105	0.726461
nbis-gene-1027	-0.394866	6.53427	0.221095	0.726461
nbis-gene-622	-0.507509	3.99844	0.221157	0.726461
nbis-gene-4737	0.386395	6.84983	0.221685	0.726463
nbis-gene-2295	0.378069	8.8853	0.221767	0.726463
nbis-gene-71	-0.388938	5.20569	0.221826	0.726463
nbis-gene-3802	0.558932	9.05816	0.221939	0.726463
nbis-gene-3222	0.381863	5.33236	0.221962	0.726463
nbis-gene-4634	-0.436744	4.56558	0.221986	0.726463
nbis-gene-455	-0.402751	5.1786	0.222908	0.728678
nbis-gene-2225	-0.388765	6.02728	0.22294	0.728678
nbis-gene-4120	0.541703	3.89236	0.223477	0.729979
nbis-gene-83	-0.624484	2.81457	0.223807	0.730604
nbis-gene-2135	0.412957	7.48165	0.223991	0.730751
nbis-gene-10	-0.528118	3.30885	0.224359	0.731496
nbis-gene-4484	0.372817	7.15984	0.224513	0.731545
nbis-gene-3639	-0.379005	6.20479	0.224856	0.73192
nbis-gene-2386	-0.41348	4.54479	0.224906	0.73192
nbis-gene-1851	-0.380291	7.53351	0.225255	0.732601
nbis-gene-5101	-0.474389	4.30898	0.225565	0.732754
nbis-gene-305	0.45709	4.80239	0.225702	0.732754
nbis-gene-1349	-0.440996	9.17317	0.22572	0.732754
nbis-gene-941	-0.372044	6.25741	0.226961	0.735124
nbis-gene-1333	-0.547009	3.20279	0.226988	0.735124
nbis-gene-3577	0.793986	1.4509	0.227339	0.735124
nbis-gene-300	-0.374373	5.44806	0.227452	0.735124
nbis-gene-4239	-0.371144	8.53085	0.227466	0.735124
nbis-gene-3480	-0.50245	3.99786	0.227509	0.735124
nbis-gene-944	0.377477	7.66206	0.227591	0.735124
nbis-gene-258	-0.515272	4.53502	0.227592	0.735124
nbis-gene-2467	-0.483529	4.08973	0.228008	0.735124
nbis-gene-672	-0.367401	6.40795	0.2281	0.735124
nbis-gene-920	-0.667478	2.18126	0.228115	0.735124
nbis-gene-306	0.40167	5.79106	0.228166	0.735124
nbis-gene-220	0.476178	4.34451	0.228267	0.735124
nbis-gene-576	0.372379	9.89497	0.228792	0.736083
nbis-gene-4739	0.467188	4.52777	0.228845	0.736083
nbis-gene-3051	0.408275	8.62229	0.229077	0.73638
nbis-gene-1747	-0.47257	4.44209	0.229539	0.73695
nbis-gene-2024	0.372266	7.36419	0.229555	0.73695
nbis-gene-3254	0.411631	4.68457	0.229675	0.73695
nbis-gene-3006	0.420776	8.22193	0.230095	0.737848
nbis-gene-4056	-0.376036	9.01309	0.230388	0.737956
nbis-gene-1297	0.572894	3.02578	0.23041	0.737956
nbis-gene-1065	-0.555832	3.00693	0.230684	0.738061
nbis-gene-4740	0.370397	7.08733	0.231044	0.738061
nbis-gene-2900	-0.396548	6.37416	0.231351	0.738061
nbis-gene-539	-0.537595	4.3256	0.231357	0.738061
nbis-gene-3611	-0.413519	6.41671	0.231635	0.738061
nbis-gene-2609	0.779333	1.1282	0.231687	0.738061
nbis-gene-3769	-0.387284	7.2046	0.231699	0.738061
nbis-gene-3082	0.363075	8.14559	0.231852	0.738061
nbis-gene-3290	0.449617	4.08077	0.231888	0.738061
nbis-gene-3360	-0.380866	7.85831	0.231959	0.738061
nbis-gene-5051	-0.503961	3.40317	0.231986	0.738061
nbis-gene-1135	0.364283	7.6505	0.232208	0.738321
nbis-gene-3293	0.473421	5.47227	0.232466	0.738634
nbis-gene-4209	-0.463307	5.50807	0.232607	0.738634
nbis-gene-339	-0.392073	11.0021	0.232998	0.738634
nbis-gene-4575	0.550413	7.92636	0.233001	0.738634
nbis-gene-1709	-0.419012	4.39952	0.233052	0.738634
nbis-gene-3845	-0.402573	7.45143	0.233149	0.738634
nbis-gene-777	0.479747	6.85174	0.233932	0.738878
nbis-gene-3466	-0.668857	2.26038	0.233937	0.738878
nbis-gene-4138	-0.526786	3.11222	0.233945	0.738878
nbis-gene-4953	0.370701	8.14536	0.234035	0.738878
nbis-gene-392	-0.525494	4.18695	0.234245	0.738878
nbis-gene-4823	0.476158	3.69714	0.234327	0.738878
nbis-gene-3914	-0.369487	6.07245	0.23437	0.738878
nbis-gene-3648	0.410955	4.86905	0.234503	0.738878
nbis-gene-4147	0.377724	6.58996	0.234571	0.738878
nbis-gene-848	-0.392185	5.89048	0.234631	0.738878
nbis-gene-377	0.517973	3.22215	0.234815	0.738915
nbis-gene-1366	-0.400171	4.896	0.234924	0.738915
nbis-gene-1761	-0.37825	5.81979	0.235383	0.739562
nbis-gene-4025	-0.401184	5.37132	0.235411	0.739562
nbis-gene-32	-0.71531	1.96692	0.235654	0.739884
nbis-gene-1293	0.893914	0.727153	0.235815	0.739947
nbis-gene-1417	0.939764	0.708174	0.236953	0.743006
nbis-gene-4243	0.419227	6.88815	0.237304	0.743006
nbis-gene-606	-0.438215	6.33621	0.237419	0.743006
nbis-gene-4885	-0.374602	5.62119	0.237573	0.743006
nbis-gene-2438	0.411201	4.60417	0.237748	0.743006
nbis-gene-3702	0.483639	4.86056	0.237794	0.743006
nbis-gene-4526	-0.435048	4.84708	0.237835	0.743006
nbis-gene-4221	0.365369	10.0582	0.23792	0.743006
nbis-gene-1230	-0.473717	3.88194	0.238366	0.743846
nbis-gene-2641	0.397122	9.84028	0.238472	0.743846
nbis-gene-4895	0.366336	7.29836	0.238958	0.74492
nbis-gene-2849	-0.376741	5.09367	0.23947	0.745666
nbis-gene-2719	-0.474397	4.07901	0.239481	0.745666
nbis-gene-857	0.362752	8.02143	0.239816	0.746267
nbis-gene-1264	0.436075	11.8595	0.240183	0.746926
nbis-gene-4938	0.376921	5.89007	0.240496	0.746926
nbis-gene-2179	0.598948	2.60652	0.240519	0.746926
nbis-gene-1837	0.395546	9.76167	0.240707	0.746926
nbis-gene-982	0.406502	6.14872	0.241107	0.746926
nbis-gene-284	0.403167	5.02711	0.241152	0.746926
nbis-gene-4103	-0.494994	3.53378	0.241218	0.746926
nbis-gene-3055	0.469502	3.96827	0.241316	0.746926
nbis-gene-1683	0.354637	8.33269	0.24139	0.746926
nbis-gene-4976	0.373312	6.24694	0.241448	0.746926
nbis-gene-4142	0.391815	5.15847	0.241738	0.747384
nbis-gene-1663	-0.42791	4.65683	0.242354	0.748848
nbis-gene-3934	-0.726276	1.38484	0.242546	0.749001
nbis-gene-3632	-0.422158	7.41831	0.243022	0.749971
nbis-gene-1495	-1.06075	0.622154	0.243423	0.749971
nbis-gene-1811	-0.370653	5.50486	0.243588	0.749971
nbis-gene-3718	-0.363357	7.75093	0.243645	0.749971
nbis-gene-2938	0.359824	8.19135	0.243659	0.749971
nbis-gene-3652	0.37208	6.64737	0.243716	0.749971
nbis-gene-2960	0.354023	10.2661	0.244418	0.751515
nbis-gene-1316	-0.456616	3.97417	0.244503	0.751515
nbis-gene-3692	0.495025	7.06863	0.244658	0.751551
nbis-gene-3212	-0.515809	3.40435	0.245489	0.753663
nbis-gene-2006	0.391858	8.35205	0.246267	0.755288
nbis-gene-3495	-1.24433	-0.233402	0.246305	0.755288
nbis-gene-2578	0.519499	6.30137	0.246605	0.755688
nbis-gene-1374	0.387823	6.04648	0.2468	0.755688
nbis-gene-1948	-0.580707	2.57403	0.246937	0.755688
nbis-gene-5065	-0.408779	4.96218	0.247143	0.755688
nbis-gene-1770	0.448067	7.22831	0.247154	0.755688
nbis-gene-5193	-0.368007	5.38997	0.247419	0.756058
nbis-gene-1470	-0.893339	0.835825	0.247811	0.756817
nbis-gene-5	0.506267	3.46831	0.247983	0.756902
nbis-gene-1769	-0.355392	8.35541	0.249022	0.759552
nbis-gene-3233	-0.36506	6.36047	0.24914	0.759552
nbis-gene-4173	-0.59897	2.49805	0.249319	0.759658
nbis-gene-4089	0.474535	3.44028	0.249536	0.759867
nbis-gene-2451	-0.44041	5.2205	0.249677	0.759867
nbis-gene-2881	-0.559598	2.62774	0.249932	0.760203
nbis-gene-264	-0.690028	1.87844	0.25016	0.760346
nbis-gene-4168	-0.379202	5.99453	0.250268	0.760346
nbis-gene-3458	-0.367694	6.8606	0.25063	0.760614
nbis-gene-5201	-0.38369	4.78897	0.250766	0.760614
nbis-gene-178	-1.04551	0.498908	0.25079	0.760614
nbis-gene-3548	-0.603798	2.70889	0.251345	0.76182
nbis-gene-2611	-0.585693	2.57317	0.251497	0.76182
nbis-gene-4157	-0.36138	7.42521	0.251951	0.76182
nbis-gene-1700	0.374416	4.94356	0.252014	0.76182
nbis-gene-4947	0.352136	7.46854	0.25202	0.76182
nbis-gene-447	0.39985	5.25719	0.252358	0.76182
nbis-gene-346	0.388135	5.42847	0.252592	0.76182
nbis-gene-3304	-0.751762	2.60761	0.252847	0.76182
nbis-gene-3032	-0.367715	8.76426	0.253029	0.76182
nbis-gene-3582	-0.751481	1.47765	0.253083	0.76182
nbis-gene-1582	-0.57188	3.00932	0.253132	0.76182
nbis-gene-3749	0.351787	8.69895	0.253293	0.76182
nbis-gene-3987	-0.464085	3.85075	0.253445	0.76182
nbis-gene-259	-0.389333	4.72643	0.253669	0.76182
nbis-gene-2868	0.711452	1.50622	0.253886	0.76182
nbis-gene-64	0.471836	6.94435	0.254181	0.76182
nbis-gene-3236	-0.379903	5.73387	0.254285	0.76182
nbis-gene-1391	0.730731	1.5656	0.254498	0.76182
nbis-gene-378	-0.391855	4.80746	0.254664	0.76182
nbis-gene-4866	-0.587467	2.97183	0.25467	0.76182
nbis-gene-548	0.411395	4.08369	0.254694	0.76182
nbis-gene-4491	-0.393207	4.63679	0.254772	0.76182
nbis-gene-5136	0.363099	5.40666	0.254834	0.76182
nbis-gene-4590	-0.370349	6.40903	0.254942	0.76182
nbis-gene-3289	0.386415	5.10461	0.254998	0.76182
nbis-gene-4618	0.35336	8.45652	0.255043	0.76182
nbis-gene-2368	0.430508	4.13592	0.255099	0.76182
nbis-gene-3584	-0.725847	2.2301	0.255463	0.762475
nbis-gene-4148	0.358277	6.73396	0.256082	0.763015
nbis-gene-742	-0.349952	8.11304	0.256237	0.763015
nbis-gene-4972	0.362703	7.62674	0.256534	0.763015
nbis-gene-1116	-0.462319	4.0798	0.256543	0.763015
nbis-gene-2790	0.397488	5.69665	0.256588	0.763015
nbis-gene-667	-0.376834	5.38108	0.256662	0.763015
nbis-gene-5095	-0.540149	2.77834	0.256776	0.763015
nbis-gene-3593	-0.396089	5.50079	0.256819	0.763015
nbis-gene-903	0.345756	10.1359	0.256995	0.763015
nbis-gene-4746	0.45918	9.33152	0.257095	0.763015
nbis-gene-246	-0.635685	2.37909	0.25799	0.764831
nbis-gene-2601	0.465813	3.90497	0.257998	0.764831
nbis-gene-3894	-0.411547	4.18896	0.258835	0.766474
nbis-gene-413	-0.382711	4.98423	0.258844	0.766474
nbis-gene-2862	0.577289	3.79949	0.260222	0.769729
nbis-gene-43	-0.345494	7.57403	0.260235	0.769729
nbis-gene-492	0.343017	10.2344	0.260458	0.769884
nbis-gene-1827	0.371512	6.27932	0.260652	0.769884
nbis-gene-1972	-0.354132	6.49757	0.260727	0.769884
nbis-gene-1456	-0.384393	4.60854	0.261399	0.771095
nbis-gene-2747	0.53485	5.06044	0.261432	0.771095
nbis-gene-4748	0.344594	7.33094	0.261577	0.771095
nbis-gene-388	-0.592529	2.76079	0.262068	0.771245
nbis-gene-2521	-0.457261	4.12855	0.26211	0.771245
nbis-gene-939	-0.340577	6.6404	0.262223	0.771245
nbis-gene-4143	0.359704	10.927	0.262288	0.771245
nbis-gene-2652	-0.349569	7.4951	0.262361	0.771245
nbis-gene-3117	0.351111	7.35857	0.262731	0.771859
nbis-gene-2487	-0.371262	10.0011	0.262864	0.771859
nbis-gene-1212	0.359976	8.0518	0.263185	0.772371
nbis-gene-4521	-0.509858	3.32267	0.263679	0.77317
nbis-gene-1053	0.97519	-0.542674	0.263799	0.77317
nbis-gene-2072	-0.710008	2.04694	0.264035	0.77317
nbis-gene-4169	0.558326	9.66572	0.26413	0.77317
nbis-gene-2311	0.343791	8.36423	0.264225	0.77317
nbis-gene-380	-0.527871	2.79797	0.264339	0.77317
nbis-gene-3817	0.363757	6.90802	0.26462	0.773318
nbis-gene-3451	0.39669	8.67651	0.264828	0.773318
nbis-gene-4216	0.527382	3.48789	0.264831	0.773318
nbis-gene-1525	0.361922	5.5713	0.265047	0.773519
nbis-gene-3256	-0.399424	6.26299	0.265287	0.773791
nbis-gene-4624	0.342019	6.21352	0.265749	0.774708
nbis-gene-912	-0.607643	2.38147	0.265971	0.774927
nbis-gene-4451	-0.339985	5.56061	0.266515	0.776034
nbis-gene-3506	-0.510893	2.91983	0.266778	0.776034
nbis-gene-4934	-0.372293	8.15227	0.26683	0.776034
nbis-gene-4649	-0.380471	5.60309	0.266965	0.776034
nbis-gene-2341	0.356388	8.23706	0.267185	0.776034
nbis-gene-2128	-0.587269	3.10364	0.267236	0.776034
nbis-gene-5052	-0.349816	7.35591	0.267425	0.776152
nbis-gene-2694	0.350943	10.5132	0.26777	0.776413
nbis-gene-5006	0.368023	7.88204	0.267859	0.776413
nbis-gene-4164	0.371693	6.38887	0.268085	0.776413
nbis-gene-128	0.342795	6.39107	0.268105	0.776413
nbis-gene-1714	-0.440307	4.00172	0.268563	0.777207
nbis-gene-3259	-0.3686	5.82199	0.268675	0.777207
nbis-gene-4324	0.333514	8.35691	0.269511	0.779195
nbis-gene-1405	-0.402221	6.37944	0.269873	0.779516
nbis-gene-4566	-0.625199	3.15217	0.270039	0.779516
nbis-gene-2670	0.35887	6.84733	0.270131	0.779516
nbis-gene-3355	-0.39867	4.60894	0.270214	0.779516
nbis-gene-3253	0.36573	7.05228	0.27048	0.779855
nbis-gene-328	-0.372831	8.88346	0.270789	0.779934
nbis-gene-3156	0.564215	2.69427	0.270804	0.779934
nbis-gene-984	0.482954	3.7217	0.270989	0.780038
nbis-gene-1075	0.40128	4.02517	0.271537	0.781188
nbis-gene-5074	0.339663	6.24935	0.271693	0.781211
nbis-gene-3710	0.336131	6.66033	0.272004	0.781677
nbis-gene-1314	-0.508534	2.94793	0.272323	0.782011
nbis-gene-2114	-0.41582	4.5229	0.272418	0.782011
nbis-gene-4546	0.345688	5.33685	0.272794	0.782404
nbis-gene-2941	-0.362324	6.95211	0.273099	0.782404
nbis-gene-3994	0.459554	3.54588	0.273321	0.782404
nbis-gene-3150	-0.360184	5.73751	0.273357	0.782404
nbis-gene-1629	0.499891	3.00928	0.273517	0.782404
nbis-gene-4461	-0.610016	2.59918	0.273534	0.782404
nbis-gene-4136	-0.548092	2.58027	0.273596	0.782404
nbis-gene-4178	-0.438096	4.66792	0.274015	0.782427
nbis-gene-519	-0.659667	1.89098	0.274061	0.782427
nbis-gene-2303	-0.655971	3.46973	0.274602	0.782427
nbis-gene-5103	-0.348222	9.23668	0.274808	0.782427
nbis-gene-1429	4.04428	-1.74189	0.27497	0.782427
nbis-gene-1032	-0.414269	5.83108	0.275147	0.782427
nbis-gene-2823	-4.00321	-1.34812	0.275331	0.782427
nbis-gene-247	-0.539446	3.18879	0.275612	0.782427
nbis-gene-650	0.397663	6.30171	0.275812	0.782427
nbis-gene-716	0.38104	8.14375	0.275905	0.782427
nbis-gene-2908	0.430949	4.43679	0.275942	0.782427
nbis-gene-618	-0.400924	6.11592	0.275966	0.782427
nbis-gene-4838	0.333135	9.15493	0.276056	0.782427
nbis-gene-4181	-0.330441	8.3527	0.276094	0.782427
nbis-gene-2237	-0.337679	7.1349	0.276136	0.782427
nbis-gene-2771	-0.364566	4.78331	0.276154	0.782427
nbis-gene-2083	-0.372783	5.21584	0.276175	0.782427
nbis-gene-2919	0.330535	8.35036	0.276668	0.782427
nbis-gene-2532	-0.485693	4.00386	0.276772	0.782427
nbis-gene-4457	0.35168	6.84339	0.276865	0.782427
nbis-gene-1130	0.341087	8.18012	0.277118	0.782427
nbis-gene-940	-0.333501	6.56361	0.277208	0.782427
nbis-gene-4505	0.443925	3.53222	0.277287	0.782427
nbis-gene-3804	-0.43859	4.43359	0.277305	0.782427
nbis-gene-3122	-0.334645	6.6313	0.277324	0.782427
nbis-gene-2057	-0.338878	9.11735	0.277517	0.782553
nbis-gene-2795	-1.17775	0.141017	0.277785	0.782889
nbis-gene-118	-0.723248	2.12557	0.277945	0.782921
nbis-gene-2252	-0.336559	7.21103	0.278398	0.783542
nbis-gene-565	0.351642	8.27236	0.278464	0.783542
nbis-gene-4710	-0.649248	2.069	0.279248	0.784967
nbis-gene-4374	0.376918	7.31529	0.279268	0.784967
nbis-gene-4694	-0.414876	4.05514	0.279538	0.785306
nbis-gene-4092	-0.586763	2.37821	0.280022	0.785339
nbis-gene-544	0.340931	8.29587	0.280102	0.785339
nbis-gene-865	-0.353515	6.80097	0.280134	0.785339
nbis-gene-434	-0.519829	4.39458	0.280148	0.785339
nbis-gene-2204	0.331186	8.2097	0.280369	0.785361
nbis-gene-2559	0.336218	5.83128	0.280454	0.785361
nbis-gene-239	-1.06492	0.0406685	0.280628	0.785431
nbis-gene-3400	0.374069	8.46983	0.281096	0.785528
nbis-gene-386	0.358208	5.11838	0.281134	0.785528
nbis-gene-3111	0.345204	5.29136	0.281192	0.785528
nbis-gene-1360	-0.411414	6.13936	0.28126	0.785528
nbis-gene-3904	-0.424283	3.84526	0.281749	0.785591
nbis-gene-3608	0.349002	6.36604	0.281824	0.785591
nbis-gene-2794	0.558304	2.0074	0.281825	0.785591
nbis-gene-3973	-0.479758	3.79826	0.281881	0.785591
nbis-gene-555	-0.35026	6.58742	0.282056	0.785664
nbis-gene-2762	-0.522513	3.14993	0.282558	0.786644
nbis-gene-2944	0.327561	11.6859	0.282861	0.786919
nbis-gene-5063	0.377483	4.6112	0.282963	0.786919
nbis-gene-2152	-0.33581	5.54384	0.283105	0.786919
nbis-gene-1445	-0.562041	2.86927	0.283637	0.787842
nbis-gene-2159	0.394846	4.01354	0.283737	0.787842
nbis-gene-2564	-0.340467	6.89432	0.283956	0.788035
nbis-gene-25	-0.339513	5.65819	0.284215	0.788337
nbis-gene-4907	0.433018	3.60735	0.284646	0.789115
nbis-gene-4867	-0.327538	5.54225	0.285257	0.790393
nbis-gene-119	-0.729184	1.20635	0.285588	0.790893
nbis-gene-1286	0.362694	4.75964	0.285998	0.790946
nbis-gene-63	0.438268	6.789	0.286029	0.790946
nbis-gene-1732	-0.355903	7.26446	0.286131	0.790946
nbis-gene-4268	0.334895	6.83127	0.286229	0.790946
nbis-gene-2068	-0.443923	3.89477	0.286385	0.790946
nbis-gene-2711	-0.417081	4.96597	0.286509	0.790946
nbis-gene-4770	-0.330561	5.43322	0.286775	0.791257
nbis-gene-3953	0.339299	6.97598	0.287058	0.791257
nbis-gene-2202	0.411907	7.6363	0.287073	0.791257
nbis-gene-2369	0.539477	2.8349	0.287449	0.791652
nbis-gene-1595	-0.525623	2.74709	0.287542	0.791652
nbis-gene-3321	-0.336306	5.6403	0.287851	0.791652
nbis-gene-3526	-0.409836	5.0638	0.287941	0.791652
nbis-gene-3382	-0.469278	3.79137	0.287969	0.791652
nbis-gene-4368	-0.435744	3.64508	0.288255	0.791981
nbis-gene-3755	-0.651953	1.59465	0.288702	0.791981
nbis-gene-1725	-0.340833	5.0271	0.288821	0.791981
nbis-gene-24	0.367443	6.73161	0.288846	0.791981
nbis-gene-1219	-0.349051	4.93117	0.288876	0.791981
nbis-gene-2127	-0.375112	4.3892	0.289125	0.791981
nbis-gene-3890	-0.343567	7.2926	0.289152	0.791981
nbis-gene-3583	-0.457128	3.28336	0.289436	0.791981
nbis-gene-3916	-0.390409	4.23113	0.28955	0.791981
nbis-gene-4079	0.339864	5.01897	0.28978	0.791981
nbis-gene-1569	-0.696391	2.8894	0.289872	0.791981
nbis-gene-2824	-1.17822	0.672484	0.289896	0.791981
nbis-gene-183	-0.499141	3.27522	0.290106	0.792142
nbis-gene-367	0.324132	5.54375	0.290693	0.792897
nbis-gene-2329	0.341251	9.22902	0.290782	0.792897
nbis-gene-1962	-0.352735	5.25812	0.290834	0.792897
nbis-gene-3015	-0.341966	10.8547	0.29116	0.793012
nbis-gene-3292	-0.34859	6.20656	0.29132	0.793012
nbis-gene-2246	0.400473	10.6238	0.291522	0.793012
nbis-gene-2175	-0.602114	2.44962	0.291603	0.793012
nbis-gene-4086	-0.468866	3.80411	0.291778	0.793012
nbis-gene-5155	-0.343844	5.24311	0.291847	0.793012
nbis-gene-1967	-0.350611	4.84185	0.291932	0.793012
nbis-gene-4853	-0.331088	6.53411	0.292693	0.793587
nbis-gene-302	-0.406828	4.6213	0.292739	0.793587
nbis-gene-412	-0.364264	4.56409	0.292743	0.793587
nbis-gene-124	0.523584	6.46876	0.292832	0.793587
nbis-gene-5106	-0.340858	5.09391	0.293071	0.793587
nbis-gene-3479	-0.416381	4.45546	0.293234	0.793587
nbis-gene-2119	-0.32807	6.14033	0.293326	0.793587
nbis-gene-4442	0.349613	9.37918	0.293507	0.793587
nbis-gene-2217	0.344871	4.93494	0.293563	0.793587
nbis-gene-234	-0.374688	4.86356	0.293653	0.793587
nbis-gene-1756	0.318574	9.0792	0.294039	0.794222
nbis-gene-5197	-0.346334	8.40016	0.294558	0.794623
nbis-gene-569	-0.366747	4.36145	0.294591	0.794623
nbis-gene-4127	-0.337739	5.23069	0.29464	0.794623
nbis-gene-5148	-0.397201	4.17356	0.294991	0.79516
nbis-gene-1987	-0.464917	3.65188	0.2957	0.795835
nbis-gene-3525	-0.371645	5.24909	0.295853	0.795835
nbis-gene-4588	-0.330092	6.12863	0.295914	0.795835
nbis-gene-208	-0.754578	1.53774	0.29603	0.795835
nbis-gene-2779	0.58169	2.20505	0.296225	0.795835
nbis-gene-1453	0.658639	1.64089	0.296595	0.795835
nbis-gene-3510	-0.658629	2.00784	0.296613	0.795835
nbis-gene-1742	0.32516	5.85616	0.296619	0.795835
nbis-gene-4244	0.331631	7.43268	0.296928	0.795835
nbis-gene-4250	-0.555534	3.1063	0.297033	0.795835
nbis-gene-4213	-0.418681	5.03272	0.297344	0.795835
nbis-gene-772	0.419142	6.84864	0.297354	0.795835
nbis-gene-1727	0.324543	6.8907	0.297457	0.795835
nbis-gene-1354	-0.425976	6.64683	0.297524	0.795835
nbis-gene-280	-0.734251	1.82055	0.297624	0.795835
nbis-gene-927	0.366868	5.02307	0.297662	0.795835
nbis-gene-2026	0.347988	5.0207	0.297917	0.79611
nbis-gene-1171	0.321592	9.37306	0.298194	0.796446
nbis-gene-4833	0.418174	4.07172	0.298349	0.796456
nbis-gene-2759	-0.544881	2.48495	0.298665	0.796584
nbis-gene-4728	0.32244	10.4372	0.2987	0.796584
nbis-gene-48	-0.329771	5.41879	0.299056	0.797129
nbis-gene-4225	-0.36859	4.53317	0.299281	0.79719
nbis-gene-5076	0.329064	10.6892	0.299606	0.79719
nbis-gene-2482	0.346521	6.63241	0.299644	0.79719
nbis-gene-5085	-0.315753	8.08382	0.299726	0.79719
nbis-gene-1718	-0.627392	1.82343	0.299955	0.79719
nbis-gene-1181	0.32315	6.29228	0.299989	0.79719
nbis-gene-2642	0.431058	11.2832	0.300399	0.797365
nbis-gene-2040	-0.384133	6.62926	0.300486	0.797365
nbis-gene-2039	-0.352332	5.63251	0.300617	0.797365
nbis-gene-3206	0.32553	7.33725	0.300787	0.797365
nbis-gene-1051	-0.343004	4.96166	0.300812	0.797365
nbis-gene-2354	0.34149	7.14758	0.300975	0.797393
nbis-gene-1469	0.538329	2.5175	0.301281	0.797802
nbis-gene-5188	0.411271	7.57112	0.301805	0.798788
nbis-gene-3083	0.377478	6.16771	0.302682	0.799992
nbis-gene-2242	-0.324239	6.15405	0.302743	0.799992
nbis-gene-1149	0.489148	4.2601	0.302906	0.799992
nbis-gene-4637	0.330149	7.42246	0.302959	0.799992
nbis-gene-2125	-0.325286	5.44927	0.303093	0.799992
nbis-gene-2792	-0.384081	4.42262	0.303298	0.799992
nbis-gene-4594	0.422317	3.5116	0.303325	0.799992
nbis-gene-3341	0.30707	8.13926	0.303569	0.800235
nbis-gene-4725	0.327035	10.1044	0.303776	0.800379
nbis-gene-2637	0.621214	1.89582	0.304143	0.800946
nbis-gene-4367	0.328874	7.34602	0.304542	0.801595
nbis-gene-3176	0.324439	5.8358	0.30485	0.802004
[truncated: 3,260 more rows]
