# Supplementary material for: Microbial Consortia and Mixed Plastic Waste: Pangenomic Analysis Reveals Potential for Degradation of Multiple Plastic Types via Previously Identified PET Degrading Bacteria
Source: Int J Mol Sci. 2022 May 17;23(10):5612. doi: 10.3390/ijms23105612 (PMC9146961; doi:10.3390/ijms23105612)
Supplement: Supplementary file 1 [file ijms-23-05612-s001.zip › File S4/EDGR Transcripts/9.1_edgr_DE_filt.csv]

	logFC	logCPM	PValue	FDR			nbis-gene-5089	6.206587526	1.448522595	0.024417827	0.481921511
							nbis-gene-4307	5.211643392	2.870137727	8.23E-06	0.009003463
							nbis-gene-4834	4.791713677	1.797830844	0.007232831	0.268250528
							nbis-gene-153	4.367269637	1.509295225	0.010351573	0.32410767
							nbis-gene-1387	3.766011772	1.665826298	0.034852321	0.556394727
							nbis-gene-1670	3.673258372	2.060113574	0.004907807	0.227708182
							nbis-gene-4666	3.605704244	1.567347607	0.040230219	0.599208328
							nbis-gene-4634	3.415144487	2.091468247	0.036387732	0.57164291
							nbis-gene-2665	3.275458504	1.717794745	0.031084408	0.527759195
							nbis-gene-2390	3.137580161	3.567078604	0.00169403	0.143052746
							nbis-gene-231	2.895633486	2.324094382	0.017471804	0.410586942
							nbis-gene-233	2.85608092	2.328017298	0.029857757	0.521069255
							nbis-gene-3118	2.852488347	2.329273537	0.022666067	0.465724104
							nbis-gene-3877	2.757805973	3.149269152	0.002875342	0.179792134
							nbis-gene-4957	2.681721586	2.200671758	0.047064047	0.616430864
							nbis-gene-266	2.667188203	2.198128499	0.038257752	0.585868706
							nbis-gene-1356	2.59901462	8.244669193	2.20E-09	1.20E-05
							nbis-gene-5223	2.489621042	3.040486852	0.00906711	0.302255414
							nbis-gene-131	2.477582374	3.240436862	0.00184987	0.143052746
							nbis-gene-4734	2.444641201	5.140676255	0.000125072	0.047066109
							nbis-gene-4927	2.351922458	2.079609262	0.045657183	0.616430864
							nbis-gene-4840	2.337693601	4.262201095	0.000132082	0.047066109
							nbis-gene-117	2.306343966	2.587403431	0.016818472	0.410262146
							nbis-gene-4848	2.204028304	4.237488018	0.000248357	0.064655726
							nbis-gene-3742	2.132483282	3.450325934	0.003773788	0.202267651
							nbis-gene-3191	1.951826399	14.60011106	2.70E-07	0.000736685
							nbis-gene-223	1.900372385	3.588854657	0.006315511	0.25202116
							nbis-gene-1432	1.86369059	2.774686752	0.048520638	0.626942436
							nbis-gene-1800	1.774495692	4.708270459	0.000466666	0.077655487
							nbis-gene-832	1.762814457	4.739112058	0.001639994	0.143052746
							nbis-gene-2650	1.649968686	11.22340076	0.000104619	0.047066109
							nbis-gene-2528	1.627224402	3.540137757	0.043026697	0.607698485
							nbis-gene-499	1.616470916	4.885371628	0.001779804	0.143052746
							nbis-gene-2375	1.566074749	4.55862649	0.003168032	0.183912308
							nbis-gene-2819	1.541643286	3.568657911	0.024100614	0.479120207
							nbis-gene-2798	1.521282736	5.12099686	0.005154299	0.229093917
							nbis-gene-1877	1.50868821	5.689366041	0.000837949	0.09746954
							nbis-gene-4629	1.47283057	3.499741933	0.037904953	0.582096569
							nbis-gene-2320	1.471393572	4.731914454	0.004638955	0.224423162
							nbis-gene-2800	1.440869898	8.172146995	0.000137746	0.047066109
							nbis-gene-3735	1.429814647	4.011313409	0.019663661	0.436322426
							nbis-gene-757	1.392621886	4.583977436	0.017472099	0.410586942
							nbis-gene-3719	1.386812326	4.207711946	0.025766761	0.492541546
							nbis-gene-3733	1.384337032	6.378790028	0.00095558	0.104483127
							nbis-gene-3176	1.360932522	14.7956022	9.47E-05	0.047066109
							nbis-gene-3713	1.360393793	4.530106329	0.027329171	0.509926891
							nbis-gene-2084	1.347488305	10.69192723	0.004092857	0.209118223
							nbis-gene-4974	1.346207438	8.011376753	0.019563264	0.436322426
							nbis-gene-650	1.342414095	4.565903568	0.01688476	0.410262146
							nbis-gene-1357	1.340441302	12.2729976	8.91E-05	0.047066109
							nbis-gene-3173	1.31509709	11.30331163	0.000338019	0.076997846
							nbis-gene-3180	1.314150477	12.0438806	0.000222813	0.060905884
							nbis-gene-3178	1.307846428	10.94177337	0.000167625	0.048231955
							nbis-gene-2301	1.305022468	11.49344712	0.000656167	0.092860491
							nbis-gene-2646	1.289670035	10.40447795	0.000166953	0.048231955
							nbis-gene-5512	1.282834461	4.889685229	0.00855774	0.298428268
							nbis-gene-1939	1.279280057	9.386660881	0.000451008	0.077655487
							nbis-gene-175	1.269761663	5.307111396	0.004689984	0.224423162
							nbis-gene-3899	1.268512461	4.222715556	0.025646174	0.491956602
							nbis-gene-2532	1.262832227	4.440430943	0.019349016	0.436322426
							nbis-gene-4750	1.259585406	8.825495473	0.001132526	0.1183562
							nbis-gene-4747	1.257310686	8.594679524	0.000389906	0.077655487
							nbis-gene-1185	1.255757274	6.411386781	0.00382487	0.203015191
							nbis-gene-2645	1.2530758	13.42899068	0.000631827	0.092860491
							nbis-gene-3199	1.248809009	12.73037661	0.000396064	0.077655487
							nbis-gene-4074	1.24534657	5.773718675	0.004599218	0.224423162
							nbis-gene-3746	1.241243925	4.495502526	0.02957566	0.521069255
							nbis-gene-896	1.232022422	4.049115928	0.041101724	0.599208328
							nbis-gene-4904	1.220866187	5.960301978	0.006444128	0.25401649
							nbis-gene-307	1.215895731	5.367602574	0.040446707	0.599208328
							nbis-gene-2329	1.211052125	5.187509507	0.02506633	0.486470622
							nbis-gene-2143	1.209655324	4.626317795	0.028005819	0.513865003
							nbis-gene-980	1.206118701	11.22840222	0.000468745	0.077655487
							nbis-gene-3722	1.205546205	5.022570322	0.011222274	0.333738812
							nbis-gene-3195	1.185670744	11.69532899	0.000764565	0.097206424
							nbis-gene-935	1.181660868	7.520350529	0.003483777	0.196348565
							nbis-gene-2964	1.154878811	12.09888646	0.004088468	0.209118223
							nbis-gene-4954	1.15366601	4.579999957	0.024571264	0.483205406
							nbis-gene-3193	1.152138818	13.96527447	0.000831922	0.09746954
							nbis-gene-1094	1.140955926	4.914064677	0.034491231	0.55396889
							nbis-gene-3181	1.140701939	12.17577251	0.000830675	0.09746954
							nbis-gene-585	1.130174273	6.244761233	0.031025493	0.527759195
							nbis-gene-3645	1.129029992	5.04958315	0.016070419	0.40971181
							nbis-gene-3900	1.12872948	10.65597348	0.00095515	0.104483127
							nbis-gene-1523	1.126805015	12.52649783	0.02274526	0.465724104
							nbis-gene-2388	1.12429091	5.854046222	0.012607507	0.36058409
							nbis-gene-3188	1.118187888	12.70725763	0.001270333	0.121840546
							nbis-gene-3675	1.117851497	10.2631819	0.001242651	0.121313757
							nbis-gene-5314	1.107022094	6.230728225	0.010856329	0.332785134
							nbis-gene-2859	1.089164101	4.573436444	0.039791062	0.594365392
							nbis-gene-5514	1.08835794	6.053748721	0.007276199	0.268250528
							nbis-gene-3194	1.088135718	10.003421	0.002207674	0.156972594
							nbis-gene-4144	1.084670169	10.89078306	0.003957308	0.206043846
							nbis-gene-2300	1.082234219	11.23113431	0.002222599	0.156972594
							nbis-gene-3185	1.073020619	13.18832132	0.003706653	0.202267651
							nbis-gene-3200	1.069978779	12.04875315	0.005304774	0.232009599
							nbis-gene-3196	1.067828473	13.10072241	0.001863688	0.143052746
							nbis-gene-2847	1.06593601	6.718814018	0.007033932	0.267730287
							nbis-gene-3630	1.065895995	4.379858257	0.048083915	0.622925979
							nbis-gene-4487	1.05264513	10.94735694	0.002520232	0.164025068
							nbis-gene-2413	1.047156741	7.655421398	0.004720809	0.224423162
							nbis-gene-3174	1.046376422	13.74187241	0.001952175	0.14503791
							nbis-gene-1892	1.04615366	4.67926575	0.049355123	0.628961438
							nbis-gene-1578	1.045531023	8.781830116	0.005018384	0.227708182
							nbis-gene-1337	1.041578378	7.853991925	0.005998304	0.246561876
							nbis-gene-2960	1.03759082	11.27183279	0.002329151	0.158247664
							nbis-gene-1934	1.035953655	10.21511361	0.002992699	0.179792134
							nbis-gene-3204	1.030895096	13.30572071	0.007673479	0.278399497
							nbis-gene-3203	1.030618165	13.57996641	0.002971623	0.179792134
							nbis-gene-4854	1.020970268	5.099027459	0.027920573	0.513865003
							nbis-gene-4754	1.017340223	5.069469705	0.027925906	0.513865003
							nbis-gene-5190	1.012579679	8.524842338	0.00361546	0.201691019
							nbis-gene-5336	1.01110203	6.792831415	0.007100609	0.267730287
							nbis-gene-3179	1.009190661	12.04258301	0.003043943	0.180883007
							nbis-gene-1111	1.007601469	6.457338206	0.020136073	0.440335647
							nbis-gene-2725	1.005642101	5.915234151	0.047357045	0.616430864
							nbis-gene-3929	1.004783508	5.983710841	0.013239878	0.373134131
							nbis-gene-409	1.001651539	7.524319273	0.006301851	0.25202116
							nbis-gene-4110	1.000275008	4.725547672	0.045933002	0.616430864
							nbis-gene-5390	0.995832452	5.431862969	0.022484613	0.465618857
							nbis-gene-4971	0.994460937	5.290754305	0.028895169	0.519109471
							nbis-gene-3206	0.994301063	12.30287666	0.003143584	0.183912308
							nbis-gene-4143	0.988165389	7.741834203	0.00720515	0.268250528
							nbis-gene-2732	0.975789487	14.82139875	0.00710095	0.267730287
							nbis-gene-4631	0.975204932	5.401692661	0.04542366	0.616430864
							nbis-gene-4850	0.965074774	8.609450541	0.010954353	0.332785134
							nbis-gene-5129	0.96223793	9.615067838	0.005940062	0.246561876
							nbis-gene-3186	0.960619822	11.85408434	0.00506309	0.227708182
							nbis-gene-2082	0.956872145	12.51622449	0.005843351	0.246561876
							nbis-gene-2550	0.950617825	5.407822054	0.032801878	0.54177603
							nbis-gene-1521	0.949640903	12.86843528	0.0049683	0.227708182
							nbis-gene-3183	0.948243512	8.339094062	0.015529116	0.404274649
							nbis-gene-3718	0.940128728	6.630608118	0.012348064	0.357179187
							nbis-gene-2963	0.927230409	7.806584871	0.035237467	0.558386177
							nbis-gene-2965	0.925379585	11.87127473	0.006598709	0.257679587
							nbis-gene-4767	0.922202195	6.067917542	0.020862653	0.450663914
							nbis-gene-3898	0.918208501	7.017392775	0.012663645	0.36058409
							nbis-gene-4759	0.918175762	7.521490594	0.016190949	0.40971181
							nbis-gene-5312	0.917963336	6.201746201	0.029950788	0.521069255
							nbis-gene-1531	0.90935356	10.85213847	0.009552544	0.309016307
							nbis-gene-163	0.909059303	5.903375082	0.028104195	0.513865003
							nbis-gene-2298	0.892785591	7.886847595	0.011414236	0.337306102
							nbis-gene-2234	0.889855697	8.34929402	0.032995182	0.543327289
							nbis-gene-5311	0.888317963	8.761145664	0.010150631	0.320771686
							nbis-gene-4758	0.887806799	7.135332636	0.015810472	0.407716284
							nbis-gene-1884	0.884002363	11.41063952	0.019605167	0.436322426
							nbis-gene-4757	0.872705875	12.58107066	0.010734233	0.331548316
							nbis-gene-2314	0.866304425	6.008930391	0.033174731	0.543685412
							nbis-gene-3205	0.851807215	12.80122402	0.029526009	0.521069255
							nbis-gene-1098	0.846136072	7.937230649	0.026653563	0.502465618
							nbis-gene-3805	0.844666898	6.519957277	0.046410361	0.616430864
							nbis-gene-3190	0.844528265	13.60162899	0.023220468	0.470870564
							nbis-gene-3678	0.840940298	5.737875838	0.04267154	0.607698485
							nbis-gene-122	0.831514976	6.370425141	0.038797264	0.589483538
							nbis-gene-5162	0.820248797	6.266948762	0.035021544	0.556577847
							nbis-gene-3869	0.816181551	7.704042435	0.032460868	0.541774172
							nbis-gene-5130	0.815406583	12.41510938	0.028686859	0.517594249
							nbis-gene-2299	0.807752373	11.4410047	0.0204354	0.445100934
							nbis-gene-850	0.805113247	9.634099198	0.022107384	0.465583759
							nbis-gene-3166	0.803687223	10.16468065	0.023133312	0.470870564
							nbis-gene-3177	0.796825748	11.71038903	0.018333887	0.41763067
							nbis-gene-3189	0.793223621	13.02424868	0.043434668	0.608593777
							nbis-gene-478	0.788144383	6.335560145	0.046233515	0.616430864
							nbis-gene-2651	0.784894155	9.449173142	0.033215827	0.543685412
							nbis-gene-3707	0.748045542	8.435909029	0.04642559	0.616430864
							nbis-gene-3634	0.741455961	9.971963822	0.04429746	0.610010611
							nbis-gene-2647	0.741009229	6.861396929	0.045948973	0.616430864
							nbis-gene-1099	0.734644172	7.297509601	0.041717593	0.600371393
							nbis-gene-3810	0.73271446	8.51231014	0.049284037	0.628961438
							nbis-gene-4445	0.712381433	9.001953448	0.037705505	0.582096569
							nbis-gene-3591	0.710428423	13.00206458	0.035535635	0.561483579
							nbis-gene-5187	0.706768137	8.606019088	0.04045581	0.599208328
							nbis-gene-4041	0.702680483	9.601977286	0.043035612	0.607698485
							nbis-gene-1536	0.693310162	9.356447817	0.045287751	0.616430864
							nbis-gene-1532	0.692019793	8.787915308	0.046014475	0.616430864
nbis-gene-3465	-0.785577403	8.694698178	0.031719333	0.533567974
nbis-gene-2803	-0.798948084	7.966007795	0.028521398	0.517594249
nbis-gene-3854	-0.829947353	7.501367922	0.027697582	0.513865003
nbis-gene-1301	-0.842729406	7.458650553	0.024802073	0.484260475
nbis-gene-2170	-0.84908224	6.089751315	0.04164056	0.600371393
nbis-gene-1645	-0.876042464	7.817450692	0.017949566	0.410586942
nbis-gene-3050	-0.884243017	7.175293142	0.021079964	0.450663914
nbis-gene-1828	-0.905853264	5.577755361	0.046185711	0.616430864
nbis-gene-335	-0.910201262	5.510266388	0.042387472	0.606629081
nbis-gene-4130	-0.942199576	5.165081226	0.044879107	0.616269704
nbis-gene-2771	-0.957876791	5.710653179	0.043135404	0.607698485
nbis-gene-2755	-0.985289232	8.886029976	0.008309531	0.29498834
nbis-gene-5165	-1.002421976	6.307652884	0.019479302	0.436322426
nbis-gene-5454	-1.010451828	5.003804168	0.040944183	0.599208328
nbis-gene-1644	-1.011761877	5.622138086	0.030023197	0.521069255
nbis-gene-2998	-1.012072812	5.180239434	0.030624839	0.524846378
nbis-gene-2848	-1.01761581	4.76930813	0.043095843	0.607698485
nbis-gene-277	-1.024457967	5.723866382	0.027165862	0.508615642
nbis-gene-2051	-1.024893552	5.486393473	0.02517796	0.486470622
nbis-gene-669	-1.025022083	5.378769225	0.046689288	0.616430864
nbis-gene-4773	-1.038421464	10.83387144	0.005877517	0.246561876
nbis-gene-3930	-1.044734715	5.554601574	0.032588745	0.541774172
nbis-gene-1633	-1.044927826	5.383893427	0.041270767	0.600072564
nbis-gene-593	-1.046118723	7.700865105	0.005010791	0.227708182
nbis-gene-5222	-1.046164166	4.829415692	0.043747425	0.608593777
nbis-gene-4315	-1.046176249	6.234319032	0.009374042	0.305611503
nbis-gene-5254	-1.052472306	6.032718831	0.016405027	0.40971181
nbis-gene-4875	-1.054717126	6.123407573	0.013353936	0.374389586
nbis-gene-1264	-1.05631275	5.748535106	0.016581331	0.40971181
nbis-gene-3354	-1.057906338	4.659060906	0.038843523	0.589483538
nbis-gene-1115	-1.062426252	7.41896706	0.007740392	0.278399497
nbis-gene-2094	-1.066328836	8.648524365	0.002344624	0.158247664
nbis-gene-603	-1.067702916	4.755287022	0.04514142	0.616430864
nbis-gene-2448	-1.07315465	6.759387336	0.005748796	0.245536462
nbis-gene-3532	-1.073834559	9.735680182	0.002239594	0.156972594
nbis-gene-1928	-1.074525347	5.952308409	0.009196257	0.304702663
nbis-gene-2406	-1.079163797	9.081924468	0.007957836	0.284349609
nbis-gene-3977	-1.081258642	5.355896658	0.030300793	0.523134036
nbis-gene-1980	-1.086165422	5.126601973	0.022400995	0.465618857
nbis-gene-949	-1.099875012	6.640620682	0.016238383	0.40971181
nbis-gene-2563	-1.104844564	10.072783	0.001717649	0.143052746
nbis-gene-3786	-1.112176758	5.342370155	0.023653872	0.473769213
nbis-gene-3581	-1.126713211	4.601650019	0.0437794	0.608593777
nbis-gene-165	-1.134178933	5.629687824	0.047140053	0.616430864
nbis-gene-3829	-1.134846942	4.932157675	0.021130088	0.450663914
nbis-gene-334	-1.148484491	4.71814935	0.02922012	0.521069255
nbis-gene-1470	-1.155299327	8.6738226	0.001169057	0.1183562
nbis-gene-4843	-1.165974196	5.550315582	0.008560718	0.298428268
nbis-gene-1215	-1.177897054	6.726472979	0.002470226	0.162707555
nbis-gene-4037	-1.184938342	6.244235773	0.012009588	0.350981166
nbis-gene-3104	-1.193183522	4.755473368	0.032702666	0.541774172
nbis-gene-2756	-1.199559371	8.694096039	0.001369002	0.126853119
nbis-gene-1218	-1.209990333	7.39212441	0.024707468	0.484142388
nbis-gene-4278	-1.212837604	5.495319688	0.025271201	0.486470622
nbis-gene-5245	-1.228629853	5.041523625	0.016111284	0.40971181
nbis-gene-5167	-1.229764716	5.355167621	0.016355393	0.40971181
nbis-gene-594	-1.250427654	5.050274634	0.01551751	0.404274649
nbis-gene-110	-1.262233656	4.209529422	0.041872985	0.600838863
nbis-gene-1795	-1.262674603	4.845078436	0.014750241	0.399205779
nbis-gene-5054	-1.271517869	4.283774278	0.034908248	0.556394727
nbis-gene-844	-1.282658226	8.119774876	0.002047586	0.149255376
nbis-gene-483	-1.297824794	4.300142758	0.041730589	0.600371393
nbis-gene-1287	-1.303282159	5.587849292	0.005963759	0.246561876
nbis-gene-1714	-1.31059878	4.244370489	0.043240298	0.607698485
nbis-gene-2789	-1.316230668	7.029490596	0.002444831	0.162707555
nbis-gene-1372	-1.316619713	9.782684949	0.00508147	0.227708182
nbis-gene-4195	-1.317833631	5.063555412	0.009863826	0.31717554
nbis-gene-2790	-1.321794678	7.745695369	0.000835334	0.09746954
nbis-gene-1151	-1.321899101	5.144798611	0.006817507	0.26247401
nbis-gene-4991	-1.322137688	4.256504961	0.04696532	0.616430864
nbis-gene-941	-1.329166952	5.747885445	0.017147971	0.410586942
nbis-gene-578	-1.338242638	4.591965696	0.026404343	0.499489764
nbis-gene-564	-1.343939998	4.02481611	0.037542341	0.582096569
nbis-gene-2350	-1.348105222	6.992915102	0.001856374	0.143052746
nbis-gene-444	-1.354337121	3.946348491	0.036782719	0.575484832
nbis-gene-2975	-1.359658741	7.09754971	0.000288323	0.068533111
nbis-gene-5346	-1.36946844	4.423361412	0.022611326	0.465724104
nbis-gene-4802	-1.372013561	4.135806529	0.033886688	0.551364654
nbis-gene-3618	-1.378326985	5.701122529	0.004468669	0.222092858
nbis-gene-2421	-1.388462377	6.921222352	0.000431531	0.077655487
nbis-gene-352	-1.389350759	3.967579897	0.041100974	0.599208328
nbis-gene-3331	-1.402161165	4.064671083	0.034467636	0.55396889
nbis-gene-911	-1.406665418	4.69758143	0.016487852	0.40971181
nbis-gene-3976	-1.420920556	4.64085692	0.017727683	0.410586942
nbis-gene-1423	-1.428314595	5.1408318	0.008763711	0.298428268
nbis-gene-4712	-1.450398882	4.007638374	0.044235117	0.610010611
nbis-gene-1313	-1.452872837	6.276921116	0.000763678	0.097206424
nbis-gene-1812	-1.455982297	5.424056514	0.010414181	0.32410767
nbis-gene-240	-1.459616133	4.020959848	0.031236748	0.528703717
nbis-gene-2346	-1.467851241	4.561316017	0.013472855	0.375232568
nbis-gene-4740	-1.468339173	8.497281178	9.05E-05	0.047066109
nbis-gene-845	-1.469779496	5.568209809	0.004243116	0.214788091
nbis-gene-51	-1.482080337	5.717869281	0.002965146	0.179792134
nbis-gene-2098	-1.50382332	4.443344966	0.019792932	0.436322426
nbis-gene-2422	-1.511167175	4.140257202	0.022427592	0.465618857
nbis-gene-3240	-1.514989247	3.855352192	0.040934239	0.599208328
nbis-gene-2758	-1.522997636	7.875467151	0.000451626	0.077655487
nbis-gene-3146	-1.523653115	7.573516842	8.62E-05	0.047066109
nbis-gene-1624	-1.532579878	3.973792253	0.029668382	0.521069255
nbis-gene-2514	-1.551580275	6.02688743	0.000271979	0.067586866
nbis-gene-1866	-1.559500232	4.26424022	0.009334248	0.305611503
nbis-gene-1059	-1.561596949	3.783556882	0.034401814	0.55396889
nbis-gene-3034	-1.565440034	6.701616801	0.001207975	0.120072725
nbis-gene-2720	-1.577428625	4.101699899	0.017943719	0.410586942
nbis-gene-142	-1.594212375	4.111312845	0.016712225	0.40971181
nbis-gene-5282	-1.60711195	3.414041332	0.047266946	0.616430864
nbis-gene-3647	-1.62208436	3.93438255	0.014308051	0.391110568
nbis-gene-625	-1.634258117	4.230256945	0.02231798	0.465618857
nbis-gene-2580	-1.649449667	3.588448101	0.04397193	0.608593777
nbis-gene-2765	-1.652639244	5.952673301	0.000124325	0.047066109
nbis-gene-2122	-1.66610816	3.604176734	0.032349733	0.541774172
nbis-gene-205	-1.699064858	4.516788613	0.008897715	0.298428268
nbis-gene-1078	-1.714860264	3.777627635	0.024225973	0.47986737
nbis-gene-3282	-1.715541624	4.590362053	0.025258704	0.486470622
nbis-gene-3640	-1.761119081	4.640188556	0.001706482	0.143052746
nbis-gene-839	-1.76227792	3.673547937	0.028960744	0.519109471
nbis-gene-4918	-1.767894282	5.260081882	0.000606488	0.092101883
nbis-gene-2923	-1.775215034	5.475405311	0.000150255	0.048231955
nbis-gene-78	-1.782053683	4.423006991	0.004715198	0.224423162
nbis-gene-3094	-1.806261107	4.804617417	0.00066244	0.092860491
nbis-gene-3103	-1.815454963	3.391550539	0.037875355	0.582096569
nbis-gene-1888	-1.835274559	3.858534158	0.007720694	0.278399497
nbis-gene-868	-1.853729412	5.070690886	0.001040281	0.111514095
nbis-gene-4394	-1.855129848	4.482659417	0.001883994	0.143052746
nbis-gene-3652	-1.870306747	4.004388975	0.005033173	0.227708182
nbis-gene-4874	-1.883622845	8.079623564	0.009978817	0.31717554
nbis-gene-765	-1.887834225	4.234173528	0.003237835	0.184387942
nbis-gene-3036	-1.898954639	3.628744401	0.014136022	0.388349917
nbis-gene-3817	-1.909452624	7.625436527	2.46E-06	0.003361826
nbis-gene-2352	-1.926700823	4.361683311	0.001963198	0.14503791
nbis-gene-4726	-1.940721311	3.085054781	0.03699299	0.576184271
nbis-gene-3449	-1.941783313	4.903261352	0.000530323	0.082836436
nbis-gene-4864	-1.960680769	3.095171361	0.040992717	0.599208328
nbis-gene-1033	-1.997759206	3.972328049	0.009921354	0.31717554
nbis-gene-5456	-2.012657933	3.54238698	0.013907175	0.383992567
nbis-gene-1978	-2.018288518	3.140067185	0.026794154	0.503380205
nbis-gene-670	-2.021522041	3.996051155	0.002326441	0.158247664
nbis-gene-399	-2.027161164	2.894347884	0.0465822	0.616430864
nbis-gene-2719	-2.042931798	3.385381653	0.029795165	0.521069255
nbis-gene-222	-2.050913315	3.382198808	0.015232963	0.404274649
nbis-gene-4737	-2.054602362	4.013653497	0.00645844	0.25401649
nbis-gene-4222	-2.069851128	3.59004195	0.014735031	0.399205779
nbis-gene-2482	-2.071868576	3.404330078	0.017908661	0.410586942
nbis-gene-2757	-2.096419562	7.29049505	1.78E-06	0.003243469
nbis-gene-4778	-2.108631621	2.957169773	0.040692258	0.599208328
nbis-gene-1755	-2.120755153	5.042307365	0.000439555	0.077655487
nbis-gene-299	-2.121007746	3.220314028	0.020122389	0.440335647
nbis-gene-1543	-2.125743688	3.796902016	0.006705814	0.260004856
nbis-gene-4066	-2.14644041	4.432935182	0.000507988	0.08168145
nbis-gene-4530	-2.171781156	2.980380204	0.039213206	0.59057465
nbis-gene-2570	-2.173351203	3.661208773	0.011017763	0.332785134
nbis-gene-1756	-2.195683046	4.246470027	0.001333817	0.125723773
nbis-gene-419	-2.282830034	3.744379273	0.002900843	0.179792134
nbis-gene-632	-2.30136404	4.340203897	0.00156762	0.142836345
nbis-gene-4560	-2.365164286	2.792056778	0.034349823	0.55396889
nbis-gene-5034	-2.398762856	2.823782636	0.021354292	0.452495789
nbis-gene-2611	-2.405550084	2.81762567	0.03937637	0.590872035
nbis-gene-2682	-2.429750454	2.829181692	0.048623302	0.626942436
nbis-gene-843	-2.431218287	4.935925901	0.000388841	0.077655487
nbis-gene-375	-2.438670357	2.860335299	0.017644912	0.410586942
nbis-gene-2635	-2.449025727	3.46109043	0.002868248	0.179792134
nbis-gene-3305	-2.456056327	3.20057371	0.005654557	0.244812067
nbis-gene-3394	-2.479350726	3.206535388	0.015375572	0.404274649
nbis-gene-620	-2.509552521	2.901200866	0.022142268	0.465583759
nbis-gene-3091	-2.549635164	2.935256249	0.017776818	0.410586942
nbis-gene-823	-2.574379439	2.963502336	0.01043405	0.32410767
nbis-gene-5436	-2.587325887	2.524976069	0.041478014	0.600371393
nbis-gene-278	-2.646750275	3.015720597	0.017117532	0.410586942
nbis-gene-109	-2.652948623	3.002363161	0.014972979	0.401261161
nbis-gene-106	-2.708619799	3.046550564	0.008717947	0.298428268
nbis-gene-412	-2.716747921	2.587337782	0.046986018	0.616430864
nbis-gene-2399	-2.725468686	2.612943617	0.028039969	0.513865003
nbis-gene-621	-2.834459278	2.689688102	0.013521276	0.375232568
nbis-gene-3253	-2.872093834	3.514221684	0.001147634	0.1183562
nbis-gene-61	-2.910209203	3.218132715	0.004373712	0.219367738
nbis-gene-5532	-2.989559128	2.800595918	0.011232475	0.333738812
nbis-gene-3448	-3.010796795	3.285419889	0.0017237	0.143052746
nbis-gene-1973	-3.027844166	2.143503934	0.047846476	0.621322291
nbis-gene-3950	-3.032582408	2.850877698	0.007311017	0.268250528
nbis-gene-1009	-3.04889411	2.868107489	0.012069592	0.350981166
nbis-gene-983	-3.050524385	3.313046137	0.001801934	0.143052746
nbis-gene-1706	-3.064872854	2.849764746	0.011187913	0.333738812
nbis-gene-1190	-3.065815317	2.156368794	0.048942396	0.627477602
nbis-gene-4675	-3.091745058	2.178859458	0.037762902	0.582096569
nbis-gene-3999	-3.131852623	2.213297977	0.035693376	0.562350679
nbis-gene-2404	-3.131978799	2.195586886	0.039449112	0.590872035
nbis-gene-54	-3.148383265	2.221718561	0.034553392	0.55396889
nbis-gene-342	-3.173020305	2.242687618	0.029615678	0.521069255
nbis-gene-4884	-3.175281749	2.239048891	0.028500634	0.517594249
nbis-gene-1752	-3.251976048	2.299369815	0.02365813	0.473769213
nbis-gene-2636	-3.27177944	3.486051023	0.000696048	0.094847401
nbis-gene-4356	-3.334289344	2.350381948	0.016680466	0.40971181
nbis-gene-2562	-3.337553139	2.374827264	0.028662442	0.517594249
nbis-gene-3613	-3.341483075	2.36125918	0.017662959	0.410586942
nbis-gene-2754	-3.350264811	2.393307741	0.032637288	0.541774172
nbis-gene-1761	-3.355954295	2.369025333	0.016651345	0.40971181
nbis-gene-2875	-3.370595854	3.103010402	0.002934059	0.179792134
nbis-gene-1689	-3.420229274	2.397186281	0.015675755	0.406158057
nbis-gene-2195	-3.49609917	2.4456764	0.015430345	0.404274649
nbis-gene-135	-3.500571759	2.477367521	0.021185408	0.450663914
nbis-gene-4795	-3.518942672	2.472632418	0.008894332	0.298428268
nbis-gene-1734	-3.553085419	2.47580831	0.019758387	0.436322426
nbis-gene-390	-3.598402582	2.565196559	0.014857159	0.400118656
nbis-gene-746	-3.69428123	2.610956468	0.008867816	0.298428268
nbis-gene-4981	-3.69875473	2.610445985	0.008849467	0.298428268
nbis-gene-694	-3.770124094	2.667215335	0.006208411	0.25202116
nbis-gene-4929	-4.147335038	2.955284574	0.000893639	0.101781787
nbis-gene-5534	-4.233945818	3.005148559	0.001772813	0.143052746
nbis-gene-4917	-4.368844584	4.739453313	0.000113853	0.047066109
nbis-gene-2483	-4.441380878	3.18535773	0.000137653	0.047066109
nbis-gene-2903	-5.323773801	1.508040935	0.043944226	0.608593777
nbis-gene-5386	-5.33525705	1.490559973	0.048783062	0.627477602
nbis-gene-2480	-5.415374406	1.543261024	0.04497743	0.616269704
nbis-gene-1045	-5.446229551	1.554969412	0.049009134	0.627477602
nbis-gene-902	-5.451126514	1.597255116	0.047051412	0.616430864
nbis-gene-408	-5.536507008	1.630861897	0.030527072	0.524816042
nbis-gene-918	-5.549613028	1.616514658	0.03895564	0.589483538
nbis-gene-488	-5.549636063	1.616514658	0.039032932	0.589483538
nbis-gene-3426	-5.55284267	1.655666227	0.033362226	0.544451611
nbis-gene-3491	-5.563743086	1.642031456	0.031378911	0.529470695
nbis-gene-3697	-5.564697013	1.679591339	0.043833226	0.608593777
nbis-gene-356	-5.609813833	1.639268058	0.042773924	0.607698485
nbis-gene-2252	-5.632539007	1.688460218	0.023561173	0.473769213
nbis-gene-599	-5.647801097	1.711760563	0.023905684	0.476979469
nbis-gene-4252	-5.674844631	1.686528716	0.036842819	0.575484832
nbis-gene-789	-5.684455538	1.71023475	0.026175668	0.496883254
nbis-gene-4013	-5.737264056	1.73193326	0.026123582	0.496883254
nbis-gene-3236	-5.747519195	1.754412388	0.019245518	0.436322426
nbis-gene-251	-5.764193681	1.742752577	0.030333545	0.523134036
nbis-gene-3775	-5.772406611	1.765028716	0.020949252	0.450663914
nbis-gene-1945	-5.784437966	1.786575001	0.017207911	0.410586942
nbis-gene-2398	-5.784445312	1.786575001	0.017264013	0.410586942
nbis-gene-4399	-5.797510833	1.775625326	0.023254994	0.470870564
nbis-gene-3975	-5.878362573	1.857763229	0.012493512	0.359484379
nbis-gene-377	-5.926972727	1.828294849	0.046956251	0.616430864
nbis-gene-1972	-5.954772546	1.90634593	0.011537637	0.33911969
nbis-gene-3326	-5.977540519	1.869250436	0.03108336	0.527759195
nbis-gene-4357	-5.996265249	1.925885087	0.009391391	0.305611503
nbis-gene-4656	-6.003559837	1.89875099	0.020855756	0.450663914
nbis-gene-1753	-6.008565815	1.91745241	0.013240904	0.373134131
nbis-gene-4673	-6.050626075	1.918812463	0.029940595	0.521069255
nbis-gene-2393	-6.075375398	1.947019548	0.017548603	0.410586942
nbis-gene-5490	-6.147695084	2.010420039	0.011012194	0.332785134
nbis-gene-4462	-6.1867531	1.995852662	0.038673279	0.589483538
nbis-gene-3391	-6.225850404	2.105894986	0.005687056	0.244812067
nbis-gene-1031	-6.278377216	2.132159805	0.015347059	0.404274649
nbis-gene-3338	-6.37885569	2.184175816	0.003705039	0.202267651
nbis-gene-1133	-6.391611685	2.179308892	0.006288125	0.25202116
nbis-gene-104	-6.476996856	2.28028145	0.008656575	0.298428268
nbis-gene-4930	-6.583154538	2.309889194	0.005299381	0.232009599
nbis-gene-3254	-6.632239632	2.381254083	0.003889123	0.204440733
nbis-gene-3238	-6.76813571	2.447459812	0.003195842	0.183912308
nbis-gene-5384	-6.787733549	2.483920723	0.003772532	0.202267651
nbis-gene-5232	-6.98591047	2.649323598	0.000711312	0.094847401
