# Supplementary material for: Microbial Consortia and Mixed Plastic Waste: Pangenomic Analysis Reveals Potential for Degradation of Multiple Plastic Types via Previously Identified PET Degrading Bacteria
Source: Int J Mol Sci. 2022 May 17;23(10):5612. doi: 10.3390/ijms23105612 (PMC9146961; doi:10.3390/ijms23105612)
Supplement: Supplementary file 1 [file ijms-23-05612-s001.zip › File S4/EDGR Transcripts/9.2_edgr_DE_filt.csv]

	logFC	logCPM	PValue	FDR
nbis-gene-1356	2.59901462037409	8.24466919295293	2.20028302221348e-09	1.20289472824411e-05
nbis-gene-3191	1.95182639860707	14.6001110592121	2.6950249139884e-07	0.000736685060238729
nbis-gene-2757	-2.09641956157249	7.29049504977554	1.77984421352077e-06	0.00324346943843934
nbis-gene-3817	-1.9094526238384	7.62543652742755	2.4597228949593e-06	0.00336182626668562
nbis-gene-4307	5.21164339182889	2.87013772711379	8.23437214308706e-06	0.00900346250125139
nbis-gene-3146	-1.52365311481386	7.57351684216371	8.61701742963187e-05	0.0470661093875466
nbis-gene-1357	1.34044130156447	12.2729976037681	8.90578962187998e-05	0.0470661093875466
nbis-gene-4740	-1.46833917337274	8.49728117760215	9.04957669546086e-05	0.0470661093875466
nbis-gene-3176	1.36093252159612	14.7956022028593	9.47299781637712e-05	0.0470661093875466
nbis-gene-2650	1.64996868644389	11.223400764823	0.000104619078565282	0.0470661093875466
nbis-gene-4917	-4.36884458363146	4.73945331285988	0.000113852834998408	0.0470661093875466
nbis-gene-2765	-1.65263924420655	5.95267330093028	0.000124324992731276	0.0470661093875466
nbis-gene-4734	2.44464120090294	5.14067625544497	0.000125072283981842	0.0470661093875466
nbis-gene-4840	2.33769360124345	4.26220109454992	0.000132081601385067	0.0470661093875466
nbis-gene-2483	-4.44138087790317	3.1853577302092	0.000137653186254912	0.0470661093875466
nbis-gene-2800	1.44086989848966	8.17214699473724	0.000137746067349688	0.0470661093875466
nbis-gene-2923	-1.77521503388345	5.47540531125126	0.000150255435291852	0.0482319554483915
nbis-gene-2646	1.28967003545583	10.4044779530948	0.000166952831510896	0.0482319554483915
nbis-gene-3178	1.30784642805257	10.9417733682977	0.000167625233861247	0.0482319554483915
nbis-gene-3180	1.3141504773673	12.043880599564	0.000222812819991924	0.0609058843447925
nbis-gene-4848	2.20402830365123	4.2374880176988	0.000248357462256007	0.0646557260073137
nbis-gene-2514	-1.55158027534186	6.02688743046169	0.000271979341784535	0.0675868664334571
nbis-gene-2975	-1.35965874074169	7.09754970990881	0.000288322947915607	0.0685331111415054
nbis-gene-3173	1.31509708967314	11.3033116307425	0.000338018714302872	0.0769978462955751
nbis-gene-843	-2.43121828705377	4.93592590127843	0.000388841228133762	0.0776554870848604
nbis-gene-4747	1.2573106858908	8.5946795243126	0.000389905585881736	0.0776554870848604
nbis-gene-3199	1.24880900858744	12.7303766130407	0.000396063934772663	0.0776554870848604
nbis-gene-2421	-1.38846237728237	6.92122235187761	0.000431531324841461	0.0776554870848604
nbis-gene-1755	-2.1207551531002	5.04230736507675	0.000439554664191559	0.0776554870848604
nbis-gene-1939	1.27928005681818	9.3866608805049	0.000451007769333082	0.0776554870848604
nbis-gene-2758	-1.52299763607374	7.87546715142509	0.000451626323358829	0.0776554870848604
nbis-gene-1800	1.77449569199159	4.70827045852075	0.000466666293624816	0.0776554870848604
nbis-gene-980	1.20611870130886	11.2284022165263	0.000468745394878433	0.0776554870848604
nbis-gene-4066	-2.14644040986497	4.43293518204085	0.00050798779885067	0.081681449891665
nbis-gene-3449	-1.94178331323089	4.90326135224425	0.000530322896259635	0.082836436395755
nbis-gene-4918	-1.76789428232339	5.26008188179718	0.000606487611563541	0.0921018825671634
nbis-gene-2645	1.25307579986768	13.42899068496	0.000631826715882183	0.0928604912457854
nbis-gene-2301	1.3050224675914	11.4934471155583	0.000656166565616711	0.0928604912457854
nbis-gene-3094	-1.8062611073596	4.80461741669509	0.000662439941208274	0.0928604912457854
nbis-gene-2636	-3.27177943959319	3.48605102298927	0.000696048340931091	0.0948474007123449
nbis-gene-5232	-6.9859104700413	2.64932359838052	0.000711312132651571	0.0948474007123449
nbis-gene-1313	-1.45287283722345	6.27692111619523	0.000763678004025064	0.0972064239414601
nbis-gene-3195	1.18567074374025	11.6953289907146	0.000764564885583096	0.0972064239414601
nbis-gene-3181	1.1407019389429	12.175772508477	0.000830674519140382	0.0974695398668727
nbis-gene-3193	1.15213881833892	13.9652744676451	0.000831922335380425	0.0974695398668727
nbis-gene-2790	-1.32179467756609	7.74569536915685	0.000835333664683393	0.0974695398668727
nbis-gene-1877	1.50868821041974	5.68936604120758	0.000837949217805564	0.0974695398668727
nbis-gene-4929	-4.14733503755758	2.95528457429561	0.000893639250652465	0.101781787152438
nbis-gene-3900	1.12872948032838	10.6559734751759	0.000955150338229437	0.10448312686818
nbis-gene-3733	1.38433703233842	6.37879002804811	0.000955580088423088	0.10448312686818
nbis-gene-868	-1.85372941232187	5.07069088625938	0.00104028148222001	0.11151409535876
nbis-gene-4750	1.25958540606421	8.82549547306509	0.00113252627595786	0.118356200398941
nbis-gene-3253	-2.87209383390236	3.51422168432145	0.00114763378588193	0.118356200398941
nbis-gene-1470	-1.15529932739783	8.67382259971688	0.00116905703704826	0.118356200398941
nbis-gene-3034	-1.5654400339395	6.70161680103095	0.00120797510458484	0.120072725395733
nbis-gene-3675	1.11785149732588	10.2631819014581	0.00124265052165256	0.121313757176331
nbis-gene-3188	1.11818788810645	12.7072576333293	0.00127033310716925	0.121840545559549
nbis-gene-1756	-2.19568304568228	4.24647002670253	0.00133381723272079	0.125723772608354
nbis-gene-2756	-1.19955937076598	8.69409603923551	0.00136900201379492	0.126853118803675
nbis-gene-632	-2.30136403992504	4.34020389650989	0.00156762040049058	0.142836345491367
nbis-gene-832	1.76281445693399	4.73911205797322	0.00163999362259725	0.143052746228829
nbis-gene-2390	3.13758016092836	3.56707860433769	0.00169402960782927	0.143052746228829
nbis-gene-3640	-1.76111908131474	4.64018855645401	0.00170648242565968	0.143052746228829
nbis-gene-2563	-1.10484456449676	10.0727829979167	0.00171764945136685	0.143052746228829
nbis-gene-3448	-3.01079679531327	3.28541988934799	0.00172369969097076	0.143052746228829
nbis-gene-5534	-4.23394581776329	3.0051485591847	0.00177281268248227	0.143052746228829
nbis-gene-499	1.61647091586097	4.8853716283971	0.00177980421446988	0.143052746228829
nbis-gene-983	-3.05052438471529	3.31304613713079	0.00180193414452191	0.143052746228829
nbis-gene-131	2.47758237447502	3.24043686185282	0.00184987009090768	0.143052746228829
nbis-gene-2350	-1.34810522162266	6.99291510249124	0.00185637384130213	0.143052746228829
nbis-gene-3196	1.06782847349627	13.1007224127281	0.00186368817481134	0.143052746228829
nbis-gene-4394	-1.85512984802563	4.48265941722276	0.00188399446286367	0.143052746228829
nbis-gene-3174	1.04637642187437	13.7418724093776	0.00195217527556288	0.145037910076043
nbis-gene-2352	-1.92670082338824	4.36168331119765	0.00196319834381327	0.145037910076043
nbis-gene-844	-1.28265822622661	8.11977487645702	0.00204758610320475	0.149255376349605
nbis-gene-3194	1.08813571797688	10.0034210008119	0.00220767410055128	0.156972594382304
nbis-gene-2300	1.08223421859385	11.2311343103664	0.00222259902749176	0.156972594382304
nbis-gene-3532	-1.07383455898482	9.73568018231956	0.00223959435921341	0.156972594382304
nbis-gene-670	-2.02152204057695	3.99605115499002	0.00232644050406641	0.158247664307294
nbis-gene-2960	1.0375908199862	11.2718327948168	0.00232915086370358	0.158247664307294
nbis-gene-2094	-1.06632883638646	8.6485243649033	0.00234462425624488	0.158247664307294
nbis-gene-2789	-1.31623066787305	7.02949059585457	0.00244483127895477	0.162707555189147
nbis-gene-1215	-1.17789705369285	6.72647297905146	0.0024702262814522	0.162707555189147
nbis-gene-4487	1.0526451301167	10.9473569376788	0.0025202315119942	0.164025067572289
nbis-gene-2635	-2.44902572654776	3.46109042969829	0.00286824788729266	0.17979213431544
nbis-gene-3877	2.7578059728912	3.14926915160909	0.00287534173685219	0.17979213431544
nbis-gene-419	-2.28283003448932	3.74437927343196	0.00290084271008158	0.17979213431544
nbis-gene-2875	-3.37059585401754	3.10301040240756	0.00293405856368959	0.17979213431544
nbis-gene-51	-1.48208033728177	5.71786928149443	0.00296514592505863	0.17979213431544
nbis-gene-3203	1.03061816541249	13.5799664122791	0.00297162323777883	0.17979213431544
nbis-gene-1934	1.03595365506232	10.2151136114763	0.00299269877861807	0.17979213431544
nbis-gene-3179	1.00919066145532	12.0425830071649	0.0030439430491866	0.180883007064164
nbis-gene-3206	0.994301063384855	12.3028766575185	0.00314358440195941	0.183912307561942
nbis-gene-2375	1.56607474888225	4.55862649003876	0.00316803171178691	0.183912307561942
nbis-gene-3238	-6.76813571021062	2.44745981219812	0.00319584218371767	0.183912307561942
nbis-gene-765	-1.88783422510986	4.2341735280938	0.00323783472019177	0.184387941825921
nbis-gene-935	1.18166086825492	7.52035052866413	0.00348377736104469	0.196348565286921
nbis-gene-5190	1.01257967887733	8.52484233752024	0.00361546000444574	0.201691018819437
nbis-gene-3338	-6.378855689658	2.18417581621865	0.00370503941450057	0.2022676513208
nbis-gene-3185	1.07302061858852	13.1883213246171	0.00370665328114121	0.2022676513208
nbis-gene-5384	-6.78773354940851	2.4839207231933	0.0037725322772513	0.2022676513208
nbis-gene-3742	2.13248328243213	3.45032593392111	0.00377378826316474	0.2022676513208
nbis-gene-1185	1.25575727427704	6.41138678102263	0.0038248700670248	0.203015190839074
nbis-gene-3254	-6.63223963230189	2.38125408258377	0.00388912315091606	0.204440733327482
nbis-gene-4144	1.08467016914344	10.8907830619154	0.00395730817545997	0.206043845668949
nbis-gene-2964	1.15487881077835	12.0988864570918	0.00408846826344951	0.209118222574157
nbis-gene-2084	1.34748830472383	10.6919272302088	0.00409285710909727	0.209118222574157
nbis-gene-845	-1.46977949633019	5.56820980925448	0.00424311575233005	0.2147880909073
nbis-gene-61	-2.91020920297917	3.21813271548975	0.00437371198025502	0.219367737578479
nbis-gene-3618	-1.37832698506908	5.70112252921711	0.00446866917039686	0.222092857768724
nbis-gene-4074	1.24534657033199	5.77371867475135	0.00459921832245683	0.224423161508775
nbis-gene-2320	1.47139357151154	4.73191445362093	0.00463895492801624	0.224423161508775
nbis-gene-175	1.26976166331655	5.30711139582728	0.00468998427682462	0.224423161508775
nbis-gene-78	-1.78205368321245	4.4230069905951	0.0047151979791799	0.224423161508775
nbis-gene-2413	1.04715674072114	7.65542139781228	0.00472080914093819	0.224423161508775
nbis-gene-1670	3.67325837168324	2.06011357417528	0.00490780656645502	0.227708181994387
nbis-gene-1521	0.949640902927678	12.8684352752116	0.00496829997342282	0.227708181994387
nbis-gene-593	-1.0461187226086	7.70086510476589	0.00501079133939996	0.227708181994387
nbis-gene-1578	1.04553102325755	8.78183011571618	0.00501838353334822	0.227708181994387
nbis-gene-3652	-1.87030674740084	4.00438897528007	0.00503317254288778	0.227708181994387
nbis-gene-3186	0.960619821982827	11.8540843383417	0.00506308964532442	0.227708181994387
nbis-gene-1372	-1.31661971347766	9.7826849488017	0.00508147031339221	0.227708181994387
nbis-gene-2798	1.52128273562217	5.12099685991647	0.00515429883966242	0.229093916718979
nbis-gene-4930	-6.58315453791803	2.30988919385837	0.00529938086796153	0.232009598748142
nbis-gene-3200	1.06997877911271	12.0487531494449	0.00530477407051724	0.232009598748142
nbis-gene-3305	-2.45605632655849	3.20057370996596	0.00565455745660607	0.244812067420532
nbis-gene-3391	-6.22585040379268	2.10589498562642	0.00568705552632296	0.244812067420532
nbis-gene-2448	-1.07315464972201	6.75938733645	0.00574879589143778	0.245536462019456
nbis-gene-2082	0.956872145118552	12.5162244892291	0.00584335091288622	0.246561875705545
nbis-gene-4773	-1.03842146447943	10.8338714364309	0.0058775167546737	0.246561875705545
nbis-gene-5129	0.962237930158484	9.61506783797146	0.00594006158208904	0.246561875705545
nbis-gene-1287	-1.30328215899837	5.58784929188003	0.00596375936114074	0.246561875705545
nbis-gene-1337	1.04157837766272	7.85399192468085	0.0059983042745267	0.246561875705545
nbis-gene-694	-3.77012409420039	2.66721533493568	0.00620841108782809	0.252021160337325
nbis-gene-1133	-6.39161168512428	2.17930889232611	0.00628812481118556	0.252021160337325
nbis-gene-409	1.00165153891411	7.52431927275	0.0063018514904366	0.252021160337325
nbis-gene-223	1.90037238451039	3.58885465664414	0.00631551106021831	0.252021160337325
nbis-gene-4904	1.2208661866506	5.96030197756406	0.00644412846463926	0.254016489562955
nbis-gene-4737	-2.05460236211377	4.01365349660276	0.00645844010412489	0.254016489562955
nbis-gene-2965	0.925379584698603	11.8712747334839	0.00659870900977569	0.257679586831741
nbis-gene-1543	-2.12574368751736	3.79690201567159	0.00670581391698814	0.260004855916129
nbis-gene-1151	-1.32189910101966	5.14479861070765	0.00681750675242089	0.262474009968204
nbis-gene-2847	1.06593600997797	6.71881401838635	0.00703393207064225	0.267730287365693
nbis-gene-5336	1.01110202971861	6.79283141458706	0.00710060934279707	0.267730287365693
nbis-gene-2732	0.97578948669	14.8213987496452	0.0071009496374658	0.267730287365693
nbis-gene-4143	0.988165389269447	7.74183420289686	0.00720514998588378	0.268250527907097
nbis-gene-4834	4.79171367701455	1.79783084401999	0.00723283074342235	0.268250527907097
nbis-gene-5514	1.08835794038713	6.05374872063479	0.00727619885549896	0.268250527907097
nbis-gene-3950	-3.03258240812383	2.8508776981515	0.00731101676571383	0.268250527907097
nbis-gene-3204	1.0308950962433	13.3057207089365	0.00767347869157672	0.278399496918786
nbis-gene-1888	-1.83527455906293	3.85853415828512	0.00772069445684402	0.278399496918786
nbis-gene-1115	-1.06242625191728	7.41896706036013	0.00774039208554152	0.278399496918786
nbis-gene-2406	-1.07916379657029	9.08192446829872	0.00795783613274481	0.284349608743241
nbis-gene-2755	-0.985289232487672	8.8860299762618	0.00830953069942539	0.294988339829601
nbis-gene-5512	1.2828344613891	4.88968522935912	0.00855773994555865	0.298428268209815
nbis-gene-4843	-1.16597419586089	5.55031558207109	0.00856071839603621	0.298428268209815
nbis-gene-104	-6.47699685614263	2.28028144997519	0.00865657461779461	0.298428268209815
nbis-gene-106	-2.70861979853369	3.0465505638358	0.00871794722928746	0.298428268209815
nbis-gene-1423	-1.42831459456575	5.1408317998728	0.00876371097099925	0.298428268209815
nbis-gene-4981	-3.69875472956213	2.61044598490572	0.00884946715248514	0.298428268209815
nbis-gene-746	-3.69428122958886	2.61095646804349	0.00886781606707589	0.298428268209815
nbis-gene-4795	-3.51894267205617	2.47263241846273	0.00889433224456636	0.298428268209815
nbis-gene-205	-1.69906485751753	4.51678861300937	0.00889771496583133	0.298428268209815
nbis-gene-5223	2.48962104174317	3.04048685216057	0.00906710954977815	0.302255414077056
nbis-gene-1928	-1.07452534707167	5.95230840867004	0.00919625742919211	0.304702662820565
nbis-gene-1866	-1.55950023236166	4.26424021955245	0.00933424788303135	0.305611502945235
nbis-gene-4315	-1.04617624855697	6.23431903232697	0.00937404213309657	0.305611502945235
nbis-gene-4357	-5.99626524915061	1.92588508670001	0.00939139061547457	0.305611502945235
nbis-gene-1531	0.909353559594289	10.8521384660754	0.00955254359880575	0.309016306832373
nbis-gene-4195	-1.31783363064366	5.06355541190507	0.00986382632022263	0.317175540423555
nbis-gene-1033	-1.99775920590964	3.97232804853763	0.00992135394021961	0.317175540423555
nbis-gene-4874	-1.88362284509934	8.07962356445717	0.00997881707569992	0.317175540423555
nbis-gene-5311	0.88831796268435	8.76114566360866	0.0101506313561923	0.320771685689616
nbis-gene-153	4.36726963674599	1.50929522533508	0.0103515726202215	0.324107670197252
nbis-gene-1812	-1.45598229708328	5.42405651408254	0.010414181487463	0.324107670197252
nbis-gene-823	-2.57437943919796	2.96350233572252	0.0104340497447808	0.324107670197252
nbis-gene-4757	0.872705875087766	12.5810706578226	0.0107342330283871	0.331548316193178
nbis-gene-5314	1.10702209400418	6.23072822495514	0.0108563285250786	0.332785134231955
nbis-gene-4850	0.965074774257556	8.60945054071937	0.0109543526291569	0.332785134231955
nbis-gene-5490	-6.14769508405947	2.01042003938248	0.0110121939920722	0.332785134231955
nbis-gene-2570	-2.17335120328634	3.66120877314082	0.0110177628125085	0.332785134231955
nbis-gene-1706	-3.06487285405533	2.84976474635707	0.0111879127623943	0.333738812395101
nbis-gene-3722	1.20554620464945	5.02257032190671	0.011222274082351	0.333738812395101
nbis-gene-5532	-2.98955912791261	2.80059591789967	0.0112324751199375	0.333738812395101
nbis-gene-2298	0.892785590734282	7.88684759475317	0.0114142361282149	0.337306102232167
nbis-gene-1972	-5.95477254599034	1.90634592971693	0.0115376371713511	0.339119690407399
nbis-gene-4037	-1.18493834190088	6.24423577275368	0.0120095878944267	0.350981165810455
nbis-gene-1009	-3.04889411006139	2.86810748862145	0.0120695919466555	0.350981165810455
nbis-gene-3718	0.940128727893054	6.63060811802625	0.0123480640798507	0.357179186902349
nbis-gene-3975	-5.87836257341503	1.85776322896514	0.0124935123448557	0.35948437889119
nbis-gene-2388	1.12429090970643	5.85404622179495	0.0126075066565626	0.36058409044746
nbis-gene-3898	0.918208500807999	7.0173927752797	0.0126636446617729	0.36058409044746
nbis-gene-3929	1.00478350778101	5.98371084123414	0.0132398776925175	0.373134131007725
nbis-gene-1753	-6.00856581488926	1.91745240974006	0.0132409038623557	0.373134131007725
nbis-gene-4875	-1.05471712575804	6.12340757285164	0.0133539361996651	0.374389585659328
nbis-gene-2346	-1.46785124073376	4.56131601743646	0.0134728546236016	0.375232567821013
nbis-gene-621	-2.83445927786179	2.68968810235145	0.013521275994282	0.375232567821013
nbis-gene-5456	-2.01265793315095	3.54238697952067	0.013907175462809	0.383992566945338
nbis-gene-3036	-1.89895463944504	3.62874440090892	0.0141360222284926	0.388349917201853
nbis-gene-3647	-1.62208436041744	3.9343825495976	0.014308050791259	0.391110568379064
nbis-gene-4222	-2.06985112762204	3.59004194981166	0.0147350305875968	0.399205779064025
nbis-gene-1795	-1.26267460345439	4.84507843593589	0.0147502409677946	0.399205779064025
nbis-gene-390	-3.59840258197966	2.5651965590017	0.0148571588006287	0.400118655975552
nbis-gene-109	-2.65294862330508	3.00236316072786	0.0149729791347848	0.401261161420924
nbis-gene-222	-2.05091331454335	3.3821988080775	0.0152329628201015	0.404274648793363
nbis-gene-1031	-6.27837721574029	2.13215980486447	0.0153470593912463	0.404274648793363
nbis-gene-3394	-2.47935072619186	3.20653538835192	0.015375572210661	0.404274648793363
nbis-gene-2195	-3.49609916961361	2.44567640041008	0.0154303451062523	0.404274648793363
nbis-gene-594	-1.25042765439775	5.05027463435045	0.0155175095702656	0.404274648793363
nbis-gene-3183	0.94824351169577	8.33909406162075	0.015529115830731	0.404274648793363
nbis-gene-1689	-3.42022927398714	2.39718628085422	0.01567575451919	0.406158056665457
nbis-gene-4758	0.887806798670427	7.13533263601825	0.0158104723115807	0.407716283619865
nbis-gene-3645	1.1290299923771	5.04958315002579	0.0160704189991805	0.409711809579577
nbis-gene-5245	-1.22862985340998	5.0415236246967	0.0161112835506486	0.409711809579577
nbis-gene-4759	0.918175761853137	7.5214905937559	0.0161909491593673	0.409711809579577
nbis-gene-949	-1.09987501177708	6.64062068177796	0.0162383830383313	0.409711809579577
nbis-gene-5167	-1.22976471589131	5.3551676207138	0.0163553933848928	0.409711809579577
nbis-gene-5254	-1.05247230625112	6.03271883091944	0.0164050265894121	0.409711809579577
nbis-gene-911	-1.40666541761505	4.69758143007342	0.0164878522109605	0.409711809579577
nbis-gene-1264	-1.05631275044962	5.74853510589437	0.0165813309231695	0.409711809579577
nbis-gene-1761	-3.35595429504382	2.36902533319478	0.0166513452378538	0.409711809579577
nbis-gene-4356	-3.33428934401837	2.3503819481282	0.0166804664942903	0.409711809579577
nbis-gene-142	-1.59421237475177	4.11131284452631	0.0167122249014534	0.409711809579577
nbis-gene-117	2.30634396558142	2.58740343051241	0.0168184719108806	0.41026214622705
nbis-gene-650	1.34241409542906	4.56590356800009	0.0168847599965404	0.41026214622705
nbis-gene-278	-2.64675027487739	3.01572059699073	0.0171175323754266	0.410586942296563
nbis-gene-941	-1.32916695215527	5.74788544484692	0.0171479713513145	0.410586942296563
nbis-gene-1945	-5.78443796623696	1.78657500078801	0.0172079107613934	0.410586942296563
nbis-gene-2398	-5.78444531154869	1.78657500078801	0.0172640130054878	0.410586942296563
nbis-gene-231	2.89563348583628	2.32409438156799	0.0174718035986722	0.410586942296563
nbis-gene-757	1.39262188637647	4.58397743555406	0.017472098711873	0.410586942296563
nbis-gene-2393	-6.07537539824473	1.94701954844861	0.0175486025018514	0.410586942296563
nbis-gene-375	-2.43867035720078	2.86033529866378	0.0176449124833762	0.410586942296563
nbis-gene-3613	-3.34148307507228	2.36125917963147	0.0176629585492205	0.410586942296563
nbis-gene-3976	-1.42092055621288	4.64085691996881	0.0177276830121008	0.410586942296563
nbis-gene-3091	-2.54963516443696	2.93525624856441	0.0177768177876242	0.410586942296563
nbis-gene-2482	-2.07186857584823	3.40433007757674	0.0179086605133366	0.410586942296563
nbis-gene-2720	-1.57742862540946	4.10169989900488	0.0179437188092789	0.410586942296563
nbis-gene-1645	-0.876042464342385	7.81745069169239	0.0179495663451397	0.410586942296563
nbis-gene-3177	0.796825748156021	11.7103890252728	0.0183338870939855	0.417630669761744
nbis-gene-3236	-5.74751919454756	1.7544123881048	0.019245517534886	0.436322425702039
nbis-gene-2532	1.26283222651581	4.44043094347008	0.0193490162735871	0.436322425702039
nbis-gene-5165	-1.00242197612698	6.30765288356873	0.0194793021828476	0.436322425702039
nbis-gene-4974	1.3462074381867	8.01137675270695	0.0195632638583605	0.436322425702039
nbis-gene-1884	0.884002363282047	11.4106395226581	0.0196051666431613	0.436322425702039
nbis-gene-3735	1.42981464716705	4.0113134086154	0.019663660970436	0.436322425702039
nbis-gene-1734	-3.55308541858733	2.47580830976146	0.0197583868740628	0.436322425702039
nbis-gene-2098	-1.50382331981572	4.44334496647743	0.0197929324262128	0.436322425702039
nbis-gene-299	-2.12100774579832	3.2203140283132	0.020122389305175	0.440335647161136
nbis-gene-1111	1.00760146928434	6.45733820602031	0.02013607312791	0.440335647161136
nbis-gene-2299	0.807752372577833	11.4410047003646	0.0204354004896428	0.445100934170826
nbis-gene-4656	-6.00355983705187	1.89875098953163	0.0208557555061617	0.45066391422387
nbis-gene-4767	0.922202194814794	6.06791754176711	0.0208626525440203	0.45066391422387
nbis-gene-3775	-5.77240661108695	1.7650287160431	0.0209492519865265	0.45066391422387
nbis-gene-3050	-0.884243017413853	7.17529314215745	0.021079963806034	0.45066391422387
nbis-gene-3829	-1.13484694181091	4.93215767514035	0.0211300883281554	0.45066391422387
nbis-gene-135	-3.50057175912209	2.47736752085595	0.0211854080767395	0.45066391422387
nbis-gene-5034	-2.39876285600468	2.82378263625238	0.0213542918300269	0.452495788506811
nbis-gene-850	0.805113247207547	9.63409919771137	0.0221073843144693	0.465583759042561
nbis-gene-620	-2.50955252137462	2.90120086585116	0.0221422676698492	0.465583759042561
nbis-gene-625	-1.63425811698954	4.23025694546294	0.0223179796422798	0.465618856688495
nbis-gene-1980	-1.08616542192006	5.1266019732197	0.0224009952881478	0.465618856688495
nbis-gene-2422	-1.51116717466505	4.14025720151461	0.0224275924353999	0.465618856688495
nbis-gene-5390	0.995832452352156	5.43186296916811	0.0224846127978348	0.465618856688495
nbis-gene-5346	-1.36946844036934	4.42336141172235	0.0226113260594654	0.465724104072592
nbis-gene-3118	2.85248834710023	2.3292735368516	0.0226660668635977	0.465724104072592
nbis-gene-1523	1.12680501540454	12.5264978270581	0.0227452598842842	0.465724104072592
nbis-gene-3166	0.803687223374288	10.164680647109	0.0231333117209353	0.470870564248894
nbis-gene-3190	0.844528265002258	13.6016289860064	0.0232204679687639	0.470870564248894
nbis-gene-4399	-5.79751083302699	1.77562532626696	0.0232549940272913	0.470870564248894
nbis-gene-2252	-5.63253900748046	1.6884602184874	0.0235611730470294	0.473769212988765
nbis-gene-3786	-1.11217675787479	5.34237015549831	0.0236538721633212	0.473769212988765
nbis-gene-1752	-3.25197604811536	2.29936981457712	0.0236581297139076	0.473769212988765
nbis-gene-599	-5.64780109699062	1.71176056266576	0.0239056840084839	0.476979468884603
nbis-gene-2819	1.54164328583106	3.56865791051841	0.0241006140195872	0.479120206709394
nbis-gene-1078	-1.71486026421822	3.77762763487136	0.0242259729727592	0.479867370442299
nbis-gene-5089	6.20658752608908	1.44852259455861	0.0244178266914603	0.481921510910517
nbis-gene-4954	1.15366600989591	4.57999995747091	0.0245712644735827	0.48320540603265
nbis-gene-1218	-1.20999033288076	7.39212441001482	0.024707467751776	0.484142387809891
nbis-gene-1301	-0.84272940566414	7.4586505533064	0.024802072983673	0.484260475006215
nbis-gene-2329	1.21105212465577	5.18750950684642	0.0250663297847607	0.486470622097238
nbis-gene-2051	-1.02489355182737	5.48639347310619	0.0251779601633279	0.486470622097238
nbis-gene-3282	-1.71554162384814	4.59036205251067	0.0252587040230087	0.486470622097238
nbis-gene-4278	-1.21283760386556	5.4953196879235	0.0252712011479085	0.486470622097238
nbis-gene-3899	1.26851246118361	4.22271555628233	0.025646173680178	0.491956601787836
nbis-gene-3719	1.38681232597518	4.2077119457979	0.0257667609488695	0.492541545830313
nbis-gene-4013	-5.73726405605348	1.73193326001844	0.0261235821861761	0.496883253710134
nbis-gene-789	-5.6844555384986	1.71023474979458	0.0261756680205814	0.496883253710134
nbis-gene-578	-1.33824263811295	4.59196569639563	0.0264043427476786	0.499489764019234
nbis-gene-1098	0.846136071908189	7.93723064911684	0.0266535630393136	0.502465617710094
nbis-gene-1978	-2.01828851787705	3.14006718469423	0.0267941539757387	0.503380205447984
nbis-gene-277	-1.02445796727626	5.72386638150839	0.0271658619966977	0.508615642246392
nbis-gene-3713	1.36039379287641	4.53010632944232	0.0273291712161044	0.509926890916187
nbis-gene-3854	-0.829947352857813	7.50136792230811	0.0276975824774416	0.513865002504631
nbis-gene-4854	1.02097026767159	5.09902745869848	0.0279205732352333	0.513865002504631
nbis-gene-4754	1.01734022318889	5.0694697045917	0.0279259056823272	0.513865002504631
nbis-gene-2143	1.20965532441222	4.6263177951545	0.0280058191069101	0.513865002504631
nbis-gene-2399	-2.72546868589972	2.61294361706421	0.0280399687204099	0.513865002504631
nbis-gene-163	0.909059303444317	5.90337508197633	0.0281041953080089	0.513865002504631
nbis-gene-4884	-3.17528174900693	2.23904889142622	0.0285006337247325	0.517594249067831
nbis-gene-2803	-0.798948083856403	7.96600779527618	0.0285213977965488	0.517594249067831
nbis-gene-2562	-3.33755313866907	2.37482726379407	0.0286624424559636	0.517594249067831
nbis-gene-5130	0.815406582753209	12.4151093811439	0.028686858874621	0.517594249067831
nbis-gene-4971	0.9944609369039	5.29075430501595	0.028895168937492	0.519109471480643
nbis-gene-839	-1.76227792046074	3.6735479371641	0.028960744247594	0.519109471480643
nbis-gene-334	-1.14848449104688	4.71814935026564	0.0292201199259818	0.521069254917128
nbis-gene-3205	0.8518072151725	12.8012240240182	0.0295260088725383	0.521069254917128
nbis-gene-3746	1.24124392459815	4.49550252598747	0.0295756601407807	0.521069254917128
nbis-gene-342	-3.17302030482745	2.24268761779889	0.0296156781287989	0.521069254917128
nbis-gene-1624	-1.53257987770581	3.97379225323885	0.029668381644694	0.521069254917128
nbis-gene-2719	-2.0429317980039	3.38538165327055	0.0297951651014143	0.521069254917128
nbis-gene-233	2.85608092011867	2.32801729819808	0.0298577571173197	0.521069254917128
nbis-gene-4673	-6.05062607522742	1.91881246291548	0.0299405954726476	0.521069254917128
nbis-gene-5312	0.917963336090508	6.20174620128841	0.0299507879555217	0.521069254917128
nbis-gene-1644	-1.01176187742043	5.62213808596264	0.0300231965061085	0.521069254917128
nbis-gene-3977	-1.08125864197624	5.35589665799091	0.0303007925330273	0.523134035978387
nbis-gene-251	-5.76419368106172	1.74275257651019	0.0303335447969908	0.523134035978387
nbis-gene-408	-5.53650700810464	1.63086189736202	0.0305270717775007	0.524816042162253
nbis-gene-2998	-1.01207281167785	5.18023943431037	0.0306248389512842	0.524846377889249
nbis-gene-585	1.13017427298918	6.24476123273257	0.0310254928509874	0.52775919507412
nbis-gene-3326	-5.97754051910065	1.86925043580579	0.0310833596715865	0.52775919507412
nbis-gene-2665	3.27545850409488	1.71779474528905	0.0310844084166575	0.52775919507412
nbis-gene-240	-1.45961613315608	4.02095984802503	0.0312367478867009	0.528703717326916
nbis-gene-3491	-5.56374308569794	1.64203145566374	0.0313789107829277	0.52947069521687
nbis-gene-3465	-0.785577402537635	8.69469817789302	0.0317193326587052	0.533567974292742
nbis-gene-2122	-1.6661081597766	3.60417673361831	0.0323497328843659	0.541774171686845
nbis-gene-3869	0.816181551111534	7.7040424347444	0.0324608683702035	0.541774171686845
nbis-gene-3930	-1.04473471506281	5.55460157354684	0.0325887451357602	0.541774171686845
nbis-gene-2754	-3.35026481080483	2.39330774096883	0.0326372883399364	0.541774171686845
nbis-gene-3104	-1.19318352170457	4.75547336768997	0.0327026662990047	0.541774171686845
nbis-gene-2550	0.950617825426196	5.40782205445771	0.0328018777753124	0.541776029600099
nbis-gene-2234	0.889855697275757	8.34929402037949	0.0329951820141761	0.54332728937199
nbis-gene-2314	0.866304424849747	6.00893039082942	0.0331747308251983	0.543685411921381
nbis-gene-2651	0.784894155006307	9.44917314162785	0.0332158272510959	0.543685411921381
nbis-gene-3426	-5.55284266953522	1.655666227252	0.0333622260313229	0.544451611084305
nbis-gene-4802	-1.37201356094486	4.1358065288969	0.0338866880733847	0.551364653860696
nbis-gene-4560	-2.36516428553911	2.79205677760035	0.0343498230936395	0.553968890442673
nbis-gene-1059	-1.56159694883188	3.7835568820407	0.0344018143042683	0.553968890442673
nbis-gene-3331	-1.4021611646565	4.06467108308101	0.0344676356973765	0.553968890442673
nbis-gene-1094	1.14095592627683	4.91406467720804	0.0344912311799179	0.553968890442673
nbis-gene-54	-3.14838326493071	2.22171856122872	0.0345533915567864	0.553968890442673
nbis-gene-1387	3.76601177183506	1.66582629825974	0.0348523213958091	0.556394726770519
nbis-gene-5054	-1.27151786940046	4.2837742782476	0.0349082479023757	0.556394726770519
nbis-gene-5162	0.820248797161634	6.26694876150674	0.0350215436789576	0.556577846781573
nbis-gene-2963	0.927230408829604	7.80658487095818	0.0352374667905022	0.558386176648334
nbis-gene-3591	0.710428423125156	13.0020645790487	0.0355356353369032	0.561483579152745
nbis-gene-3999	-3.13185262300889	2.2132979766948	0.035693375830126	0.562350679144953
nbis-gene-4634	3.41514448673966	2.0914682466279	0.0363877323615032	0.571642910403271
nbis-gene-444	-1.35433712085337	3.94634849142872	0.0367827189173658	0.575484831611064
nbis-gene-4252	-5.67484463127369	1.68652871565642	0.0368428189251642	0.575484831611064
nbis-gene-4726	-1.94072131114482	3.08505478071178	0.0369929904930135	0.576184270727364
nbis-gene-564	-1.34393999778447	4.02481610974109	0.0375423409223805	0.5820965691344
nbis-gene-4445	0.712381432737914	9.00195344759666	0.0377055045792577	0.5820965691344
nbis-gene-4675	-3.09174505794689	2.17885945825792	0.0377629016048969	0.5820965691344
nbis-gene-3103	-1.81545496318877	3.39155053939987	0.0378753554994917	0.5820965691344
nbis-gene-4629	1.47283056955421	3.49974193287433	0.0379049531025876	0.5820965691344
nbis-gene-266	2.66718820254664	2.19812849938317	0.0382577516257083	0.5858687062682
nbis-gene-4462	-6.1867531001196	1.99585266234196	0.0386732787353101	0.589483538116334
nbis-gene-122	0.831514975952908	6.37042514104242	0.0387972636558595	0.589483538116334
nbis-gene-3354	-1.05790633841024	4.65906090601091	0.0388435227673026	0.589483538116334
nbis-gene-918	-5.54961302785688	1.6165146583239	0.0389556401258314	0.589483538116334
nbis-gene-488	-5.54963606327708	1.6165146583239	0.0390329322842716	0.589483538116334
nbis-gene-4530	-2.1717811555466	2.98038020357345	0.0392132061219332	0.590574649775781
nbis-gene-2611	-2.40555008381283	2.8176256697861	0.0393763701243374	0.590872035131912
nbis-gene-2404	-3.13197879890385	2.1955868859458	0.0394491115462133	0.590872035131912
nbis-gene-2859	1.08916410110404	4.57343644373282	0.039791061527327	0.594365391721029
nbis-gene-4666	3.60570424387857	1.56734760672049	0.0402302188694482	0.599208327875521
nbis-gene-307	1.21589573141519	5.36760257378134	0.0404467073005402	0.599208327875521
nbis-gene-5187	0.706768136607758	8.60601908796639	0.04045581041523	0.599208327875521
nbis-gene-4778	-2.10863162088876	2.95716977254321	0.0406922584893566	0.599208327875521
nbis-gene-3240	-1.51498924723268	3.85535219172422	0.0409342385201999	0.599208327875521
nbis-gene-5454	-1.01045182766023	5.00380416816288	0.0409441833687255	0.599208327875521
nbis-gene-4864	-1.96068076850202	3.09517136148745	0.0409927169445225	0.599208327875521
nbis-gene-352	-1.38935075907561	3.96757989711958	0.0411009735148113	0.599208327875521
nbis-gene-896	1.23202242170954	4.04911592766439	0.0411017236058753	0.599208327875521
nbis-gene-1633	-1.04492782589323	5.38389342696821	0.0412707671871071	0.60007256439339
nbis-gene-5436	-2.587325887209	2.52497606852607	0.0414780136767773	0.600371392977865
nbis-gene-2170	-0.849082239688661	6.08975131486874	0.0416405601685677	0.600371392977865
nbis-gene-1099	0.734644171795582	7.29750960067097	0.04171759338396	0.600371392977865
nbis-gene-483	-1.29782479400076	4.30014275814485	0.0417305888662134	0.600371392977865
nbis-gene-110	-1.26223365552934	4.20952942229173	0.0418729846133049	0.600838863204561
nbis-gene-335	-0.910201262329255	5.51026638806001	0.0423874719242317	0.606629081177421
nbis-gene-3678	0.840940298484339	5.73787583846337	0.0426715403675378	0.607698485065719
nbis-gene-356	-5.60981383252745	1.63926805813002	0.042773924287305	0.607698485065719
nbis-gene-2528	1.62722440178964	3.54013775665033	0.0430266972165989	0.607698485065719
nbis-gene-4041	0.702680483014794	9.60197728645052	0.0430356119317059	0.607698485065719
nbis-gene-2848	-1.0176158104361	4.76930812976052	0.0430958427124464	0.607698485065719
nbis-gene-2771	-0.957876790775057	5.71065317933244	0.0431354036120848	0.607698485065719
nbis-gene-1714	-1.31059878049826	4.24437048869379	0.0432402982788668	0.607698485065719
nbis-gene-3189	0.793223620828215	13.0242486848046	0.0434346677525408	0.608593777228599
nbis-gene-5222	-1.04616416597174	4.82941569172281	0.0437474249939922	0.608593777228599
nbis-gene-3581	-1.12671321082121	4.60165001906021	0.0437794004797322	0.608593777228599
nbis-gene-3697	-5.56469701338837	1.67959133918645	0.0438332255548367	0.608593777228599
nbis-gene-2903	-5.32377380091827	1.50804093499816	0.0439442255000271	0.608593777228599
nbis-gene-2580	-1.64944966733241	3.58844810094385	0.0439719301271807	0.608593777228599
nbis-gene-4712	-1.45039888198989	4.0076383735113	0.0442351169349314	0.610010610834229
nbis-gene-3634	0.741455961266562	9.97196382202369	0.0442974597587688	0.610010610834229
nbis-gene-4130	-0.942199576238109	5.16508122567069	0.0448791073439624	0.61626970445825
nbis-gene-2480	-5.41537440632944	1.54326102365978	0.0449774304150067	0.61626970445825
nbis-gene-603	-1.06770291557353	4.75528702164037	0.0451414204759156	0.616430863943001
nbis-gene-1536	0.693310162179514	9.35644781699518	0.0452877507094279	0.616430863943001
nbis-gene-4631	0.975204932373025	5.40169266121563	0.0454236598823678	0.616430863943001
nbis-gene-4927	2.35192245808485	2.07960926190353	0.045657183073202	0.616430863943001
nbis-gene-4110	1.00027500803262	4.72554767246034	0.0459330015680323	0.616430863943001
nbis-gene-2647	0.741009228752001	6.86139692901257	0.0459489727186303	0.616430863943001
nbis-gene-1532	0.692019792973693	8.78791530832884	0.0460144751462902	0.616430863943001
nbis-gene-1828	-0.90585326372699	5.5777553607013	0.0461857105615817	0.616430863943001
nbis-gene-478	0.78814438346296	6.33556014487857	0.0462335152200013	0.616430863943001
nbis-gene-3805	0.84466689774838	6.51995727698857	0.0464103606671507	0.616430863943001
nbis-gene-3707	0.748045541960837	8.43590902925732	0.0464255895457712	0.616430863943001
nbis-gene-399	-2.02716116445326	2.89434788429601	0.0465822000131551	0.616430863943001
nbis-gene-669	-1.02502208277784	5.37876922545755	0.0466892877113555	0.616430863943001
nbis-gene-377	-5.92697272718946	1.82829484857908	0.0469562507852896	0.616430863943001
nbis-gene-4991	-1.32213768783219	4.25650496136435	0.0469653203246251	0.616430863943001
nbis-gene-412	-2.71674792100029	2.5873377823664	0.0469860179319629	0.616430863943001
nbis-gene-902	-5.45112651425211	1.59725511596562	0.0470514117880505	0.616430863943001
nbis-gene-4957	2.68172158611066	2.20067175794376	0.0470640473146801	0.616430863943001
nbis-gene-165	-1.13417893332101	5.62968782369931	0.0471400532631808	0.616430863943001
nbis-gene-5282	-1.60711194983877	3.41404133193674	0.0472669460601977	0.616430863943001
nbis-gene-2725	1.00564210118374	5.91523415076547	0.0473570446050961	0.616430863943001
nbis-gene-1973	-3.02784416640347	2.1435039337857	0.0478464760174159	0.621322290705969
nbis-gene-3630	1.06589599494539	4.37985825721813	0.0480839150039568	0.622925979446994
nbis-gene-1432	1.86369059032283	2.77468675238671	0.0485206375725766	0.626942435929489
nbis-gene-2682	-2.42975045427523	2.82918169201674	0.0486233021463514	0.626942435929489
nbis-gene-5386	-5.33525704989355	1.49055997253281	0.0487830620415841	0.627477601645348
nbis-gene-1190	-3.06581531691127	2.15636879412444	0.0489423963723048	0.627477601645348
nbis-gene-1045	-5.44622955086797	1.55496941215339	0.0490091340593678	0.627477601645348
nbis-gene-3810	0.732714459978047	8.51231013954988	0.0492840365323465	0.628961438363621
nbis-gene-1892	1.04615365959106	4.67926574998067	0.0493551229299421	0.628961438363621
nbis-gene-1154	0.71471856396692	7.00548763895124	0.0500523878702229	0.635180091921319
nbis-gene-348	-2.44219242163473	2.41913525264003	0.050110114877999	0.635180091921319
nbis-gene-3283	-1.0054702910998	5.13837090599852	0.0502629688400168	0.635180091921319
nbis-gene-3781	-0.909940506979465	5.43645510943304	0.0503327716714823	0.635180091921319
nbis-gene-1712	-1.34681819998866	4.02948523449613	0.0504240277837666	0.635180091921319
nbis-gene-3679	0.858356566195063	6.41364996058611	0.0510190149611687	0.641197597224619
nbis-gene-4768	-1.26880261145923	4.75285103101947	0.0515579142312921	0.641554919151872
nbis-gene-1826	-1.06569503550786	5.08505652212558	0.0516212835022185	0.641554919151872
nbis-gene-2980	0.721669758947049	11.0903037803449	0.0516265930678461	0.641554919151872
nbis-gene-3197	0.742333822328789	13.4968624669844	0.0516495344086467	0.641554919151872
nbis-gene-2673	3.14149758313357	1.62638084294443	0.0516969906244958	0.641554919151872
nbis-gene-43	-5.64054717289646	1.65061548775649	0.0517515491761433	0.641554919151872
nbis-gene-557	-2.00486503527894	2.87624646509104	0.052234342602065	0.645886184237036
nbis-gene-4133	0.88150899377712	5.23449817963968	0.0523372196116713	0.645886184237036
nbis-gene-1451	-0.914496949125999	5.93421879482816	0.0524579199437464	0.645917676424463
nbis-gene-3187	0.788607939745087	11.905130328511	0.0535329400757232	0.656313980833313
nbis-gene-3424	-5.53354416727396	1.66883696192949	0.0536693033001842	0.656313980833313
nbis-gene-4038	-1.04872617246093	4.79217969342299	0.0539155389445218	0.656313980833313
nbis-gene-2603	-1.03317997255203	5.09660473069439	0.0539368571180718	0.656313980833313
nbis-gene-4425	-1.37010113760349	3.65240520648115	0.0543092637407337	0.656313980833313
nbis-gene-2675	1.60865761027303	3.15560790824139	0.054347861548158	0.656313980833313
nbis-gene-2499	-2.01980863681093	2.87644833371253	0.0543518731130109	0.656313980833313
nbis-gene-3792	-1.14202484438848	5.71873253043819	0.0543596202333679	0.656313980833313
nbis-gene-4364	-5.3684641444134	1.50257198055313	0.0544201812914745	0.656313980833313
nbis-gene-2827	0.789358624299626	5.84508712663783	0.0547450342423403	0.656313980833313
nbis-gene-907	-1.26366634809594	4.3482761743478	0.0548068953988701	0.656313980833313
nbis-gene-4039	0.871263595019325	5.44818730573437	0.0548465247088276	0.656313980833313
nbis-gene-1827	-0.819603787468424	5.57059788230862	0.0548629027329109	0.656313980833313
nbis-gene-5193	1.22140595733275	3.6711348259434	0.0550648759311369	0.657180031585911
nbis-gene-1204	0.76198947866383	7.23360597137723	0.0551757151084568	0.657180031585911
nbis-gene-346	-1.71568344840831	3.14474356137888	0.0561845153247821	0.667740750609965
nbis-gene-813	-1.05034260782792	5.30779486538004	0.0563236421173638	0.667942194046915
nbis-gene-5520	-1.27209534108402	3.88993031612231	0.0566903390812899	0.669534892054115
nbis-gene-4662	-1.58758053338971	3.24058784112657	0.0567028818403247	0.669534892054115
nbis-gene-2387	0.893695122950566	6.09130537366691	0.0569131284043606	0.670569122816033
nbis-gene-1328	1.14480895480362	4.00660271892522	0.0572855362065096	0.672207251542338
nbis-gene-4246	-5.27052975741457	1.46649012241111	0.0573512672382862	0.672207251542338
nbis-gene-3122	0.979034795399452	5.05000777855106	0.0576433148447334	0.672207251542338
nbis-gene-2297	0.687514134328903	8.0155539470423	0.0578104889517731	0.672207251542338
nbis-gene-5477	-5.23811043868044	1.45443400966084	0.0579873336290363	0.672207251542338
nbis-gene-2447	0.805908803086744	6.07341533266363	0.0580661484332417	0.672207251542338
nbis-gene-5423	-0.82918694903752	8.38032879083798	0.0580842662592449	0.672207251542338
nbis-gene-931	1.6304674426723	3.08499922497009	0.058275468011253	0.672207251542338
nbis-gene-1136	-1.02715334604932	4.85839433128316	0.0583671610094039	0.672207251542338
nbis-gene-1612	-0.780169328527287	6.52302286355987	0.0584069494450518	0.672207251542338
nbis-gene-84	-3.10304832166434	2.1594526105486	0.0584762560542528	0.672207251542338
nbis-gene-1411	-2.01904332646242	3.12922298474314	0.058527648021612	0.672207251542338
nbis-gene-3202	0.662047084258535	13.3980532691273	0.0589457944838645	0.675590478916745
nbis-gene-259	-0.767210116332077	6.50959101275086	0.0598145272186458	0.68245694012667
nbis-gene-1883	0.711858799407995	6.61992741488259	0.0598756364816515	0.68245694012667
nbis-gene-4822	-5.14670660380222	1.39827732605627	0.0599193947797332	0.68245694012667
nbis-gene-5121	0.971998788220742	4.73342872001645	0.0601474956588795	0.683630683507472
nbis-gene-4626	-5.54207392754591	1.58998879987276	0.0603318537482024	0.684303411704196
nbis-gene-2091	-1.28416595996984	4.06516745383954	0.0606661516005546	0.686670498551205
nbis-gene-637	-0.848258605137757	5.34223315344229	0.0609462976974475	0.687048650212237
nbis-gene-2858	1.04651506309943	4.68090030523693	0.0609509045825745	0.687048650212237
nbis-gene-1020	1.29622644289973	3.60762621497385	0.0613775369763607	0.687105388146258
nbis-gene-5484	-2.49517214066407	2.45019372595158	0.0614118274194582	0.687105388146258
nbis-gene-1109	-0.868030576214246	6.52559565039631	0.0614638850682811	0.687105388146258
nbis-gene-4174	-2.94398611714675	2.07262723852696	0.0615830097527941	0.687105388146258
nbis-gene-3360	1.1274292914576	4.01681222128645	0.0615843497698311	0.687105388146258
nbis-gene-605	-5.89947158619951	1.79652787841909	0.0622258135605736	0.688622582523841
nbis-gene-4092	-5.21544506533024	1.42301638232645	0.0624178481969213	0.688622582523841
nbis-gene-279	0.999269052479611	4.40164449418336	0.0624709405210489	0.688622582523841
nbis-gene-4787	-5.21546645573323	1.42301638232645	0.0625394457034066	0.688622582523841
nbis-gene-888	-5.21548017940125	1.42301638232645	0.0626176686284243	0.688622582523841
nbis-gene-1172	-2.00031461921302	2.88248424850005	0.0628251360621933	0.688622582523841
nbis-gene-3409	0.946781719009281	5.37174440704286	0.0632618665936861	0.688622582523841
nbis-gene-1142	-1.08486591309368	4.81024784056882	0.0632681904204391	0.688622582523841
nbis-gene-1908	2.1371132685393	2.2183563152417	0.0633491016889608	0.688622582523841
nbis-gene-1176	-1.08872578751168	4.81116006480931	0.0634892134567361	0.688622582523841
nbis-gene-2656	-1.37652959726585	3.53156743172055	0.0635486021971677	0.688622582523841
nbis-gene-3994	0.763427700693552	6.19020619326565	0.0636822549571606	0.688622582523841
nbis-gene-2441	-0.826636372053255	6.00433595949629	0.0637165876759334	0.688622582523841
nbis-gene-2059	1.09265510129692	4.06323434717378	0.0637578648932956	0.688622582523841
nbis-gene-954	-1.49800548727291	3.34450325806759	0.0639622352890299	0.688622582523841
nbis-gene-5052	-1.16309413281818	3.98868134030401	0.0640473802859117	0.688622582523841
nbis-gene-4714	-0.893167373183689	5.70779172264551	0.0641530980228687	0.688622582523841
nbis-gene-4735	2.11162861125219	2.31793984486934	0.064281199667165	0.688622582523841
nbis-gene-5294	-1.04888206968167	4.49807112795438	0.0645145248801061	0.688622582523841
nbis-gene-3043	-0.873806535271499	5.63058056745758	0.0647165026098958	0.688622582523841
nbis-gene-559	-0.979122033114012	4.86663306091436	0.0648538362150195	0.688622582523841
nbis-gene-1589	-0.663599234938132	8.27974910774206	0.0649090835170487	0.688622582523841
nbis-gene-2613	1.06829904185566	4.86921360441074	0.0649538257333443	0.688622582523841
nbis-gene-5032	-1.11510332411226	4.74669954114074	0.0649777226816082	0.688622582523841
nbis-gene-5242	-0.887278573526953	4.99702348289835	0.065127182150549	0.688622582523841
nbis-gene-2788	0.630675451106955	11.6323040179331	0.065143929946358	0.688622582523841
nbis-gene-3655	1.19925757694409	3.64008085066577	0.065244741054181	0.688622582523841
nbis-gene-2990	-1.09859564906018	4.17047356518758	0.0652472101238978	0.688622582523841
nbis-gene-5239	1.54772643087048	2.86363991764023	0.0658457013294	0.69238283972275
nbis-gene-176	1.83507579934907	2.63680422730143	0.0659211480547462	0.69238283972275
nbis-gene-5269	-0.668198743433556	7.28226603854868	0.0659834387224351	0.69238283972275
nbis-gene-2124	1.04771488930557	4.65681490136787	0.0664838487559057	0.695571494800326
nbis-gene-5083	-0.78505373293666	8.66275190444317	0.0667144672097598	0.695571494800326
nbis-gene-5046	0.925669308317788	5.66636393039286	0.0669981806597952	0.695571494800326
nbis-gene-4774	0.651228202856076	8.33071416160008	0.0670358435494618	0.695571494800326
nbis-gene-2689	-0.651582489994892	8.83598112996873	0.0670462110491891	0.695571494800326
nbis-gene-177	-2.18273453613813	2.66544825457631	0.0673041892461195	0.695571494800326
nbis-gene-1386	-2.42612189538463	2.40051812744408	0.0674508534006194	0.695571494800326
nbis-gene-4442	2.77803336240892	2.26166727657057	0.0675028424161913	0.695571494800326
nbis-gene-1249	1.24288916927404	4.01497986491551	0.0675838360991851	0.695571494800326
nbis-gene-2820	-1.43699423818734	3.44543431394314	0.0677474967458669	0.695571494800326
nbis-gene-3565	0.783994674812606	5.49523919380151	0.0678393595947321	0.695571494800326
nbis-gene-2674	-5.25047029788542	1.43536591387857	0.0678945179783219	0.695571494800326
nbis-gene-2369	-5.25049883342455	1.43536591387857	0.0680178931323074	0.695571494800326
nbis-gene-570	-2.02722142647538	2.89942412317159	0.0680685475979832	0.695571494800326
nbis-gene-1275	0.693423295166738	10.5723329987416	0.0682704914616363	0.69600235796761
nbis-gene-1915	1.25652097084294	4.27672713244201	0.0683653313021047	0.69600235796761
nbis-gene-5310	-0.94137510962392	4.72120911784097	0.0687969631942073	0.699094791417716
nbis-gene-4766	0.629157053270428	9.85637961079378	0.0690772133493211	0.699778785335448
nbis-gene-671	-0.794799384564111	5.55620888560125	0.0692829238781265	0.699778785335448
nbis-gene-3901	0.629704975816964	9.61419719187311	0.0693843223112899	0.699778785335448
nbis-gene-942	-0.729045327088739	6.05936918467825	0.0694452355308437	0.699778785335448
nbis-gene-2686	-2.09431064692833	2.61836606112075	0.0695042766484632	0.699778785335448
nbis-gene-4990	-0.806607209291485	5.46867986985249	0.0697766892317621	0.701052371139708
nbis-gene-555	-2.36788287771984	2.77824071514135	0.0699770039581967	0.701052371139708
nbis-gene-1614	-0.678245375082045	6.9609134900524	0.0702095516704113	0.701052371139708
nbis-gene-1570	-1.01126028961411	4.52659936822699	0.0702285963050356	0.701052371139708
nbis-gene-3299	-2.40761433847688	2.37970549120684	0.0702719406227474	0.701052371139708
nbis-gene-550	-2.57799286007609	2.48684041121202	0.0709019857271708	0.706049464427036
nbis-gene-1021	-5.32319907822167	1.46002026725156	0.0714493927526452	0.709601574440281
nbis-gene-3753	0.619203566956596	12.2842195152801	0.0718085807922334	0.709601574440281
nbis-gene-5136	0.777480248965295	5.41122266033264	0.0719098083594799	0.709601574440281
nbis-gene-1890	0.680991663034842	9.79881219080828	0.0723249416155295	0.709601574440281
nbis-gene-3751	1.37452990518578	3.16844050771214	0.0723347627643791	0.709601574440281
nbis-gene-5500	-1.18502693030086	3.82818758726836	0.0724250382985023	0.709601574440281
nbis-gene-3242	1.59934558180588	3.15055706977764	0.0726090805135327	0.709601574440281
nbis-gene-2345	0.888569266205272	6.01721526191433	0.0731234787949298	0.709601574440281
nbis-gene-4069	-0.719821909865692	6.49536706528274	0.0733049472533816	0.709601574440281
nbis-gene-3978	-1.24823340719348	4.11824267996908	0.0733792821031369	0.709601574440281
nbis-gene-4637	1.51537019134461	2.93932147080105	0.0734053073281715	0.709601574440281
nbis-gene-600	2.68448533680472	1.43938315512742	0.0735596035429962	0.709601574440281
nbis-gene-451	-0.719868074108299	9.2072469897495	0.0735883744946801	0.709601574440281
nbis-gene-533	1.13307440718572	3.90710723210707	0.0737547661012196	0.709601574440281
nbis-gene-631	-2.37653431225497	2.36380081321169	0.0738343854060678	0.709601574440281
nbis-gene-2887	0.924721360184053	4.7532275163259	0.0738938228383026	0.709601574440281
nbis-gene-668	-1.56479912504905	3.38404692351907	0.0739967629294088	0.709601574440281
nbis-gene-3400	-1.72847091788533	2.92791437313067	0.0740063293745122	0.709601574440281
nbis-gene-5286	-1.25805103187127	3.68204182215045	0.0741386610678232	0.709601574440281
nbis-gene-2561	-2.87549306826886	2.02906996400436	0.0745364295743846	0.709601574440281
nbis-gene-2599	-2.87977045756921	2.04561381532694	0.0746136116428625	0.709601574440281
nbis-gene-558	-1.5900622979879	3.06349194487009	0.0746286756439654	0.709601574440281
nbis-gene-3559	-1.87210209007809	2.78454876163133	0.0749053126497363	0.709601574440281
nbis-gene-5459	1.12984892295552	3.74839174397525	0.0749143232673673	0.709601574440281
nbis-gene-1998	0.744508276501766	5.72462890578706	0.0749631958568455	0.709601574440281
nbis-gene-2671	-2.42169600327311	2.42472263150974	0.0753070171016685	0.709601574440281
nbis-gene-5175	-1.49038162012065	3.47577376594872	0.0756322466820621	0.709601574440281
nbis-gene-1744	-5.28632451294399	1.44770085346636	0.0760112113941958	0.709601574440281
nbis-gene-1999	-0.699467156644999	7.05797066225841	0.076094313404927	0.709601574440281
nbis-gene-2288	-5.28636368875196	1.44770085346636	0.0761669647990426	0.709601574440281
nbis-gene-2272	1.06309788817949	4.13631111510683	0.0761740696658276	0.709601574440281
nbis-gene-369	-5.16113473821743	1.37742716667094	0.0762345934290944	0.709601574440281
nbis-gene-2451	-5.28638244964952	1.44770085346636	0.0762417427959627	0.709601574440281
nbis-gene-2257	-5.28639620505511	1.44770085346636	0.0762966477919941	0.709601574440281
nbis-gene-512	-5.28639877492804	1.44770085346636	0.0763069128312875	0.709601574440281
nbis-gene-4244	-5.16116686469939	1.37742716667094	0.0763666915100643	0.709601574440281
nbis-gene-1032	-5.28642439595091	1.44770085346636	0.0764093793497143	0.709601574440281
nbis-gene-5531	-1.24279274027243	3.86751467294497	0.0764144393308213	0.709601574440281
nbis-gene-149	-1.61388886962527	3.07443814174341	0.0767703850576881	0.709601574440281
nbis-gene-4915	-1.97228363953424	3.08406714964224	0.0768021371066816	0.709601574440281
nbis-gene-2814	-0.846068345227344	5.25218386690576	0.0768121814969136	0.709601574440281
nbis-gene-1450	0.602078307636272	11.0528472037972	0.0768131085285476	0.709601574440281
nbis-gene-1403	-2.80872954664615	2.00147458030267	0.0769016776028046	0.709601574440281
nbis-gene-4304	1.37998381793829	3.04822927033777	0.0770754780762322	0.709601574440281
nbis-gene-2648	-0.649439741264247	7.20382898042482	0.0770995674442156	0.709601574440281
nbis-gene-1520	0.628156384362372	13.0966624764698	0.0773111143516542	0.710352709513434
nbis-gene-3172	0.645589885153981	13.8769848712773	0.0775985409160792	0.711797354342626
nbis-gene-1121	-2.81798231236533	1.99421067816548	0.0781033030991993	0.71481569826201
nbis-gene-1664	-1.19786384545292	4.08770669866737	0.0782929274965813	0.71481569826201
nbis-gene-639	-0.781232573436868	5.350443015865	0.0784483102180928	0.71481569826201
nbis-gene-1843	-1.33406294466636	4.31883421777694	0.0784505979435168	0.71481569826201
nbis-gene-1952	0.710151799360315	7.29303234596663	0.0788344905819674	0.716436670442678
nbis-gene-1014	-0.658191950314805	7.07161198184108	0.0789381234697236	0.716436670442678
nbis-gene-4861	-1.14177822745982	4.32927589249624	0.0790216411700996	0.716436670442678
nbis-gene-4582	-1.37031891590492	3.53097005253241	0.0796210974333359	0.720500989062769
nbis-gene-956	0.824746365665414	5.60593738580829	0.0797335098560409	0.720500989062769
nbis-gene-3440	-2.04577206402215	2.58020920448979	0.0806254902761328	0.724938611532865
nbis-gene-2333	-1.08718070870533	4.29036348799051	0.0806796567545111	0.724938611532865
nbis-gene-3572	2.15432801337509	2.30874132546494	0.0807410638556662	0.724938611532865
nbis-gene-5212	1.45783339850418	3.26214080141538	0.0807715834650978	0.724938611532865
nbis-gene-4567	-1.34044863377803	3.51541016023011	0.0810692379532978	0.724938611532865
nbis-gene-403	-0.699613970301191	6.39952288107315	0.0811631891028348	0.724938611532865
nbis-gene-3903	0.612343950079741	9.44934661054684	0.0813320838448796	0.724938611532865
nbis-gene-4114	0.652266843521318	9.35543775765474	0.0814942312651201	0.724938611532865
nbis-gene-4486	0.759110940368912	6.26116051707607	0.0816591320381093	0.724938611532865
nbis-gene-2865	1.10343039548493	5.12059370590463	0.0816641104370659	0.724938611532865
nbis-gene-310	0.881639657036818	4.74135820406035	0.081683223834689	0.724938611532865
nbis-gene-4166	0.589466069843255	11.0223206032336	0.0820032042154052	0.726598893753031
nbis-gene-2275	-5.11153486242929	1.38588971449091	0.0822669214031831	0.727756083027835
nbis-gene-5159	0.764012188115906	6.63721017662281	0.0826217299351102	0.727945080970721
nbis-gene-667	-1.33217091649691	3.50004812025384	0.082809875658475	0.727945080970721
nbis-gene-1490	-0.74678071137914	5.63669817452851	0.0830324357804978	0.727945080970721
nbis-gene-4741	0.600789046221633	10.4368090821994	0.0831163462864455	0.727945080970721
nbis-gene-3152	-3.00914710921353	2.09460964674507	0.083284777379177	0.727945080970721
nbis-gene-2760	-0.93271606023965	4.52759243349178	0.0834765085924968	0.727945080970721
nbis-gene-721	-5.70327202260035	1.67324847266464	0.0836750853072478	0.727945080970721
nbis-gene-2585	0.702098912256302	6.04784115277342	0.0838568353213539	0.727945080970721
nbis-gene-735	-5.01164408077676	1.32658668067822	0.0838584757393564	0.727945080970721
nbis-gene-1743	-5.01163687902726	1.32658668067822	0.0839400717653477	0.727945080970721
nbis-gene-808	1.41860111971188	3.10177190344908	0.0839456090484981	0.727945080970721
nbis-gene-5281	-5.01162785007868	1.32658668067822	0.0840425678088889	0.727945080970721
nbis-gene-1090	-1.71740409438066	2.93392527551921	0.0841982799146746	0.727945080970721
nbis-gene-4857	-0.698287103524059	6.17234672108888	0.0844601801136637	0.727945080970721
nbis-gene-3232	1.38100211508053	3.48395026527805	0.084553966258451	0.727945080970721
nbis-gene-1057	-1.01700531118567	4.3103074177337	0.0845939905913201	0.727945080970721
nbis-gene-4512	5.35591801894087	0.95955270354646	0.0847579123675333	0.727945080970721
nbis-gene-3405	-4.94374343753613	1.27724326310518	0.0850255257634472	0.727945080970721
nbis-gene-239	-5.34881389908594	1.56351543752597	0.0851602964978944	0.727945080970721
nbis-gene-3734	0.962252520570787	4.49703347862813	0.0853993346429367	0.727945080970721
nbis-gene-3508	0.853827696230027	4.86294592216132	0.0854821980785171	0.727945080970721
nbis-gene-2407	-0.620093987301811	7.88883869512257	0.0854919651333903	0.727945080970721
nbis-gene-800	0.767399530090496	6.95120013820906	0.0857627331140585	0.727945080970721
nbis-gene-3738	1.22892477731584	4.05545141888686	0.0857808382595847	0.727945080970721
nbis-gene-3552	-1.19322570697565	3.74065317748457	0.085993647339032	0.727945080970721
nbis-gene-4955	1.45398365002899	3.60013472475456	0.0862298886617262	0.727945080970721
nbis-gene-1165	0.667446546083317	10.5076094738202	0.0862400603720021	0.727945080970721
nbis-gene-4068	-0.718324234784434	5.99083158044001	0.0862615474452201	0.727945080970721
nbis-gene-1886	1.10674843789433	4.47252849024171	0.0862921250027981	0.727945080970721
nbis-gene-4892	0.748664750260807	5.60467021494512	0.0863796060649132	0.727945080970721
nbis-gene-3590	0.6293341528798	10.4113097625933	0.0864277951062742	0.727945080970721
nbis-gene-3276	1.61883760861673	2.69543414631414	0.0867015493756507	0.727945080970721
nbis-gene-2640	0.601847763847618	9.15659950080447	0.086786132565463	0.727945080970721
nbis-gene-4886	2.77045492003085	1.67858270840195	0.0868154733478892	0.727945080970721
nbis-gene-4952	-5.20030926036402	1.39010642029216	0.0874514794280141	0.729033400366944
nbis-gene-4169	-1.26145614216704	4.04512362690545	0.0874769720402132	0.729033400366944
nbis-gene-343	-0.983960623367031	4.51391717417608	0.0875706929664893	0.729033400366944
nbis-gene-2148	-1.06429057936068	4.21333867571564	0.0877261186376577	0.729033400366944
nbis-gene-1138	0.796862549483286	5.07913688687224	0.0877338264541489	0.729033400366944
nbis-gene-276	-0.622501751954462	8.16543439012562	0.0878265500952127	0.729033400366944
nbis-gene-465	-0.872628511215388	4.75865256304967	0.087957050831543	0.729033400366944
nbis-gene-3310	3.25340849430493	1.36065805725261	0.0885288022467362	0.729033400366944
nbis-gene-526	-2.41568766210493	2.37916001409155	0.0885553966219141	0.729033400366944
nbis-gene-1932	-0.681011703348602	6.63218321384981	0.0885615076349555	0.729033400366944
nbis-gene-1716	2.00567048175217	2.25370981258069	0.0886008029640129	0.729033400366944
nbis-gene-880	-4.9834570648324	1.2903228867849	0.0886232942647844	0.729033400366944
nbis-gene-4004	-4.98346589603551	1.2903228867849	0.0886788387130085	0.729033400366944
nbis-gene-5142	-0.644526347638803	8.1509606542086	0.0888936553124558	0.729320785864833
nbis-gene-5527	-5.1229066026173	1.36473452526204	0.0889806043848259	0.729320785864833
nbis-gene-3284	-5.12293619443293	1.36473452526204	0.0891389663011942	0.72952504306681
nbis-gene-5413	2.77332714967558	1.42633213442478	0.0896574539727042	0.731095857099036
nbis-gene-5482	-0.649758835184997	8.74645045917791	0.0898557830098339	0.731095857099036
nbis-gene-773	-1.16045847309359	3.89969138390879	0.0901396291711968	0.731095857099036
nbis-gene-4339	-4.97260439866897	1.31385093393481	0.0902195443293209	0.731095857099036
nbis-gene-55	-4.97260020999602	1.31385093393481	0.0902431069812352	0.731095857099036
nbis-gene-2415	2.06989994743056	2.24135232551346	0.0904248713655798	0.731095857099036
nbis-gene-1550	-1.01702691800663	4.72036773215461	0.0906161651297357	0.731095857099036
nbis-gene-1625	-0.643298728190798	7.65240295632793	0.0906201166306325	0.731095857099036
nbis-gene-5102	-1.30261141292476	3.6045307853479	0.0907230279613288	0.731095857099036
nbis-gene-1058	-1.03659895971681	4.19815368485111	0.0908815229815655	0.731095857099036
nbis-gene-496	-1.04363487499694	4.54470218724222	0.0910112849382615	0.731095857099036
nbis-gene-2087	0.691602832496299	8.02871600696264	0.0910178158512638	0.731095857099036
nbis-gene-2212	-0.719223924905996	5.70039430369264	0.0910693760169094	0.731095857099036
nbis-gene-4489	0.641937673982758	7.31089764955394	0.0913422909781023	0.73221159058253
nbis-gene-660	-1.38972016940178	3.26640229826391	0.0924904883278411	0.739571457417677
nbis-gene-1257	-0.743238309360196	6.15932955488694	0.0926615512736078	0.739571457417677
nbis-gene-2661	-0.629176314214266	6.98537092258036	0.0926662608983188	0.739571457417677
nbis-gene-1004	0.824228363680418	4.87258726215431	0.093156164847921	0.742397599451289
nbis-gene-3192	0.772151070504392	12.8452933705368	0.0937763248960122	0.743689046136947
nbis-gene-1135	-0.728057534771055	5.39427983353202	0.0942440781490035	0.743689046136947
nbis-gene-5147	0.719439898237059	5.56175006296112	0.0942788714479815	0.743689046136947
nbis-gene-2984	3.0089556417267	1.75223552294919	0.0944926458082601	0.743689046136947
nbis-gene-912	-1.76871631532639	2.95310026053554	0.0946298835571259	0.743689046136947
nbis-gene-566	-0.902355403830778	5.25678878983311	0.0947358802332002	0.743689046136947
nbis-gene-5143	-0.650320247262054	6.54206203968145	0.0948249399275562	0.743689046136947
nbis-gene-2876	-1.15423671354299	3.71462681099894	0.0950763578361107	0.743689046136947
nbis-gene-3826	-0.862923638424094	5.2025115382845	0.0951407294626541	0.743689046136947
nbis-gene-860	1.45926091632758	2.66929663345293	0.0951414564865844	0.743689046136947
nbis-gene-1512	-1.21113003287617	3.75489048150144	0.0951655295357042	0.743689046136947
nbis-gene-5422	-0.657390275937172	6.16360047068144	0.0951896659845362	0.743689046136947
nbis-gene-4799	-0.749094743103798	5.35799134481731	0.095283863655326	0.743689046136947
nbis-gene-1245	-1.33259210730904	3.61717320233427	0.0953244655425229	0.743689046136947
nbis-gene-485	0.887689865183731	4.38833918144223	0.0953587015441741	0.743689046136947
nbis-gene-4593	-2.50148602251654	2.43774265979914	0.0957196970918505	0.744761679776858
nbis-gene-2337	0.890887223839593	4.57911829983036	0.0957686959727696	0.744761679776858
nbis-gene-2902	-2.16179616596062	2.65150928165519	0.0960107653449001	0.74558359963149
nbis-gene-1314	-1.50369727991753	3.33724365066949	0.0964177462762259	0.747020651155795
nbis-gene-705	-0.944371192531942	4.48787017518201	0.0965616792687136	0.747020651155795
nbis-gene-5504	-1.4399962927126	3.14132266358696	0.0966544614767046	0.747020651155795
nbis-gene-1368	0.755897632563228	5.2043490659707	0.0967423854066769	0.747020651155795
nbis-gene-3879	-2.39981690720803	2.37121806399519	0.0969342540040277	0.747446497376614
nbis-gene-2371	2.26450694373778	2.44690404631449	0.097193624792158	0.748390910899616
nbis-gene-798	-2.69422238821597	1.9094356665618	0.0974931310344986	0.749511354588175
nbis-gene-160	-2.68749274592031	1.91001234213231	0.0976133317115018	0.749511354588175
nbis-gene-2076	0.595942151715176	9.49859007028704	0.0977522933322347	0.749525648874232
nbis-gene-3692	0.570281452734156	11.4055229994271	0.0980951353142684	0.751100987063173
nbis-gene-5275	3.25425364642724	1.3599796072918	0.098295203708889	0.751456563240738
nbis-gene-2966	-0.683998395235315	8.58394374393467	0.0985383122671043	0.751456563240738
nbis-gene-4351	0.762008191470616	5.07647669081837	0.098553933755919	0.751456563240738
nbis-gene-624	-0.792115164086631	5.10255052979721	0.0987051846234543	0.751561621638475
nbis-gene-3211	0.844157301956714	5.8021698094964	0.0992851259500156	0.754925985491982
nbis-gene-2759	-0.735804850458235	5.4016071796726	0.0999151110680883	0.758660989179498
nbis-gene-915	-2.26537230037781	2.29518468448326	0.100232630882929	0.760016356500657
nbis-gene-4606	-1.80085058691673	2.73205713398614	0.100373031777656	0.760026820953522
nbis-gene-4558	-2.23715766813451	2.29123814960201	0.100604888442409	0.760728803754706
nbis-gene-2792	-1.63552323808676	2.86297097141819	0.100951737087646	0.760925586854709
nbis-gene-4439	-1.769585813096	3.36431991272478	0.101187502111805	0.760925586854709
nbis-gene-4953	-2.78639361114874	1.96739384983356	0.101241185496375	0.760925586854709
nbis-gene-226	-0.916682584234363	4.56931097423534	0.101254736978306	0.760925586854709
nbis-gene-1889	-2.28163901806279	2.30337847090601	0.101515020461444	0.760925586854709
nbis-gene-4311	-5.18061845490997	1.46088922578095	0.101519356506205	0.760925586854709
nbis-gene-1226	-1.28888104263405	3.46936661679606	0.101605209146504	0.760925586854709
nbis-gene-4965	0.563140588268053	9.76225884024617	0.101987908524874	0.761400608341804
nbis-gene-3175	0.562362508634221	12.3124204612939	0.102044238971975	0.761400608341804
nbis-gene-2017	0.692894423748694	5.95226746002104	0.102223603218658	0.761400608341804
nbis-gene-5389	-1.0121495085702	4.72347695700593	0.1023768660517	0.761400608341804
nbis-gene-2817	-1.20831494103323	3.65077826193193	0.102486587439216	0.761400608341804
nbis-gene-3302	-1.8568356678448	2.76502337466693	0.102727224481756	0.761400608341804
nbis-gene-859	1.49446426577858	2.9447186167883	0.102832237357199	0.761400608341804
nbis-gene-1306	-0.976433796889819	4.55454420870022	0.102969398132671	0.761400608341804
nbis-gene-2409	-0.699757405473366	6.15640915435988	0.103138338623626	0.761400608341804
nbis-gene-4845	-0.666665117654396	6.50508141312462	0.103229524502866	0.761400608341804
nbis-gene-4473	0.710467130538444	6.84480931148365	0.103270919895424	0.761400608341804
nbis-gene-4225	-1.60553548747525	2.85637004745384	0.10339581495468	0.761400608341804
nbis-gene-3908	0.696195006073914	5.6094986727288	0.103556829450194	0.761400608341804
nbis-gene-1526	0.635460190957621	6.42155070987983	0.103618447522645	0.761400608341804
nbis-gene-1519	0.64613455408287	11.9622679116508	0.103854216114457	0.762108724158038
nbis-gene-1063	2.79600277485111	1.42767479953341	0.104058989835478	0.762587798164287
nbis-gene-3724	0.795487168334924	5.45241301843399	0.104312937762756	0.763425476236928
nbis-gene-1103	0.830377448348698	4.76961652077545	0.10512058295018	0.768307790091757
nbis-gene-4200	-2.73938051983113	1.92929423259351	0.105563692982524	0.770516301115432
nbis-gene-5073	-5.24099628180028	1.40277125890495	0.10590660895417	0.771988574869927
nbis-gene-3862	0.854332828061901	4.92719652981333	0.106054486649265	0.772037121852908
nbis-gene-2004	-0.608609686774159	6.82372278314301	0.106356473484032	0.773123844171365
nbis-gene-4914	-1.79234112157414	3.35801834956427	0.106486602279319	0.773123844171365
nbis-gene-1500	1.28767534099471	3.60103594602372	0.106807278456846	0.773590192031302
nbis-gene-462	-1.27698016256638	3.97081585923221	0.106968990902939	0.773590192031302
nbis-gene-2417	-0.807676918158762	5.01722271519274	0.106975340255289	0.773590192031302
nbis-gene-5188	0.576215720857308	9.53094882770084	0.107234622060965	0.774440791026812
nbis-gene-1191	0.739816537215399	5.34128287060727	0.107441729750806	0.774623035964658
nbis-gene-4393	-1.08826687379685	3.76703327809073	0.107775951180802	0.774623035964658
nbis-gene-1220	1.26887187128374	3.61860305447523	0.10818354680028	0.774623035964658
nbis-gene-1528	0.846014111055235	5.16083275719522	0.108302917227315	0.774623035964658
nbis-gene-5571	2.49283878185815	2.14645349709761	0.108635848434856	0.774623035964658
nbis-gene-2974	-0.613686464927562	6.55003072487149	0.108667976776023	0.774623035964658
nbis-gene-5024	-0.904759466846447	4.55447929681067	0.108827296747063	0.774623035964658
nbis-gene-4619	1.93228149036542	2.27813674265608	0.109021293411594	0.774623035964658
nbis-gene-5544	0.962537972059279	4.84521761033999	0.109146170115313	0.774623035964658
nbis-gene-5463	1.8712810528116	2.37666933867787	0.109392987278892	0.774623035964658
nbis-gene-1110	0.59840827861879	10.1712442717386	0.109593206986902	0.774623035964658
nbis-gene-5009	0.85604322353671	4.73234175769085	0.109626122092303	0.774623035964658
nbis-gene-4209	-5.0663672365981	1.31645214196984	0.109644116260305	0.774623035964658
nbis-gene-2182	-0.876829677110769	4.53881932863419	0.109702869553055	0.774623035964658
nbis-gene-3374	1.03897914483222	3.64917366173345	0.109738162499926	0.774623035964658
nbis-gene-1870	0.598114114011001	6.77596612303785	0.109745687047338	0.774623035964658
nbis-gene-4733	0.873616180256866	5.11671541326114	0.109834832616805	0.774623035964658
nbis-gene-4090	1.47700654250382	2.7424431369646	0.11011688947112	0.774623035964658
nbis-gene-2101	-0.913364822591007	4.66082468794978	0.110417317180093	0.774623035964658
nbis-gene-3802	0.597364711493831	7.50739394505504	0.110444206616658	0.774623035964658
nbis-gene-2655	-1.06937575153122	4.00207671496219	0.11052281712118	0.774623035964658
nbis-gene-2772	-0.881769032792301	4.63258455198009	0.11068757713142	0.774623035964658
nbis-gene-3696	1.05587306534558	3.86016527209662	0.110710382979561	0.774623035964658
nbis-gene-2583	-5.30971568930484	1.5522425900943	0.110904966440549	0.774623035964658
nbis-gene-2526	-0.777690666859298	9.0493718213013	0.110969394551143	0.774623035964658
nbis-gene-1469	-1.01972920405907	4.11542719120342	0.111050675550333	0.774623035964658
nbis-gene-5465	-2.88167607842549	2.00547673363898	0.11126503291946	0.774623035964658
nbis-gene-3932	0.697065288075701	7.13295673762252	0.111266894086796	0.774623035964658
nbis-gene-2925	-0.968177537817712	4.2734728273546	0.11136888719009	0.774623035964658
nbis-gene-3387	-0.940094427385493	4.95476335298205	0.111563795595141	0.774992719845789
nbis-gene-1949	-0.617891402632683	6.39462934200297	0.111858211500449	0.775802438023708
nbis-gene-2159	0.599347093930589	7.28031538461564	0.111993724892372	0.775802438023708
nbis-gene-2037	-1.05530168593949	3.99332591702853	0.112106077563331	0.775802438023708
nbis-gene-2768	-0.970218403281684	4.15266617836987	0.112270394866582	0.775957330892042
nbis-gene-3876	2.28423174739447	2.09614219259083	0.112521385016639	0.776710116017632
nbis-gene-552	-1.26323140296426	3.45775082759758	0.113729609814344	0.782245669594873
nbis-gene-1850	1.00651179854222	3.9929456574802	0.113920434893389	0.782245669594873
nbis-gene-588	0.779795133965741	5.26250788438803	0.114420405223854	0.782245669594873
nbis-gene-517	1.24941424896361	3.27484360123731	0.114473778862334	0.782245669594873
nbis-gene-1023	-0.870922956792437	4.48604555436345	0.114530194277954	0.782245669594873
nbis-gene-5483	2.52235211485845	1.59659340491933	0.114705708857041	0.782245669594873
nbis-gene-5342	-0.807496627899025	4.83562973959009	0.114816212044818	0.782245669594873
nbis-gene-4202	-5.40006929661351	1.48460883362242	0.114892046554291	0.782245669594873
nbis-gene-2799	-4.9040170333514	1.26415517969769	0.114926040959749	0.782245669594873
nbis-gene-4050	1.94313423066101	1.84857913688693	0.114943755505281	0.782245669594873
nbis-gene-4212	-4.90401035061578	1.26415517969769	0.115074479054975	0.782245669594873
nbis-gene-1261	0.710591630549203	5.46600103546994	0.115151623052326	0.782245669594873
nbis-gene-1653	-4.90400545685744	1.26415517969769	0.115183421259168	0.782245669594873
nbis-gene-1276	-0.65593507093484	9.71680789282924	0.115525513569062	0.782782667472905
nbis-gene-303	-0.757159484394739	5.34056385652465	0.115548859091025	0.782782667472905
nbis-gene-5307	1.43140559695107	2.75784735446627	0.115710243532814	0.7829058185568
nbis-gene-4163	0.640565494083385	7.43001701244971	0.116296444163079	0.785751780347924
nbis-gene-4409	-4.78725591602345	1.1982443606817	0.116429748791324	0.785751780347924
nbis-gene-1300	-1.76737045523266	2.71202388392845	0.11656204387455	0.785751780347924
nbis-gene-5197	1.94117997116517	2.52888801842527	0.116946777866032	0.787374426839405
nbis-gene-2395	2.24683633531986	1.65065741801132	0.117178653291202	0.787965187629766
nbis-gene-4433	-1.04111730576366	3.8223090592694	0.118202502570671	0.793873564562481
nbis-gene-4006	2.25965577893824	1.65329380804884	0.118455760706754	0.793977373173571
nbis-gene-4852	0.563720103123909	8.76273212236373	0.118522656263244	0.793977373173571
nbis-gene-3333	1.95486521711459	2.17391500436287	0.118654977825944	0.793977373173571
nbis-gene-812	0.871550063350336	4.33605424254433	0.118898394611956	0.793977373173571
nbis-gene-870	0.844135876721359	4.34695981546397	0.118944113522801	0.793977373173571
nbis-gene-103	-4.83009315387828	1.21171909435136	0.119168211951206	0.794503188703954
nbis-gene-3793	-0.96143270266383	4.26951151261707	0.119435687753588	0.795316571192286
nbis-gene-2304	0.563490857994517	8.86477271973027	0.120147990455308	0.79563360810057
nbis-gene-1408	2.77637826301567	1.42431998248622	0.120215808382473	0.79563360810057
nbis-gene-2864	1.11279483363179	3.66585569775148	0.120355688347814	0.79563360810057
nbis-gene-711	-2.07219605489811	2.5762904950117	0.120418094402801	0.79563360810057
nbis-gene-5461	-4.86276725906737	1.25105979737873	0.121089697952512	0.79563360810057
nbis-gene-4612	-2.13218882371932	2.20761665727576	0.121107349415105	0.79563360810057
nbis-gene-4588	-4.86274157569062	1.25105979737873	0.121271737464324	0.79563360810057
nbis-gene-2108	-4.74346752966389	1.18476461151736	0.121324056861118	0.79563360810057
nbis-gene-649	-1.25054489846935	3.4414087667955	0.121335386609881	0.79563360810057
nbis-gene-484	-0.988159164203425	4.34476352389493	0.121336637141053	0.79563360810057
nbis-gene-1855	-4.86272551088076	1.25105979737873	0.121385871484081	0.79563360810057
nbis-gene-1672	-4.8627160260357	1.25105979737873	0.121453355072484	0.79563360810057
nbis-gene-1771	-4.86271381542248	1.25105979737873	0.121469093758188	0.79563360810057
nbis-gene-5252	-1.73908422056591	2.68297478716907	0.121558096825337	0.79563360810057
nbis-gene-3777	-2.10809382675053	2.20364240475074	0.122261363272551	0.79563360810057
nbis-gene-2567	0.638630852688767	8.37237154913324	0.122880001887758	0.79563360810057
nbis-gene-3000	-2.71975408124797	1.9636506974305	0.122933566936244	0.79563360810057
nbis-gene-2005	-0.721913974713997	6.09585681666712	0.123066967678826	0.79563360810057
nbis-gene-1592	0.562317638163255	7.88932491774966	0.123712496135295	0.79563360810057
nbis-gene-1077	-0.808642406239805	4.71883592432127	0.123741170378985	0.79563360810057
nbis-gene-5079	-1.12941176563213	3.69643154254276	0.123768112360008	0.79563360810057
nbis-gene-2556	0.745971084513391	4.81827156675738	0.123819793650884	0.79563360810057
nbis-gene-4444	0.997672363835823	4.1013719130252	0.12394245741227	0.79563360810057
nbis-gene-322	-1.2711014804711	3.33238296445284	0.124039828608689	0.79563360810057
nbis-gene-2676	-1.22009245623882	3.42651512989385	0.124132285393054	0.79563360810057
nbis-gene-1465	-2.66201844172345	1.90819897175219	0.12450690368986	0.79563360810057
nbis-gene-1066	-0.561387156581063	7.74060433644523	0.124582611779007	0.79563360810057
nbis-gene-2160	0.591764448634603	8.71922781112599	0.124724063164095	0.79563360810057
nbis-gene-4830	-2.65493589911095	1.90876841159191	0.124989588512504	0.79563360810057
nbis-gene-427	-0.869787669616588	4.38387643122446	0.125106954442727	0.79563360810057
nbis-gene-4084	-1.89402346925132	2.76903958289381	0.125160437772568	0.79563360810057
nbis-gene-981	0.649633656251214	5.72581330954686	0.125618340607246	0.79563360810057
nbis-gene-1000	-2.44635961638381	2.38418609751698	0.12569205060652	0.79563360810057
nbis-gene-1073	-0.964436107627157	4.08377143008324	0.125949874029393	0.79563360810057
nbis-gene-4189	1.06377804422124	3.54566128064298	0.12616564822531	0.79563360810057
nbis-gene-1019	-5.08803167113704	1.40608888292959	0.126174464072897	0.79563360810057
nbis-gene-2452	-3.18868506072921	2.19044798739757	0.126308490121763	0.79563360810057
nbis-gene-3592	0.575018764913132	8.8143099021808	0.126544627694009	0.79563360810057
nbis-gene-3341	1.09024679979119	3.53382105280102	0.126577259326806	0.79563360810057
nbis-gene-3321	-4.87369903478696	1.22518753950693	0.126710936212795	0.79563360810057
nbis-gene-4646	-1.18160231752093	3.72877171164	0.126847325524644	0.79563360810057
nbis-gene-1654	-1.79441690775935	2.73967020309848	0.126851831232298	0.79563360810057
nbis-gene-2291	-4.87373400371823	1.22518753950693	0.126904591713713	0.79563360810057
nbis-gene-29	-4.87375933346004	1.22518753950693	0.12704523301349	0.79563360810057
nbis-gene-2604	0.925032987745807	5.40131383578989	0.127120924261154	0.79563360810057
nbis-gene-722	-4.70687404538432	1.14233089033727	0.127125541141884	0.79563360810057
nbis-gene-190	-4.70689093671552	1.14233089033727	0.127238378345759	0.79563360810057
nbis-gene-173	-4.70689779947711	1.14233089033727	0.127284277931249	0.79563360810057
nbis-gene-538	-4.96611292177984	1.25210049491815	0.127474861948158	0.79563360810057
nbis-gene-4124	0.577911675880329	6.90348696663507	0.127574143531199	0.79563360810057
nbis-gene-253	-4.96614936037646	1.25210049491815	0.12764003791001	0.79563360810057
nbis-gene-4547	-1.317944673076	3.21892210251804	0.127661487686831	0.79563360810057
nbis-gene-3710	0.868416735768245	9.04378304945886	0.127797231829503	0.79563360810057
nbis-gene-4568	-4.96618841978499	1.25210049491815	0.127817509804125	0.79563360810057
nbis-gene-858	-1.52091542928333	2.78732146624167	0.127848088833956	0.79563360810057
nbis-gene-744	-1.89029008428803	2.46885441654833	0.12793668498322	0.79563360810057
nbis-gene-3897	0.542208827115283	11.327473491451	0.127992097999753	0.79563360810057
nbis-gene-4271	2.32207462959048	1.63948710093767	0.128146707623216	0.79563360810057
nbis-gene-2939	-0.540470718651505	9.43537960917623	0.128227441820572	0.79563360810057
nbis-gene-2328	-0.817108021541037	4.76069901960226	0.128393587267415	0.79563360810057
nbis-gene-3418	3.57780218291775	1.05003179595475	0.128548477335207	0.79563360810057
nbis-gene-2785	-1.02185394303091	3.72222661390387	0.128557784657547	0.79563360810057
nbis-gene-35	3.5778368716668	1.05003179595475	0.12865193150922	0.79563360810057
nbis-gene-5189	0.735975935002235	5.22521054633734	0.129801972426021	0.800861249748474
nbis-gene-3650	1.35010498412645	2.99760656780853	0.130115662108025	0.800861249748474
nbis-gene-1274	0.585464067785367	7.57998939162249	0.130119724497325	0.800861249748474
nbis-gene-4798	-1.9895456284259	2.53301921970578	0.130165932507308	0.800861249748474
nbis-gene-1573	0.801293961548394	4.50569688959904	0.130696497530437	0.800861249748474
nbis-gene-1542	0.519294468898005	9.6750530650962	0.130951399087827	0.800861249748474
nbis-gene-1016	0.702581051624217	5.33963419477984	0.131139335794808	0.800861249748474
nbis-gene-2315	1.24438703619443	3.03208450513975	0.131288629240662	0.800861249748474
nbis-gene-1954	-1.92782111663163	2.49446286732888	0.131319572539034	0.800861249748474
nbis-gene-3182	0.557998874092542	12.8157013801525	0.131420436449455	0.800861249748474
nbis-gene-4688	-1.04435977481958	3.82668348097999	0.131589011706895	0.800861249748474
nbis-gene-2741	0.755900724682095	4.87744554075563	0.131827079510185	0.800861249748474
nbis-gene-2449	0.596558893625122	6.46152480665202	0.131921139824917	0.800861249748474
nbis-gene-3717	1.02127593758239	3.65910385252206	0.131930244107091	0.800861249748474
nbis-gene-2632	-0.822206455450688	4.5955513553246	0.132071944188651	0.800861249748474
nbis-gene-1388	3.22759638649923	0.913766146257556	0.132072072490957	0.800861249748474
nbis-gene-4977	0.531872230742257	10.5509833475405	0.132088436631785	0.800861249748474
nbis-gene-2410	-0.541898001410602	9.66713945441755	0.132155219215431	0.800861249748474
nbis-gene-1711	-1.01738620751667	4.18302862917176	0.132280539331054	0.800861249748474
nbis-gene-5025	-0.781028261213256	5.63974251538322	0.132690314127247	0.80245348156378
nbis-gene-5411	2.79925777588169	1.68057996638516	0.132899444644247	0.802830125823311
nbis-gene-4097	-4.93051764045225	1.30110705906551	0.133092436668898	0.8031085554844
nbis-gene-1410	-4.93048607242849	1.30110705906551	0.133239523898151	0.803109677123697
nbis-gene-3216	1.84846785978024	2.19455471586578	0.134270770387938	0.803287499096067
nbis-gene-5299	-0.830531788477293	4.88470780717087	0.134285220047995	0.803287499096067
nbis-gene-2330	0.670876032902141	6.21822664400825	0.134447612654653	0.803287499096067
nbis-gene-5125	0.705778798831955	6.29501687767828	0.134670003725234	0.803287499096067
nbis-gene-2325	1.81386396042018	2.48646559806191	0.134846423824319	0.803287499096067
nbis-gene-1052	-2.17866517885657	2.22034213270236	0.134894004982554	0.803287499096067
nbis-gene-95	-5.2829305688939	1.4154206652336	0.135070637533559	0.803287499096067
nbis-gene-4232	-5.28295573642355	1.4154206652336	0.135224350981355	0.803287499096067
nbis-gene-4899	-2.5785193041081	1.85943213548387	0.135235612470701	0.803287499096067
nbis-gene-1445	0.516642958859106	8.70236714753655	0.13550821084138	0.803287499096067
nbis-gene-5244	5.37682859998823	0.962306503237468	0.135565573167232	0.803287499096067
nbis-gene-2911	-1.51009162182881	3.20414394179707	0.135612647126316	0.803287499096067
nbis-gene-4327	-2.67633197546644	1.89109411380939	0.135653349155323	0.803287499096067
nbis-gene-4234	5.37683375881465	0.962306503237468	0.135790226115042	0.803287499096067
nbis-gene-5126	-0.559229090672758	7.94785609610087	0.135799267947164	0.803287499096067
nbis-gene-2649	-0.545008657096981	8.20473987647778	0.135889393383678	0.803287499096067
nbis-gene-5511	-0.744835877657032	5.10265758479534	0.135891231527058	0.803287499096067
nbis-gene-3951	-1.73441418111383	2.67534799816206	0.135913835131491	0.803287499096067
nbis-gene-314	1.03175997570239	3.74539722183475	0.136290015740759	0.804640946063422
nbis-gene-1295	0.889723790711871	4.43848863131636	0.136562979218015	0.805382747988012
nbis-gene-846	-0.831768207114964	4.56033123179281	0.13702399180942	0.806582761766934
nbis-gene-4388	-1.67566373260473	2.88615846579858	0.137061530214282	0.806582761766934
nbis-gene-3560	-0.548033646345799	7.37089203278131	0.137745879914489	0.809738414508075
nbis-gene-3665	1.40926233939902	2.60179359241236	0.13824299758446	0.811787827920778
nbis-gene-4679	-4.75562884530835	1.15621667671395	0.139153993803792	0.815131876302087
nbis-gene-230	-4.75566275563055	1.15621667671395	0.139317406149249	0.815131876302087
nbis-gene-4365	-0.811921285651899	5.35223762530255	0.139576049712697	0.815131876302087
nbis-gene-1516	0.586799237006418	6.31950109863594	0.139613711384615	0.815131876302087
nbis-gene-2913	-0.573171678460653	7.0760141419574	0.13981758739883	0.815131876302087
nbis-gene-4146	0.543438044257087	7.959246476305	0.139964752180632	0.815131876302087
nbis-gene-529	0.562354972537412	6.79716199947309	0.140046161983076	0.815131876302087
nbis-gene-3567	1.30236313223641	2.80009273270656	0.140228532405931	0.815131876302087
nbis-gene-5006	-0.716161617724632	5.39073333827261	0.140233112012097	0.815131876302087
nbis-gene-977	1.0359360126291	3.94361424115129	0.140303474593061	0.815131876302087
nbis-gene-3922	0.774609357748532	6.00638462888205	0.140508440091187	0.8154560955186
nbis-gene-2946	-0.713654671621722	4.91978927971665	0.140788550835117	0.816215278277395
nbis-gene-2812	-1.11245229655192	3.58499590969491	0.141117413471252	0.817255190092518
nbis-gene-3620	1.51434623794531	2.57120393400295	0.141423240030802	0.818159633067083
nbis-gene-1522	0.538405698621727	9.66195841485304	0.141704205597384	0.818267882641522
nbis-gene-1481	-1.32973096379439	3.22539217520047	0.141741299590547	0.818267882641522
nbis-gene-4366	-0.897634118239884	4.29257288396339	0.141992901316264	0.818855687232082
nbis-gene-5060	-1.29904229950828	3.98904427072178	0.142466778583034	0.820722738159586
nbis-gene-3456	-0.786722610287723	4.61774447938032	0.142794542205461	0.820967749800911
nbis-gene-1544	0.560939510757355	6.6452642677599	0.142809645154686	0.820967749800911
nbis-gene-2073	-0.550547673165368	7.66063077486057	0.143027938878037	0.821358972527549
nbis-gene-1731	-1.66958328120834	2.65875725935065	0.143549367183812	0.823488342490979
nbis-gene-4878	-0.573013990835563	6.98746005477539	0.143783292525412	0.823965681589544
nbis-gene-2885	-1.03085634010592	4.11804192428084	0.144497299444228	0.827190299540938
nbis-gene-1492	-0.831003228507823	4.35693239197925	0.144692943582886	0.827443852058197
nbis-gene-2978	-1.81014727029608	2.4204932853058	0.145200363534746	0.828642735643857
nbis-gene-3100	-0.492628890818623	10.4509123418078	0.145278373234599	0.828642735643857
nbis-gene-1690	-1.79317698345726	2.41482081612361	0.145545567319077	0.828642735643857
nbis-gene-4102	1.81393180014673	1.99836636574237	0.145578380826523	0.828642735643857
nbis-gene-385	0.598930773755961	5.8757425723991	0.14566044795203	0.828642735643857
nbis-gene-4736	-1.78941747310608	2.41535795461258	0.145989628829277	0.829557032898877
nbis-gene-3404	-1.89291904939356	2.762145952056	0.146124642890364	0.829557032898877
nbis-gene-407	0.921480940819434	4.02507409495628	0.146530885023911	0.830029232430837
nbis-gene-4210	-2.61371876773629	1.8885013673307	0.146634675279959	0.830029232430837
nbis-gene-1294	1.20629675936467	3.44914467357421	0.146792586903183	0.830029232430837
nbis-gene-3737	2.34087208702922	1.97990815481175	0.146815121229307	0.830029232430837
nbis-gene-3663	-0.580067069409178	6.27777447369244	0.14699946981975	0.830212914777451
nbis-gene-3085	2.15801087889003	2.02260895831676	0.147172304526813	0.830331257841162
nbis-gene-5349	-0.589184001595378	6.0471501969049	0.147646378289417	0.830947483191563
nbis-gene-3207	0.534380488633014	12.0808266806262	0.147694124514907	0.830947483191563
nbis-gene-1505	-1.11805771765986	3.58081409089941	0.147737507529211	0.830947483191563
nbis-gene-3455	-1.03860701571575	3.73765115472077	0.147941183735039	0.831237874079608
nbis-gene-3768	0.526607274515452	8.16101642254914	0.148679125044674	0.833180085578609
nbis-gene-3982	-2.56551181235117	1.83965953916277	0.149030782043914	0.833180085578609
nbis-gene-575	-1.70658614917421	2.89832429854071	0.149042540307185	0.833180085578609
nbis-gene-4636	1.24932924651834	3.09588913228882	0.149079780178028	0.833180085578609
nbis-gene-2203	-1.28721248248745	3.037093291278	0.149093187106622	0.833180085578609
nbis-gene-3946	-2.55855955243587	1.84023718199364	0.149256739032465	0.833180085578609
nbis-gene-3148	-0.778374676836867	4.89527225034202	0.149353664508329	0.833180085578609
nbis-gene-4502	-1.77439186636871	2.40763843396033	0.149518281287496	0.833248158816252
nbis-gene-5295	-0.628197999829392	5.82818781901616	0.15043007996815	0.83675288690708
nbis-gene-455	-0.71084234340884	5.47765327137292	0.150453281110236	0.83675288690708
nbis-gene-3170	-0.610351664856656	5.78194585660056	0.150944957372175	0.8377949686397
nbis-gene-5394	-1.98461505729566	2.11800388202696	0.151116887328343	0.8377949686397
nbis-gene-1269	-1.17772797139103	3.26651944956629	0.151248110050955	0.8377949686397
nbis-gene-2861	0.974431056239569	3.96024211965465	0.151323107937932	0.8377949686397
nbis-gene-4718	1.0383183983157	3.34613457460344	0.151603752134219	0.8377949686397
nbis-gene-4010	1.02479894239028	3.6535906203563	0.151954553228563	0.8377949686397
nbis-gene-565	-0.585983718313581	6.34274608987719	0.152136697838905	0.8377949686397
nbis-gene-628	-1.24095464935875	3.30281556291494	0.152242584968076	0.8377949686397
nbis-gene-1093	0.729674275555183	5.6753949593559	0.152311968448148	0.8377949686397
nbis-gene-2161	0.557845566785449	7.33820465034141	0.152323501996327	0.8377949686397
nbis-gene-1506	-1.92028669865538	2.49644924232647	0.152507975312017	0.8377949686397
nbis-gene-4051	1.76576850138124	2.00827891417602	0.152557488490808	0.8377949686397
nbis-gene-1472	-0.655076433674165	5.49363599431871	0.152747724700742	0.8377949686397
nbis-gene-2787	1.03188866210555	3.55624830282377	0.152864981941674	0.8377949686397
nbis-gene-4381	0.48264124550833	10.1741420637191	0.152939341266219	0.8377949686397
nbis-gene-5319	0.710248641964343	4.76604322040944	0.15316160079445	0.838172644187448
nbis-gene-4742	0.486016145692169	11.6512102200174	0.153489200485268	0.839125459052959
nbis-gene-3911	0.498224382845691	11.0144288494714	0.154011597497714	0.841140263256748
nbis-gene-2867	-2.64318793018855	1.86129666456578	0.15419001394067	0.841274257698247
nbis-gene-1236	-1.02027722051138	3.97742499213548	0.154816324983683	0.843849300783446
nbis-gene-2992	-0.552566175736054	8.88581257534812	0.155446800570497	0.846393859020441
nbis-gene-4021	-0.52267337435409	12.5708609401676	0.155592798301727	0.846393859020441
nbis-gene-1844	-0.782708872065252	4.47706083408814	0.155811966483525	0.846743559408975
nbis-gene-3928	-1.08412289153203	3.670998144085	0.156041197561337	0.846966673479482
nbis-gene-1174	-0.891872303292478	4.16181181189244	0.156162869373938	0.846966673479482
nbis-gene-1825	-0.837713739123853	4.24993358484517	0.156357851038365	0.847183718163272
nbis-gene-537	-2.11273969475535	2.18490837955847	0.157718175380099	0.850684830124308
nbis-gene-2573	1.20415965177196	3.04151717390218	0.157758207753802	0.850684830124308
nbis-gene-2690	0.704121854096652	4.92760446899182	0.15782647267706	0.850684830124308
nbis-gene-1277	-0.951200024683322	3.84997274187055	0.157889674240097	0.850684830124308
nbis-gene-3395	-4.76830405678582	1.22485180321752	0.158107250578075	0.850684830124308
nbis-gene-4219	-4.76829105501575	1.22485180321752	0.158165284749318	0.850684830124308
nbis-gene-1106	-5.04193258795403	1.39397691694651	0.158237650089193	0.850684830124308
nbis-gene-1808	-4.76827234812723	1.22485180321752	0.158248851698632	0.850684830124308
nbis-gene-3137	0.566479129257623	6.2981396310908	0.158522837815757	0.851320583829809
nbis-gene-1705	-1.63968692723693	2.61911654756691	0.159059602605643	0.853076680433506
nbis-gene-4251	-4.88294823772598	1.2883561273084	0.159176735284916	0.853076680433506
nbis-gene-1567	-1.42421800860301	2.72828623028411	0.159506302472136	0.853076680433506
nbis-gene-331	1.34055760690383	2.78332272210466	0.159745253955184	0.853076680433506
nbis-gene-4485	1.27609280047225	3.26753526611883	0.159763574547987	0.853076680433506
nbis-gene-2028	-0.652573345443731	5.39874581929082	0.159786083915111	0.853076680433506
nbis-gene-3080	0.586683342942426	6.2188877991635	0.15996873601801	0.853218614449231
nbis-gene-4501	2.82099283420861	1.42834650150695	0.160136324768246	0.85328000731774
nbis-gene-3208	0.563915067037373	10.1098543197954	0.160373219477568	0.853710215076793
nbis-gene-4727	-0.632184994497568	5.30870852123253	0.160750911811394	0.854717201354731
nbis-gene-5045	-4.93993176539314	1.33624138456959	0.160875068628867	0.854717201354731
nbis-gene-2099	-1.45756198583966	2.75608080219894	0.161691995957262	0.85564796873386
nbis-gene-5419	-0.774037576227371	4.60852723672868	0.161761861432568	0.85564796873386
nbis-gene-111	-1.41047113738385	3.55915458114811	0.161962702495922	0.85564796873386
nbis-gene-3916	-0.495697211274461	8.07720984779728	0.162134005107199	0.85564796873386
nbis-gene-719	-2.1880818501822	2.21977931601242	0.162442361774148	0.85564796873386
nbis-gene-4942	1.50783659042932	2.81384185245709	0.162512829300343	0.85564796873386
nbis-gene-577	-0.899679074755399	4.2857596416756	0.162514583421439	0.85564796873386
nbis-gene-3500	-0.499087235484859	8.05608453789725	0.16263124674295	0.85564796873386
nbis-gene-3346	-2.24779010076739	2.25845014230319	0.162668313109757	0.85564796873386
nbis-gene-174	-1.68770406758394	2.6479926152598	0.162736694157637	0.85564796873386
nbis-gene-3672	-0.510820857249384	7.09244706727026	0.162771883571102	0.85564796873386
nbis-gene-19	-5.01608366240347	1.26554248504525	0.16310303675692	0.855883010617227
nbis-gene-4017	-0.781517124792435	4.42977098914632	0.16366542859138	0.855883010617227
nbis-gene-1324	0.60471666287211	5.54011428019594	0.163848376825621	0.855883010617227
nbis-gene-4940	1.70997957694014	2.23613996325553	0.164201235704702	0.855883010617227
nbis-gene-4047	-0.9062664730678	3.9762527239018	0.16420442137982	0.855883010617227
nbis-gene-1224	1.24289635799556	3.02977070906525	0.164291551322386	0.855883010617227
nbis-gene-4753	0.982192003321874	3.58151811752016	0.164819259094343	0.855883010617227
nbis-gene-2533	0.49796615223929	8.92898498350098	0.164874310167585	0.855883010617227
nbis-gene-4810	0.48106159301669	10.4341061096733	0.165186949613418	0.855883010617227
nbis-gene-3780	-1.62143130251295	2.61316299241507	0.165194630243687	0.855883010617227
nbis-gene-4548	0.760968967747483	4.41332922521822	0.165375501094195	0.855883010617227
nbis-gene-738	-0.792256626085908	4.66143228264904	0.16538233486393	0.855883010617227
nbis-gene-4694	-1.11982700100396	3.48248690444843	0.165547668709478	0.855883010617227
nbis-gene-4659	1.19336271433289	3.2329999345623	0.165676241075311	0.855883010617227
nbis-gene-1214	-1.09748852422946	3.57103325577884	0.166564696142647	0.855883010617227
nbis-gene-1867	-1.1559834505649	3.49645383716703	0.166675097165212	0.855883010617227
nbis-gene-2970	-4.65975679837773	1.1284414452089	0.166783135745284	0.855883010617227
nbis-gene-2775	-0.513300741762889	6.88515395541857	0.166787408480793	0.855883010617227
nbis-gene-638	-0.957811895616811	3.76638082569663	0.16680402036122	0.855883010617227
nbis-gene-5272	-4.65975800101494	1.1284414452089	0.166810546463792	0.855883010617227
nbis-gene-4358	-4.65976047410792	1.1284414452089	0.166866945961976	0.855883010617227
nbis-gene-542	0.888654825869649	3.75510599123555	0.166873541971258	0.855883010617227
nbis-gene-73	-1.07242939008579	4.14661319551721	0.167008251808303	0.855883010617227
nbis-gene-2502	-4.65976761598832	1.1284414452089	0.167030062925042	0.855883010617227
nbis-gene-2031	-0.888659498717577	4.16682026331315	0.167467246636606	0.855883010617227
nbis-gene-4820	-1.55492468336007	2.79985770097645	0.167497081892512	0.855883010617227
nbis-gene-580	1.33849630982538	2.62739648189868	0.16752007204722	0.855883010617227
nbis-gene-321	-0.900198334209006	4.03665346844343	0.167666151285637	0.855883010617227
nbis-gene-3878	-0.939617009822003	3.6693536323754	0.167806870227981	0.855883010617227
nbis-gene-2916	-0.679533094198735	5.23449077519348	0.168285880644101	0.855883010617227
nbis-gene-212	-5.05971161234888	1.27897314852397	0.168446225338335	0.855883010617227
nbis-gene-2883	-1.55222368408346	2.80590331779445	0.168730542202433	0.855883010617227
nbis-gene-5561	1.49596428204899	2.48496828758574	0.169032481945094	0.855883010617227
nbis-gene-1545	1.41925578979326	2.82827410702074	0.169039092184243	0.855883010617227
nbis-gene-766	-0.59187864223088	6.17525280545873	0.169313084284119	0.855883010617227
nbis-gene-1710	-0.755442948024304	4.88242037098495	0.169391940428299	0.855883010617227
nbis-gene-1243	0.521967504115111	8.31543151424123	0.169771736378156	0.855883010617227
nbis-gene-265	-4.90975074370831	1.19783814877117	0.170007780057536	0.855883010617227
nbis-gene-360	-1.75448368497606	2.38879599393661	0.170407336139712	0.855883010617227
nbis-gene-4545	-1.19149859369306	3.26988395175638	0.170425682712183	0.855883010617227
nbis-gene-1083	0.786034487386777	4.14806438248079	0.170481722678737	0.855883010617227
nbis-gene-3770	1.3422480436317	2.45001902186585	0.170608638486274	0.855883010617227
nbis-gene-4536	-1.60903048372563	3.39919462059394	0.170758774083654	0.855883010617227
nbis-gene-1167	0.662331131478751	5.31105568644052	0.170805456517547	0.855883010617227
nbis-gene-2575	0.805009241989719	4.23616811018126	0.171017597342025	0.855883010617227
nbis-gene-4844	-0.871261506081429	4.08560547369015	0.171119892111767	0.855883010617227
nbis-gene-4630	1.98416073778794	2.16660296802479	0.171139079953614	0.855883010617227
nbis-gene-2197	1.84268796506226	1.87003098678284	0.171207223600005	0.855883010617227
nbis-gene-1433	0.602079768130069	6.22091448667757	0.171351624115866	0.855883010617227
nbis-gene-3576	1.64261413590162	2.35897359049771	0.171803318915655	0.855883010617227
nbis-gene-3065	0.51330128130322	8.61501342127118	0.171933645937686	0.855883010617227
nbis-gene-2976	-0.670068147183229	5.08788732326481	0.172191598075624	0.855883010617227
nbis-gene-1064	-4.46799682210989	1.03992177824625	0.172260476107812	0.855883010617227
nbis-gene-4242	-4.46799246784652	1.03992177824625	0.172412430623848	0.855883010617227
nbis-gene-3600	-2.43940628171235	1.74458438783928	0.172557203541124	0.855883010617227
nbis-gene-3423	1.56580502464547	2.37627143244939	0.172972842567643	0.855883010617227
nbis-gene-1225	-1.09355143681819	3.76119838198262	0.173011935027583	0.855883010617227
nbis-gene-4354	-0.89255445054185	4.22774303638314	0.173044936027875	0.855883010617227
nbis-gene-872	-0.721538725912253	4.82345001030159	0.173325949507076	0.855883010617227
nbis-gene-1553	-4.51956149759883	1.05425637218175	0.173463360639267	0.855883010617227
nbis-gene-681	-4.51956607826312	1.05425637218175	0.173510922981857	0.855883010617227
nbis-gene-2486	1.34844395502171	2.78734351516241	0.173566755598274	0.855883010617227
nbis-gene-167	-4.51958240028361	1.05425637218175	0.173680634094066	0.855883010617227
nbis-gene-4867	-0.669241445711434	4.89439505317686	0.173708195127041	0.855883010617227
nbis-gene-4873	-0.713874294043775	5.53011827815772	0.173743326252932	0.855883010617227
nbis-gene-601	-0.542816021181848	6.80935695942024	0.173758193481844	0.855883010617227
nbis-gene-4605	-4.51960401853692	1.05425637218175	0.173905980033791	0.855883010617227
nbis-gene-4526	-4.51960972535938	1.05425637218175	0.173965575197901	0.855883010617227
nbis-gene-3348	-1.41931473086657	2.74406896164614	0.174035287413012	0.855883010617227
nbis-gene-2845	1.13805969778012	2.92850935624733	0.174270094934795	0.855883010617227
nbis-gene-4140	0.509430184243264	7.24449450599271	0.174306410634692	0.855883010617227
nbis-gene-4564	-0.562778390941821	6.14717061865327	0.17432644144621	0.855883010617227
nbis-gene-3044	-0.611873955531472	5.89370274756824	0.174544720467051	0.855883010617227
nbis-gene-3482	-2.03189857496095	2.13044391938325	0.174549136335628	0.855883010617227
nbis-gene-2293	-0.900876237501422	3.89596539838319	0.174679524131099	0.855883010617227
nbis-gene-2129	0.992431650832798	3.25219964337378	0.174948824733759	0.855883010617227
nbis-gene-3720	0.953705367163749	3.53809479702651	0.174987912414868	0.855883010617227
nbis-gene-3089	-1.05562769950316	3.43823509003287	0.175305195071832	0.855883010617227
nbis-gene-4191	0.49111727897686	9.10451605408042	0.175360748670597	0.855883010617227
nbis-gene-3676	0.486403038459918	7.47076664660149	0.175406069787747	0.855883010617227
nbis-gene-4007	-1.12287369592913	3.36450815542689	0.175522458774578	0.855883010617227
nbis-gene-3007	-1.05258200385605	3.82458956737714	0.175676052321762	0.855883010617227
nbis-gene-5501	-1.0887146116731	3.21026575496468	0.175810612936372	0.855883010617227
nbis-gene-59	2.82856564034514	0.770651771676428	0.176219527911927	0.856971745982883
nbis-gene-1160	0.694041004276559	4.8807356101527	0.176347761885997	0.856971745982883
nbis-gene-423	-0.72688441376053	6.84814042921484	0.176925268898818	0.857253755646772
nbis-gene-4868	-0.617523095930917	5.30023231984487	0.177011988394681	0.857253755646772
nbis-gene-2256	2.8351632375865	0.771319940668988	0.177020613009715	0.857253755646772
nbis-gene-754	0.491702729705951	7.04658982024367	0.177178055225017	0.857253755646772
nbis-gene-2284	-1.69507196753379	2.35476272502835	0.177384927391958	0.857253755646772
nbis-gene-2517	1.65523606278747	2.2472728895625	0.177631527381537	0.857253755646772
nbis-gene-4431	-0.810153509275254	4.11355080588504	0.177795341588068	0.857253755646772
nbis-gene-5151	1.8525626921571	1.73904476078577	0.17780298817074	0.857253755646772
nbis-gene-2945	1.34693288114706	3.00319978464407	0.178317439373943	0.857253755646772
nbis-gene-1076	-0.576849336581627	5.76340156172807	0.178432916497653	0.857253755646772
nbis-gene-4709	0.530503915689226	6.4633716616253	0.178585025153662	0.857253755646772
nbis-gene-4350	1.4306772007592	2.32319085402086	0.178662172964423	0.857253755646772
nbis-gene-1895	-1.61852941058946	2.62313587547292	0.179021476659872	0.857253755646772
nbis-gene-5022	-1.01379570254699	3.71093475298884	0.179174118092474	0.857253755646772
nbis-gene-3108	0.971178885615388	3.37242124934126	0.179246940088261	0.857253755646772
nbis-gene-3556	0.600886144424251	5.88653053809379	0.179261469806369	0.857253755646772
nbis-gene-5246	-0.541903812773135	6.70984217118345	0.179284833215391	0.857253755646772
nbis-gene-290	2.19455141132754	1.52884760555138	0.179378149074345	0.857253755646772
nbis-gene-3880	0.670655588938158	4.78187625981108	0.179415694297986	0.857253755646772
nbis-gene-5376	-0.532432249414532	6.6718446773623	0.179596409306958	0.857253755646772
nbis-gene-5233	1.19854478956125	2.91267991370763	0.179742525863844	0.857253755646772
nbis-gene-4647	-1.16321466485999	3.11488562425819	0.179914215451221	0.857253755646772
nbis-gene-1677	-2.09437533896887	2.17222807285127	0.180014164202433	0.857253755646772
nbis-gene-1847	1.0706182872679	3.50073291846739	0.180169117475424	0.857253755646772
nbis-gene-1341	-0.615590083225582	5.55082064733468	0.180443664559531	0.857813490562568
nbis-gene-960	-1.20735472719229	3.14853512328652	0.180878056403042	0.859131480760584
nbis-gene-5360	-2.62030996835913	1.82990112065973	0.181093141108306	0.85913663471084
nbis-gene-3867	-0.78770377007639	4.27659700073459	0.181308890143119	0.85913663471084
nbis-gene-5435	1.04308895527456	3.34348128021353	0.181350590169436	0.85913663471084
nbis-gene-1201	0.461283042671556	8.59176799353666	0.181604060718611	0.859592554068091
nbis-gene-2030	0.978085872993979	3.42658337806179	0.181996440871632	0.860704621319386
nbis-gene-3249	-0.953956479461586	3.6754042551042	0.182340189322242	0.861584974092218
nbis-gene-2140	2.40737451817285	1.85862723813109	0.18260534469723	0.862092762918617
nbis-gene-2508	-0.761013877279831	4.36957881202782	0.182970454472027	0.863071160136819
nbis-gene-5127	-0.45470219677785	9.19947270401761	0.183323651848644	0.863290134840337
nbis-gene-3049	0.726025030556072	4.36514024209535	0.183596627004403	0.863290134840337
nbis-gene-497	-0.751671444959372	4.36080811394902	0.1836075849621	0.863290134840337
nbis-gene-3139	-0.799711120662533	4.43908332343516	0.183661936263126	0.863290134840337
nbis-gene-1223	-0.77637698520802	4.47724334093979	0.183806423441403	0.863290134840337
nbis-gene-5318	-0.644023541326792	5.29482661022684	0.184144612406426	0.86413613392784
nbis-gene-725	-0.896143563713567	3.8922927818204	0.184603048998276	0.864553871184458
nbis-gene-4382	-0.476651087409163	8.73498332856832	0.184607053879355	0.864553871184458
nbis-gene-5507	-0.807955707671404	4.17579304787967	0.184844213934166	0.864553871184458
nbis-gene-2048	0.920117222178116	3.69992079218448	0.18494308026061	0.864553871184458
nbis-gene-3861	1.01280686958301	3.79670829490495	0.185085764257518	0.864553871184458
nbis-gene-2644	-0.778387623966317	4.42918066916119	0.185312730183214	0.864553871184458
nbis-gene-5101	0.989830183696731	3.30782125218088	0.185503105691345	0.864553871184458
nbis-gene-1163	-0.780135564521471	4.37862492072344	0.185613899173812	0.864553871184458
nbis-gene-2774	1.24659508679444	2.82125660849049	0.185693412508508	0.864553871184458
nbis-gene-4575	-1.16199707963523	3.38431243882602	0.185815035420109	0.864553871184458
nbis-gene-4149	0.612432137112207	5.8103154833317	0.186102304708376	0.865154166531199
nbis-gene-67	2.78829653414946	1.13010795481692	0.186702652327735	0.866800411914355
nbis-gene-2495	0.902035443939859	3.83877127496532	0.186900589114906	0.866800411914355
nbis-gene-3444	1.76530066336758	3.00545978360026	0.187120764029169	0.866800411914355
nbis-gene-2368	-0.838993046670977	3.92874026282312	0.187289059867021	0.866800411914355
nbis-gene-1679	-1.50083148260678	2.77381343236136	0.187325112402126	0.866800411914355
nbis-gene-1748	1.37195779069645	3.48343842708555	0.187407734933742	0.866800411914355
nbis-gene-3760	0.723170201374059	4.79169906057475	0.187689793652334	0.867371176582681
nbis-gene-4370	0.759187765635943	4.34974433214153	0.188404030525843	0.869936515949987
nbis-gene-2752	-1.57250538955876	2.58444447513254	0.188959263141239	0.871763959150341
nbis-gene-3399	-2.42799486253207	1.75627096529085	0.189461466891218	0.871872250891934
nbis-gene-2055	-2.42799116193264	1.75627096529085	0.189588241509806	0.871872250891934
nbis-gene-5116	-1.67517872804366	2.68171041464122	0.189942403351457	0.871872250891934
nbis-gene-386	-0.663722825232094	4.9924956805549	0.190006434767483	0.871872250891934
nbis-gene-4077	1.07096340512602	3.34182409829665	0.190074559087459	0.871872250891934
nbis-gene-5064	-1.80511730001128	2.43374459784166	0.19015360702127	0.871872250891934
nbis-gene-286	0.687310980736955	4.58135065301219	0.190645799154307	0.871872250891934
nbis-gene-3219	0.8239434588425	3.95005731032594	0.190702542696739	0.871872250891934
nbis-gene-315	-0.613223120646796	5.39203988720041	0.190736685514106	0.871872250891934
nbis-gene-357	-0.828699405705191	3.92220308439309	0.191045699443166	0.871872250891934
nbis-gene-1102	-1.07119570746007	3.2017557862079	0.191272290608465	0.871872250891934
nbis-gene-950	-0.636207597671878	4.8718647084418	0.191465058093516	0.871872250891934
nbis-gene-3461	-1.3632077892323	2.68659910114117	0.1917591355164	0.871872250891934
nbis-gene-52	0.629283557548191	5.36164661289668	0.192102787429401	0.871872250891934
nbis-gene-4368	0.745936484664965	4.16201669255941	0.192379555718862	0.871872250891934
nbis-gene-3631	-1.00392673676366	3.40774073933764	0.192440902894728	0.871872250891934
nbis-gene-5361	-2.46199535603872	1.79862291977146	0.192629689624973	0.871872250891934
nbis-gene-3373	0.941355189784031	4.42789133633095	0.192699061853634	0.871872250891934
nbis-gene-4692	0.975517130124899	3.43228614768754	0.192777309361352	0.871872250891934
nbis-gene-3531	-0.777070620958872	4.42978378246645	0.192778272422459	0.871872250891934
nbis-gene-5417	-0.98945418125001	3.69693280867843	0.192831934204819	0.871872250891934
nbis-gene-4496	1.52547372907395	2.47544370977797	0.192937946412453	0.871872250891934
nbis-gene-4685	-1.42607188051849	2.75046316468089	0.193284209928795	0.871872250891934
nbis-gene-3894	-0.572465159350801	5.96351013549936	0.193328866381321	0.871872250891934
nbis-gene-4978	-0.718305537494472	4.85874786362544	0.19342111494835	0.871872250891934
nbis-gene-855	-2.3923719096438	1.72223253922469	0.193436378062923	0.871872250891934
nbis-gene-2458	-0.438658993109728	12.6198833599271	0.193519373948201	0.871872250891934
nbis-gene-1041	1.84596416095484	1.73838965378723	0.19364687777583	0.871872250891934
nbis-gene-5037	1.07895155746103	2.80173449401566	0.193752115706608	0.871872250891934
nbis-gene-5495	-4.6879563995738	1.09726041422286	0.193767108987324	0.871872250891934
nbis-gene-702	-4.6880006120652	1.09726041422286	0.193994632111227	0.872178169204012
nbis-gene-5338	0.523334707431989	7.10588337412653	0.194827397307276	0.87220773366652
nbis-gene-5152	5.03715583591981	0.816568381691579	0.194994659718228	0.87220773366652
nbis-gene-4625	0.755510444812814	4.19559969528607	0.195301050627665	0.87220773366652
nbis-gene-4119	-0.608584713850412	5.95165021416624	0.195472235812922	0.87220773366652
nbis-gene-5337	0.546853348625084	6.86194928376189	0.195618730859179	0.87220773366652
nbis-gene-815	0.818997095952643	3.94611381943263	0.195808376864317	0.87220773366652
nbis-gene-1957	-1.79994255914917	2.41061502457881	0.196086990125845	0.87220773366652
nbis-gene-3476	-4.86125836795887	1.18397169550496	0.196104144229002	0.87220773366652
nbis-gene-884	-1.78934559004857	2.4261207510157	0.196104788337259	0.87220773366652
nbis-gene-2764	-0.981204682070463	3.60448486408626	0.196293036763022	0.87220773366652
nbis-gene-1128	-4.86129509137106	1.18397169550496	0.196309370163583	0.87220773366652
nbis-gene-3538	-4.83047117676087	1.27559921450411	0.196433906273219	0.87220773366652
nbis-gene-2588	0.669331542007629	4.53443081763512	0.196481647082432	0.87220773366652
nbis-gene-5363	-4.86133534669904	1.18397169550496	0.196534804388622	0.87220773366652
nbis-gene-1082	-0.784282245340007	4.61679598922457	0.196597100653556	0.87220773366652
nbis-gene-1022	5.0628222727819	0.819299073443498	0.196646937391125	0.87220773366652
nbis-gene-4156	-4.71211224903462	1.21174153409027	0.196713395941251	0.87220773366652
nbis-gene-355	-4.71206673031016	1.21174153409027	0.196934264260367	0.872479434936325
nbis-gene-777	0.925162038723164	3.3916993621105	0.197506867688547	0.874307729273916
nbis-gene-2663	-1.16882416795926	2.95993312230276	0.197812811683617	0.874953593425837
nbis-gene-459	0.600248859969126	5.02805461435336	0.198409523731306	0.876883481195676
nbis-gene-3769	0.545678040495664	5.41697075504827	0.198827527505258	0.877920718139064
nbis-gene-2503	-0.63690145799751	4.80426075821291	0.198990930319868	0.877920718139064
nbis-gene-1095	0.472314730376478	8.02497747396847	0.199125972286892	0.877920718139064
nbis-gene-5559	2.12485556001544	1.39923572996666	0.199864263343652	0.88046428323717
nbis-gene-1662	-1.0955888364912	3.22446820139234	0.200124196661764	0.88046428323717
nbis-gene-4785	-0.958376456024575	3.85540876515002	0.200228723926915	0.88046428323717
nbis-gene-4377	1.37586210393296	2.78168401888087	0.200382919392309	0.88046428323717
nbis-gene-4305	-2.63787991131409	1.84100923226595	0.200610428115849	0.88046428323717
nbis-gene-1437	0.607522706659852	5.06549867992997	0.200928361131454	0.88046428323717
nbis-gene-807	0.708366256589689	5.02885727900925	0.200937470646711	0.88046428323717
nbis-gene-2594	1.65418062972567	2.44626264789561	0.200991297874518	0.88046428323717
nbis-gene-2233	0.495697912526067	6.51712007358619	0.201332367847485	0.880516798007262
nbis-gene-3335	-4.42495318097335	0.989918842064519	0.201435803889299	0.880516798007262
nbis-gene-2370	-1.29516820711174	2.85430534623916	0.201646869291568	0.880516798007262
nbis-gene-2229	-4.42499948192264	0.989918842064519	0.201647527182201	0.880516798007262
nbis-gene-1007	0.444094847626471	9.41483787645273	0.202916807499613	0.881884701042513
nbis-gene-4072	0.454014018401002	8.46473922313596	0.203304419624324	0.881884701042513
nbis-gene-1763	-1.30621492814158	2.86044669316516	0.203370527272775	0.881884701042513
nbis-gene-1778	-0.469706440967139	7.10219062155164	0.203387310868593	0.881884701042513
nbis-gene-2149	0.913162044191411	3.34080210168261	0.203491372885315	0.881884701042513
nbis-gene-4824	-1.34675860772421	2.90982856074614	0.203495472728832	0.881884701042513
nbis-gene-5092	0.786780894195102	3.74963571060642	0.203949154409353	0.881884701042513
nbis-gene-1863	0.552107825842727	6.81976322501088	0.204032249622136	0.881884701042513
nbis-gene-5261	-0.774774003870215	4.42098363523455	0.20415562348891	0.881884701042513
nbis-gene-4912	-0.90005517197474	4.04644206431592	0.204426411854949	0.881884701042513
nbis-gene-4589	-0.873273483690452	3.7983750302544	0.204561477679128	0.881884701042513
nbis-gene-3362	1.68352582672263	2.02926979557349	0.204629857064578	0.881884701042513
nbis-gene-1046	-1.8914713808858	2.04402826903679	0.204735712769797	0.881884701042513
nbis-gene-3383	-4.62816160152291	1.08292722576589	0.204868339449936	0.881884701042513
nbis-gene-1823	-1.04935460342212	3.54986361451189	0.205123403405438	0.881884701042513
nbis-gene-2221	-4.6282236772284	1.08292722576589	0.205157234315924	0.881884701042513
nbis-gene-2862	0.938085349937831	4.34456709080274	0.205203524373193	0.881884701042513
nbis-gene-3149	-0.638799225375511	4.91187051803679	0.205250569894285	0.881884701042513
nbis-gene-5416	-4.64320988087391	1.15779517379228	0.205534965653995	0.881884701042513
nbis-gene-4280	-0.559990080365913	5.92794447181642	0.205551528678548	0.881884701042513
nbis-gene-1315	0.537591205021216	5.82171288999439	0.20577775854693	0.881884701042513
nbis-gene-5107	0.491435814358464	6.69280066596198	0.205777805546056	0.881884701042513
nbis-gene-2430	-4.64315644339241	1.15779517379228	0.205778477762019	0.881884701042513
nbis-gene-3541	-0.672432458721453	4.79261475867102	0.205861437599418	0.881884701042513
nbis-gene-2834	-0.761876431253864	4.5554591497832	0.206026297109196	0.881884701042513
nbis-gene-281	-0.496154139354182	6.37001759897519	0.206154865178769	0.881884701042513
nbis-gene-5373	-0.583254124716749	5.28311290164937	0.206643903151179	0.882560697734485
nbis-gene-2626	-0.561775957125383	6.36842777296512	0.206712026179545	0.882560697734485
nbis-gene-4443	0.796500483374536	3.99804444978493	0.206912713567085	0.882560697734485
nbis-gene-192	1.18286000942917	3.23101224554148	0.207073952667651	0.882560697734485
nbis-gene-1995	-4.74270016747333	1.11159006290625	0.20753944337844	0.882560697734485
nbis-gene-3298	-4.74270578303817	1.11159006290625	0.207566967960617	0.882560697734485
nbis-gene-199	-4.74271952670315	1.11159006290625	0.207634361287278	0.882560697734485
nbis-gene-3767	0.581099150438732	5.47901440076622	0.207766031186097	0.882560697734485
nbis-gene-1896	-0.686319019240256	4.68466235717614	0.208086186429175	0.882560697734485
nbis-gene-417	-0.964845794850774	3.38168709933561	0.208498043799526	0.882560697734485
nbis-gene-3255	-0.926894470847981	3.83677778852242	0.20869632848472	0.882560697734485
nbis-gene-2068	-0.494520748037664	6.53227888817748	0.208933184548222	0.882560697734485
nbis-gene-3963	0.947130954138415	3.14393785893591	0.209001822520753	0.882560697734485
nbis-gene-4193	-1.09351328176676	3.33640327242979	0.209004124584002	0.882560697734485
nbis-gene-3198	0.460514501857018	15.008020905119	0.209070960075325	0.882560697734485
nbis-gene-1794	-0.475168166235307	6.84456589794079	0.209373770548559	0.882560697734485
nbis-gene-4653	2.80103573876087	1.13078053604876	0.209437629016319	0.882560697734485
nbis-gene-1599	0.539835146346735	5.71424785553213	0.209451938355015	0.882560697734485
nbis-gene-410	0.520133925588012	5.86369913739242	0.209473416051016	0.882560697734485
nbis-gene-953	-0.530266995844432	6.89430275591662	0.209541574109998	0.882560697734485
nbis-gene-5453	-1.43546363951041	2.73447355359165	0.209724354760251	0.882650536931709
nbis-gene-4935	1.06278754198125	2.80933424119614	0.210237003535592	0.883510330626872
nbis-gene-182	-1.52847768481637	2.56410306155458	0.210278615398934	0.883510330626872
nbis-gene-1902	-1.29237743276761	2.86694554350972	0.21041347182663	0.883510330626872
nbis-gene-325	-2.42332273333912	1.76701370854792	0.211203283894183	0.886146088295856
nbis-gene-3524	1.1814277648757	2.50248720555376	0.211495166512777	0.886244193349931
nbis-gene-2476	1.09091164260282	3.48284992430356	0.211677672301443	0.886244193349931
nbis-gene-4598	-0.777089517518628	4.93383456361626	0.211860724269692	0.886244193349931
nbis-gene-2374	-0.534996380036027	6.54498341450806	0.21206853082337	0.886244193349931
nbis-gene-2833	-0.480591533331934	6.92898821805452	0.212437097495139	0.886244193349931
nbis-gene-3385	0.990009401849346	4.09687259716736	0.213198957306605	0.886244193349931
nbis-gene-2114	-0.824394877112097	3.99458969968278	0.21338306936671	0.886244193349931
nbis-gene-993	-0.806288020154166	4.29074547878197	0.213441162436812	0.886244193349931
nbis-gene-2843	0.894229130247727	3.60807146876544	0.213513581640547	0.886244193349931
nbis-gene-340	-1.12993631632486	3.22695918937099	0.213716567402875	0.886244193349931
nbis-gene-3073	0.545985401363281	5.32023044198475	0.213820277517902	0.886244193349931
nbis-gene-2057	0.559647129231756	5.45684996644386	0.213838130006434	0.886244193349931
nbis-gene-692	1.97114127744353	1.42527336538198	0.213900146726832	0.886244193349931
nbis-gene-3136	0.704025348085272	4.64515823948239	0.21399803883088	0.886244193349931
nbis-gene-3083	-0.511314453069922	6.29395102605984	0.214453629620388	0.886244193349931
nbis-gene-932	0.455457325389788	8.47182237439353	0.214533883775048	0.886244193349931
nbis-gene-3681	0.590538105124657	8.1562941094458	0.214883316534481	0.886244193349931
nbis-gene-2085	0.488558376902608	11.5160504036366	0.215008021093917	0.886244193349931
nbis-gene-297	-1.65695909081032	2.29919488749974	0.215265761950708	0.886244193349931
nbis-gene-1317	1.16723085666741	3.12262940879405	0.215416263450781	0.886244193349931
nbis-gene-5537	-1.16464037579304	3.11294052421475	0.21551732331283	0.886244193349931
nbis-gene-2116	-1.01264657755147	3.29298581369969	0.215663818847482	0.886244193349931
nbis-gene-1988	0.800571073142677	3.87687981435342	0.215750836565042	0.886244193349931
nbis-gene-4835	-1.48440210935158	2.53148291565943	0.215760144017818	0.886244193349931
nbis-gene-1310	-0.538456149144931	10.1223629556519	0.215869141031049	0.886244193349931
nbis-gene-1558	-0.691522352249304	4.42292786446018	0.215938895243316	0.886244193349931
nbis-gene-97	-1.92897383582241	2.08540453830693	0.21599008908444	0.886244193349931
nbis-gene-1725	-0.704640285265203	4.38390849923082	0.216038628359647	0.886244193349931
nbis-gene-4969	-0.482429993932696	12.246331759475	0.2161307289564	0.886244193349931
nbis-gene-486	0.44805737698396	7.98475042947268	0.216348121320921	0.886244193349931
nbis-gene-5287	0.459561868908849	11.6119680645086	0.216396787933241	0.886244193349931
nbis-gene-2967	0.654087346285832	9.11236295217605	0.216461236341248	0.886244193349931
nbis-gene-3026	0.607709657464478	4.98449908439225	0.217071476206859	0.886244193349931
nbis-gene-1200	0.646814981442981	5.04915467270955	0.217106442252979	0.886244193349931
nbis-gene-5145	0.803923196042843	3.69563639089631	0.217120596573197	0.886244193349931
nbis-gene-1299	0.659835319228677	5.62563254072578	0.217140983654821	0.886244193349931
nbis-gene-2718	-0.776725968411069	4.21010580587134	0.217312068504671	0.886244193349931
nbis-gene-3729	0.890364858406822	3.56562950920517	0.2174079209182	0.886244193349931
nbis-gene-5348	-1.30944513034228	3.03685886079268	0.217580595964206	0.886244193349931
nbis-gene-1684	-2.378686486723	1.69865107381259	0.217771529881054	0.886244193349931
nbis-gene-2811	0.977572132612869	3.31502066490205	0.218164182125689	0.886244193349931
nbis-gene-48	0.513166743670321	5.6481845129219	0.218194028339863	0.886244193349931
nbis-gene-3133	0.423793129481305	9.0113809526795	0.218229724562443	0.886244193349931
nbis-gene-193	-1.30977207022033	2.65975737356844	0.218359416214077	0.886244193349931
nbis-gene-1018	1.63503282759086	1.6653678096199	0.218641314040347	0.886730017699242
nbis-gene-2428	0.531950298079086	5.93595141599122	0.219008784002819	0.887561914116689
nbis-gene-4565	-1.00261303548018	3.62242042057374	0.219183339285499	0.88761134509172
nbis-gene-4132	-0.560235156743732	12.0492817632011	0.21940849092875	0.887865447747946
nbis-gene-1459	0.699467869100459	4.2860087223434	0.219671254442433	0.888271263340813
nbis-gene-4994	0.74932421899959	4.23396266914163	0.22009017847469	0.888804565336721
nbis-gene-468	0.744860337022649	4.26529212776002	0.220128293664884	0.888804565336721
nbis-gene-4005	2.04037065776289	1.41093852857583	0.220398896675454	0.889240419280225
nbis-gene-3325	0.838845762954077	3.48344265049463	0.221029483650776	0.890651069050017
nbis-gene-4107	-1.04965348810951	3.31324608636696	0.221301978859296	0.890651069050017
nbis-gene-2038	-0.956869410095295	3.76448503062973	0.221359428581125	0.890651069050017
nbis-gene-4901	-1.82814572834433	2.01552389622196	0.221507570535793	0.890651069050017
nbis-gene-5240	0.681026401129701	4.76236176145683	0.221563097477231	0.890651069050017
nbis-gene-2434	-0.461033935463429	6.80442522037175	0.222330340321481	0.892445367171883
nbis-gene-5301	0.740845957749322	3.94194212845541	0.222367690318158	0.892445367171883
nbis-gene-306	-0.702271890643863	4.38172527734698	0.222623405501676	0.892445367171883
nbis-gene-5555	1.25937289790432	2.56484509942812	0.222828234807215	0.892445367171883
nbis-gene-3795	0.495608110530405	9.57916404952968	0.222828464755118	0.892445367171883
nbis-gene-5324	-0.6263519700617	4.89799511762178	0.222988910107334	0.892445367171883
nbis-gene-1454	-0.692821533220323	4.68733941591605	0.223542009976039	0.893684192764448
nbis-gene-5156	-0.477383041807805	7.79420362796359	0.22398162743615	0.893684192764448
nbis-gene-471	1.37147510511889	2.34884579708609	0.2243242532328	0.893684192764448
nbis-gene-5486	-1.16025624644682	2.94981801514052	0.22444558200717	0.893684192764448
nbis-gene-1975	1.24688238815785	2.7474311567455	0.224475506667508	0.893684192764448
nbis-gene-2835	0.4804330077563	6.77453315792152	0.224488197617863	0.893684192764448
nbis-gene-2095	-0.557820924254675	5.44973319236842	0.224736776583424	0.893684192764448
nbis-gene-3563	0.414511438960863	9.80554930599362	0.2247645638306	0.893684192764448
nbis-gene-2356	-1.55711171537492	2.2612011285534	0.22517558966644	0.893684192764448
nbis-gene-3350	1.09001779522034	3.09399398598218	0.225293248372109	0.893684192764448
nbis-gene-198	-1.55711051909936	2.2612011285534	0.225295891016645	0.893684192764448
nbis-gene-3303	-1.55710950047468	2.2612011285534	0.225398560494166	0.893684192764448
nbis-gene-3160	-0.480636331451497	6.80519397199969	0.225423541580789	0.893684192764448
nbis-gene-5424	-1.03226024740706	3.30194924314316	0.225605800053246	0.893758629631227
nbis-gene-1811	0.906352636882413	5.05115264371862	0.22608297031961	0.894126878734713
nbis-gene-5560	1.56355724956814	2.07700916429004	0.226125430658505	0.894126878734713
nbis-gene-4963	0.439237435205707	10.0416880446453	0.226301238781612	0.894126878734713
nbis-gene-527	-1.02474951435858	3.53613656058701	0.226435327116788	0.894126878734713
nbis-gene-4872	-0.995079203433418	4.2301096676811	0.22651650394139	0.894126878734713
nbis-gene-2339	0.907474236408159	3.51264126572576	0.227211117035282	0.894739424527411
nbis-gene-421	0.462802116862711	6.29525815552977	0.227278531047419	0.894739424527411
nbis-gene-4205	-2.66532854127126	1.8515011345736	0.227490519648274	0.894739424527411
nbis-gene-1072	0.693884245802303	4.28901262232604	0.227531470190212	0.894739424527411
nbis-gene-4483	-0.4190399010265	9.87943554313747	0.227627267093574	0.894739424527411
nbis-gene-2938	1.9192774074204	1.44720096855381	0.227685290883394	0.894739424527411
nbis-gene-1359	1.05173613130068	2.95928684718825	0.228044676901229	0.894739424527411
nbis-gene-3030	-0.667252487670333	5.33226299049715	0.228128084850384	0.894739424527411
nbis-gene-1327	0.623256792030473	4.52628847996312	0.228144641995832	0.894739424527411
nbis-gene-3119	1.15064809716997	3.07034762710499	0.228676258599143	0.896181437821876
nbis-gene-292	1.38646983784849	2.32914595999586	0.228863071838646	0.896271070015671
nbis-gene-3641	-0.769580361723769	4.37047518882626	0.229339819900832	0.896923810397413
nbis-gene-4809	0.726132560338324	4.02356249136767	0.229419354344747	0.896923810397413
nbis-gene-4916	-1.23597760649816	3.54063439932645	0.229641810614136	0.896923810397413
nbis-gene-401	1.57527442995403	2.47602626422188	0.229685994980131	0.896923810397413
nbis-gene-1343	-0.666782655070595	4.50320552325435	0.229908752816218	0.897067793617031
nbis-gene-5206	0.570403893283689	5.0179152679997	0.230051042006782	0.897067793617031
nbis-gene-474	-0.482933523037233	6.29014609429593	0.230392887673607	0.897386239995506
nbis-gene-3612	1.78704133192525	1.89403776382284	0.230512857562489	0.897386239995506
nbis-gene-2569	-0.862497575869291	3.61870997827306	0.230780854354967	0.897386239995506
nbis-gene-4776	-0.774384180452579	3.88989685093215	0.230789290915252	0.897386239995506
nbis-gene-2331	0.424557528860317	9.45586776247323	0.231325485051291	0.898379609365454
nbis-gene-320	-0.758478126279101	4.31721510514997	0.231561391980669	0.898379609365454
nbis-gene-3889	-0.913167530184732	3.45763865129584	0.231665144344666	0.898379609365454
nbis-gene-2142	1.1328186834206	2.93450922395785	0.231929783169741	0.898379609365454
nbis-gene-1927	-0.90497555386222	3.5489553862265	0.232027688491108	0.898379609365454
nbis-gene-999	0.735810337605494	3.86180000036114	0.232030731374432	0.898379609365454
nbis-gene-2290	2.83812006582698	0.769983890400083	0.232533710558448	0.898875329823871
nbis-gene-1473	-0.925200218431633	3.83925032705003	0.23266655686895	0.898875329823871
nbis-gene-2092	-0.542738119292827	5.76500941182795	0.232713609762298	0.898875329823871
nbis-gene-5007	0.427922081689404	7.38311857556144	0.232828429403602	0.898875329823871
nbis-gene-984	1.14274562649461	2.78295984907328	0.232980856477122	0.898875329823871
nbis-gene-2770	-0.665200163635919	4.63043864353701	0.233578924386381	0.89965936096614
nbis-gene-1920	0.541500860295127	5.98261355787005	0.233684893054157	0.89965936096614
nbis-gene-1048	2.86121755451557	0.77198839757879	0.233846601132242	0.89965936096614
nbis-gene-2255	2.86123764139799	0.77198839757879	0.23391135852037	0.89965936096614
nbis-gene-74	2.86128115966579	0.77198839757879	0.234051706956543	0.89965936096614
nbis-gene-1848	-0.440900662545879	9.70447137311736	0.234171441495302	0.89965936096614
nbis-gene-2696	-0.666083102115563	4.88744746051371	0.234716800790782	0.900333144224145
nbis-gene-4215	-0.937258070511847	3.46973673632412	0.235100949989624	0.900333144224145
nbis-gene-305	-0.864548929970331	4.25955902229612	0.235137406631207	0.900333144224145
nbis-gene-1478	1.51059286794025	2.20097249048643	0.235149056911747	0.900333144224145
nbis-gene-2662	0.851387181211392	3.47982755587995	0.23517024509824	0.900333144224145
nbis-gene-1400	-2.0013782871792	2.09107764794558	0.235970826540891	0.900736752411833
nbis-gene-4294	0.830407073902882	3.63378572861409	0.236168537979114	0.900736752411833
nbis-gene-5030	-0.999298166851857	3.60280912287761	0.236179916434425	0.900736752411833
nbis-gene-4622	0.525657003546291	5.27962943243825	0.236390198195757	0.900736752411833
nbis-gene-4542	-1.78878399160673	2.37767526451461	0.236979550386446	0.900736752411833
nbis-gene-1856	0.582193365605294	4.91385279036832	0.237161856021756	0.900736752411833
nbis-gene-2921	-0.547771053942301	5.37752019576764	0.23720313621303	0.900736752411833
nbis-gene-1161	0.434913216067273	8.20882492136664	0.23734135954423	0.900736752411833
nbis-gene-5549	-1.1899141059541	2.79269305488745	0.237453978074092	0.900736752411833
nbis-gene-4230	-4.49108056555997	1.00473969601446	0.237776572013956	0.900736752411833
nbis-gene-4245	-4.4910875481608	1.00473969601446	0.237809668280818	0.900736752411833
nbis-gene-2258	0.997906410339255	3.18576331834985	0.237903436193707	0.900736752411833
nbis-gene-1750	-4.49111366360913	1.00473969601446	0.237933537987311	0.900736752411833
nbis-gene-4353	-0.982052063628829	4.49842162586786	0.237979739480482	0.900736752411833
nbis-gene-4152	0.676492429534527	4.22874602354935	0.238421777819014	0.900736752411833
nbis-gene-5458	0.694249030971076	4.07779439350782	0.23850598051236	0.900736752411833
nbis-gene-349	0.847657706733012	3.42115765191625	0.238643015276166	0.900736752411833
nbis-gene-3580	-0.603747546709756	5.10131314818249	0.238970052234473	0.900736752411833
nbis-gene-5210	-0.599898257954466	4.74488376339399	0.239209919769553	0.900736752411833
nbis-gene-330	-0.426930025453252	7.24619492733315	0.239348951960749	0.900736752411833
nbis-gene-2710	-0.832201285113096	3.91935988126269	0.239409862368811	0.900736752411833
nbis-gene-1862	-1.34019385233075	2.88993188469337	0.239414638182877	0.900736752411833
nbis-gene-4608	-2.29152886874663	1.66520699181931	0.239656876539305	0.900736752411833
nbis-gene-2962	0.445844144549388	6.4952522349216	0.239714501896639	0.900736752411833
nbis-gene-4031	-0.836682639840408	3.50849007592235	0.239832236573353	0.900736752411833
nbis-gene-1117	0.47948233216267	5.88084040597182	0.239932785855427	0.900736752411833
nbis-gene-3016	-2.25528570877244	1.65461249733621	0.23997357701776	0.900736752411833
nbis-gene-1718	4.63782752951847	0.663170526259486	0.240012572355618	0.900736752411833
nbis-gene-1485	4.63782646376783	0.663170526259486	0.240053676287551	0.900736752411833
nbis-gene-5076	-1.00190085191334	3.52193812923754	0.240341022007137	0.900788249162251
nbis-gene-5096	1.48199894986855	2.08860420744563	0.240396937173537	0.900788249162251
nbis-gene-2437	-0.721219253532659	5.82358024364032	0.240716026631376	0.900900720533658
nbis-gene-661	-0.938312949804879	3.47274272324227	0.241288879439355	0.900900720533658
nbis-gene-4241	-2.17591388697483	1.60632629133696	0.241468108273317	0.900900720533658
nbis-gene-3517	0.842162622512494	3.48002125660854	0.241702855729177	0.900900720533658
nbis-gene-5003	-0.703656301692114	4.27833367117417	0.241706788765163	0.900900720533658
nbis-gene-930	0.765577630031488	3.6150873739368	0.241750136509118	0.900900720533658
nbis-gene-4907	0.799557617456911	3.9180145972058	0.241815482841936	0.900900720533658
nbis-gene-1282	-0.450553232209128	7.39528007526585	0.242017064838939	0.900900720533658
nbis-gene-3433	4.6609708880461	0.665197471360669	0.242121437426333	0.900900720533658
nbis-gene-2090	-1.51224486567453	2.52559988045837	0.242399756314556	0.900900720533658
nbis-gene-2385	0.728632449963373	6.20310297497486	0.242963417231282	0.900900720533658
nbis-gene-3904	0.512052922283772	8.6614422329411	0.243009964057872	0.900900720533658
nbis-gene-4194	0.442583446315586	7.21285104187562	0.24317461471786	0.900900720533658
nbis-gene-3819	-0.479054251251199	5.93726473047026	0.243391799669983	0.900900720533658
nbis-gene-1308	-0.478330467507755	6.48609913337416	0.243847312596983	0.900900720533658
nbis-gene-4035	0.390747799009301	12.1169620662677	0.243858822078747	0.900900720533658
nbis-gene-3005	0.70571663193789	4.68011755581699	0.243987330371615	0.900900720533658
nbis-gene-4781	0.419940642063187	7.30470217841605	0.244631189871747	0.900900720533658
nbis-gene-611	1.37431385900659	2.12703176009387	0.244859353326903	0.900900720533658
nbis-gene-4164	0.443580757069542	6.40922407594191	0.24488980433423	0.900900720533658
nbis-gene-2971	0.46038967609455	6.05182895355178	0.245121557133578	0.900900720533658
nbis-gene-3071	-0.419841617133801	8.5846003859368	0.245302688615157	0.900900720533658
nbis-gene-4109	0.911988195018411	3.90865181508795	0.245437936250578	0.900900720533658
nbis-gene-274	-0.40766805053126	9.00643647678434	0.245499646540543	0.900900720533658
nbis-gene-3212	0.523623196734357	5.42739089444401	0.24579396987723	0.900900720533658
nbis-gene-3909	0.631465532211067	6.90057908560167	0.245970769366661	0.900900720533658
nbis-gene-368	-0.754400468808474	4.3590875472865	0.246117044757521	0.900900720533658
nbis-gene-2216	1.08841588788501	2.87124558838175	0.246671245622658	0.900900720533658
nbis-gene-3644	0.412802224056759	7.79875413856816	0.246731058634283	0.900900720533658
nbis-gene-4458	-4.30636924081615	0.960289060975185	0.246734209746339	0.900900720533658
nbis-gene-1281	-4.30636943918212	0.960289060975185	0.246741534257725	0.900900720533658
nbis-gene-1687	-4.30636963805855	0.960289060975185	0.246748878215336	0.900900720533658
nbis-gene-4784	-0.689215235611338	4.32173558006252	0.246786214177	0.900900720533658
nbis-gene-18	1.45679166442561	1.85677389099781	0.247140060712943	0.900900720533658
nbis-gene-1361	0.616911971565757	4.34863799699939	0.247387176381842	0.900900720533658
nbis-gene-748	1.30721088321494	2.26090244079688	0.247396029677262	0.900900720533658
nbis-gene-3067	0.587389264926625	4.67390013035173	0.247421268486434	0.900900720533658
nbis-gene-1382	-2.33900668131911	1.66283560704056	0.247496802540912	0.900900720533658
nbis-gene-1463	-0.5172232855369	9.45801950763658	0.247587323683563	0.900900720533658
nbis-gene-3595	-0.950100371413705	3.12587169583752	0.247743292042461	0.900900720533658
nbis-gene-4057	0.686856714356818	4.82121675161368	0.247948400794138	0.900900720533658
nbis-gene-769	-1.5563057472441	2.25823695699157	0.248009627834053	0.900900720533658
nbis-gene-5227	2.02454409695882	1.82721296979882	0.248083413981926	0.900900720533658
nbis-gene-871	-0.85878348230757	3.5259088376156	0.248594284483069	0.900900720533658
nbis-gene-3451	-0.648062315986476	4.49178999957891	0.248603470318394	0.900900720533658
nbis-gene-5014	-4.44048151371441	1.07287502984001	0.248639081997766	0.900900720533658
nbis-gene-3609	-4.44045086802171	1.07287502984001	0.248777439483661	0.900900720533658
nbis-gene-3337	-4.44041320847484	1.07287502984001	0.24894766701298	0.900900720533658
nbis-gene-5	-4.44037888770985	1.07287502984001	0.249102999203648	0.900900720533658
nbis-gene-4996	0.773206977317452	3.84815220246125	0.249283955795644	0.900900720533658
nbis-gene-1675	-4.4403199269484	1.07287502984001	0.249370287910151	0.900900720533658
nbis-gene-1146	-0.591547023900415	5.1768003551719	0.249460315356736	0.900900720533658
nbis-gene-326	-0.594890162251305	4.85124494078558	0.249627215991857	0.900900720533658
nbis-gene-1540	0.616568199294011	5.84951302718844	0.249675614914626	0.900900720533658
nbis-gene-2619	-1.43456938928446	2.49058314671947	0.249800822265813	0.900900720533658
nbis-gene-185	-1.73946503020065	2.40313808182644	0.249804228614687	0.900900720533658
nbis-gene-4725	-4.24850519763515	0.945483501607913	0.249945952177547	0.900900720533658
nbis-gene-5415	-4.24848014141029	0.945483501607913	0.250151402678579	0.900900720533658
nbis-gene-541	-4.24844354643561	0.945483501607913	0.250452267939012	0.900900720533658
nbis-gene-99	-4.24842690818655	0.945483501607913	0.25058937499636	0.900900720533658
nbis-gene-509	-0.765440528427329	3.88535461999486	0.250591446131745	0.900900720533658
nbis-gene-4201	-4.24839253314214	0.945483501607913	0.250873269297677	0.900900720533658
nbis-gene-3098	-0.501319598127118	6.05130209656047	0.250992696763358	0.900900720533658
nbis-gene-5021	-1.70217713349536	2.35367645517702	0.251247188412865	0.900900720533658
nbis-gene-778	0.868810370813783	3.41128452930932	0.251381346601344	0.900900720533658
nbis-gene-3156	-4.41443079781137	1.0255897839474	0.251618538950277	0.900900720533658
nbis-gene-3290	-4.12311712844194	0.874933954957982	0.251644132055406	0.900900720533658
nbis-gene-387	-0.583626716962915	4.77208635021524	0.251716495997262	0.900900720533658
nbis-gene-2416	-0.461881448507195	7.94265001222451	0.251797384484256	0.900900720533658
nbis-gene-2630	0.790213004306682	3.55283210971338	0.253095368351679	0.903986932558787
nbis-gene-3226	1.44481232732114	2.22488802005728	0.253111168397502	0.903986932558787
nbis-gene-3651	0.628015996656108	4.34341044454509	0.253270260027673	0.903986932558787
nbis-gene-5067	1.7340876808949	1.89458724013127	0.25355340965883	0.903986932558787
nbis-gene-2	-4.36393934741068	0.975101401283637	0.253622860225085	0.903986932558787
nbis-gene-3561	-0.504813743527377	5.77089472867508	0.253771929163541	0.903986932558787
nbis-gene-2180	-0.788082556186934	3.96161046078796	0.253931620500527	0.903986932558787
nbis-gene-4808	-0.910104875207276	3.45625884672786	0.254082095537625	0.903986932558787
nbis-gene-130	1.0445451058993	2.89357095604731	0.254203099558384	0.903986932558787
nbis-gene-2418	-0.611814902386625	4.81970715520349	0.254313499593089	0.903986932558787
nbis-gene-2158	-0.495586730688431	5.56275775028982	0.254713498829344	0.904820466601705
nbis-gene-1173	-1.19340489232569	2.98447196407789	0.255142984776337	0.905757595955998
nbis-gene-3376	0.585455727520627	4.5683164448665	0.255856168667947	0.907699983197707
nbis-gene-148	1.90411628657231	1.60118450788257	0.256303675437694	0.90869792063416
nbis-gene-4342	-4.55346854864972	1.01956227068834	0.256841544984561	0.909094052766412
nbis-gene-3779	-1.22573636258597	2.99109178994349	0.256869915531879	0.909094052766412
nbis-gene-6	-4.55348460308959	1.01956227068834	0.256914269530658	0.909094052766412
nbis-gene-5185	-0.433808170794522	6.6594244984442	0.257271635680741	0.909176226078255
nbis-gene-1772	-2.16398503106856	1.57883410375419	0.257502998383789	0.909176226078255
nbis-gene-3505	-1.4353491568505	2.48862189140255	0.257677079773542	0.909176226078255
nbis-gene-4257	2.48612795694683	1.00413984552883	0.257680747153676	0.909176226078255
nbis-gene-3671	0.457879678204111	6.52246076820759	0.257769005015785	0.909176226078255
nbis-gene-2586	0.578869860078506	4.93300676221876	0.258149561462426	0.90993143295621
nbis-gene-4805	0.973312021796577	3.68152113775193	0.258741536406622	0.90998038946895
nbis-gene-749	-0.81497204522438	3.58943303834062	0.258808024287817	0.90998038946895
nbis-gene-708	1.33891226291157	2.44681580185717	0.258857115241755	0.90998038946895
nbis-gene-2453	1.72894949491013	2.02647418558714	0.25907028039004	0.90998038946895
nbis-gene-5290	0.813042444662306	3.69322949205215	0.259421275207802	0.90998038946895
nbis-gene-2247	-0.937471000840698	3.24989232907345	0.259526080597142	0.90998038946895
nbis-gene-4523	-2.62170312620154	1.80874879830844	0.259722345018313	0.90998038946895
nbis-gene-2365	-1.12716850856642	2.75306304344184	0.26032447269949	0.90998038946895
nbis-gene-4913	-0.483816313507043	5.57749999406234	0.260459160028101	0.90998038946895
nbis-gene-2274	-1.51155563744033	2.23162277791829	0.260567571750889	0.90998038946895
nbis-gene-3806	-0.659010477096258	4.49539914080694	0.260903566079187	0.90998038946895
nbis-gene-3601	0.663039679889105	6.80533158003674	0.260984895070116	0.90998038946895
nbis-gene-4408	2.68878292659421	1.14664419222674	0.261214261928652	0.90998038946895
nbis-gene-3726	2.00466763115104	1.0867596629803	0.261260632024239	0.90998038946895
nbis-gene-5418	0.414846907483078	7.15754430243159	0.261307790677585	0.90998038946895
nbis-gene-3220	2.00477227894194	1.0867596629803	0.261551452380821	0.90998038946895
nbis-gene-802	-1.40382157237152	2.47564778502027	0.261657843037847	0.90998038946895
nbis-gene-2022	-0.422687374495452	6.86448947565047	0.261715747213099	0.90998038946895
nbis-gene-5277	2.00485670949512	1.0867596629803	0.261786332609412	0.90998038946895
nbis-gene-1027	-0.811237678513347	3.76213354823312	0.261853192595767	0.90998038946895
nbis-gene-1392	1.33880977959784	2.35760142104064	0.26193543718146	0.90998038946895
nbis-gene-1854	1.7047500128362	1.65385234161944	0.261976418201513	0.90998038946895
nbis-gene-836	0.929254160980181	3.33614803260237	0.262318000689451	0.90998038946895
nbis-gene-1096	-0.467623733728217	5.86743562730456	0.262324945862617	0.90998038946895
nbis-gene-2712	-0.419699852146873	6.93218897335148	0.262379521604916	0.90998038946895
nbis-gene-630	-1.85674850465578	2.02447279239744	0.262622607646072	0.90998038946895
nbis-gene-1935	0.381700920747013	10.734326311883	0.262657591838669	0.90998038946895
nbis-gene-5445	-0.992374896888999	3.6040667491771	0.263716855548165	0.912589354206724
nbis-gene-2089	-0.78393340715472	3.74184346252352	0.26406717486638	0.912589354206724
nbis-gene-5169	-0.505780875215077	6.21143284010828	0.264075262139693	0.912589354206724
nbis-gene-1726	0.411722015811718	7.76414351283059	0.264078353458028	0.912589354206724
nbis-gene-1256	0.662230316241303	4.01367070712024	0.264544814203288	0.913502277436087
nbis-gene-4511	-1.55890723847149	2.2746054853266	0.264676716198786	0.913502277436087
nbis-gene-1051	-0.611565357903489	5.04646308650491	0.265464607462132	0.914514951709619
nbis-gene-4053	-0.833986064192922	3.60704679915363	0.26567212163358	0.914514951709619
nbis-gene-4475	0.389274182081799	8.17942189347083	0.265880001073237	0.914514951709619
nbis-gene-2296	0.394783765864814	8.59112086914824	0.265904535387323	0.914514951709619
nbis-gene-502	-1.10163192105462	2.91928535421439	0.265956703157947	0.914514951709619
nbis-gene-3518	-0.737082005758908	4.25219919198571	0.265973801576421	0.914514951709619
nbis-gene-2553	-0.503668906952384	5.90819313118159	0.266153434253766	0.914557401046726
nbis-gene-1395	0.886049219512999	3.40416001042152	0.266487951359042	0.915131677185857
nbis-gene-1574	-1.00866889333744	3.39595038954166	0.267065986264822	0.915893067711832
nbis-gene-2554	0.387272279832885	9.46944641099685	0.267103754913718	0.915893067711832
nbis-gene-3511	-4.18972348501062	0.890263558954536	0.267246580065845	0.915893067711832
nbis-gene-172	-4.18976170845027	0.890263558954536	0.26742294299833	0.915893067711832
nbis-gene-2510	-1.44422128713642	2.48700079882002	0.26760515938737	0.915893067711832
nbis-gene-4089	-0.728028310030269	3.93210858428602	0.267752877709903	0.915893067711832
nbis-gene-1499	-0.793424632848566	3.66406856117344	0.267882388013759	0.915893067711832
nbis-gene-44	0.797039949062447	3.95928162914019	0.268414929758487	0.917140263118531
nbis-gene-2577	-0.642543540526333	4.24226615875179	0.268612279794135	0.917241307704269
nbis-gene-1697	1.67840699081825	1.78921240567222	0.268905766839095	0.917670304188099
nbis-gene-2776	0.371013201530035	13.4477697854843	0.269078446313179	0.917686753583373
nbis-gene-2425	-1.19286296080268	2.78444399881607	0.269691609081373	0.918608434588917
nbis-gene-5335	0.414573528114493	10.2045084033442	0.269850027528014	0.918608434588917
nbis-gene-3863	0.580157923572902	4.57299951824376	0.270155347822902	0.918608434588917
nbis-gene-3955	0.918534956348557	3.79166561754287	0.270167484313077	0.918608434588917
nbis-gene-2044	0.542280445677019	5.32064746608036	0.270270344839199	0.918608434588917
nbis-gene-1986	-0.609221219776254	4.7913831550675	0.270544525675468	0.918608434588917
nbis-gene-2200	-1.70626414517792	1.94996991574629	0.270597316241773	0.918608434588917
nbis-gene-3772	-0.560127121308849	8.32363995317194	0.270876744639227	0.918608434588917
nbis-gene-140	-1.76473965571714	1.98682336034314	0.270908940121633	0.918608434588917
nbis-gene-703	0.60486566387656	4.66985446095147	0.271195857348916	0.918608434588917
nbis-gene-3063	0.713025496373981	4.21421895335109	0.27119912690938	0.918608434588917
nbis-gene-3045	-0.566493514942941	5.11016897992351	0.271365030521511	0.918608434588917
nbis-gene-5186	-0.564184175942781	4.79719860184853	0.271665567400607	0.918709376900544
nbis-gene-5066	-1.14144918678383	2.76687917592863	0.271818726954246	0.918709376900544
nbis-gene-2153	1.28392156663469	2.88208743957643	0.272041958002102	0.918709376900544
nbis-gene-1787	-0.79886073865497	3.74941323572094	0.272103246760528	0.918709376900544
nbis-gene-298	-0.60116362434955	4.50482707936665	0.272686678506675	0.918709376900544
nbis-gene-3796	0.426078259061651	10.4094339600356	0.272829118898584	0.918709376900544
nbis-gene-5131	-0.47761857403262	5.8122603732096	0.272848409409076	0.918709376900544
nbis-gene-776	-1.22356778544413	2.61934755105845	0.273114718950047	0.918709376900544
nbis-gene-3558	-0.592110186412328	5.00714405054511	0.273284964934881	0.918709376900544
nbis-gene-5550	-1.58237647321114	2.2626338023479	0.273332836152949	0.918709376900544
nbis-gene-2608	0.444322620730985	6.68471451136487	0.27346469016993	0.918709376900544
nbis-gene-4668	-1.16633511710359	2.76474167049457	0.273570247400254	0.918709376900544
nbis-gene-2745	0.501075452119114	5.4785583881169	0.273579452276218	0.918709376900544
nbis-gene-4374	-1.34130711651064	2.68074197923446	0.274031964866561	0.91966405888612
nbis-gene-3991	-0.850163701606251	4.12796448126272	0.274632121150652	0.920367679682358
nbis-gene-3184	0.492757084879698	13.7112259871769	0.274900515023587	0.920367679682358
nbis-gene-90	-1.26477521737047	2.378423428428	0.274990279684874	0.920367679682358
nbis-gene-3608	-0.409995324859081	7.21250541304601	0.275045873394588	0.920367679682358
nbis-gene-5341	-0.946550573716797	3.11916342275494	0.27521820866055	0.920367679682358
nbis-gene-3902	0.435606821695251	7.85878599441807	0.275251720556183	0.920367679682358
nbis-gene-3715	-1.39375455266837	2.44364278448316	0.276394649737659	0.923624419386175
nbis-gene-2884	0.638441261217486	4.20842375152881	0.276753969522808	0.924260202432005
nbis-gene-5315	-0.459961550696609	10.0265149672614	0.276962870692023	0.924309628662559
nbis-gene-975	-0.528891119013179	5.4416704605621	0.277565552723385	0.924309628662559
nbis-gene-1515	-0.495716325434045	6.13687369650272	0.277617268914942	0.924309628662559
nbis-gene-4550	0.860184917211666	3.03688510663272	0.277694847346724	0.924309628662559
nbis-gene-4958	-0.854563124949128	3.60867424629193	0.27770839818506	0.924309628662559
nbis-gene-595	0.444776165364114	6.14871981621376	0.277783193688053	0.924309628662559
nbis-gene-5289	0.724345502990961	4.20884096405347	0.278304945524903	0.924968246645074
nbis-gene-62	1.34327287168227	2.35819787835583	0.278319510834305	0.924968246645074
nbis-gene-3888	-0.58825213893368	4.73393059535359	0.278767986744198	0.925895858767028
nbis-gene-3873	0.955586420342788	3.13390827986905	0.279056219709404	0.926290439071834
nbis-gene-1535	0.42479171256361	6.80576699783455	0.279319706640019	0.926602449151083
nbis-gene-2213	-0.748657017042484	3.870322025838	0.279534249264569	0.926751813662461
nbis-gene-3352	-1.65237413154014	1.90308919941272	0.280028393830273	0.927170520550747
nbis-gene-1733	2.80135196963029	1.12809183117718	0.280266626281061	0.927170520550747
nbis-gene-4067	-0.46326176083504	5.60375407263351	0.280381579766978	0.927170520550747
nbis-gene-5047	0.37563375225048	9.1170475078018	0.28038546597024	0.927170520550747
nbis-gene-3776	-1.09622228187132	2.90749260140402	0.280731498680239	0.927170520550747
nbis-gene-433	-1.41530796028785	2.47073050195562	0.280740982844342	0.927170520550747
nbis-gene-3357	2.31966760702198	1.20409180305927	0.280896761363207	0.927170520550747
nbis-gene-2062	-0.675357153114703	4.03099383520516	0.281017295144062	0.927170520550747
nbis-gene-5283	-0.712983835065045	4.38453585012363	0.281556324028394	0.928388675188922
nbis-gene-2391	0.777505997159305	3.20885147368805	0.282229039029573	0.928957797950938
nbis-gene-697	-0.608847852013188	4.71100553417628	0.282312816057501	0.928957797950938
nbis-gene-5460	-2.04737256775023	2.10973072382897	0.28283405639201	0.928957797950938
nbis-gene-4052	0.381840999103172	12.35026770974	0.28284966961799	0.928957797950938
nbis-gene-4105	0.385475053227215	9.52555922505038	0.282890731299652	0.928957797950938
nbis-gene-2166	0.379354510471419	7.99754264881603	0.282909352310314	0.928957797950938
nbis-gene-211	2.34716575714122	1.20741683952359	0.282918370877686	0.928957797950938
nbis-gene-2780	-1.19360108576703	2.79781556282024	0.283123042196202	0.92907183174468
nbis-gene-3642	-0.806915921369827	3.3862127856722	0.28386674534831	0.929847857148925
nbis-gene-2977	1.68927927599006	1.91684660373142	0.283891672311807	0.929847857148925
nbis-gene-3842	0.789803115150662	3.20351148695082	0.283953978892215	0.929847857148925
nbis-gene-1584	-1.83486878531241	2.03813657745934	0.284115835151627	0.929847857148925
nbis-gene-1830	0.954962272240771	3.3184426911798	0.284209944996498	0.929847857148925
nbis-gene-3454	-0.889079124995102	3.21551455738027	0.28453856397244	0.930366225620414
nbis-gene-3764	0.459661154704843	5.39197222783403	0.285019058699087	0.930942169970184
nbis-gene-4552	0.474379560112118	5.73660346561611	0.285145097720253	0.930942169970184
nbis-gene-3918	-0.446729640382636	8.21359077323157	0.285225559667104	0.930942169970184
nbis-gene-4161	-0.828328352925548	4.36830782311492	0.2855390730062	0.931409374776192
nbis-gene-4731	1.30866242356251	2.15897821163927	0.286178026875123	0.932936954637028
nbis-gene-5179	-0.414271178956776	6.74409141974241	0.286462384415972	0.933170505327982
nbis-gene-4720	-0.905938506720504	3.33994496631816	0.286591051480827	0.933170505327982
nbis-gene-228	-1.12751254195094	2.93922017137713	0.286796698170028	0.933284255294965
nbis-gene-863	-1.38951988842125	2.68420863070345	0.287299139903575	0.934363115914838
nbis-gene-217	-1.67641013893319	1.91321797210136	0.287500960170362	0.934463584572753
nbis-gene-3571	0.705514225952109	5.41454702751074	0.287789358627453	0.934724510903
nbis-gene-4468	-1.29697609667031	2.62648641364751	0.287923189383694	0.934724510903
nbis-gene-4323	0.691032360066149	4.22649739446632	0.288334502061791	0.935368114296816
nbis-gene-50	0.749978920115256	3.80533970962425	0.288574371921363	0.935368114296816
nbis-gene-4871	0.491598335272028	5.22680235291414	0.288634719008365	0.935368114296816
nbis-gene-3554	-0.493885014205012	5.89465552205069	0.289051333561697	0.936163294183529
nbis-gene-136	-0.809106676241987	3.67748412574297	0.289437497941083	0.936858970541089
nbis-gene-300	0.839963414523654	3.72862930674381	0.289867026066473	0.937694101482488
nbis-gene-4743	-0.487593568464485	5.39044457028752	0.290445148692581	0.938275138783642
nbis-gene-2490	0.809882015650568	3.6484880858999	0.290491630539944	0.938275138783642
nbis-gene-3266	-0.791462856326314	4.03427932267187	0.290561516363766	0.938275138783642
nbis-gene-1948	0.475281158480857	5.73026709626694	0.291441078630402	0.939534509551912
nbis-gene-4027	-0.779034473703365	3.64893908306033	0.291518512449257	0.939534509551912
nbis-gene-2072	0.369138668177101	9.71321881713011	0.291631327007437	0.939534509551912
nbis-gene-3447	-1.50795985650558	2.23217876794595	0.291638935926394	0.939534509551912
nbis-gene-5473	1.10740888912627	2.62243951041451	0.292119800747108	0.939539485128101
nbis-gene-58	-0.720187886933982	3.85401125690845	0.292207380383148	0.939539485128101
nbis-gene-751	0.814084624253726	3.26109215896378	0.292656671021015	0.939539485128101
nbis-gene-5399	0.402498995372971	7.63809758476434	0.293011475543397	0.939539485128101
nbis-gene-715	-1.44866363520948	2.18830514710652	0.293185484159592	0.939539485128101
nbis-gene-5122	-0.389166477018315	7.90557772726107	0.293625106661335	0.939539485128101
nbis-gene-5019	-0.685914498580909	3.75891390395063	0.293894588232945	0.939539485128101
nbis-gene-3564	0.380745595521196	8.50045360513341	0.293908957365589	0.939539485128101
nbis-gene-1170	0.796995954186593	3.83389824621293	0.29403849960563	0.939539485128101
nbis-gene-5010	1.30674346261634	2.71132458714927	0.294108923778093	0.939539485128101
nbis-gene-5457	-0.61892269350652	4.37930288525748	0.294186648749912	0.939539485128101
nbis-gene-5313	1.55362362829228	1.53138242276011	0.294304116746663	0.939539485128101
nbis-gene-5441	2.43557871808239	1.48507315697734	0.294344160128818	0.939539485128101
nbis-gene-2516	0.482416855229159	5.35056389363546	0.294596739424348	0.939539485128101
nbis-gene-924	-0.558847666303585	4.75910553282049	0.294802425047426	0.939539485128101
nbis-gene-2439	-0.872833208740308	3.31899205799217	0.294808565491159	0.939539485128101
nbis-gene-232	0.767129100907342	4.15222133473832	0.29501873474557	0.939539485128101
nbis-gene-2199	0.751958277435847	3.51663957014834	0.295065230610869	0.939539485128101
nbis-gene-3126	1.41854668996885	2.43821456548416	0.295086833776965	0.939539485128101
nbis-gene-2125	-0.498846629197294	5.41497179432383	0.295095468534021	0.939539485128101
nbis-gene-4697	2.11881073482842	1.39658324688031	0.295417127291483	0.939539485128101
nbis-gene-3416	1.87318797584317	1.46246302611095	0.295508079959979	0.939539485128101
nbis-gene-2579	-0.765686615194397	3.46244849276235	0.295690138211867	0.939539485128101
nbis-gene-3656	0.632524981657718	4.17072687414703	0.295878334383139	0.939539485128101
nbis-gene-3469	-0.784520787909627	3.47628490885346	0.296129509134095	0.939539485128101
nbis-gene-809	-1.79349023825979	1.97089618102546	0.296252165191589	0.939539485128101
nbis-gene-2941	-0.428613918782011	6.37501093898421	0.29632331506904	0.939539485128101
nbis-gene-397	0.598117206914268	4.22543925952803	0.296673979503665	0.939539485128101
nbis-gene-4011	-1.06326532514325	3.30934137666877	0.296798189796984	0.939539485128101
nbis-gene-4590	-2.54857547494476	1.7655664183048	0.296877104283265	0.939539485128101
nbis-gene-654	1.9134383034832	1.99158152146647	0.296968031882451	0.939539485128101
nbis-gene-2310	-0.587688237920622	4.93916367774552	0.297564199919725	0.94088113415913
nbis-gene-914	-1.44204125931713	2.19314246955709	0.298289439921451	0.94193843317644
nbis-gene-2684	0.645095832883992	4.06039896003345	0.298305758094309	0.94193843317644
nbis-gene-437	-1.85205441762725	2.06414981781913	0.298429565072436	0.94193843317644
nbis-gene-4993	-0.69439291298757	3.83780764818984	0.298627140336783	0.94193843317644
nbis-gene-5270	-1.4378414252982	2.19370165547339	0.298760059105167	0.94193843317644
nbis-gene-3857	0.409636062467743	6.43568977399123	0.299188184488324	0.942744555964073
nbis-gene-3111	-0.694838507153188	4.38442802270274	0.299739202818933	0.943021384138514
nbis-gene-4279	0.719808533422405	3.58176973443805	0.299772104561458	0.943021384138514
nbis-gene-2839	-1.23071357511022	2.34788895657572	0.299802285136543	0.943021384138514
nbis-gene-1548	0.48406408198283	5.13336886897355	0.300191420525544	0.943021384138514
nbis-gene-490	-0.54902423586693	4.94616382908239	0.300232083079198	0.943021384138514
nbis-gene-2706	0.550239119138867	4.50181185777549	0.300310998680291	0.943021384138514
nbis-gene-424	0.538621412041099	4.53138751684446	0.300561385748161	0.943265841495522
nbis-gene-2144	-1.34883718347262	2.42915581357551	0.301883476386104	0.946294565308595
nbis-gene-2698	1.58616053050004	1.35734719961838	0.301973116620605	0.946294565308595
nbis-gene-2813	-4.26333299465457	0.905603169851487	0.302109206522518	0.946294565308595
nbis-gene-5084	1.0456494068451	2.81413413029177	0.302263444507261	0.946294565308595
nbis-gene-3162	-0.573433054889436	4.7238008777835	0.302391916150378	0.946294565308595
nbis-gene-4088	0.400103157048133	7.15601206404651	0.302708556184376	0.946320920561794
nbis-gene-3480	-1.92661087503551	2.04735994055508	0.303287737083474	0.946320920561794
nbis-gene-710	-1.03338699592112	2.87818087800954	0.303498145688985	0.946320920561794
nbis-gene-33	-2.05934721584216	1.54418840477488	0.303652882133333	0.946320920561794
nbis-gene-2896	0.423043487238918	6.46139500588918	0.303718692609073	0.946320920561794
nbis-gene-2724	-0.445108754007912	5.51545782455462	0.303754385847923	0.946320920561794
nbis-gene-2691	-0.877248170657979	3.43443816479602	0.303925499319233	0.946320920561794
nbis-gene-3403	-0.943885821111761	3.11787347685409	0.303974632216974	0.946320920561794
nbis-gene-3013	1.12085351285061	2.87649111586002	0.304011594261225	0.946320920561794
nbis-gene-3107	-0.424430767958155	11.2140794050364	0.304131307376453	0.946320920561794
nbis-gene-3847	1.72391742298232	1.65514030290736	0.304686509115554	0.947509183921919
nbis-gene-4482	-0.409501599555231	9.37990600611718	0.30528653543272	0.948835411717272
nbis-gene-495	-0.400296353148462	6.52480727269079	0.305575959801152	0.949195325132328
nbis-gene-3882	-0.714690399781266	4.16820972853333	0.306291020277931	0.950822696752507
nbis-gene-2973	-1.97573603603484	1.49063237492275	0.306455236867081	0.950822696752507
nbis-gene-4434	1.18613571807102	2.30107715121027	0.306621623262241	0.950822696752507
nbis-gene-1595	0.487834108793839	4.97600223162399	0.307493531324713	0.952985904621431
nbis-gene-5355	-1.03550510069386	2.87226805098964	0.308205001592978	0.953839931358999
nbis-gene-944	-0.488430832218272	5.12136807505531	0.308486268397706	0.953839931358999
nbis-gene-4771	-0.894880170726809	3.08516668670402	0.308629904494938	0.953839931358999
nbis-gene-1976	0.941313314065181	2.93008453603718	0.308985414305756	0.953839931358999
nbis-gene-1322	-1.07666983881893	2.90347352676946	0.308999424509335	0.953839931358999
nbis-gene-4165	0.379254161086174	9.18134571868658	0.309352114611734	0.953839931358999
nbis-gene-3868	0.801772277078645	3.13125116163175	0.309493079843004	0.953839931358999
nbis-gene-3544	-0.572250112825178	4.39507883001295	0.309572015033531	0.953839931358999
nbis-gene-2995	0.635444473328123	4.24858698954908	0.309703576121703	0.953839931358999
nbis-gene-2999	-0.977486202375723	3.00378218313171	0.309836030842299	0.953839931358999
nbis-gene-3537	-0.718357777327978	3.85460606254931	0.309969886707038	0.953839931358999
nbis-gene-1385	-2.1131549793026	1.58335164378063	0.31001721228899	0.953839931358999
nbis-gene-1474	0.568677415074378	4.37128284705631	0.310372280777338	0.953839931358999
nbis-gene-2961	0.477755628206738	5.85737713891343	0.310404729769198	0.953839931358999
nbis-gene-835	-0.900332742934108	2.94733367414638	0.310445896758533	0.953839931358999
nbis-gene-2972	-0.677744203904262	3.82772553468044	0.310666641916252	0.953839931358999
nbis-gene-2654	0.568402906425978	4.40306174415582	0.31073512305659	0.953839931358999
nbis-gene-3962	-0.916685432597681	3.35857717897062	0.310979668928434	0.953863940505245
nbis-gene-4289	-1.6750163695454	2.37170710006591	0.311091897918575	0.953863940505245
nbis-gene-4949	-0.889912420416141	2.94144624363047	0.311389509361018	0.954103027023702
nbis-gene-3460	-2.25602996542347	1.61451841138785	0.311608647917073	0.954103027023702
nbis-gene-5094	-0.45792525548524	6.75902125892906	0.311790798166759	0.954103027023702
nbis-gene-925	-0.759844339730031	3.55634305319699	0.311867954873121	0.954103027023702
nbis-gene-2402	-0.954719031730075	2.97795963753506	0.312152037367604	0.95443802476996
nbis-gene-1290	-0.880064700799607	3.44051211343111	0.312510662602309	0.954614702751342
nbis-gene-21	-1.03981923285572	2.8788351418191	0.312559048458917	0.954614702751342
nbis-gene-2156	-0.567036334766554	4.56424019336924	0.312846614393285	0.954959486816354
nbis-gene-4748	0.894768761152401	3.02491332686119	0.313318434249849	0.955281172160782
nbis-gene-1061	-1.32509439306332	2.41080468812173	0.313473154019791	0.955281172160782
nbis-gene-2685	1.25839682090949	2.04636342577028	0.313597779099241	0.955281172160782
nbis-gene-2830	0.713375200337912	4.1490473967037	0.313650942752626	0.955281172160782
nbis-gene-866	-0.576558265162402	4.40195720777962	0.313865324883545	0.955401854754088
nbis-gene-5462	-2.04439883349232	1.51475935260666	0.314594462833963	0.957088440908891
nbis-gene-3051	-0.501899275630735	5.23620483310574	0.315091944913454	0.957764342468861
nbis-gene-4	-1.03586664479655	2.69055136209491	0.31516701154225	0.957764342468861
nbis-gene-53	0.937896031824651	2.59502074061067	0.315729872673678	0.957899618632855
nbis-gene-4015	-1.11056078974991	2.53108930030466	0.315777263246959	0.957899618632855
nbis-gene-3549	-0.817286263739735	3.75195939184317	0.315939232678434	0.957899618632855
nbis-gene-1735	-0.931575292964038	2.96678079529347	0.316307549492207	0.957899618632855
nbis-gene-3520	-4.10650037570407	0.915899403110204	0.316326985407174	0.957899618632855
nbis-gene-5036	-4.10648778449286	0.915899403110204	0.31637462137593	0.957899618632855
nbis-gene-1125	-4.10642308570273	0.915899403110204	0.31661965225773	0.957899618632855
nbis-gene-3791	-0.856326350743406	3.53109337515091	0.316666883545685	0.957899618632855
nbis-gene-2174	0.370917403476893	8.08371831107979	0.316898287273891	0.957899618632855
nbis-gene-2548	-4.10633244092111	0.915899403110204	0.31696367479547	0.957899618632855
nbis-gene-2289	-4.10625491335057	0.915899403110204	0.317258589523743	0.958084235578272
nbis-gene-1693	-4.1061992832223	0.915899403110204	0.317470591460306	0.958084235578272
nbis-gene-4046	1.19805494504919	2.74788712226834	0.317590936851872	0.958084235578272
nbis-gene-3557	0.365267441759211	10.2606078772431	0.317725758021476	0.958084235578272
nbis-gene-4541	0.482185035124269	5.15448554234028	0.318177086032314	0.958560268308628
nbis-gene-312	1.06805811550412	2.89028099228836	0.318234294307693	0.958560268308628
nbis-gene-1764	1.09505525580792	2.33418428161534	0.3186679161448	0.958639877547098
nbis-gene-4831	-1.35969829656743	2.15408593566255	0.318730908658628	0.958639877547098
nbis-gene-3209	0.361126694388911	9.54085558846817	0.318920268442128	0.958639877547098
nbis-gene-161	1.7846420924693	1.30427099669666	0.319088896576835	0.958639877547098
nbis-gene-1501	-0.728223712636963	3.71127036032667	0.319441698688752	0.958639877547098
nbis-gene-3973	1.15932018796162	2.19356109774795	0.319546381432354	0.958639877547098
nbis-gene-1658	-4.28283518523829	0.996939704070344	0.31964901303021	0.958639877547098
nbis-gene-2347	0.704561937899495	3.63957199334864	0.319663526023113	0.958639877547098
nbis-gene-3701	0.462234660654282	5.46999048612157	0.320262499765347	0.959909586741859
nbis-gene-3140	-0.481060029217193	5.3590576824101	0.320539983890803	0.960206268522534
nbis-gene-4783	-0.836037046082068	3.29927472068231	0.320712757695655	0.960206268522534
nbis-gene-2782	-0.743855238142632	3.4493852072646	0.320958240064565	0.960415270078258
nbis-gene-1594	0.407492639509619	6.02033307422262	0.321925363040551	0.962782253688563
nbis-gene-4070	0.372807032689914	10.0911606779438	0.322307738041274	0.963018762361213
nbis-gene-4347	-0.604886289795412	4.21940770986238	0.322728735168945	0.963018762361213
nbis-gene-3983	-1.96576618024614	2.05574667236165	0.322761596041108	0.963018762361213
nbis-gene-2316	-0.404197502864476	9.81914886232135	0.32295347252184	0.963018762361213
nbis-gene-857	-0.612752198586332	4.17172395826745	0.32301179566721	0.963018762361213
nbis-gene-3287	-0.760894076058285	3.55476951638006	0.323061351778025	0.963018762361213
nbis-gene-4499	-4.3349860639546	0.92095093286749	0.324625583663389	0.966728851779969
nbis-gene-958	0.544100189896947	4.41099495815291	0.325022399312596	0.966728851779969
nbis-gene-3134	-0.433322032684672	8.07594996739968	0.325304998834678	0.966728851779969
nbis-gene-1992	-0.364909191224295	7.69251328646568	0.325776349662201	0.966728851779969
nbis-gene-1375	0.598128355446919	6.72953585105268	0.325817904917988	0.966728851779969
nbis-gene-805	-1.1613024984324	2.31490680451201	0.325920494427333	0.966728851779969
nbis-gene-768	-0.53992471669592	4.66924792189872	0.325939670320089	0.966728851779969
nbis-gene-4890	-2.07950645261978	1.52679733206296	0.326206677093445	0.966728851779969
nbis-gene-4585	-2.07953706726457	1.52679733206296	0.326446288038845	0.966728851779969
nbis-gene-337	-0.428482751174986	5.56412006314216	0.326664234314403	0.966728851779969
nbis-gene-1724	0.648286038580836	3.71331768097654	0.326672926514256	0.966728851779969
nbis-gene-5493	-0.808387250101616	3.6687092000598	0.327177070659536	0.966728851779969
nbis-gene-1365	0.335878079447597	9.75109735322814	0.327327860872165	0.966728851779969
nbis-gene-797	-1.68604972879627	1.9126309849983	0.327423273253888	0.966728851779969
nbis-gene-3032	-0.954119766813849	2.9814521311015	0.327546296168373	0.966728851779969
nbis-gene-1323	0.351296653602081	7.82204096469839	0.327600649017237	0.966728851779969
nbis-gene-1039	1.20089761798397	2.59117391858768	0.327844691041884	0.966728851779969
nbis-gene-4703	-0.441865062652519	5.63221050774295	0.328019545077725	0.966728851779969
nbis-gene-2147	-0.666496611791147	3.66901078211893	0.32806744230723	0.966728851779969
nbis-gene-5320	-0.587608463385267	4.20747917453562	0.328142850946097	0.966728851779969
nbis-gene-1370	-0.358029690418607	7.25517608153697	0.328154503878247	0.966728851779969
nbis-gene-5298	-0.577945275100404	4.8011311564781	0.328196222590749	0.966728851779969
nbis-gene-4171	0.747714826906407	3.4611447257172	0.328438625707916	0.966795790391238
nbis-gene-899	-1.21663358977232	2.33742776787846	0.328923777413886	0.966795790391238
nbis-gene-1217	0.352738964868383	11.409925517993	0.328948272172926	0.966795790391238
nbis-gene-2381	1.17811431675718	2.29926690108134	0.328973992213539	0.966795790391238
nbis-gene-5070	0.774444165667009	3.51352332919167	0.329103158207078	0.966795790391238
nbis-gene-1922	-0.385726154298908	6.34039114352117	0.329364619422673	0.967044239733487
nbis-gene-1497	-0.912349091744884	3.45388638754784	0.330204716940094	0.968990438814542
nbis-gene-4024	0.83914149464037	3.73041676723263	0.330609386423744	0.969141206256347
nbis-gene-2555	0.466024416668962	5.04539508035744	0.33061063648584	0.969141206256347
nbis-gene-2705	-0.645064704694514	3.65476612197008	0.331314441235294	0.970317486898498
nbis-gene-4905	-0.580951929999759	5.08778218563403	0.331366882758276	0.970317486898498
nbis-gene-2641	0.370990605522643	6.5044824690582	0.331729304943171	0.970645522749779
nbis-gene-750	0.896916739736192	3.22601132549467	0.332053802883612	0.970645522749779
nbis-gene-2766	-0.845507308133007	3.18827576393358	0.332158053821723	0.970645522749779
nbis-gene-1208	-0.438867441425095	6.53056138341334	0.332354294088638	0.970645522749779
nbis-gene-2414	2.51536054765628	1.00480761140772	0.33249513188638	0.970645522749779
nbis-gene-5201	1.00433846902875	2.6737814901656	0.332544185862509	0.970645522749779
nbis-gene-4301	0.516520328919184	5.00614325250358	0.332938531519554	0.970733058405044
nbis-gene-3754	0.734013508888175	3.52850967538509	0.333309487983347	0.970733058405044
nbis-gene-905	-0.416905955854262	5.81922307970057	0.333375616459567	0.970733058405044
nbis-gene-2040	-0.418997370253411	6.13871788912506	0.333455446253012	0.970733058405044
nbis-gene-4410	1.09428928853627	2.33359106228016	0.333461987138224	0.970733058405044
nbis-gene-4268	0.43341969844677	5.25018329691915	0.334242710681579	0.972459904533492
nbis-gene-3931	-0.373575027261432	6.85750518631695	0.334434755755134	0.972459904533492
nbis-gene-2281	2.03417539657306	1.08742042439633	0.334743094868239	0.972459904533492
nbis-gene-404	-0.567347740019101	4.39144323350011	0.334986446234278	0.972459904533492
nbis-gene-656	-2.43962334917527	1.69684966895614	0.335059549491333	0.972459904533492
nbis-gene-200	-2.18019338224588	1.64548546792356	0.33512245475418	0.972459904533492
nbis-gene-5491	0.660435031863477	3.44430663958183	0.335365245360211	0.972648167843117
nbis-gene-2871	1.4743460742247	1.71661691355874	0.335835233834027	0.97303432032714
nbis-gene-608	-0.772754622884856	3.36250260626417	0.335854355671724	0.97303432032714
nbis-gene-86	0.71823835362178	3.42493203592009	0.336423275906846	0.974118795576769
nbis-gene-1309	-0.380184764062945	6.85443624125841	0.33680016470703	0.974118795576769
nbis-gene-2818	-0.752710913428326	3.80572323286074	0.337020801207642	0.974118795576769
nbis-gene-2949	1.96352231825368	1.44916576218448	0.337107865856304	0.974118795576769
nbis-gene-4682	0.814031410883172	3.13244626841909	0.337264719686055	0.974118795576769
nbis-gene-487	-0.556888122382111	4.71265063006147	0.337610165007218	0.974118795576769
nbis-gene-5157	1.02743645316579	2.56426687227446	0.337714515669109	0.974118795576769
nbis-gene-2074	0.515913552780223	6.78157608185303	0.337942179794326	0.974118795576769
nbis-gene-1869	-0.372555948939272	6.35412885488874	0.337953485839167	0.974118795576769
nbis-gene-3121	-0.676735468777582	3.75137139181213	0.338265319415688	0.974118795576769
nbis-gene-1383	1.95095896492802	1.27729264210472	0.338332922271986	0.974118795576769
nbis-gene-5541	-1.18229974811648	2.77245688030421	0.338366854362591	0.974118795576769
nbis-gene-4145	0.377971256983945	7.62605930151042	0.338710569672137	0.974595097051354
nbis-gene-2241	1.20598113773603	2.19234961090745	0.339443430506995	0.975531016729918
nbis-gene-4319	2.23205682948663	1.03620452109273	0.339634241189414	0.975531016729918
nbis-gene-2469	-0.516699893110637	4.8717558331749	0.339685959518402	0.975531016729918
nbis-gene-3840	-0.943697052090931	3.35695185925719	0.339749598656258	0.975531016729918
nbis-gene-2669	1.15000512823676	2.85002968756447	0.340361970576394	0.976742730673903
nbis-gene-885	1.16751905842237	2.41238555626869	0.340528927138185	0.976742730673903
nbis-gene-4137	0.372815540022272	6.50683281400562	0.340880722496453	0.977239071781913
nbis-gene-5075	-0.727498477403857	3.77932837446421	0.341108765687074	0.977252617396164
nbis-gene-5274	0.946397228537037	2.39362608060518	0.341516598607225	0.977252617396164
nbis-gene-2753	1.36438114052199	1.87711936095406	0.341529470501642	0.977252617396164
nbis-gene-5395	-1.42605832317405	2.18006506702562	0.341600466772283	0.977252617396164
nbis-gene-4999	0.818532198070576	2.98075873281795	0.342205668026519	0.978471959780846
nbis-gene-2890	0.403130491042197	8.11425118032261	0.342490666755484	0.978774947805663
nbis-gene-4807	-0.926113342982497	3.23348871054168	0.342801103981944	0.979017437880596
nbis-gene-2551	1.18066384443701	2.41590472991464	0.342933673594538	0.979017437880596
nbis-gene-3078	0.366931673291426	6.56194403536699	0.3433743921928	0.979484989725693
nbis-gene-3605	0.570759357282126	4.30921887908214	0.3434557756181	0.979484989725693
nbis-gene-1947	-0.540049466804544	4.42054516394592	0.343938312018486	0.980001210166093
nbis-gene-3077	0.384542736082783	5.71577813605182	0.34402464083744	0.980001210166093
nbis-gene-1663	0.782055106995912	2.75117820291839	0.344174560731461	0.980001210166093
nbis-gene-2302	0.319928726372334	9.5247171649886	0.344852019006247	0.981419046281704
nbis-gene-2534	0.645929986267527	3.9757024243973	0.345034990035667	0.98142887124089
nbis-gene-1035	-0.535255148733473	4.58866534856228	0.345306617388204	0.981637559052557
nbis-gene-4372	-1.03357743741902	2.86459621769185	0.345482450158443	0.981637559052557
nbis-gene-2677	1.35594744777628	2.3603902928289	0.345768843648355	0.981637559052557
nbis-gene-1012	-1.08030162212745	2.52779945807744	0.346070321564367	0.981637559052557
nbis-gene-120	-0.590234757386789	4.53851290109822	0.346125485124143	0.981637559052557
nbis-gene-1491	-0.491972377668858	4.94623244257857	0.346466300860875	0.981637559052557
nbis-gene-3250	0.925282773334946	3.00608320934487	0.346658245193328	0.981637559052557
nbis-gene-2209	-0.371089695140682	8.9771691235738	0.346712486655545	0.981637559052557
nbis-gene-395	-0.591185510414454	4.21233971284459	0.346724369220868	0.981637559052557
nbis-gene-2438	-0.36872883319494	6.60135961391767	0.34743024371228	0.982655734497043
nbis-gene-25	-0.66894270537298	3.82805324388773	0.347792776143974	0.982655734497043
nbis-gene-4150	-0.852910619856425	3.0579379755295	0.347820270403776	0.982655734497043
nbis-gene-3501	0.454784012279748	4.83063923913331	0.347948512321463	0.982655734497043
nbis-gene-1242	0.412145493092682	5.75494820858624	0.347982714831951	0.982655734497043
nbis-gene-5565	1.18000137639582	2.29825480503458	0.34835632059458	0.982853755231396
nbis-gene-1762	1.41859391099699	1.57362935290484	0.34844851902245	0.982853755231396
nbis-gene-3064	-0.753275045218736	3.35147678131732	0.34881286811859	0.982853755231396
nbis-gene-3596	-0.398682572082299	6.01944181156585	0.349529661702361	0.982853755231396
nbis-gene-4461	-0.759676913865186	3.79432651847771	0.3497386372215	0.982853755231396
nbis-gene-4274	1.43495898926057	1.57620312303731	0.349761719659834	0.982853755231396
nbis-gene-3210	0.33713808419952	14.7608073525385	0.34987129259067	0.982853755231396
nbis-gene-1419	0.698049549537258	3.54502820580493	0.349910688971568	0.982853755231396
nbis-gene-1439	0.433763774035036	5.7653720094404	0.349953141982244	0.982853755231396
nbis-gene-4506	1.18645531020428	2.17865007341441	0.350250317617556	0.982853755231396
nbis-gene-3361	-0.797361988830716	3.27336874926085	0.35058806243828	0.982853755231396
nbis-gene-1571	-0.800529512898682	3.27805713025837	0.35069709977488	0.982853755231396
nbis-gene-5237	0.444912996872274	5.0746491162648	0.35086727354479	0.982853755231396
nbis-gene-4510	1.06177631766192	2.80149949610512	0.351047067347736	0.982853755231396
nbis-gene-2011	-0.510887485622221	4.57663009958915	0.351367340361185	0.982853755231396
nbis-gene-2303	-0.370260458535357	6.58866868272817	0.351429830004949	0.982853755231396
nbis-gene-2929	-0.821852897988675	3.39828713530063	0.351469715781514	0.982853755231396
nbis-gene-4578	-1.18785042252387	2.31966556197871	0.351680630429444	0.982853755231396
nbis-gene-2704	-0.883663435363161	3.08640327418813	0.351773788328405	0.982853755231396
nbis-gene-82	-2.04174306213631	1.56031159183807	0.351889617224743	0.982853755231396
nbis-gene-3566	0.394917637225481	6.58938318622929	0.351916579934876	0.982853755231396
nbis-gene-1760	1.16326033399405	2.31576542638536	0.352007984771003	0.982853755231396
nbis-gene-3230	1.89090661550806	1.86663397726529	0.352467610903553	0.983122920856389
nbis-gene-3503	0.58892844016826	4.69228923862981	0.352539875070411	0.983122920856389
nbis-gene-425	0.377495141006448	5.86869996191133	0.35264387192233	0.983122920856389
nbis-gene-2041	-0.653677474200451	3.65976002028097	0.353221698510944	0.983958356063168
nbis-gene-5529	-1.3435266059889	2.12459293096303	0.35330350337516	0.983958356063168
nbis-gene-4534	-1.3435365086879	2.12459293096303	0.35361305348884	0.984319024146378
nbis-gene-2112	0.555129581883336	4.34009451986027	0.353967534129408	0.984460090930788
nbis-gene-5464	0.964288939409466	3.00074185128399	0.354023877587329	0.984460090930788
nbis-gene-4828	1.18814327572814	2.18343494408773	0.354342843554156	0.98484612389963
nbis-gene-3818	0.394071807871631	6.72162923302319	0.354675467210179	0.985269704897381
nbis-gene-85	0.580010085161863	3.88070277747301	0.355255869077853	0.986209221773881
nbis-gene-5428	0.455412230119889	5.01103762227409	0.355374458916142	0.986209221773881
nbis-gene-879	0.639487065434107	3.8096954826344	0.355622050159077	0.98639561046153
nbis-gene-5140	-0.43783241375633	5.79074189208656	0.35661247145459	0.987231995466702
nbis-gene-2600	-0.662866028888596	4.02827537424292	0.356754612739805	0.987231995466702
nbis-gene-450	0.569888457441861	4.24066291709145	0.357229867459486	0.987231995466702
nbis-gene-4628	0.613399299971389	5.13641763526992	0.357407226279356	0.987231995466702
nbis-gene-4604	1.48663822070366	1.56239239804466	0.357466689013137	0.987231995466702
nbis-gene-3264	-0.724990419187333	3.44417085776514	0.357526872820401	0.987231995466702
nbis-gene-831	0.674252955633498	3.70987953487985	0.357627740597036	0.987231995466702
nbis-gene-5308	1.48669857690394	1.56239239804466	0.357676619636998	0.987231995466702
nbis-gene-5545	0.642896705569868	5.16024594758055	0.357821657061337	0.987231995466702
nbis-gene-4136	0.421454478970337	5.36263999157155	0.357907787356257	0.987231995466702
nbis-gene-998	-0.960451272651279	2.64881341359985	0.358177391972541	0.987231995466702
nbis-gene-1319	0.442534324446807	5.33341744672927	0.35850717797259	0.987231995466702
nbis-gene-2405	0.727829617089404	4.1688391870937	0.358616341319255	0.987231995466702
nbis-gene-2021	0.443772863792472	5.49599003353187	0.358665545170751	0.987231995466702
nbis-gene-5176	0.467053282161953	4.56773482320856	0.358895250601014	0.987231995466702
nbis-gene-4970	-0.397575361353365	12.2922947248913	0.359078149015637	0.987231995466702
nbis-gene-3638	-0.869723197906425	3.78274918308248	0.359093720188722	0.987231995466702
nbis-gene-318	0.503507874365614	4.80237854777116	0.359869529311053	0.987231995466702
nbis-gene-1493	-0.544959644056604	4.33551284087791	0.35992155993336	0.987231995466702
nbis-gene-3787	-1.00849259081854	3.00786252718713	0.359961898976718	0.987231995466702
nbis-gene-2809	-0.439305571482216	5.19261911435639	0.35998082281996	0.987231995466702
nbis-gene-1234	-0.332069323130457	8.14157757101465	0.3601489916302	0.987231995466702
nbis-gene-3646	0.569451862339657	3.97224418980823	0.360186231433107	0.987231995466702
nbis-gene-574	-1.31307378111571	2.1051616497363	0.360548194057988	0.987231995466702
nbis-gene-2707	-0.477472835725271	4.84611187364897	0.36073279856793	0.987231995466702
nbis-gene-1029	0.478114747450026	4.5019718373957	0.360977099481478	0.987231995466702
nbis-gene-571	-1.00997987341432	3.0232134668407	0.361075540282725	0.987231995466702
nbis-gene-4849	0.335649307350155	9.43887607138531	0.362314680456315	0.987231995466702
[truncated: 3,468 more rows]
