# Supplementary material for: Microbial Consortia and Mixed Plastic Waste: Pangenomic Analysis Reveals Potential for Degradation of Multiple Plastic Types via Previously Identified PET Degrading Bacteria
Source: Int J Mol Sci. 2022 May 17;23(10):5612. doi: 10.3390/ijms23105612 (PMC9146961; doi:10.3390/ijms23105612)
Supplement: Supplementary file 1 [file ijms-23-05612-s001.zip › File S4/PMBD Alignments/13.2_PMBD.tblout]

# phmmer :: search a protein sequence against a protein database
# HMMER 3.2 (June 2018); http://hmmer.org/
# Copyright (C) 2018 Howard Hughes Medical Institute.
# Freely distributed under the BSD open source license.
# - - - - - - - - - - - - - - - - - - - - - - - - - - - - - - - - - - - -
# query sequence file:             /root/testproject/testapp/static/hmmerin/6632.fasta
# target sequence database:        /root/Downloads/testpost/uniprot/hmmermaterial.fasta
# output directed to file:         /root/testproject/testapp/static/hmmerout/6632.tblout
# - - - - - - - - - - - - - - - - - - - - - - - - - - - - - - - - - - - -

Query:       KFCHMIOJ_01033  [L=156]
Description: Cys-tRNA(Pro)/Cys-tRNA(Cys) deacylase YbaK
Scores for complete sequences (score includes all domains):
   --- full sequence ---   --- best 1 domain ---    -#dom-
    E-value  score  bias    E-value  score  bias    exp  N  Sequence Description
    ------- ------ -----    ------- ------ -----   ---- --  -------- -----------

   [No hits detected that satisfy reporting thresholds]


Domain annotation for each sequence (and alignments):

   [No targets detected that satisfy reporting thresholds]


Internal pipeline statistics summary:
-------------------------------------
Query model(s):                            1  (156 nodes)
Target sequences:                       8298  (2961450 residues searched)
Passed MSV filter:                       185  (0.0222945); expected 166.0 (0.02)
Passed bias filter:                      143  (0.0172331); expected 166.0 (0.02)
Passed Vit filter:                         9  (0.0010846); expected 8.3 (0.001)
Passed Fwd filter:                         0  (0); expected 0.1 (1e-05)
Initial search space (Z):               8298  [actual number of targets]
Domain search space  (domZ):               0  [number of targets reported over threshold]
# CPU time: 0.08u 0.00s 00:00:00.08 Elapsed: 00:00:00.05
# Mc/sec: 8549.57
//
Query:       KFCHMIOJ_01124  [L=951]
Description: Glycine dehydrogenase (decarboxylating)
Scores for complete sequences (score includes all domains):
   --- full sequence ---   --- best 1 domain ---    -#dom-
    E-value  score  bias    E-value  score  bias    exp  N  Sequence Description
    ------- ------ -----    ------- ------ -----   ---- --  -------- -----------

   [No hits detected that satisfy reporting thresholds]


Domain annotation for each sequence (and alignments):

   [No targets detected that satisfy reporting thresholds]


Internal pipeline statistics summary:
-------------------------------------
Query model(s):                            1  (951 nodes)
Target sequences:                       8298  (2961450 residues searched)
Passed MSV filter:                       187  (0.0225356); expected 166.0 (0.02)
Passed bias filter:                       69  (0.00831526); expected 166.0 (0.02)
Passed Vit filter:                         3  (0.000361533); expected 8.3 (0.001)
Passed Fwd filter:                         0  (0); expected 0.1 (1e-05)
Initial search space (Z):               8298  [actual number of targets]
Domain search space  (domZ):               0  [number of targets reported over threshold]
# CPU time: 0.30u 0.00s 00:00:00.30 Elapsed: 00:00:00.20
# Mc/sec: 13696.91
//
Query:       KFCHMIOJ_01136  [L=317]
Description: Ribosomal RNA large subunit methyltransferase F
Scores for complete sequences (score includes all domains):
   --- full sequence ---   --- best 1 domain ---    -#dom-
    E-value  score  bias    E-value  score  bias    exp  N  Sequence Description
    ------- ------ -----    ------- ------ -----   ---- --  -------- -----------

   [No hits detected that satisfy reporting thresholds]


Domain annotation for each sequence (and alignments):

   [No targets detected that satisfy reporting thresholds]


Internal pipeline statistics summary:
-------------------------------------
Query model(s):                            1  (317 nodes)
Target sequences:                       8298  (2961450 residues searched)
Passed MSV filter:                       277  (0.0333815); expected 166.0 (0.02)
Passed bias filter:                      202  (0.0243432); expected 166.0 (0.02)
Passed Vit filter:                        17  (0.00204869); expected 8.3 (0.001)
Passed Fwd filter:                         0  (0); expected 0.1 (1e-05)
Initial search space (Z):               8298  [actual number of targets]
Domain search space  (domZ):               0  [number of targets reported over threshold]
# CPU time: 0.13u 0.00s 00:00:00.13 Elapsed: 00:00:00.09
# Mc/sec: 10424.45
//
Query:       KFCHMIOJ_01137  [L=93]
Description: DNA-binding protein HRm
Scores for complete sequences (score includes all domains):
   --- full sequence ---   --- best 1 domain ---    -#dom-
    E-value  score  bias    E-value  score  bias    exp  N  Sequence Description
    ------- ------ -----    ------- ------ -----   ---- --  -------- -----------

   [No hits detected that satisfy reporting thresholds]


Domain annotation for each sequence (and alignments):

   [No targets detected that satisfy reporting thresholds]


Internal pipeline statistics summary:
-------------------------------------
Query model(s):                            1  (93 nodes)
Target sequences:                       8298  (2961450 residues searched)
Passed MSV filter:                       135  (0.016269); expected 166.0 (0.02)
Passed bias filter:                      118  (0.0142203); expected 166.0 (0.02)
Passed Vit filter:                         1  (0.000120511); expected 8.3 (0.001)
Passed Fwd filter:                         0  (0); expected 0.1 (1e-05)
Initial search space (Z):               8298  [actual number of targets]
Domain search space  (domZ):               0  [number of targets reported over threshold]
# CPU time: 0.06u 0.00s 00:00:00.06 Elapsed: 00:00:00.04
# Mc/sec: 6731.74
//
Query:       KFCHMIOJ_01145  [L=348]
Description: Histidinol-phosphate aminotransferase
Scores for complete sequences (score includes all domains):
   --- full sequence ---   --- best 1 domain ---    -#dom-
    E-value  score  bias    E-value  score  bias    exp  N  Sequence Description
    ------- ------ -----    ------- ------ -----   ---- --  -------- -----------

   [No hits detected that satisfy reporting thresholds]


Domain annotation for each sequence (and alignments):

   [No targets detected that satisfy reporting thresholds]


Internal pipeline statistics summary:
-------------------------------------
Query model(s):                            1  (348 nodes)
Target sequences:                       8298  (2961450 residues searched)
Passed MSV filter:                       323  (0.038925); expected 166.0 (0.02)
Passed bias filter:                      303  (0.0365148); expected 166.0 (0.02)
Passed Vit filter:                        18  (0.0021692); expected 8.3 (0.001)
Passed Fwd filter:                         0  (0); expected 0.1 (1e-05)
Initial search space (Z):               8298  [actual number of targets]
Domain search space  (domZ):               0  [number of targets reported over threshold]
# CPU time: 0.15u 0.01s 00:00:00.16 Elapsed: 00:00:00.10
# Mc/sec: 10030.62
//
Query:       KFCHMIOJ_00113  [L=156]
Description: Arsenate reductase
Scores for complete sequences (score includes all domains):
   --- full sequence ---   --- best 1 domain ---    -#dom-
    E-value  score  bias    E-value  score  bias    exp  N  Sequence Description
    ------- ------ -----    ------- ------ -----   ---- --  -------- -----------

   [No hits detected that satisfy reporting thresholds]


Domain annotation for each sequence (and alignments):

   [No targets detected that satisfy reporting thresholds]


Internal pipeline statistics summary:
-------------------------------------
Query model(s):                            1  (156 nodes)
Target sequences:                       8298  (2961450 residues searched)
Passed MSV filter:                       193  (0.0232586); expected 166.0 (0.02)
Passed bias filter:                      171  (0.0206074); expected 166.0 (0.02)
Passed Vit filter:                         6  (0.000723066); expected 8.3 (0.001)
Passed Fwd filter:                         0  (0); expected 0.1 (1e-05)
Initial search space (Z):               8298  [actual number of targets]
Domain search space  (domZ):               0  [number of targets reported over threshold]
# CPU time: 0.08u 0.00s 00:00:00.08 Elapsed: 00:00:00.05
# Mc/sec: 8902.82
//
Query:       KFCHMIOJ_01149  [L=79]
Description: putative protein
Scores for complete sequences (score includes all domains):
   --- full sequence ---   --- best 1 domain ---    -#dom-
    E-value  score  bias    E-value  score  bias    exp  N  Sequence Description
    ------- ------ -----    ------- ------ -----   ---- --  -------- -----------

   [No hits detected that satisfy reporting thresholds]


Domain annotation for each sequence (and alignments):

   [No targets detected that satisfy reporting thresholds]


Internal pipeline statistics summary:
-------------------------------------
Query model(s):                            1  (79 nodes)
Target sequences:                       8298  (2961450 residues searched)
Passed MSV filter:                       209  (0.0251868); expected 166.0 (0.02)
Passed bias filter:                      208  (0.0250663); expected 166.0 (0.02)
Passed Vit filter:                         9  (0.0010846); expected 8.3 (0.001)
Passed Fwd filter:                         0  (0); expected 0.1 (1e-05)
Initial search space (Z):               8298  [actual number of targets]
Domain search space  (domZ):               0  [number of targets reported over threshold]
# CPU time: 0.06u 0.00s 00:00:00.06 Elapsed: 00:00:00.04
# Mc/sec: 5383.32
//
Query:       KFCHMIOJ_01153  [L=265]
Description: Intermembrane phospholipid transport system permease protein MlaE
Scores for complete sequences (score includes all domains):
   --- full sequence ---   --- best 1 domain ---    -#dom-
    E-value  score  bias    E-value  score  bias    exp  N  Sequence Description
    ------- ------ -----    ------- ------ -----   ---- --  -------- -----------

   [No hits detected that satisfy reporting thresholds]


Domain annotation for each sequence (and alignments):

   [No targets detected that satisfy reporting thresholds]


Internal pipeline statistics summary:
-------------------------------------
Query model(s):                            1  (265 nodes)
Target sequences:                       8298  (2961450 residues searched)
Passed MSV filter:                       455  (0.0548325); expected 166.0 (0.02)
Passed bias filter:                      220  (0.0265124); expected 166.0 (0.02)
Passed Vit filter:                         7  (0.000843577); expected 8.3 (0.001)
Passed Fwd filter:                         0  (0); expected 0.1 (1e-05)
Initial search space (Z):               8298  [actual number of targets]
Domain search space  (domZ):               0  [number of targets reported over threshold]
# CPU time: 0.11u 0.00s 00:00:00.11 Elapsed: 00:00:00.08
# Mc/sec: 9735.65
//
Query:       KFCHMIOJ_00114  [L=233]
Description: NADPH-dependent FMN reductase ArsH
Scores for complete sequences (score includes all domains):
   --- full sequence ---   --- best 1 domain ---    -#dom-
    E-value  score  bias    E-value  score  bias    exp  N  Sequence Description
    ------- ------ -----    ------- ------ -----   ---- --  -------- -----------

   [No hits detected that satisfy reporting thresholds]


Domain annotation for each sequence (and alignments):

   [No targets detected that satisfy reporting thresholds]


Internal pipeline statistics summary:
-------------------------------------
Query model(s):                            1  (233 nodes)
Target sequences:                       8298  (2961450 residues searched)
Passed MSV filter:                       387  (0.0466377); expected 166.0 (0.02)
Passed bias filter:                      367  (0.0442275); expected 166.0 (0.02)
Passed Vit filter:                         5  (0.000602555); expected 8.3 (0.001)
Passed Fwd filter:                         0  (0); expected 0.1 (1e-05)
Initial search space (Z):               8298  [actual number of targets]
Domain search space  (domZ):               0  [number of targets reported over threshold]
# CPU time: 0.11u 0.01s 00:00:00.12 Elapsed: 00:00:00.07
# Mc/sec: 8788.52
//
Query:       KFCHMIOJ_01169  [L=133]
Description: hypothetical protein
Scores for complete sequences (score includes all domains):
   --- full sequence ---   --- best 1 domain ---    -#dom-
    E-value  score  bias    E-value  score  bias    exp  N  Sequence Description
    ------- ------ -----    ------- ------ -----   ---- --  -------- -----------

   [No hits detected that satisfy reporting thresholds]


Domain annotation for each sequence (and alignments):

   [No targets detected that satisfy reporting thresholds]


Internal pipeline statistics summary:
-------------------------------------
Query model(s):                            1  (133 nodes)
Target sequences:                       8298  (2961450 residues searched)
Passed MSV filter:                       157  (0.0189202); expected 166.0 (0.02)
Passed bias filter:                      122  (0.0147023); expected 166.0 (0.02)
Passed Vit filter:                         2  (0.000241022); expected 8.3 (0.001)
Passed Fwd filter:                         0  (0); expected 0.1 (1e-05)
Initial search space (Z):               8298  [actual number of targets]
Domain search space  (domZ):               0  [number of targets reported over threshold]
# CPU time: 0.07u 0.00s 00:00:00.07 Elapsed: 00:00:00.04
# Mc/sec: 8238.22
//
Query:       KFCHMIOJ_01178  [L=330]
Description: hypothetical protein
Scores for complete sequences (score includes all domains):
   --- full sequence ---   --- best 1 domain ---    -#dom-
    E-value  score  bias    E-value  score  bias    exp  N  Sequence                       Description
    ------- ------ -----    ------- ------ -----   ---- --  --------                       -----------
  ------ inclusion threshold ------
      0.038   12.2   8.8      0.059   11.5   8.8    1.3  1  tr|A0A1N6QU55|A0A1N6QU55_9BURK  Poly(3-hydroxybutyrate) depolyme


Domain annotation for each sequence (and alignments):
>> tr|A0A1N6QU55|A0A1N6QU55_9BURK  Poly(3-hydroxybutyrate) depolymerase OS=Pseudacidovorax sp. RU35E OX=1907403 GN=SAMN0
   #    score  bias  c-Evalue  i-Evalue hmmfrom  hmm to    alifrom  ali to    envfrom  env to     acc
 ---   ------ ----- --------- --------- ------- -------    ------- -------    ------- -------    ----
   1 ?   11.5   8.8   7.1e-06     0.059     255     328 ..     419     495 ..     330     497 .. 0.73

  Alignments for each domain:
  == domain 1  score: 11.5 bits;  conditional E-value: 7.1e-06
                  KFCHMIOJ_01178 255 speqratdaaiaqeeadrkgaa..pa.gqpaatrdqvapaagtpaasvtpaapatpvaqpaapsaapatpaapaqpr 328
                                        q+  d  +a e+  r +a   pa ++p a       a    a +  paap t va+ aa s  pa  aa a p 
  tr|A0A1N6QU55|A0A1N6QU55_9BURK 419 DAPQKRDDTPLAAEDVRRSNAVatPArAEPVAPVSAKHVAVPASAPTRAPAAPRTAVARKAATSPTPARKAAKAAPA 495
                                     3446678999999999998764114423555543333233333334456**********************999985 PP


Internal pipeline statistics summary:
-------------------------------------
Query model(s):                            1  (330 nodes)
Target sequences:                       8298  (2961450 residues searched)
Passed MSV filter:                       507  (0.0610991); expected 166.0 (0.02)
Passed bias filter:                      241  (0.0290431); expected 166.0 (0.02)
Passed Vit filter:                        29  (0.00349482); expected 8.3 (0.001)
Passed Fwd filter:                         9  (0.0010846); expected 0.1 (1e-05)
Initial search space (Z):               8298  [actual number of targets]
Domain search space  (domZ):               1  [number of targets reported over threshold]
# CPU time: 0.23u 0.00s 00:00:00.23 Elapsed: 00:00:00.13
# Mc/sec: 7246.52
//
Query:       KFCHMIOJ_01187  [L=153]
Description: Biotin carboxyl carrier protein of acetyl-CoA carboxylase
Scores for complete sequences (score includes all domains):
   --- full sequence ---   --- best 1 domain ---    -#dom-
    E-value  score  bias    E-value  score  bias    exp  N  Sequence               Description
    ------- ------ -----    ------- ------ -----   ---- --  --------               -----------
  ------ inclusion threshold ------
        6.2    5.7  14.3        3.2    6.6  11.6    1.9  1  tr|Q3MNR8|Q3MNR8_TERSD  Uncharacterized protein OS=Terrabacte


Domain annotation for each sequence (and alignments):
>> tr|Q3MNR8|Q3MNR8_TERSD  Uncharacterized protein OS=Terrabacter sp. (strain DBF63) OX=150395 PE=4 SV=1
   #    score  bias  c-Evalue  i-Evalue hmmfrom  hmm to    alifrom  ali to    envfrom  env to     acc
 ---   ------ ----- --------- --------- ------- -------    ------- -------    ------- -------    ----
   1 ?    6.6  11.6   0.00039       3.2      36      76 ..      66     105 ..      56     121 .. 0.77

  Alignments for each domain:
  == domain 1  score: 6.6 bits;  conditional E-value: 0.00039
          KFCHMIOJ_01187  36 sktpaaqqfyapapmaaapaaapvaaaapaaeataaapalk 76 
                              ktp        +  aaapaa pvaa ap a+ +a+a  l+
  tr|Q3MNR8|Q3MNR8_TERSD  66 KKTPTPTVGEGQSAAAAAPAATPVAAGAPGAKVSASAD-LE 105
                             4677766677778889***************9998874.34 PP


Internal pipeline statistics summary:
-------------------------------------
Query model(s):                            1  (153 nodes)
Target sequences:                       8298  (2961450 residues searched)
Passed MSV filter:                       552  (0.0665221); expected 166.0 (0.02)
Passed bias filter:                      407  (0.049048); expected 166.0 (0.02)
Passed Vit filter:                        40  (0.00482044); expected 8.3 (0.001)
Passed Fwd filter:                        12  (0.00144613); expected 0.1 (1e-05)
Initial search space (Z):               8298  [actual number of targets]
Domain search space  (domZ):               1  [number of targets reported over threshold]
# CPU time: 0.16u 0.01s 00:00:00.17 Elapsed: 00:00:00.10
# Mc/sec: 4380.90
//
Query:       KFCHMIOJ_01246  [L=53]
Description: hypothetical protein
Scores for complete sequences (score includes all domains):
   --- full sequence ---   --- best 1 domain ---    -#dom-
    E-value  score  bias    E-value  score  bias    exp  N  Sequence Description
    ------- ------ -----    ------- ------ -----   ---- --  -------- -----------

   [No hits detected that satisfy reporting thresholds]


Domain annotation for each sequence (and alignments):

   [No targets detected that satisfy reporting thresholds]


Internal pipeline statistics summary:
-------------------------------------
Query model(s):                            1  (53 nodes)
Target sequences:                       8298  (2961450 residues searched)
Passed MSV filter:                       191  (0.0230176); expected 166.0 (0.02)
Passed bias filter:                      163  (0.0196433); expected 166.0 (0.02)
Passed Vit filter:                         2  (0.000241022); expected 8.3 (0.001)
Passed Fwd filter:                         0  (0); expected 0.1 (1e-05)
Initial search space (Z):               8298  [actual number of targets]
Domain search space  (domZ):               0  [number of targets reported over threshold]
# CPU time: 0.05u 0.00s 00:00:00.05 Elapsed: 00:00:00.03
# Mc/sec: 4239.19
//
Query:       KFCHMIOJ_01250  [L=480]
Description: Amino-acid carrier protein AlsT
Scores for complete sequences (score includes all domains):
   --- full sequence ---   --- best 1 domain ---    -#dom-
    E-value  score  bias    E-value  score  bias    exp  N  Sequence Description
    ------- ------ -----    ------- ------ -----   ---- --  -------- -----------

   [No hits detected that satisfy reporting thresholds]


Domain annotation for each sequence (and alignments):

   [No targets detected that satisfy reporting thresholds]


Internal pipeline statistics summary:
-------------------------------------
Query model(s):                            1  (480 nodes)
Target sequences:                       8298  (2961450 residues searched)
Passed MSV filter:                       209  (0.0251868); expected 166.0 (0.02)
Passed bias filter:                      163  (0.0196433); expected 166.0 (0.02)
Passed Vit filter:                        21  (0.00253073); expected 8.3 (0.001)
Passed Fwd filter:                         0  (0); expected 0.1 (1e-05)
Initial search space (Z):               8298  [actual number of targets]
Domain search space  (domZ):               0  [number of targets reported over threshold]
# CPU time: 0.17u 0.00s 00:00:00.17 Elapsed: 00:00:00.11
# Mc/sec: 12013.66
//
Query:       KFCHMIOJ_01269  [L=333]
Description: DNA-directed RNA polymerase subunit alpha
Scores for complete sequences (score includes all domains):
   --- full sequence ---   --- best 1 domain ---    -#dom-
    E-value  score  bias    E-value  score  bias    exp  N  Sequence                       Description
    ------- ------ -----    ------- ------ -----   ---- --  --------                       -----------
  ------ inclusion threshold ------
      0.037   12.1   0.0      0.047   11.8   0.0    1.1  1  tr|A0A1I2XCK0|A0A1I2XCK0_9ACTN  Phthalate 3,4-dioxygenase, beta 
      0.037   12.1   0.0      0.047   11.8   0.0    1.1  1  tr|A0A2N3ZRG5|A0A2N3ZRG5_9ACTN  Phthalate 3,4-dioxygenase beta s


Domain annotation for each sequence (and alignments):
>> tr|A0A1I2XCK0|A0A1I2XCK0_9ACTN  Phthalate 3,4-dioxygenase, beta subunit OS=Streptomyces mirabilis OX=68239 GN=SAMN027
   #    score  bias  c-Evalue  i-Evalue hmmfrom  hmm to    alifrom  ali to    envfrom  env to     acc
 ---   ------ ----- --------- --------- ------- -------    ------- -------    ------- -------    ----
   1 ?   11.8   0.0   1.1e-05     0.047     139     204 ..      78     149 ..      63     173 .. 0.83

  Alignments for each domain:
  == domain 1  score: 11.8 bits;  conditional E-value: 1.1e-05
                  KFCHMIOJ_01269 139 lnmkltvargrgyepadsr.qtdede...srsigrlqldasfs..pvrriayvvenarveqrtnldklvidl 204
                                     + +++t a g gy+ a      ded+   sr ++r+q + +++  p  r+ + v n r     + d lv+d 
  tr|A0A1I2XCK0|A0A1I2XCK0_9ACTN  78 MPVRVTTALGAGYDSAPGMaHFDEDKyslSRRVARFQTEHAWTedPPSRLRHYVTNVRTFATEDADHLVVDS 149
                                     56789*********998652679987666899******9887444999**********************96 PP

>> tr|A0A2N3ZRG5|A0A2N3ZRG5_9ACTN  Phthalate 3,4-dioxygenase beta subunit OS=Streptomyces sp. OK885 OX=1882770 GN=BDB14_
   #    score  bias  c-Evalue  i-Evalue hmmfrom  hmm to    alifrom  ali to    envfrom  env to     acc
 ---   ------ ----- --------- --------- ------- -------    ------- -------    ------- -------    ----
   1 ?   11.8   0.0   1.1e-05     0.047     139     204 ..      78     149 ..      63     173 .. 0.83

  Alignments for each domain:
  == domain 1  score: 11.8 bits;  conditional E-value: 1.1e-05
                  KFCHMIOJ_01269 139 lnmkltvargrgyepadsr.qtdede...srsigrlqldasfs..pvrriayvvenarveqrtnldklvidl 204
                                     + +++t a g gy+ a      ded+   sr ++r+q + +++  p  r+ + v n r     + d lv+d 
  tr|A0A2N3ZRG5|A0A2N3ZRG5_9ACTN  78 MPVRVTTALGAGYDSAPGMaHFDEDKyslSRRVARFQTEHAWTedPPSRLRHYVTNVRTFATEDADHLVVDS 149
                                     56789*********998652679987666899******9887444999**********************96 PP


Internal pipeline statistics summary:
-------------------------------------
Query model(s):                            1  (333 nodes)
Target sequences:                       8298  (2961450 residues searched)
Passed MSV filter:                       233  (0.0280791); expected 166.0 (0.02)
Passed bias filter:                      179  (0.0215715); expected 166.0 (0.02)
Passed Vit filter:                         8  (0.000964088); expected 8.3 (0.001)
Passed Fwd filter:                         2  (0.000241022); expected 0.1 (1e-05)
Initial search space (Z):               8298  [actual number of targets]
Domain search space  (domZ):               2  [number of targets reported over threshold]
# CPU time: 0.13u 0.00s 00:00:00.13 Elapsed: 00:00:00.08
# Mc/sec: 11314.36
//
Query:       KFCHMIOJ_01270  [L=206]
Description: 30S ribosomal protein S4
Scores for complete sequences (score includes all domains):
   --- full sequence ---   --- best 1 domain ---    -#dom-
    E-value  score  bias    E-value  score  bias    exp  N  Sequence Description
    ------- ------ -----    ------- ------ -----   ---- --  -------- -----------

   [No hits detected that satisfy reporting thresholds]


Domain annotation for each sequence (and alignments):

   [No targets detected that satisfy reporting thresholds]


Internal pipeline statistics summary:
-------------------------------------
Query model(s):                            1  (206 nodes)
Target sequences:                       8298  (2961450 residues searched)
Passed MSV filter:                       225  (0.027115); expected 166.0 (0.02)
Passed bias filter:                      225  (0.027115); expected 166.0 (0.02)
Passed Vit filter:                         2  (0.000241022); expected 8.3 (0.001)
Passed Fwd filter:                         0  (0); expected 0.1 (1e-05)
Initial search space (Z):               8298  [actual number of targets]
Domain search space  (domZ):               0  [number of targets reported over threshold]
# CPU time: 0.09u 0.00s 00:00:00.09 Elapsed: 00:00:00.06
# Mc/sec: 9434.80
//
Query:       KFCHMIOJ_01271  [L=129]
Description: 30S ribosomal protein S11
Scores for complete sequences (score includes all domains):
   --- full sequence ---   --- best 1 domain ---    -#dom-
    E-value  score  bias    E-value  score  bias    exp  N  Sequence Description
    ------- ------ -----    ------- ------ -----   ---- --  -------- -----------

   [No hits detected that satisfy reporting thresholds]


Domain annotation for each sequence (and alignments):

   [No targets detected that satisfy reporting thresholds]


Internal pipeline statistics summary:
-------------------------------------
Query model(s):                            1  (129 nodes)
Target sequences:                       8298  (2961450 residues searched)
Passed MSV filter:                       179  (0.0215715); expected 166.0 (0.02)
Passed bias filter:                      140  (0.0168715); expected 166.0 (0.02)
Passed Vit filter:                         2  (0.000241022); expected 8.3 (0.001)
Passed Fwd filter:                         0  (0); expected 0.1 (1e-05)
Initial search space (Z):               8298  [actual number of targets]
Domain search space  (domZ):               0  [number of targets reported over threshold]
# CPU time: 0.07u 0.00s 00:00:00.07 Elapsed: 00:00:00.04
# Mc/sec: 8111.20
//
Query:       KFCHMIOJ_01273  [L=38]
Description: 50S ribosomal protein L36
Scores for complete sequences (score includes all domains):
   --- full sequence ---   --- best 1 domain ---    -#dom-
    E-value  score  bias    E-value  score  bias    exp  N  Sequence Description
    ------- ------ -----    ------- ------ -----   ---- --  -------- -----------

   [No hits detected that satisfy reporting thresholds]


Domain annotation for each sequence (and alignments):

   [No targets detected that satisfy reporting thresholds]


Internal pipeline statistics summary:
-------------------------------------
Query model(s):                            1  (38 nodes)
Target sequences:                       8298  (2961450 residues searched)
Passed MSV filter:                        93  (0.0112075); expected 166.0 (0.02)
Passed bias filter:                       80  (0.00964088); expected 166.0 (0.02)
Passed Vit filter:                         2  (0.000241022); expected 8.3 (0.001)
Passed Fwd filter:                         0  (0); expected 0.1 (1e-05)
Initial search space (Z):               8298  [actual number of targets]
Domain search space  (domZ):               0  [number of targets reported over threshold]
# CPU time: 0.05u 0.00s 00:00:00.05 Elapsed: 00:00:00.03
# Mc/sec: 3329.72
//
Query:       KFCHMIOJ_01274  [L=443]
Description: Protein translocase subunit SecY
Scores for complete sequences (score includes all domains):
   --- full sequence ---   --- best 1 domain ---    -#dom-
    E-value  score  bias    E-value  score  bias    exp  N  Sequence Description
    ------- ------ -----    ------- ------ -----   ---- --  -------- -----------

   [No hits detected that satisfy reporting thresholds]


Domain annotation for each sequence (and alignments):

   [No targets detected that satisfy reporting thresholds]


Internal pipeline statistics summary:
-------------------------------------
Query model(s):                            1  (443 nodes)
Target sequences:                       8298  (2961450 residues searched)
Passed MSV filter:                       173  (0.0208484); expected 166.0 (0.02)
Passed bias filter:                      152  (0.0183177); expected 166.0 (0.02)
Passed Vit filter:                        24  (0.00289226); expected 8.3 (0.001)
Passed Fwd filter:                         0  (0); expected 0.1 (1e-05)
Initial search space (Z):               8298  [actual number of targets]
Domain search space  (domZ):               0  [number of targets reported over threshold]
# CPU time: 0.15u 0.00s 00:00:00.15 Elapsed: 00:00:00.11
# Mc/sec: 11202.59
//
Query:       KFCHMIOJ_01275  [L=144]
Description: 50S ribosomal protein L15
Scores for complete sequences (score includes all domains):
   --- full sequence ---   --- best 1 domain ---    -#dom-
    E-value  score  bias    E-value  score  bias    exp  N  Sequence Description
    ------- ------ -----    ------- ------ -----   ---- --  -------- -----------

   [No hits detected that satisfy reporting thresholds]


Domain annotation for each sequence (and alignments):

   [No targets detected that satisfy reporting thresholds]


Internal pipeline statistics summary:
-------------------------------------
Query model(s):                            1  (144 nodes)
Target sequences:                       8298  (2961450 residues searched)
Passed MSV filter:                       156  (0.0187997); expected 166.0 (0.02)
Passed bias filter:                      111  (0.0133767); expected 166.0 (0.02)
Passed Vit filter:                         5  (0.000602555); expected 8.3 (0.001)
Passed Fwd filter:                         0  (0); expected 0.1 (1e-05)
Initial search space (Z):               8298  [actual number of targets]
Domain search space  (domZ):               0  [number of targets reported over threshold]
# CPU time: 0.07u 0.00s 00:00:00.07 Elapsed: 00:00:00.04
# Mc/sec: 8867.68
//
Query:       KFCHMIOJ_01276  [L=58]
Description: 50S ribosomal protein L30
Scores for complete sequences (score includes all domains):
   --- full sequence ---   --- best 1 domain ---    -#dom-
    E-value  score  bias    E-value  score  bias    exp  N  Sequence Description
    ------- ------ -----    ------- ------ -----   ---- --  -------- -----------

   [No hits detected that satisfy reporting thresholds]


Domain annotation for each sequence (and alignments):

   [No targets detected that satisfy reporting thresholds]


Internal pipeline statistics summary:
-------------------------------------
Query model(s):                            1  (58 nodes)
Target sequences:                       8298  (2961450 residues searched)
Passed MSV filter:                        85  (0.0102434); expected 166.0 (0.02)
Passed bias filter:                       84  (0.0101229); expected 166.0 (0.02)
Passed Vit filter:                         3  (0.000361533); expected 8.3 (0.001)
Passed Fwd filter:                         0  (0); expected 0.1 (1e-05)
Initial search space (Z):               8298  [actual number of targets]
Domain search space  (domZ):               0  [number of targets reported over threshold]
# CPU time: 0.05u 0.01s 00:00:00.06 Elapsed: 00:00:00.03
# Mc/sec: 4843.75
//
Query:       KFCHMIOJ_01277  [L=166]
Description: 30S ribosomal protein S5
Scores for complete sequences (score includes all domains):
   --- full sequence ---   --- best 1 domain ---    -#dom-
    E-value  score  bias    E-value  score  bias    exp  N  Sequence Description
    ------- ------ -----    ------- ------ -----   ---- --  -------- -----------

   [No hits detected that satisfy reporting thresholds]


Domain annotation for each sequence (and alignments):

   [No targets detected that satisfy reporting thresholds]


Internal pipeline statistics summary:
-------------------------------------
Query model(s):                            1  (166 nodes)
Target sequences:                       8298  (2961450 residues searched)
Passed MSV filter:                       311  (0.0374789); expected 166.0 (0.02)
Passed bias filter:                      226  (0.0272355); expected 166.0 (0.02)
Passed Vit filter:                         9  (0.0010846); expected 8.3 (0.001)
Passed Fwd filter:                         0  (0); expected 0.1 (1e-05)
Initial search space (Z):               8298  [actual number of targets]
Domain search space  (domZ):               0  [number of targets reported over threshold]
# CPU time: 0.08u 0.00s 00:00:00.08 Elapsed: 00:00:00.05
# Mc/sec: 8645.24
//
Query:       KFCHMIOJ_01278  [L=116]
Description: 50S ribosomal protein L18
Scores for complete sequences (score includes all domains):
   --- full sequence ---   --- best 1 domain ---    -#dom-
    E-value  score  bias    E-value  score  bias    exp  N  Sequence Description
    ------- ------ -----    ------- ------ -----   ---- --  -------- -----------

   [No hits detected that satisfy reporting thresholds]


Domain annotation for each sequence (and alignments):

   [No targets detected that satisfy reporting thresholds]


Internal pipeline statistics summary:
-------------------------------------
Query model(s):                            1  (116 nodes)
Target sequences:                       8298  (2961450 residues searched)
Passed MSV filter:                       141  (0.016992); expected 166.0 (0.02)
Passed bias filter:                      131  (0.0157869); expected 166.0 (0.02)
Passed Vit filter:                        10  (0.00120511); expected 8.3 (0.001)
Passed Fwd filter:                         0  (0); expected 0.1 (1e-05)
Initial search space (Z):               8298  [actual number of targets]
Domain search space  (domZ):               0  [number of targets reported over threshold]
# CPU time: 0.06u 0.00s 00:00:00.06 Elapsed: 00:00:00.04
# Mc/sec: 7732.91
//
Query:       KFCHMIOJ_01279  [L=177]
Description: 50S ribosomal protein L6
Scores for complete sequences (score includes all domains):
   --- full sequence ---   --- best 1 domain ---    -#dom-
    E-value  score  bias    E-value  score  bias    exp  N  Sequence                       Description
    ------- ------ -----    ------- ------ -----   ---- --  --------                       -----------
  ------ inclusion threshold ------
      0.073   12.3   0.1       0.11   11.6   0.1    1.3  1  tr|A0A2E4EX29|A0A2E4EX29_9CHLR  4,5-dihydroxyphthalate decarboxy


Domain annotation for each sequence (and alignments):
>> tr|A0A2E4EX29|A0A2E4EX29_9CHLR  4,5-dihydroxyphthalate decarboxylase OS=Chloroflexi bacterium OX=2026724 GN=CL743_007
   #    score  bias  c-Evalue  i-Evalue hmmfrom  hmm to    alifrom  ali to    envfrom  env to     acc
 ---   ------ ----- --------- --------- ------- -------    ------- -------    ------- -------    ----
   1 ?   11.6   0.1   1.4e-05      0.11     108     159 ..     143     190 ..     101     205 .. 0.72

  Alignments for each domain:
  == domain 1  score: 11.6 bits;  conditional E-value: 1.4e-05
                  KFCHMIOJ_01279 108 gfshpvdyelpagitaetpsqtdilikgidkqlv.gqvaaeirdfrppepykg 159
                                        +pvd+e pa++t e   +   l     ++lv g+v+a +   rpp+py  
  tr|A0A2E4EX29|A0A2E4EX29_9CHLR 143 TADEPVDFEPPANVTVERMERGKTL----GEELVqGEVSAYLS-PRPPKPYLE 190
                                     4578*************99887655....44444389998875.6******65 PP


Internal pipeline statistics summary:
-------------------------------------
Query model(s):                            1  (177 nodes)
Target sequences:                       8298  (2961450 residues searched)
Passed MSV filter:                       169  (0.0203664); expected 166.0 (0.02)
Passed bias filter:                      167  (0.0201253); expected 166.0 (0.02)
Passed Vit filter:                         8  (0.000964088); expected 8.3 (0.001)
Passed Fwd filter:                         1  (0.000120511); expected 0.1 (1e-05)
Initial search space (Z):               8298  [actual number of targets]
Domain search space  (domZ):               1  [number of targets reported over threshold]
# CPU time: 0.08u 0.00s 00:00:00.08 Elapsed: 00:00:00.05
# Mc/sec: 9064.81
//
Query:       KFCHMIOJ_01281  [L=101]
Description: 30S ribosomal protein S14
Scores for complete sequences (score includes all domains):
   --- full sequence ---   --- best 1 domain ---    -#dom-
    E-value  score  bias    E-value  score  bias    exp  N  Sequence Description
    ------- ------ -----    ------- ------ -----   ---- --  -------- -----------

   [No hits detected that satisfy reporting thresholds]


Domain annotation for each sequence (and alignments):

   [No targets detected that satisfy reporting thresholds]


Internal pipeline statistics summary:
-------------------------------------
Query model(s):                            1  (101 nodes)
Target sequences:                       8298  (2961450 residues searched)
Passed MSV filter:                       134  (0.0161485); expected 166.0 (0.02)
Passed bias filter:                      129  (0.0155459); expected 166.0 (0.02)
Passed Vit filter:                         9  (0.0010846); expected 8.3 (0.001)
Passed Fwd filter:                         0  (0); expected 0.1 (1e-05)
Initial search space (Z):               8298  [actual number of targets]
Domain search space  (domZ):               0  [number of targets reported over threshold]
# CPU time: 0.06u 0.00s 00:00:00.06 Elapsed: 00:00:00.04
# Mc/sec: 7106.12
//
Query:       KFCHMIOJ_01283  [L=104]
Description: 50S ribosomal protein L24
Scores for complete sequences (score includes all domains):
   --- full sequence ---   --- best 1 domain ---    -#dom-
    E-value  score  bias    E-value  score  bias    exp  N  Sequence Description
    ------- ------ -----    ------- ------ -----   ---- --  -------- -----------

   [No hits detected that satisfy reporting thresholds]


Domain annotation for each sequence (and alignments):

   [No targets detected that satisfy reporting thresholds]


Internal pipeline statistics summary:
-------------------------------------
Query model(s):                            1  (104 nodes)
Target sequences:                       8298  (2961450 residues searched)
Passed MSV filter:                        84  (0.0101229); expected 166.0 (0.02)
Passed bias filter:                       82  (0.0098819); expected 166.0 (0.02)
Passed Vit filter:                         3  (0.000361533); expected 8.3 (0.001)
Passed Fwd filter:                         0  (0); expected 0.1 (1e-05)
Initial search space (Z):               8298  [actual number of targets]
Domain search space  (domZ):               0  [number of targets reported over threshold]
# CPU time: 0.06u 0.00s 00:00:00.06 Elapsed: 00:00:00.04
# Mc/sec: 7639.44
//
Query:       KFCHMIOJ_01284  [L=122]
Description: 50S ribosomal protein L14
Scores for complete sequences (score includes all domains):
   --- full sequence ---   --- best 1 domain ---    -#dom-
    E-value  score  bias    E-value  score  bias    exp  N  Sequence Description
    ------- ------ -----    ------- ------ -----   ---- --  -------- -----------

   [No hits detected that satisfy reporting thresholds]


Domain annotation for each sequence (and alignments):

   [No targets detected that satisfy reporting thresholds]


Internal pipeline statistics summary:
-------------------------------------
Query model(s):                            1  (122 nodes)
Target sequences:                       8298  (2961450 residues searched)
Passed MSV filter:                       127  (0.0153049); expected 166.0 (0.02)
Passed bias filter:                      114  (0.0137383); expected 166.0 (0.02)
Passed Vit filter:                         0  (0); expected 8.3 (0.001)
Passed Fwd filter:                         0  (0); expected 0.1 (1e-05)
Initial search space (Z):               8298  [actual number of targets]
Domain search space  (domZ):               0  [number of targets reported over threshold]
# CPU time: 0.07u 0.00s 00:00:00.07 Elapsed: 00:00:00.04
# Mc/sec: 8257.16
//
Query:       KFCHMIOJ_01285  [L=88]
Description: 30S ribosomal protein S17
Scores for complete sequences (score includes all domains):
   --- full sequence ---   --- best 1 domain ---    -#dom-
    E-value  score  bias    E-value  score  bias    exp  N  Sequence Description
    ------- ------ -----    ------- ------ -----   ---- --  -------- -----------

   [No hits detected that satisfy reporting thresholds]


Domain annotation for each sequence (and alignments):

   [No targets detected that satisfy reporting thresholds]


Internal pipeline statistics summary:
-------------------------------------
Query model(s):                            1  (88 nodes)
Target sequences:                       8298  (2961450 residues searched)
Passed MSV filter:                        56  (0.00674861); expected 166.0 (0.02)
Passed bias filter:                       55  (0.0066281); expected 166.0 (0.02)
Passed Vit filter:                         5  (0.000602555); expected 8.3 (0.001)
Passed Fwd filter:                         0  (0); expected 0.1 (1e-05)
Initial search space (Z):               8298  [actual number of targets]
Domain search space  (domZ):               0  [number of targets reported over threshold]
# CPU time: 0.05u 0.00s 00:00:00.05 Elapsed: 00:00:00.03
# Mc/sec: 6794.87
//
Query:       KFCHMIOJ_01286  [L=63]
Description: 50S ribosomal protein L29
Scores for complete sequences (score includes all domains):
   --- full sequence ---   --- best 1 domain ---    -#dom-
    E-value  score  bias    E-value  score  bias    exp  N  Sequence Description
    ------- ------ -----    ------- ------ -----   ---- --  -------- -----------

   [No hits detected that satisfy reporting thresholds]


Domain annotation for each sequence (and alignments):

   [No targets detected that satisfy reporting thresholds]


Internal pipeline statistics summary:
-------------------------------------
Query model(s):                            1  (63 nodes)
Target sequences:                       8298  (2961450 residues searched)
Passed MSV filter:                       137  (0.01651); expected 166.0 (0.02)
Passed bias filter:                      132  (0.0159074); expected 166.0 (0.02)
Passed Vit filter:                         4  (0.000482044); expected 8.3 (0.001)
Passed Fwd filter:                         0  (0); expected 0.1 (1e-05)
Initial search space (Z):               8298  [actual number of targets]
Domain search space  (domZ):               0  [number of targets reported over threshold]
# CPU time: 0.05u 0.01s 00:00:00.06 Elapsed: 00:00:00.03
# Mc/sec: 5145.42
//
Query:       KFCHMIOJ_01287  [L=137]
Description: 50S ribosomal protein L16
Scores for complete sequences (score includes all domains):
   --- full sequence ---   --- best 1 domain ---    -#dom-
    E-value  score  bias    E-value  score  bias    exp  N  Sequence Description
    ------- ------ -----    ------- ------ -----   ---- --  -------- -----------

   [No hits detected that satisfy reporting thresholds]


Domain annotation for each sequence (and alignments):

   [No targets detected that satisfy reporting thresholds]


Internal pipeline statistics summary:
-------------------------------------
Query model(s):                            1  (137 nodes)
Target sequences:                       8298  (2961450 residues searched)
Passed MSV filter:                       219  (0.0263919); expected 166.0 (0.02)
Passed bias filter:                      199  (0.0239817); expected 166.0 (0.02)
Passed Vit filter:                         5  (0.000602555); expected 8.3 (0.001)
Passed Fwd filter:                         0  (0); expected 0.1 (1e-05)
Initial search space (Z):               8298  [actual number of targets]
Domain search space  (domZ):               0  [number of targets reported over threshold]
# CPU time: 0.07u 0.00s 00:00:00.07 Elapsed: 00:00:00.04
# Mc/sec: 8200.63
//
Query:       KFCHMIOJ_01288  [L=228]
Description: 30S ribosomal protein S3
Scores for complete sequences (score includes all domains):
   --- full sequence ---   --- best 1 domain ---    -#dom-
    E-value  score  bias    E-value  score  bias    exp  N  Sequence Description
    ------- ------ -----    ------- ------ -----   ---- --  -------- -----------

   [No hits detected that satisfy reporting thresholds]


Domain annotation for each sequence (and alignments):

   [No targets detected that satisfy reporting thresholds]


Internal pipeline statistics summary:
-------------------------------------
Query model(s):                            1  (228 nodes)
Target sequences:                       8298  (2961450 residues searched)
Passed MSV filter:                       338  (0.0407327); expected 166.0 (0.02)
Passed bias filter:                      318  (0.0383225); expected 166.0 (0.02)
Passed Vit filter:                         7  (0.000843577); expected 8.3 (0.001)
Passed Fwd filter:                         0  (0); expected 0.1 (1e-05)
Initial search space (Z):               8298  [actual number of targets]
Domain search space  (domZ):               0  [number of targets reported over threshold]
# CPU time: 0.10u 0.00s 00:00:00.10 Elapsed: 00:00:00.07
# Mc/sec: 8705.31
//
Query:       KFCHMIOJ_01289  [L=110]
Description: 50S ribosomal protein L22
Scores for complete sequences (score includes all domains):
   --- full sequence ---   --- best 1 domain ---    -#dom-
    E-value  score  bias    E-value  score  bias    exp  N  Sequence Description
    ------- ------ -----    ------- ------ -----   ---- --  -------- -----------

   [No hits detected that satisfy reporting thresholds]


Domain annotation for each sequence (and alignments):

   [No targets detected that satisfy reporting thresholds]


Internal pipeline statistics summary:
-------------------------------------
Query model(s):                            1  (110 nodes)
Target sequences:                       8298  (2961450 residues searched)
Passed MSV filter:                        76  (0.00915883); expected 166.0 (0.02)
Passed bias filter:                       72  (0.00867679); expected 166.0 (0.02)
Passed Vit filter:                         3  (0.000361533); expected 8.3 (0.001)
Passed Fwd filter:                         0  (0); expected 0.1 (1e-05)
Initial search space (Z):               8298  [actual number of targets]
Domain search space  (domZ):               0  [number of targets reported over threshold]
# CPU time: 0.06u 0.00s 00:00:00.06 Elapsed: 00:00:00.04
# Mc/sec: 8037.20
//
Query:       KFCHMIOJ_01290  [L=91]
Description: 30S ribosomal protein S19
Scores for complete sequences (score includes all domains):
   --- full sequence ---   --- best 1 domain ---    -#dom-
    E-value  score  bias    E-value  score  bias    exp  N  Sequence Description
    ------- ------ -----    ------- ------ -----   ---- --  -------- -----------

   [No hits detected that satisfy reporting thresholds]


Domain annotation for each sequence (and alignments):

   [No targets detected that satisfy reporting thresholds]


Internal pipeline statistics summary:
-------------------------------------
Query model(s):                            1  (91 nodes)
Target sequences:                       8298  (2961450 residues searched)
Passed MSV filter:                       155  (0.0186792); expected 166.0 (0.02)
Passed bias filter:                      154  (0.0185587); expected 166.0 (0.02)
Passed Vit filter:                        10  (0.00120511); expected 8.3 (0.001)
Passed Fwd filter:                         0  (0); expected 0.1 (1e-05)
Initial search space (Z):               8298  [actual number of targets]
Domain search space  (domZ):               0  [number of targets reported over threshold]
# CPU time: 0.06u 0.00s 00:00:00.06 Elapsed: 00:00:00.04
# Mc/sec: 6654.38
//
Query:       KFCHMIOJ_01291  [L=274]
Description: 50S ribosomal protein L2
Scores for complete sequences (score includes all domains):
   --- full sequence ---   --- best 1 domain ---    -#dom-
    E-value  score  bias    E-value  score  bias    exp  N  Sequence Description
    ------- ------ -----    ------- ------ -----   ---- --  -------- -----------

   [No hits detected that satisfy reporting thresholds]


Domain annotation for each sequence (and alignments):

   [No targets detected that satisfy reporting thresholds]


Internal pipeline statistics summary:
-------------------------------------
Query model(s):                            1  (274 nodes)
Target sequences:                       8298  (2961450 residues searched)
Passed MSV filter:                       239  (0.0288021); expected 166.0 (0.02)
Passed bias filter:                      182  (0.021933); expected 166.0 (0.02)
Passed Vit filter:                         9  (0.0010846); expected 8.3 (0.001)
Passed Fwd filter:                         0  (0); expected 0.1 (1e-05)
Initial search space (Z):               8298  [actual number of targets]
Domain search space  (domZ):               0  [number of targets reported over threshold]
# CPU time: 0.11u 0.01s 00:00:00.12 Elapsed: 00:00:00.07
# Mc/sec: 10411.88
//
Query:       KFCHMIOJ_01292  [L=99]
Description: 50S ribosomal protein L23
Scores for complete sequences (score includes all domains):
   --- full sequence ---   --- best 1 domain ---    -#dom-
    E-value  score  bias    E-value  score  bias    exp  N  Sequence Description
    ------- ------ -----    ------- ------ -----   ---- --  -------- -----------

   [No hits detected that satisfy reporting thresholds]


Domain annotation for each sequence (and alignments):

   [No targets detected that satisfy reporting thresholds]


Internal pipeline statistics summary:
-------------------------------------
Query model(s):                            1  (99 nodes)
Target sequences:                       8298  (2961450 residues searched)
Passed MSV filter:                        70  (0.00843577); expected 166.0 (0.02)
Passed bias filter:                       65  (0.00783321); expected 166.0 (0.02)
Passed Vit filter:                         1  (0.000120511); expected 8.3 (0.001)
Passed Fwd filter:                         0  (0); expected 0.1 (1e-05)
Initial search space (Z):               8298  [actual number of targets]
Domain search space  (domZ):               0  [number of targets reported over threshold]
# CPU time: 0.06u 0.00s 00:00:00.06 Elapsed: 00:00:00.03
# Mc/sec: 7335.23
//
Query:       KFCHMIOJ_01293  [L=200]
Description: 50S ribosomal protein L4
Scores for complete sequences (score includes all domains):
   --- full sequence ---   --- best 1 domain ---    -#dom-
    E-value  score  bias    E-value  score  bias    exp  N  Sequence Description
    ------- ------ -----    ------- ------ -----   ---- --  -------- -----------

   [No hits detected that satisfy reporting thresholds]


Domain annotation for each sequence (and alignments):

   [No targets detected that satisfy reporting thresholds]


Internal pipeline statistics summary:
-------------------------------------
Query model(s):                            1  (200 nodes)
Target sequences:                       8298  (2961450 residues searched)
Passed MSV filter:                       170  (0.0204869); expected 166.0 (0.02)
Passed bias filter:                      157  (0.0189202); expected 166.0 (0.02)
Passed Vit filter:                         8  (0.000964088); expected 8.3 (0.001)
Passed Fwd filter:                         0  (0); expected 0.1 (1e-05)
Initial search space (Z):               8298  [actual number of targets]
Domain search space  (domZ):               0  [number of targets reported over threshold]
# CPU time: 0.08u 0.00s 00:00:00.08 Elapsed: 00:00:00.06
# Mc/sec: 9782.65
//
Query:       KFCHMIOJ_01294  [L=211]
Description: 50S ribosomal protein L3
Scores for complete sequences (score includes all domains):
   --- full sequence ---   --- best 1 domain ---    -#dom-
    E-value  score  bias    E-value  score  bias    exp  N  Sequence Description
    ------- ------ -----    ------- ------ -----   ---- --  -------- -----------

   [No hits detected that satisfy reporting thresholds]


Domain annotation for each sequence (and alignments):

   [No targets detected that satisfy reporting thresholds]


Internal pipeline statistics summary:
-------------------------------------
Query model(s):                            1  (211 nodes)
Target sequences:                       8298  (2961450 residues searched)
Passed MSV filter:                       288  (0.0347072); expected 166.0 (0.02)
Passed bias filter:                      211  (0.0254278); expected 166.0 (0.02)
Passed Vit filter:                         9  (0.0010846); expected 8.3 (0.001)
Passed Fwd filter:                         0  (0); expected 0.1 (1e-05)
Initial search space (Z):               8298  [actual number of targets]
Domain search space  (domZ):               0  [number of targets reported over threshold]
# CPU time: 0.10u 0.00s 00:00:00.10 Elapsed: 00:00:00.06
# Mc/sec: 9248.77
//
Query:       KFCHMIOJ_01295  [L=103]
Description: 30S ribosomal protein S10
Scores for complete sequences (score includes all domains):
   --- full sequence ---   --- best 1 domain ---    -#dom-
    E-value  score  bias    E-value  score  bias    exp  N  Sequence Description
    ------- ------ -----    ------- ------ -----   ---- --  -------- -----------

   [No hits detected that satisfy reporting thresholds]


Domain annotation for each sequence (and alignments):

   [No targets detected that satisfy reporting thresholds]


Internal pipeline statistics summary:
-------------------------------------
Query model(s):                            1  (103 nodes)
Target sequences:                       8298  (2961450 residues searched)
Passed MSV filter:                       164  (0.0197638); expected 166.0 (0.02)
Passed bias filter:                      123  (0.0148228); expected 166.0 (0.02)
Passed Vit filter:                         1  (0.000120511); expected 8.3 (0.001)
Passed Fwd filter:                         0  (0); expected 0.1 (1e-05)
Initial search space (Z):               8298  [actual number of targets]
Domain search space  (domZ):               0  [number of targets reported over threshold]
# CPU time: 0.06u 0.01s 00:00:00.06 Elapsed: 00:00:00.04
# Mc/sec: 7150.71
//
Query:       KFCHMIOJ_01301  [L=249]
Description: Type III pantothenate kinase
Scores for complete sequences (score includes all domains):
   --- full sequence ---   --- best 1 domain ---    -#dom-
    E-value  score  bias    E-value  score  bias    exp  N  Sequence Description
    ------- ------ -----    ------- ------ -----   ---- --  -------- -----------

   [No hits detected that satisfy reporting thresholds]


Domain annotation for each sequence (and alignments):

   [No targets detected that satisfy reporting thresholds]


Internal pipeline statistics summary:
-------------------------------------
Query model(s):                            1  (249 nodes)
Target sequences:                       8298  (2961450 residues searched)
Passed MSV filter:                       143  (0.0172331); expected 166.0 (0.02)
Passed bias filter:                       89  (0.0107255); expected 166.0 (0.02)
Passed Vit filter:                         2  (0.000241022); expected 8.3 (0.001)
Passed Fwd filter:                         0  (0); expected 0.1 (1e-05)
Initial search space (Z):               8298  [actual number of targets]
Domain search space  (domZ):               0  [number of targets reported over threshold]
# CPU time: 0.10u 0.00s 00:00:00.10 Elapsed: 00:00:00.06
# Mc/sec: 10915.00
//
Query:       KFCHMIOJ_00131  [L=344]
Description: 2-hydroxypropyl-CoM lyase
Scores for complete sequences (score includes all domains):
   --- full sequence ---   --- best 1 domain ---    -#dom-
    E-value  score  bias    E-value  score  bias    exp  N  Sequence Description
    ------- ------ -----    ------- ------ -----   ---- --  -------- -----------

   [No hits detected that satisfy reporting thresholds]


Domain annotation for each sequence (and alignments):

   [No targets detected that satisfy reporting thresholds]


Internal pipeline statistics summary:
-------------------------------------
Query model(s):                            1  (344 nodes)
Target sequences:                       8298  (2961450 residues searched)
Passed MSV filter:                       138  (0.0166305); expected 166.0 (0.02)
Passed bias filter:                      126  (0.0151844); expected 166.0 (0.02)
Passed Vit filter:                         6  (0.000723066); expected 8.3 (0.001)
Passed Fwd filter:                         0  (0); expected 0.1 (1e-05)
Initial search space (Z):               8298  [actual number of targets]
Domain search space  (domZ):               0  [number of targets reported over threshold]
# CPU time: 0.14u 0.00s 00:00:00.14 Elapsed: 00:00:00.08
# Mc/sec: 11699.44
//
Query:       KFCHMIOJ_00132  [L=169]
Description: Flavin-dependent monooxygenase, reductase subunit HsaB
Scores for complete sequences (score includes all domains):
   --- full sequence ---   --- best 1 domain ---    -#dom-
    E-value  score  bias    E-value  score  bias    exp  N  Sequence Description
    ------- ------ -----    ------- ------ -----   ---- --  -------- -----------

   [No hits detected that satisfy reporting thresholds]


Domain annotation for each sequence (and alignments):

   [No targets detected that satisfy reporting thresholds]


Internal pipeline statistics summary:
-------------------------------------
Query model(s):                            1  (169 nodes)
Target sequences:                       8298  (2961450 residues searched)
Passed MSV filter:                       176  (0.0212099); expected 166.0 (0.02)
Passed bias filter:                      143  (0.0172331); expected 166.0 (0.02)
Passed Vit filter:                         8  (0.000964088); expected 8.3 (0.001)
Passed Fwd filter:                         0  (0); expected 0.1 (1e-05)
Initial search space (Z):               8298  [actual number of targets]
Domain search space  (domZ):               0  [number of targets reported over threshold]
# CPU time: 0.07u 0.00s 00:00:00.07 Elapsed: 00:00:00.05
# Mc/sec: 9249.55
//
Query:       KFCHMIOJ_01343  [L=93]
Description: Peptidyl-prolyl cis-trans isomerase C
Scores for complete sequences (score includes all domains):
   --- full sequence ---   --- best 1 domain ---    -#dom-
    E-value  score  bias    E-value  score  bias    exp  N  Sequence Description
    ------- ------ -----    ------- ------ -----   ---- --  -------- -----------

   [No hits detected that satisfy reporting thresholds]


Domain annotation for each sequence (and alignments):

   [No targets detected that satisfy reporting thresholds]


Internal pipeline statistics summary:
-------------------------------------
Query model(s):                            1  (93 nodes)
Target sequences:                       8298  (2961450 residues searched)
Passed MSV filter:                       150  (0.0180766); expected 166.0 (0.02)
Passed bias filter:                      133  (0.016028); expected 166.0 (0.02)
Passed Vit filter:                         6  (0.000723066); expected 8.3 (0.001)
Passed Fwd filter:                         0  (0); expected 0.1 (1e-05)
Initial search space (Z):               8298  [actual number of targets]
Domain search space  (domZ):               0  [number of targets reported over threshold]
# CPU time: 0.06u 0.00s 00:00:00.06 Elapsed: 00:00:00.04
# Mc/sec: 6622.74
//
Query:       KFCHMIOJ_01347  [L=102]
Description: hypothetical protein
Scores for complete sequences (score includes all domains):
   --- full sequence ---   --- best 1 domain ---    -#dom-
    E-value  score  bias    E-value  score  bias    exp  N  Sequence Description
    ------- ------ -----    ------- ------ -----   ---- --  -------- -----------

   [No hits detected that satisfy reporting thresholds]


Domain annotation for each sequence (and alignments):

   [No targets detected that satisfy reporting thresholds]


Internal pipeline statistics summary:
-------------------------------------
Query model(s):                            1  (102 nodes)
Target sequences:                       8298  (2961450 residues searched)
Passed MSV filter:                       288  (0.0347072); expected 166.0 (0.02)
Passed bias filter:                       77  (0.00927934); expected 166.0 (0.02)
Passed Vit filter:                         8  (0.000964088); expected 8.3 (0.001)
Passed Fwd filter:                         0  (0); expected 0.1 (1e-05)
Initial search space (Z):               8298  [actual number of targets]
Domain search space  (domZ):               0  [number of targets reported over threshold]
# CPU time: 0.06u 0.01s 00:00:00.06 Elapsed: 00:00:00.04
# Mc/sec: 7009.00
//
Query:       KFCHMIOJ_00133  [L=309]
Description: HTH-type transcriptional regulator MetR
Scores for complete sequences (score includes all domains):
   --- full sequence ---   --- best 1 domain ---    -#dom-
    E-value  score  bias    E-value  score  bias    exp  N  Sequence               Description
    ------- ------ -----    ------- ------ -----   ---- --  --------               -----------
    4.2e-17   61.3   0.1    5.3e-17   61.0   0.1    1.1  1  tr|Q93UV5|Q93UV5_TERSD  Putative regulatory protein OS=Terrab


Domain annotation for each sequence (and alignments):
>> tr|Q93UV5|Q93UV5_TERSD  Putative regulatory protein OS=Terrabacter sp. (strain DBF63) OX=150395 GN=ORF5 PE=4 SV=1
   #    score  bias  c-Evalue  i-Evalue hmmfrom  hmm to    alifrom  ali to    envfrom  env to     acc
 ---   ------ ----- --------- --------- ------- -------    ------- -------    ------- -------    ----
   1 !   61.0   0.1   6.4e-21   5.3e-17       3     212 ..       2     206 ..       1     252 [. 0.83

  Alignments for each domain:
  == domain 1  score: 61.0 bits;  conditional E-value: 6.4e-21
          KFCHMIOJ_00133   3 dlrhlrtlhalretdslheaaerlhltqsalshqfrdmeerigmplfvrksrpvrftsaglkllqladqvlpqirnterdlgklagg 89 
                             +lr+lr lha+    s+  aa  l + q +l +  + +e ++g+ lf r  r v++t ag +ll  ad +l + ++  +   +la g
  tr|Q93UV5|Q93UV5_TERSD   2 ELRQLRYLHAVAREGSFLRAAATLDVPQPSLWRSVKALEAELGIALFERSGRGVQLTGAGNQLLPRADYLLNRAESVSQFAHELARG 88 
                             79*********99999999******************************************************************** PP

          KFCHMIOJ_00133  90 cagrlhiaiechscyqwlmpsvdefrgawpeveldlasgfsfaplpaler...gdldlvvtsdpvtlpgisyvplfsyeallaidnh 173
                              ag + +a       ++l p +  fr+a p + + +     ++ lpa+e+   gd+dlv          ++   l      +   + 
  tr|Q93UV5|Q93UV5_TERSD  89 RAGVVTVACAYPHVPRFLAPLIGTFRSAHPAIHVAVH---EYSGLPAIEQvlnGDVDLVTGLGQAD-QRLAGHQLGDVRLAVVTSDD 171
                             ********9999999****************998664...5667777774444*****97665554.44555667777777777888 PP

          KFCHMIOJ_00133 174 hamrhkpylepadiasqtlitypiertrldiftrfldpa 212
                             ha r + ++  a++  q ++t   +     +  r+l+pa
  tr|Q93UV5|Q93UV5_TERSD 172 HAWRGRSHVSVAELRGQPVLTGSADS----LTRRLLEPA 206
                             9****************999976553....333455555 PP


Internal pipeline statistics summary:
-------------------------------------
Query model(s):                            1  (309 nodes)
Target sequences:                       8298  (2961450 residues searched)
Passed MSV filter:                       199  (0.0239817); expected 166.0 (0.02)
Passed bias filter:                      150  (0.0180766); expected 166.0 (0.02)
Passed Vit filter:                        12  (0.00144613); expected 8.3 (0.001)
Passed Fwd filter:                         1  (0.000120511); expected 0.1 (1e-05)
Initial search space (Z):               8298  [actual number of targets]
Domain search space  (domZ):               1  [number of targets reported over threshold]
# CPU time: 0.11u 0.00s 00:00:00.11 Elapsed: 00:00:00.08
# Mc/sec: 10341.76
//
Query:       KFCHMIOJ_01401  [L=288]
Description: HTH-type transcriptional regulator GltR
Scores for complete sequences (score includes all domains):
   --- full sequence ---   --- best 1 domain ---    -#dom-
    E-value  score  bias    E-value  score  bias    exp  N  Sequence               Description
    ------- ------ -----    ------- ------ -----   ---- --  --------               -----------
    4.1e-05   21.8   0.6    0.00021   19.5   0.6    1.9  1  tr|Q93UV5|Q93UV5_TERSD  Putative regulatory protein OS=Terrab


Domain annotation for each sequence (and alignments):
>> tr|Q93UV5|Q93UV5_TERSD  Putative regulatory protein OS=Terrabacter sp. (strain DBF63) OX=150395 GN=ORF5 PE=4 SV=1
   #    score  bias  c-Evalue  i-Evalue hmmfrom  hmm to    alifrom  ali to    envfrom  env to     acc
 ---   ------ ----- --------- --------- ------- -------    ------- -------    ------- -------    ----
   1 !   19.5   0.6   2.5e-08   0.00021       1      94 [.       1      93 [.       1     291 [. 0.65

  Alignments for each domain:
  == domain 1  score: 19.5 bits;  conditional E-value: 2.5e-08
          KFCHMIOJ_01401  1 mdlvqleifkavaeqgsisaaaqhihrvpsnlttrikqleedlgvelfireksrlrlspagwnfleytrrildlvhearltvagedpqg 89
                            m+l ql  + ava +gs+  aa  +     +l   +k le +lg+ lf r    ++l+ ag  +l     +l+  +      a e  +g
  tr|Q93UV5|Q93UV5_TERSD  1 MELRQLRYLHAVAREGSFLRAAATLDVPQPSLWRSVKALEAELGIALFERSGRGVQLTGAGNQLLPRADYLLNRAES-VSQFAHELARG 88
                            7899**************99999998777789999**************************9999887777776543.33455555555 PP

          KFCHMIOJ_01401 90 tfalg 94
                               + 
  tr|Q93UV5|Q93UV5_TERSD 89 RAGVV 93
                            54444 PP


Internal pipeline statistics summary:
-------------------------------------
Query model(s):                            1  (288 nodes)
Target sequences:                       8298  (2961450 residues searched)
Passed MSV filter:                       211  (0.0254278); expected 166.0 (0.02)
Passed bias filter:                      164  (0.0197638); expected 166.0 (0.02)
Passed Vit filter:                         6  (0.000723066); expected 8.3 (0.001)
Passed Fwd filter:                         1  (0.000120511); expected 0.1 (1e-05)
Initial search space (Z):               8298  [actual number of targets]
Domain search space  (domZ):               1  [number of targets reported over threshold]
# CPU time: 0.13u 0.00s 00:00:00.13 Elapsed: 00:00:00.08
# Mc/sec: 9958.68
//
Query:       KFCHMIOJ_01492  [L=273]
Description: Non-homologous end joining protein Ku
Scores for complete sequences (score includes all domains):
   --- full sequence ---   --- best 1 domain ---    -#dom-
    E-value  score  bias    E-value  score  bias    exp  N  Sequence Description
    ------- ------ -----    ------- ------ -----   ---- --  -------- -----------

   [No hits detected that satisfy reporting thresholds]


Domain annotation for each sequence (and alignments):

   [No targets detected that satisfy reporting thresholds]


Internal pipeline statistics summary:
-------------------------------------
Query model(s):                            1  (273 nodes)
Target sequences:                       8298  (2961450 residues searched)
Passed MSV filter:                       146  (0.0175946); expected 166.0 (0.02)
Passed bias filter:                      139  (0.016751); expected 166.0 (0.02)
Passed Vit filter:                         5  (0.000602555); expected 8.3 (0.001)
Passed Fwd filter:                         0  (0); expected 0.1 (1e-05)
Initial search space (Z):               8298  [actual number of targets]
Domain search space  (domZ):               0  [number of targets reported over threshold]
# CPU time: 0.11u 0.00s 00:00:00.11 Elapsed: 00:00:00.07
# Mc/sec: 10740.38
//
Query:       KFCHMIOJ_01513  [L=177]
Description: Putative 1,2-phenylacetyl-CoA epoxidase, subunit D
Scores for complete sequences (score includes all domains):
   --- full sequence ---   --- best 1 domain ---    -#dom-
    E-value  score  bias    E-value  score  bias    exp  N  Sequence                       Description
    ------- ------ -----    ------- ------ -----   ---- --  --------                       -----------
    6.9e-05   21.6   0.0    0.00013   20.7   0.0    1.5  1  tr|A0A2G6S1W0|A0A2G6S1W0_9GAMM  Poly(3-hydroxybutyrate) depolyme
    0.00066   18.4   0.0     0.0012   17.6   0.0    1.4  1  tr|A0A1M7JCA4|A0A1M7JCA4_9GAMM  Poly(3-hydroxybutyrate) depolyme
     0.0041   15.8   0.2       0.01   14.5   0.0    1.8  1  tr|A0A1H6YKL4|A0A1H6YKL4_9GAMM  Poly(3-hydroxybutyrate) depolyme
     0.0088   14.7   0.0      0.015   14.0   0.0    1.3  1  tr|A0A1G6S3Z9|A0A1G6S3Z9_9GAMM  Poly(3-hydroxybutyrate) depolyme
  ------ inclusion threshold ------
      0.017   13.8   0.0      0.032   12.9   0.0    1.5  1  tr|A0A2U0XZK2|A0A2U0XZK2_9BURK  Poly(3-hydroxybutyrate) depolyme
      0.021   13.5   0.0      0.035   12.8   0.0    1.4  1  tr|A0A1I6LVL1|A0A1I6LVL1_9GAMM  Poly(3-hydroxybutyrate) depolyme
      0.021   13.5   0.0      0.037   12.7   0.0    1.4  1  tr|A0A1H1FPD7|A0A1H1FPD7_9BURK  Poly(3-hydroxybutyrate) depolyme
      0.021   13.5   0.0      0.037   12.7   0.0    1.4  1  tr|A0A1I4A4J4|A0A1I4A4J4_9GAMM  Poly(3-hydroxybutyrate) depolyme
      0.022   13.5   0.0      0.043   12.5   0.0    1.5  1  tr|A0A318DX05|A0A318DX05_9GAMM  Poly(3-hydroxybutyrate) depolyme
      0.024   13.3   0.0      0.044   12.5   0.0    1.4  1  tr|A0A1I3TY74|A0A1I3TY74_9BURK  Poly(3-hydroxybutyrate) depolyme
      0.028   13.1   0.0      0.049   12.3   0.0    1.4  1  tr|A0A1H1AGP9|A0A1H1AGP9_9BURK  Poly(3-hydroxybutyrate) depolyme
      0.028   13.1   0.0      0.049   12.3   0.0    1.4  1  tr|A0A2T1AZM8|A0A2T1AZM8_9BURK  Poly(3-hydroxybutyrate) depolyme
      0.029   13.0   0.0      0.051   12.3   0.0    1.4  1  tr|A0A1I7EER7|A0A1I7EER7_9BURK  Poly(3-hydroxybutyrate) depolyme
      0.032   12.9   0.0      0.058   12.1   0.0    1.4  1  tr|A0A316I8I3|A0A316I8I3_9GAMM  Poly(3-hydroxybutyrate) depolyme
      0.034   12.8   0.0      0.061   12.0   0.0    1.4  1  tr|A0A1I2IEJ1|A0A1I2IEJ1_9GAMM  Poly(3-hydroxybutyrate) depolyme
      0.034   12.8   0.0       0.06   12.0   0.0    1.4  1  tr|A0A2T0L1U0|A0A2T0L1U0_9BURK  Poly(3-hydroxybutyrate) depolyme
      0.034   12.8   0.0       0.06   12.0   0.0    1.4  1  tr|A0A1N6KNM9|A0A1N6KNM9_9BURK  Poly(3-hydroxybutyrate) depolyme
      0.034   12.8   0.0       0.06   12.0   0.0    1.4  1  tr|A0A2T0QQT7|A0A2T0QQT7_9BURK  Poly(3-hydroxybutyrate) depolyme
      0.034   12.8   0.0      0.059   12.1   0.0    1.4  1  tr|A0A2C8Z514|A0A2C8Z514_9BURK  Poly(3-hydroxybutyrate) depolyme
      0.035   12.8   0.0      0.062   12.0   0.0    1.4  1  tr|A0A1M6QCF9|A0A1M6QCF9_9BURK  Poly(3-hydroxybutyrate) depolyme
      0.036   12.8   0.0      0.062   12.0   0.0    1.4  1  tr|K0DNU5|K0DNU5_9BURK          Poly(3-hydroxybutyrate) depolyme
      0.036   12.8   0.0      0.062   12.0   0.0    1.4  1  tr|A0A1H4WAJ0|A0A1H4WAJ0_9BURK  Poly(3-hydroxybutyrate) depolyme
      0.036   12.7   0.0      0.062   12.0   0.0    1.4  1  tr|A0A2V3R9S3|A0A2V3R9S3_9BURK  Poly(3-hydroxybutyrate) depolyme
       0.04   12.6   0.0      0.081   11.6   0.0    1.5  1  tr|A0A1R3W428|A0A1R3W428_9BURK  Poly(3-hydroxybutyrate) depolyme
      0.041   12.6   0.0      0.081   11.6   0.0    1.5  1  tr|A0A1R3W6A5|A0A1R3W6A5_9BURK  Poly(3-hydroxybutyrate) depolyme
      0.041   12.6   0.0      0.081   11.6   0.0    1.5  1  tr|A0A2P5KC81|A0A2P5KC81_9BURK  Poly(3-hydroxybutyrate) depolyme
      0.045   12.4   0.0      0.085   11.5   0.0    1.4  1  tr|A0A1N6HR43|A0A1N6HR43_9BURK  Poly(3-hydroxybutyrate) depolyme
      0.046   12.4   0.0      0.081   11.6   0.0    1.4  1  tr|A0A329DR79|A0A329DR79_9BURK  Poly(3-hydroxybutyrate) depolyme
      0.059   12.1   0.0        0.1   11.2   0.0    1.4  1  tr|A0A1X7GTU4|A0A1X7GTU4_PARCY  Poly(3-hydroxybutyrate) depolyme
      0.064   11.9   0.0       0.11   11.1   0.0    1.4  1  tr|A0A1X7KXN9|A0A1X7KXN9_9BURK  Poly(3-hydroxybutyrate) depolyme
      0.068   11.9   0.0       0.13   10.9   0.0    1.5  1  tr|A0A1I4XDS8|A0A1I4XDS8_9GAMM  Poly(3-hydroxybutyrate) depolyme
      0.077   11.7   0.0       0.13   10.9   0.0    1.4  1  tr|A0A2S8RW96|A0A2S8RW96_9BURK  Poly(3-hydroxybutyrate) depolyme


Domain annotation for each sequence (and alignments):
>> tr|A0A2G6S1W0|A0A2G6S1W0_9GAMM  Poly(3-hydroxybutyrate) depolymerase OS=Rhodanobacter sp. TND4EH1 OX=1907399 GN=BJV55
   #    score  bias  c-Evalue  i-Evalue hmmfrom  hmm to    alifrom  ali to    envfrom  env to     acc
 ---   ------ ----- --------- --------- ------- -------    ------- -------    ------- -------    ----
   1 !   20.7   0.0   5.2e-07   0.00013      13     101 ..     195     278 ..     183     287 .. 0.89

  Alignments for each domain:
  == domain 1  score: 20.7 bits;  conditional E-value: 5.2e-07
                  KFCHMIOJ_01513  13 araqqgddlarawavlgqvmdpevpvvsvvdlgivrdvdwraghlhlvvtptysgcpateviegdirqaleqagftapd 91 
                                       a +g++  r+  ++g  +dp     sv +l+  r + w  g++   v p y g    ev  g     l+ agf a +
  tr|A0A2G6S1W0|A0A2G6S1W0_9GAMM 195 LMAARGEETPRSLTMMGGPIDPRRSPTSVDNLATQRPLSWFKGNVIHTVPPNYPGR-GREVYPGF----LQHAGFIAMN 268
                                     56889***************************************99999*****96.68999996....6789****** PP

                  KFCHMIOJ_01513  92 lerrltpaws 101
                                       r++t  w 
  tr|A0A2G6S1W0|A0A2G6S1W0_9GAMM 269 PSRHMTSHWD 278
                                     ******9995 PP

>> tr|A0A1M7JCA4|A0A1M7JCA4_9GAMM  Poly(3-hydroxybutyrate) depolymerase OS=Rhodanobacter sp. OK091 OX=1881037 GN=SAMN054
   #    score  bias  c-Evalue  i-Evalue hmmfrom  hmm to    alifrom  ali to    envfrom  env to     acc
 ---   ------ ----- --------- --------- ------- -------    ------- -------    ------- -------    ----
   1 !   17.6   0.0   4.5e-06    0.0012      13     101 ..     206     289 ..     194     299 .. 0.88

  Alignments for each domain:
  == domain 1  score: 17.6 bits;  conditional E-value: 4.5e-06
                  KFCHMIOJ_01513  13 araqqgddlarawavlgqvmdpevpvvsvvdlgivrdvdwraghlhlvvtptysgcpateviegdirqaleqagftapd 91 
                                       a +g+d  r+  ++g  +dp     sv  l+  + + w  g++   v p y g    ev  g     l+ agf a +
  tr|A0A1M7JCA4|A0A1M7JCA4_9GAMM 206 LMAARGEDTPRSLTMMGGPIDPRRSPTSVNSLATNQPLSWFRGNVIHTVPPNYPGH-GREVYPGF----LQHAGFIAMN 279
                                     56889**************************************998899*****96.68999996....6789****99 PP

                  KFCHMIOJ_01513  92 lerrltpaws 101
                                       r+l   w 
  tr|A0A1M7JCA4|A0A1M7JCA4_9GAMM 280 PGRHLNSHWD 289
                                     9999999995 PP

>> tr|A0A1H6YKL4|A0A1H6YKL4_9GAMM  Poly(3-hydroxybutyrate) depolymerase OS=Frateuria terrea OX=529704 GN=SAMN04487997_32
   #    score  bias  c-Evalue  i-Evalue hmmfrom  hmm to    alifrom  ali to    envfrom  env to     acc
 ---   ------ ----- --------- --------- ------- -------    ------- -------    ------- -------    ----
   1 !   14.5   0.0     4e-05      0.01      13     101 ..     217     300 ..     205     311 .. 0.87

  Alignments for each domain:
  == domain 1  score: 14.5 bits;  conditional E-value: 4e-05
                  KFCHMIOJ_01513  13 araqqgddlarawavlgqvmdpevpvvsvvdlgivrdvdwraghlhlvvtptysgcpateviegdirqaleqagftapd 91 
                                       a +g++  r+  ++g  +dp     sv dl+  + + w  ++l   v   y g    +v  g     l+ agf a +
  tr|A0A1H6YKL4|A0A1H6YKL4_9GAMM 217 LMAARGEETPRSLVMMGGPIDPRRSPTSVNDLATTQPLSWFDANLIYTVPANYPGR-GRKVYPGF----LQHAGFVAMN 290
                                     56889****************************************9999999*996.57888885....6789*****9 PP

                  KFCHMIOJ_01513  92 lerrltpaws 101
                                       r+l+  w 
  tr|A0A1H6YKL4|A0A1H6YKL4_9GAMM 291 PGRHLSSHWD 300
                                     9999999995 PP

>> tr|A0A1G6S3Z9|A0A1G6S3Z9_9GAMM  Poly(3-hydroxybutyrate) depolymerase OS=Aquimonas voraii OX=265719 GN=SAMN04488509_10
   #    score  bias  c-Evalue  i-Evalue hmmfrom  hmm to    alifrom  ali to    envfrom  env to     acc
 ---   ------ ----- --------- --------- ------- -------    ------- -------    ------- -------    ----
   1 !   14.0   0.0   5.7e-05     0.015      13     101 ..     195     278 ..     183     290 .. 0.85

  Alignments for each domain:
  == domain 1  score: 14.0 bits;  conditional E-value: 5.7e-05
                  KFCHMIOJ_01513  13 araqqgddlarawavlgqvmdpevpvvsvvdlgivrdvdwraghlhlvvtptysgcpateviegdirqaleqagftapd 91 
                                       a +g+ l r+  ++g  +dp      v dl++ +   w  + +   v p y g+    v  g     l+ agf a +
  tr|A0A1G6S3Z9|A0A1G6S3Z9_9GAMM 195 LMASRGETLPRSLTMMGGPIDPRESPTKVNDLAVNKPHSWFQNTVIHTVPPNYPGAG-RRVYPGF----LQHAGFIAMN 268
                                     56899*****************99999*************9999888899*****85.5788885....6789999999 PP

                  KFCHMIOJ_01513  92 lerrltpaws 101
                                       r+++  w 
  tr|A0A1G6S3Z9|A0A1G6S3Z9_9GAMM 269 PGRHMSSHWD 278
                                     9999998884 PP

>> tr|A0A2U0XZK2|A0A2U0XZK2_9BURK  Poly(3-hydroxybutyrate) depolymerase OS=Paraburkholderia sp. OV555 OX=2135497 GN=C751
   #    score  bias  c-Evalue  i-Evalue hmmfrom  hmm to    alifrom  ali to    envfrom  env to     acc
 ---   ------ ----- --------- --------- ------- -------    ------- -------    ------- -------    ----
   1 ?   12.9   0.0   0.00012     0.032      13     101 ..     195     278 ..     183     286 .. 0.89

  Alignments for each domain:
  == domain 1  score: 12.9 bits;  conditional E-value: 0.00012
                  KFCHMIOJ_01513  13 araqqgddlarawavlgqvmdpevpvvsvvdlgivrdvdwraghlhlvvtptysgcpateviegdirqaleqagftapd 91 
                                       a +g+d  r   ++g  +d      sv  l+  +  +w  +++   v   y g    +v  g     l+ agf a +
  tr|A0A2U0XZK2|A0A2U0XZK2_9BURK 195 LMASRGEDTPRTMTMMGGPIDARRSPTSVNSLANEHSYEWFENNVIYTVPANYPGVG-RKVYPGF----LQHAGFVAMN 268
                                     57899*******************99*******************9999999*9975.6788885....6789****** PP

                  KFCHMIOJ_01513  92 lerrltpaws 101
                                      er+lt  w 
  tr|A0A2U0XZK2|A0A2U0XZK2_9BURK 269 PERHLTAHWD 278
                                     *******995 PP

>> tr|A0A1I6LVL1|A0A1I6LVL1_9GAMM  Poly(3-hydroxybutyrate) depolymerase OS=Dyella sp. OK004 OX=1855292 GN=SAMN05216570_2
   #    score  bias  c-Evalue  i-Evalue hmmfrom  hmm to    alifrom  ali to    envfrom  env to     acc
 ---   ------ ----- --------- --------- ------- -------    ------- -------    ------- -------    ----
   1 ?   12.8   0.0   0.00014     0.035      13     101 ..     195     278 ..     183     289 .. 0.87

  Alignments for each domain:
  == domain 1  score: 12.8 bits;  conditional E-value: 0.00014
                  KFCHMIOJ_01513  13 araqqgddlarawavlgqvmdpevpvvsvvdlgivrdvdwraghlhlvvtptysgcpateviegdirqaleqagftapd 91 
                                       a +g+d   +  ++g  ++p      v +l+  + + w  g+l   v   y g    ev  g     l+ agf a +
  tr|A0A1I6LVL1|A0A1I6LVL1_9GAMM 195 LMAARGEDTPLSMTMMGGPIEPRSNPTGVNNLATTQPLSWFTGNLIHTVPSNYPGR-GREVYPGF----LQHAGFVAMN 268
                                     56889***************************************988999999996.68999996....6789****** PP

                  KFCHMIOJ_01513  92 lerrltpaws 101
                                       r+l   w 
  tr|A0A1I6LVL1|A0A1I6LVL1_9GAMM 269 PNRHLNSHWD 278
                                     *****99995 PP

>> tr|A0A1H1FPD7|A0A1H1FPD7_9BURK  Poly(3-hydroxybutyrate) depolymerase OS=Paraburkholderia tuberum OX=157910 GN=SAMN054
   #    score  bias  c-Evalue  i-Evalue hmmfrom  hmm to    alifrom  ali to    envfrom  env to     acc
 ---   ------ ----- --------- --------- ------- -------    ------- -------    ------- -------    ----
   1 ?   12.7   0.0   0.00014     0.037      13     101 ..     195     278 ..     183     288 .. 0.88

  Alignments for each domain:
  == domain 1  score: 12.7 bits;  conditional E-value: 0.00014
                  KFCHMIOJ_01513  13 araqqgddlarawavlgqvmdpevpvvsvvdlgivrdvdwraghlhlvvtptysgcpateviegdirqaleqagftapd 91 
                                       a +g+d  r   ++g  +d      sv  l+  +  +w  +++ + v p y g+   +v  g     l+  gf a +
  tr|A0A1H1FPD7|A0A1H1FPD7_9BURK 195 LMASRGEDTPRTMTMMGGPIDARKSPTSVNSLATQHSYEWFENNVIFTVPPNYPGAG-RKVYPGF----LQHTGFVAMN 268
                                     57899**************************************************85.6788885....6788999999 PP

                  KFCHMIOJ_01513  92 lerrltpaws 101
                                      er+    w 
  tr|A0A1H1FPD7|A0A1H1FPD7_9BURK 269 PERHAASHWD 278
                                     9999988885 PP

>> tr|A0A1I4A4J4|A0A1I4A4J4_9GAMM  Poly(3-hydroxybutyrate) depolymerase OS=Rhodanobacter glycinis OX=582702 GN=SAMN05192
   #    score  bias  c-Evalue  i-Evalue hmmfrom  hmm to    alifrom  ali to    envfrom  env to     acc
 ---   ------ ----- --------- --------- ------- -------    ------- -------    ------- -------    ----
   1 ?   12.7   0.0   0.00014     0.037      14     101 ..     196     278 ..     183     289 .. 0.87

  Alignments for each domain:
  == domain 1  score: 12.7 bits;  conditional E-value: 0.00014
                  KFCHMIOJ_01513  14 raqqgddlarawavlgqvmdpevpvvsvvdlgivrdvdwraghlhlvvtptysgcpateviegdirqaleqagftapdl 92 
                                      a +g+   r+  ++g  +dp     sv +l+  + + w  g++   v   y g    ev  g     l+ agf a + 
  tr|A0A1I4A4J4|A0A1I4A4J4_9GAMM 196 MAARGEATPRSLTMMGGPIDPRRSPTSVNNLATTQPLSWFKGNVIHTVPANYPGH-GREVYPGF----LQHAGFIAMNP 269
                                     67889999**********************************9988889999996.68999996....6789****999 PP

                  KFCHMIOJ_01513  93 errltpaws 101
                                      r+l   w 
  tr|A0A1I4A4J4|A0A1I4A4J4_9GAMM 270 SRHLQSHWD 278
                                     999999985 PP

>> tr|A0A318DX05|A0A318DX05_9GAMM  Poly(3-hydroxybutyrate) depolymerase OS=Dyella sp. AtDHG13 OX=1938897 GN=BDW41_10714 
   #    score  bias  c-Evalue  i-Evalue hmmfrom  hmm to    alifrom  ali to    envfrom  env to     acc
 ---   ------ ----- --------- --------- ------- -------    ------- -------    ------- -------    ----
   1 ?   12.5   0.0   0.00017     0.043      14     101 ..     196     278 ..     183     286 .. 0.87

  Alignments for each domain:
  == domain 1  score: 12.5 bits;  conditional E-value: 0.00017
                  KFCHMIOJ_01513  14 raqqgddlarawavlgqvmdpevpvvsvvdlgivrdvdwraghlhlvvtptysgcpateviegdirqaleqagftapdl 92 
                                      a +g+    +  ++g  ++p      v +l+  r + w  g++   v p y g    ev  g     l+ agf a + 
  tr|A0A318DX05|A0A318DX05_9GAMM 196 MAARGETTPLSMTMMGGPIEPRSNPTGVNNLATTRPLSWFRGNVIHTVPPNYPGS-GREVYPGF----LQHAGFIAMNP 269
                                     56788888889999*********99*****************998899******7.67999996....6789***9999 PP

                  KFCHMIOJ_01513  93 errltpaws 101
                                      r+l   w 
  tr|A0A318DX05|A0A318DX05_9GAMM 270 GRHLNSHWD 278
                                     999999885 PP

>> tr|A0A1I3TY74|A0A1I3TY74_9BURK  Poly(3-hydroxybutyrate) depolymerase OS=Paraburkholderia megapolitana OX=420953 GN=SA
   #    score  bias  c-Evalue  i-Evalue hmmfrom  hmm to    alifrom  ali to    envfrom  env to     acc
 ---   ------ ----- --------- --------- ------- -------    ------- -------    ------- -------    ----
   1 ?   12.5   0.0   0.00017     0.044      13     101 ..     195     278 ..     183     289 .. 0.87

  Alignments for each domain:
  == domain 1  score: 12.5 bits;  conditional E-value: 0.00017
                  KFCHMIOJ_01513  13 araqqgddlarawavlgqvmdpevpvvsvvdlgivrdvdwraghlhlvvtptysgcpateviegdirqaleqagftapd 91 
                                       a +g+d  r   ++g  +d      +v  l+  r  +w  +++   v p y g    +v  g     l+  gf a +
  tr|A0A1I3TY74|A0A1I3TY74_9BURK 195 LMASRGEDTPRTMTMMGGPIDARKSPTAVNSLATQRSFEWFDNNVIYTVPPNYPGVG-RKVYPGF----LQHTGFVAMN 268
                                     57899******************9999****************************85.6788885....6788999999 PP

                  KFCHMIOJ_01513  92 lerrltpaws 101
                                      er+    w 
  tr|A0A1I3TY74|A0A1I3TY74_9BURK 269 PERHAASHWD 278
                                     9999988885 PP

>> tr|A0A1H1AGP9|A0A1H1AGP9_9BURK  Poly(3-hydroxybutyrate) depolymerase OS=Paraburkholderia fungorum OX=134537 GN=SAMN05
   #    score  bias  c-Evalue  i-Evalue hmmfrom  hmm to    alifrom  ali to    envfrom  env to     acc
 ---   ------ ----- --------- --------- ------- -------    ------- -------    ------- -------    ----
   1 ?   12.3   0.0   0.00019     0.049      13     101 ..     195     278 ..     183     288 .. 0.87

  Alignments for each domain:
  == domain 1  score: 12.3 bits;  conditional E-value: 0.00019
                  KFCHMIOJ_01513  13 araqqgddlarawavlgqvmdpevpvvsvvdlgivrdvdwraghlhlvvtptysgcpateviegdirqaleqagftapd 91 
                                       a +g+d  r   ++g  +d      sv  l+  +  +w  +++ + v p y g    +v  g     l+  gf a +
  tr|A0A1H1AGP9|A0A1H1AGP9_9BURK 195 LMASRGEDTPRTMTMMGGPIDARKSPTSVNSLATQHSYEWFENNVIFTVPPNYPGVG-RKVYPGF----LQHTGFVAMN 268
                                     57899**************************************************85.6788885....6788999999 PP

                  KFCHMIOJ_01513  92 lerrltpaws 101
                                      er+    w 
  tr|A0A1H1AGP9|A0A1H1AGP9_9BURK 269 PERHAASHWD 278
                                     9999988884 PP

>> tr|A0A2T1AZM8|A0A2T1AZM8_9BURK  Poly(3-hydroxybutyrate) depolymerase OS=Paraburkholderia insulsa OX=1441714 GN=BX589_
   #    score  bias  c-Evalue  i-Evalue hmmfrom  hmm to    alifrom  ali to    envfrom  env to     acc
 ---   ------ ----- --------- --------- ------- -------    ------- -------    ------- -------    ----
   1 ?   12.3   0.0   0.00019     0.049      13     101 ..     195     278 ..     183     288 .. 0.87

  Alignments for each domain:
  == domain 1  score: 12.3 bits;  conditional E-value: 0.00019
                  KFCHMIOJ_01513  13 araqqgddlarawavlgqvmdpevpvvsvvdlgivrdvdwraghlhlvvtptysgcpateviegdirqaleqagftapd 91 
                                       a +g+d  r   ++g  +d      sv  l+  +  +w  +++ + v p y g    +v  g     l+  gf a +
  tr|A0A2T1AZM8|A0A2T1AZM8_9BURK 195 LMASRGEDTPRTMTMMGGPIDARKSPTSVNSLATQHSYEWFENNVIFTVPPNYPGVG-RKVYPGF----LQHTGFVAMN 268
                                     57899**************************************************85.6788885....6788999999 PP

                  KFCHMIOJ_01513  92 lerrltpaws 101
                                      er+    w 
  tr|A0A2T1AZM8|A0A2T1AZM8_9BURK 269 PERHAASHWD 278
                                     9999988884 PP

>> tr|A0A1I7EER7|A0A1I7EER7_9BURK  Poly(3-hydroxybutyrate) depolymerase OS=Paraburkholderia aspalathi OX=1324617 GN=SAMN
   #    score  bias  c-Evalue  i-Evalue hmmfrom  hmm to    alifrom  ali to    envfrom  env to     acc
 ---   ------ ----- --------- --------- ------- -------    ------- -------    ------- -------    ----
   1 ?   12.3   0.0    0.0002     0.051      13     101 ..     195     278 ..     183     288 .. 0.88

  Alignments for each domain:
  == domain 1  score: 12.3 bits;  conditional E-value: 0.0002
                  KFCHMIOJ_01513  13 araqqgddlarawavlgqvmdpevpvvsvvdlgivrdvdwraghlhlvvtptysgcpateviegdirqaleqagftapd 91 
                                       a +g+d  r   ++g  +d      sv  l+  +  +w  +++ + v p y g    +v  g     l+  gf a +
  tr|A0A1I7EER7|A0A1I7EER7_9BURK 195 LMASRGEDTPRTMTMMGGPIDARKSPTSVNSLATQHSYEWFENNVIFTVPPNYPGVG-RKVYPGF----LQHTGFVAMN 268
                                     57899**************************************************85.6788885....6778999999 PP

                  KFCHMIOJ_01513  92 lerrltpaws 101
                                      er+    w 
  tr|A0A1I7EER7|A0A1I7EER7_9BURK 269 PERHAASHWD 278
                                     9999888885 PP

>> tr|A0A316I8I3|A0A316I8I3_9GAMM  Poly(3-hydroxybutyrate) depolymerase OS=Fulvimonas soli OX=155197 GN=C7456_105194 PE=
   #    score  bias  c-Evalue  i-Evalue hmmfrom  hmm to    alifrom  ali to    envfrom  env to     acc
 ---   ------ ----- --------- --------- ------- -------    ------- -------    ------- -------    ----
   1 ?   12.1   0.0   0.00022     0.058      13     101 ..     195     278 ..     183     288 .. 0.84

  Alignments for each domain:
  == domain 1  score: 12.1 bits;  conditional E-value: 0.00022
                  KFCHMIOJ_01513  13 araqqgddlarawavlgqvmdpevpvvsvvdlgivrdvdwraghlhlvvtptysgcpateviegdirqaleqagftapd 91 
                                       a +g+   r+  ++g  +dp     sv +l+  + + w  ++l   v   y g    +v  g     l+ agf a +
  tr|A0A316I8I3|A0A316I8I3_9GAMM 195 LMAARGEPTPRSLTMMGGPIDPRRSPTSVNNLATTQPLAWFRANLIHTVPMNYPGH-GRQVYPGF----LQHAGFVAMN 268
                                     56789999********************************6666655677899996.67899985....6789****** PP

                  KFCHMIOJ_01513  92 lerrltpaws 101
                                       r+lt  w 
  tr|A0A316I8I3|A0A316I8I3_9GAMM 269 PGRHLTSHWD 278
                                     *******995 PP

>> tr|A0A1I2IEJ1|A0A1I2IEJ1_9GAMM  Poly(3-hydroxybutyrate) depolymerase OS=Dyella marensis OX=500610 GN=SAMN02799615_034
   #    score  bias  c-Evalue  i-Evalue hmmfrom  hmm to    alifrom  ali to    envfrom  env to     acc
 ---   ------ ----- --------- --------- ------- -------    ------- -------    ------- -------    ----
   1 ?   12.0   0.0   0.00024     0.061      14     101 ..     196     278 ..     182     289 .. 0.86

  Alignments for each domain:
  == domain 1  score: 12.0 bits;  conditional E-value: 0.00024
                  KFCHMIOJ_01513  14 raqqgddlarawavlgqvmdpevpvvsvvdlgivrdvdwraghlhlvvtptysgcpateviegdirqaleqagftapdl 92 
                                      a +g+    +  ++g  ++p      v  l+  + + w  g+l   v p y g    ev  g     l+ agf a + 
  tr|A0A1I2IEJ1|A0A1I2IEJ1_9GAMM 196 MAARGETTPLSLTMMGGPIEPRSNPTGVNSLATTQPLSWFKGNLIHTVPPNYPGH-GREVYPGF----LQHAGFVAMNP 269
                                     567788888889999999****9999******************999******96.68999996....6789******* PP

                  KFCHMIOJ_01513  93 errltpaws 101
                                      r+l   w 
  tr|A0A1I2IEJ1|A0A1I2IEJ1_9GAMM 270 SRHLNSHWD 278
                                     ****99995 PP

>> tr|A0A2T0L1U0|A0A2T0L1U0_9BURK  Poly(3-hydroxybutyrate) depolymerase OS=Paraburkholderia sp. BL18I3N2 OX=1938799 GN=B
   #    score  bias  c-Evalue  i-Evalue hmmfrom  hmm to    alifrom  ali to    envfrom  env to     acc
 ---   ------ ----- --------- --------- ------- -------    ------- -------    ------- -------    ----
   1 ?   12.0   0.0   0.00023      0.06      14     101 ..     196     278 ..     183     288 .. 0.88

  Alignments for each domain:
  == domain 1  score: 12.0 bits;  conditional E-value: 0.00023
                  KFCHMIOJ_01513  14 raqqgddlarawavlgqvmdpevpvvsvvdlgivrdvdwraghlhlvvtptysgcpateviegdirqaleqagftapdl 92 
                                      a +g+d  r   ++g  +d      sv  l+  +  +w  +++ + v p y g    +v  g     l+  gf a + 
  tr|A0A2T0L1U0|A0A2T0L1U0_9BURK 196 LASRGEDTPRTMTMMGGPIDARKSPTSVNSLATQHSYEWFENNVIFTVPPNYPGVG-RKVYPGF----LQHTGFVAMNP 269
                                     6899**************************************************85.6788885....67889999999 PP

                  KFCHMIOJ_01513  93 errltpaws 101
                                     er+    w 
  tr|A0A2T0L1U0|A0A2T0L1U0_9BURK 270 ERHAASHWD 278
                                     999988884 PP

>> tr|A0A1N6KNM9|A0A1N6KNM9_9BURK  Poly(3-hydroxybutyrate) depolymerase OS=Burkholderia sp. GAS332 OX=1882750 GN=SAMN054
   #    score  bias  c-Evalue  i-Evalue hmmfrom  hmm to    alifrom  ali to    envfrom  env to     acc
 ---   ------ ----- --------- --------- ------- -------    ------- -------    ------- -------    ----
   1 ?   12.0   0.0   0.00023      0.06      14     101 ..     196     278 ..     183     288 .. 0.88

  Alignments for each domain:
  == domain 1  score: 12.0 bits;  conditional E-value: 0.00023
                  KFCHMIOJ_01513  14 raqqgddlarawavlgqvmdpevpvvsvvdlgivrdvdwraghlhlvvtptysgcpateviegdirqaleqagftapdl 92 
                                      a +g+d  r   ++g  +d      sv  l+  +  +w  +++ + v p y g    +v  g     l+  gf a + 
  tr|A0A1N6KNM9|A0A1N6KNM9_9BURK 196 LASRGEDTPRTMTMMGGPIDARKSPTSVNSLATQHSYEWFENNVIFTVPPNYPGVG-RKVYPGF----LQHTGFVAMNP 269
                                     6899**************************************************85.6788885....67889999999 PP

                  KFCHMIOJ_01513  93 errltpaws 101
                                     er+    w 
  tr|A0A1N6KNM9|A0A1N6KNM9_9BURK 270 ERHAASHWD 278
                                     999988884 PP

>> tr|A0A2T0QQT7|A0A2T0QQT7_9BURK  Poly(3-hydroxybutyrate) depolymerase OS=Paraburkholderia sp. BL25I1N1 OX=1938804 GN=B
   #    score  bias  c-Evalue  i-Evalue hmmfrom  hmm to    alifrom  ali to    envfrom  env to     acc
 ---   ------ ----- --------- --------- ------- -------    ------- -------    ------- -------    ----
   1 ?   12.0   0.0   0.00023      0.06      14     101 ..     196     278 ..     183     288 .. 0.88

  Alignments for each domain:
  == domain 1  score: 12.0 bits;  conditional E-value: 0.00023
                  KFCHMIOJ_01513  14 raqqgddlarawavlgqvmdpevpvvsvvdlgivrdvdwraghlhlvvtptysgcpateviegdirqaleqagftapdl 92 
                                      a +g+d  r   ++g  +d      sv  l+  +  +w  +++ + v p y g    +v  g     l+  gf a + 
  tr|A0A2T0QQT7|A0A2T0QQT7_9BURK 196 LASRGEDTPRTMTMMGGPIDARKSPTSVNSLATQHSYEWFENNVIFTVPPNYPGVG-RKVYPGF----LQHTGFVAMNP 269
                                     6899**************************************************85.6788885....67889999999 PP

                  KFCHMIOJ_01513  93 errltpaws 101
                                     er+    w 
  tr|A0A2T0QQT7|A0A2T0QQT7_9BURK 270 ERHAASHWD 278
                                     999988884 PP

>> tr|A0A2C8Z514|A0A2C8Z514_9BURK  Poly(3-hydroxybutyrate) depolymerase OS=Burkholderia sp. D7 OX=1873884 GN=SAMN0541413
   #    score  bias  c-Evalue  i-Evalue hmmfrom  hmm to    alifrom  ali to    envfrom  env to     acc
 ---   ------ ----- --------- --------- ------- -------    ------- -------    ------- -------    ----
   1 ?   12.1   0.0   0.00023     0.059      13     101 ..     195     278 ..     183     287 .. 0.89

  Alignments for each domain:
  == domain 1  score: 12.1 bits;  conditional E-value: 0.00023
                  KFCHMIOJ_01513  13 araqqgddlarawavlgqvmdpevpvvsvvdlgivrdvdwraghlhlvvtptysgcpateviegdirqaleqagftapd 91 
                                       a +g+d  r   ++g  +d      sv  l+  +  +w  +++   v   y g    +v  g     l+ agf a +
  tr|A0A2C8Z514|A0A2C8Z514_9BURK 195 LMASRGEDTPRTMTMMGGPIDARRSPTSVNSLASEHSYEWFENNVIYTVPANYPGVG-RKVYPGF----LQHAGFVAMN 268
                                     57899*******************99*******************9999999*9975.6788885....6789****** PP

                  KFCHMIOJ_01513  92 lerrltpaws 101
                                      er++t  w 
  tr|A0A2C8Z514|A0A2C8Z514_9BURK 269 PERHVTAHWD 278
                                     *******995 PP

>> tr|A0A1M6QCF9|A0A1M6QCF9_9BURK  Poly(3-hydroxybutyrate) depolymerase OS=Paraburkholderia terricola OX=169427 GN=SAMN0
   #    score  bias  c-Evalue  i-Evalue hmmfrom  hmm to    alifrom  ali to    envfrom  env to     acc
 ---   ------ ----- --------- --------- ------- -------    ------- -------    ------- -------    ----
   1 ?   12.0   0.0   0.00024     0.062      14     101 ..     196     278 ..     183     288 .. 0.88

  Alignments for each domain:
  == domain 1  score: 12.0 bits;  conditional E-value: 0.00024
                  KFCHMIOJ_01513  14 raqqgddlarawavlgqvmdpevpvvsvvdlgivrdvdwraghlhlvvtptysgcpateviegdirqaleqagftapdl 92 
                                      a +g+d  r   ++g  +d      sv  l+  +  +w  +++ + v p y g    +v  g     l+  gf a + 
  tr|A0A1M6QCF9|A0A1M6QCF9_9BURK 196 LASRGEDTPRTMTMMGGPIDARKSPTSVNSLATQHSYEWFENNVIFTVPPNYPGVG-RKVYPGF----LQHTGFVAMNP 269
                                     6899**************************************************85.6788885....67789999999 PP

                  KFCHMIOJ_01513  93 errltpaws 101
                                     er+    w 
  tr|A0A1M6QCF9|A0A1M6QCF9_9BURK 270 ERHAASHWD 278
                                     999888885 PP

>> tr|K0DNU5|K0DNU5_9BURK  Poly(3-hydroxybutyrate) depolymerase OS=Paraburkholderia phenoliruptrix BR3459a OX=1229205 GN
   #    score  bias  c-Evalue  i-Evalue hmmfrom  hmm to    alifrom  ali to    envfrom  env to     acc
 ---   ------ ----- --------- --------- ------- -------    ------- -------    ------- -------    ----
   1 ?   12.0   0.0   0.00024     0.062      14     101 ..     196     278 ..     183     288 .. 0.88

  Alignments for each domain:
  == domain 1  score: 12.0 bits;  conditional E-value: 0.00024
          KFCHMIOJ_01513  14 raqqgddlarawavlgqvmdpevpvvsvvdlgivrdvdwraghlhlvvtptysgcpateviegdirqaleqagftapdlerrltpaw 100
                              a +g+d  r   ++g  +d      sv  l+  +  +w  +++ + v p y g    +v  g     l+  gf a + er+    w
  tr|K0DNU5|K0DNU5_9BURK 196 LASRGEDTPRTMTMMGGPIDARKSPTSVNSLATQHSYEWFENNVIFTVPPNYPGVG-RKVYPGF----LQHTGFVAMNPERHAASHW 277
                             6899**************************************************85.6788885....6778999999999988888 PP

          KFCHMIOJ_01513 101 s 101
                              
  tr|K0DNU5|K0DNU5_9BURK 278 D 278
                             5 PP

>> tr|A0A1H4WAJ0|A0A1H4WAJ0_9BURK  Poly(3-hydroxybutyrate) depolymerase OS=Burkholderia sp. WP9 OX=1500263 GN=SAMN027871
   #    score  bias  c-Evalue  i-Evalue hmmfrom  hmm to    alifrom  ali to    envfrom  env to     acc
 ---   ------ ----- --------- --------- ------- -------    ------- -------    ------- -------    ----
   1 ?   12.0   0.0   0.00024     0.062      14     101 ..     196     278 ..     183     288 .. 0.88

  Alignments for each domain:
  == domain 1  score: 12.0 bits;  conditional E-value: 0.00024
                  KFCHMIOJ_01513  14 raqqgddlarawavlgqvmdpevpvvsvvdlgivrdvdwraghlhlvvtptysgcpateviegdirqaleqagftapdl 92 
                                      a +g+d  r   ++g  +d      sv  l+  +  +w  +++ + v p y g    +v  g     l+  gf a + 
  tr|A0A1H4WAJ0|A0A1H4WAJ0_9BURK 196 LASRGEDTPRTMTMMGGPIDARKSPTSVNSLATQHSYEWFENNVIFTVPPNYPGVG-RKVYPGF----LQHTGFVAMNP 269
                                     6899**************************************************85.6788885....67789999999 PP

                  KFCHMIOJ_01513  93 errltpaws 101
                                     er+    w 
  tr|A0A1H4WAJ0|A0A1H4WAJ0_9BURK 270 ERHAASHWD 278
                                     999888885 PP

>> tr|A0A2V3R9S3|A0A2V3R9S3_9BURK  Poly(3-hydroxybutyrate) depolymerase OS=Paraburkholderia sp. OV446 OX=2135496 GN=C751
   #    score  bias  c-Evalue  i-Evalue hmmfrom  hmm to    alifrom  ali to    envfrom  env to     acc
 ---   ------ ----- --------- --------- ------- -------    ------- -------    ------- -------    ----
   1 ?   12.0   0.0   0.00024     0.062      14     101 ..     196     278 ..     183     288 .. 0.88

  Alignments for each domain:
  == domain 1  score: 12.0 bits;  conditional E-value: 0.00024
                  KFCHMIOJ_01513  14 raqqgddlarawavlgqvmdpevpvvsvvdlgivrdvdwraghlhlvvtptysgcpateviegdirqaleqagftapdl 92 
                                      a +g+d  r   ++g  +d      sv  l+  +  +w  +++ + v p y g    +v  g     l+  gf a + 
  tr|A0A2V3R9S3|A0A2V3R9S3_9BURK 196 LASRGEDTPRTMTMMGGPIDARKSPTSVNSLATQHSYEWFENNVIFTVPPNYPGVG-RKVYPGF----LQHTGFVAMNP 269
                                     6899**************************************************85.6788885....67789999999 PP

                  KFCHMIOJ_01513  93 errltpaws 101
                                     er+    w 
  tr|A0A2V3R9S3|A0A2V3R9S3_9BURK 270 ERHAASHWD 278
                                     999888885 PP

>> tr|A0A1R3W428|A0A1R3W428_9BURK  Poly(3-hydroxybutyrate) depolymerase OS=Burkholderia sp. b14 OX=1761775 GN=SAMN044877
   #    score  bias  c-Evalue  i-Evalue hmmfrom  hmm to    alifrom  ali to    envfrom  env to     acc
 ---   ------ ----- --------- --------- ------- -------    ------- -------    ------- -------    ----
   1 ?   11.6   0.0   0.00031     0.081      13     101 ..     195     278 ..     183     287 .. 0.88

  Alignments for each domain:
  == domain 1  score: 11.6 bits;  conditional E-value: 0.00031
                  KFCHMIOJ_01513  13 araqqgddlarawavlgqvmdpevpvvsvvdlgivrdvdwraghlhlvvtptysgcpateviegdirqaleqagftapd 91 
                                       a +g+d  r   ++g  +d      sv  l+  +  +w  +++   v   y g    +v  g     l+ agf a +
  tr|A0A1R3W428|A0A1R3W428_9BURK 195 LMASRGEDTPRTMTMMGGPIDARKSPTSVNSLATQHSYEWFENNVIYTVPSNYPGV-GRKVYPGF----LQHAGFVAMN 268
                                     57899***************************************999999999997.56788885....6789****** PP

                  KFCHMIOJ_01513  92 lerrltpaws 101
                                      er+l   w 
  tr|A0A1R3W428|A0A1R3W428_9BURK 269 PERHLQSHWE 278
                                     *****99995 PP

>> tr|A0A1R3W6A5|A0A1R3W6A5_9BURK  Poly(3-hydroxybutyrate) depolymerase OS=Burkholderia sp. b13 OX=1761774 GN=SAMN044877
   #    score  bias  c-Evalue  i-Evalue hmmfrom  hmm to    alifrom  ali to    envfrom  env to     acc
 ---   ------ ----- --------- --------- ------- -------    ------- -------    ------- -------    ----
   1 ?   11.6   0.0   0.00031     0.081      13     101 ..     195     278 ..     183     287 .. 0.88

  Alignments for each domain:
  == domain 1  score: 11.6 bits;  conditional E-value: 0.00031
                  KFCHMIOJ_01513  13 araqqgddlarawavlgqvmdpevpvvsvvdlgivrdvdwraghlhlvvtptysgcpateviegdirqaleqagftapd 91 
                                       a +g+d  r   ++g  +d      sv  l+  +  +w  +++   v   y g    +v  g     l+ agf a +
  tr|A0A1R3W6A5|A0A1R3W6A5_9BURK 195 LMASRGEDTPRTMTMMGGPIDARKSPTSVNSLATQHSYEWFENNVIYTVPSNYPGV-GRKVYPGF----LQHAGFVAMN 268
                                     57899***************************************999999999997.56788885....6789****** PP

                  KFCHMIOJ_01513  92 lerrltpaws 101
                                      er+l   w 
  tr|A0A1R3W6A5|A0A1R3W6A5_9BURK 269 PERHLQSHWE 278
                                     *****99995 PP

>> tr|A0A2P5KC81|A0A2P5KC81_9BURK  Poly(3-hydroxybutyrate) depolymerase OS=Paraburkholderia endofungorum OX=417203 GN=B0
   #    score  bias  c-Evalue  i-Evalue hmmfrom  hmm to    alifrom  ali to    envfrom  env to     acc
 ---   ------ ----- --------- --------- ------- -------    ------- -------    ------- -------    ----
   1 ?   11.6   0.0   0.00031     0.081      13     101 ..     195     278 ..     183     287 .. 0.88

  Alignments for each domain:
  == domain 1  score: 11.6 bits;  conditional E-value: 0.00031
                  KFCHMIOJ_01513  13 araqqgddlarawavlgqvmdpevpvvsvvdlgivrdvdwraghlhlvvtptysgcpateviegdirqaleqagftapd 91 
                                       a +g+d  r   ++g  +d      sv  l+  +  +w  +++   v   y g    +v  g     l+ agf a +
  tr|A0A2P5KC81|A0A2P5KC81_9BURK 195 LMASRGEDTPRTMTMMGGPIDARKSPTSVNSLATQHSYEWFENNVIYTVPSNYPGV-GRKVYPGF----LQHAGFVAMN 268
                                     57899***************************************999999999997.56788885....6789****** PP

                  KFCHMIOJ_01513  92 lerrltpaws 101
                                      er+l   w 
  tr|A0A2P5KC81|A0A2P5KC81_9BURK 269 PERHLQSHWE 278
                                     *****99995 PP

>> tr|A0A1N6HR43|A0A1N6HR43_9BURK  Poly(3-hydroxybutyrate) depolymerase OS=Paraburkholderia phenazinium OX=60549 GN=SAMN
   #    score  bias  c-Evalue  i-Evalue hmmfrom  hmm to    alifrom  ali to    envfrom  env to     acc
 ---   ------ ----- --------- --------- ------- -------    ------- -------    ------- -------    ----
   1 ?   11.5   0.0   0.00033     0.085      13     101 ..     195     278 ..     183     289 .. 0.87

  Alignments for each domain:
  == domain 1  score: 11.5 bits;  conditional E-value: 0.00033
                  KFCHMIOJ_01513  13 araqqgddlarawavlgqvmdpevpvvsvvdlgivrdvdwraghlhlvvtptysgcpateviegdirqaleqagftapd 91 
                                       a +g+d  r   ++g  +d      sv  l+  +  +w  +++   v p y g    +v  g     l+  gf a +
  tr|A0A1N6HR43|A0A1N6HR43_9BURK 195 LMASRGEDTPRTMTMMGGPIDARKSPTSVNSLATQHSFEWFDNNVIYTVPPNYPGVG-RKVYPGF----LQHTGFVAMN 268
                                     57899**************************************************85.6788885....6788999999 PP

                  KFCHMIOJ_01513  92 lerrltpaws 101
                                      er+    w 
  tr|A0A1N6HR43|A0A1N6HR43_9BURK 269 PERHAASHWD 278
                                     9999988885 PP

>> tr|A0A329DR79|A0A329DR79_9BURK  Poly(3-hydroxybutyrate) depolymerase OS=Burkholderia sp. yr520 OX=1761779 GN=ATF86_10
   #    score  bias  c-Evalue  i-Evalue hmmfrom  hmm to    alifrom  ali to    envfrom  env to     acc
 ---   ------ ----- --------- --------- ------- -------    ------- -------    ------- -------    ----
   1 ?   11.6   0.0   0.00031     0.081      13     101 ..     184     267 ..     172     275 .. 0.89

  Alignments for each domain:
  == domain 1  score: 11.6 bits;  conditional E-value: 0.00031
                  KFCHMIOJ_01513  13 araqqgddlarawavlgqvmdpevpvvsvvdlgivrdvdwraghlhlvvtptysgcpateviegdirqaleqagftapd 91 
                                       a +g+d  r   ++g  +d      sv  l+  +   w  +++   v   y g    +v  g     l+ agf a +
  tr|A0A329DR79|A0A329DR79_9BURK 184 LMASRGEDTPRTMTMMGGPIDARRSPTSVNSLANEHSYGWFENNVIYTVPANYPGVG-RKVYPGF----LQHAGFVAMN 257
                                     57899*******************99*******************9999999*9975.6788885....6789****** PP

                  KFCHMIOJ_01513  92 lerrltpaws 101
                                      er+lt  w 
  tr|A0A329DR79|A0A329DR79_9BURK 258 PERHLTAHWD 267
                                     *******995 PP

>> tr|A0A1X7GTU4|A0A1X7GTU4_PARCY  Poly(3-hydroxybutyrate) depolymerase OS=Paraburkholderia caryophylli OX=28094 GN=SAMN
   #    score  bias  c-Evalue  i-Evalue hmmfrom  hmm to    alifrom  ali to    envfrom  env to     acc
 ---   ------ ----- --------- --------- ------- -------    ------- -------    ------- -------    ----
   1 ?   11.2   0.0    0.0004       0.1      13     101 ..     195     278 ..     183     289 .. 0.87

  Alignments for each domain:
  == domain 1  score: 11.2 bits;  conditional E-value: 0.0004
                  KFCHMIOJ_01513  13 araqqgddlarawavlgqvmdpevpvvsvvdlgivrdvdwraghlhlvvtptysgcpateviegdirqaleqagftapd 91 
                                       a +g+d  r   ++g  +d      sv  l++ +  +w  +++  +v   y g     v  g     l+ agf a +
  tr|A0A1X7GTU4|A0A1X7GTU4_PARCY 195 LMASRGEDTPRTMTMMGGPIDARSSPTSVNSLAMQHSYEWFENNVIHIVPQNYPGVG-RHVYPGF----LQHAGFVAMN 268
                                     57899************************************99988889999*9975.6788885....6789****** PP

                  KFCHMIOJ_01513  92 lerrltpaws 101
                                      er+    w 
  tr|A0A1X7GTU4|A0A1X7GTU4_PARCY 269 PERHAASHWD 278
                                     **99998885 PP

>> tr|A0A1X7KXN9|A0A1X7KXN9_9BURK  Poly(3-hydroxybutyrate) depolymerase OS=Paraburkholderia susongensis OX=1515439 GN=SA
   #    score  bias  c-Evalue  i-Evalue hmmfrom  hmm to    alifrom  ali to    envfrom  env to     acc
 ---   ------ ----- --------- --------- ------- -------    ------- -------    ------- -------    ----
   1 ?   11.1   0.0   0.00044      0.11      14     101 ..     196     278 ..     183     288 .. 0.88

  Alignments for each domain:
  == domain 1  score: 11.1 bits;  conditional E-value: 0.00044
                  KFCHMIOJ_01513  14 raqqgddlarawavlgqvmdpevpvvsvvdlgivrdvdwraghlhlvvtptysgcpateviegdirqaleqagftapdl 92 
                                      a +g+d  r   ++g  +d      sv  l+  +  +w  +++ + v p y g    +v  g     l+  gf a + 
  tr|A0A1X7KXN9|A0A1X7KXN9_9BURK 196 LASRGEDTPRTMTMMGGPIDARKSPTSVNSLATQHSHEWFENNVIFTVPPNYPGVG-RKVYPGF----LQHTGFVAMNP 269
                                     6899**************************************************85.6788885....67889999999 PP

                  KFCHMIOJ_01513  93 errltpaws 101
                                     er+    w 
  tr|A0A1X7KXN9|A0A1X7KXN9_9BURK 270 ERHAASHWD 278
                                     999988884 PP

>> tr|A0A1I4XDS8|A0A1I4XDS8_9GAMM  Poly(3-hydroxybutyrate) depolymerase OS=Dokdonella immobilis OX=578942 GN=SAMN0521628
   #    score  bias  c-Evalue  i-Evalue hmmfrom  hmm to    alifrom  ali to    envfrom  env to     acc
 ---   ------ ----- --------- --------- ------- -------    ------- -------    ------- -------    ----
   1 ?   10.9   0.0    0.0005      0.13      24     101 ..     206     278 ..     169     291 .. 0.85

  Alignments for each domain:
  == domain 1  score: 10.9 bits;  conditional E-value: 0.0005
                  KFCHMIOJ_01513  24 awavlgqvmdpevpvvsvvdlgivrdvdwraghlhlvvtptysgcpateviegdirqaleqagftapdlerrltpaws 101
                                        ++g  +dp      v dl+  + ++w  +h+   v   y g+   +v  g     l+ agf a +  r+++  w 
  tr|A0A1I4XDS8|A0A1I4XDS8_9GAMM 206 TMTMMGGPIDPRRSPTKVNDLATTQPIEWFENHVIHSVPSNYPGA-GRKVYPGF----LQHAGFVAMNPSRHMSSHWD 278
                                     45689999****999******************988888999997.56788885....6789*********9999994 PP

>> tr|A0A2S8RW96|A0A2S8RW96_9BURK  Poly(3-hydroxybutyrate) depolymerase OS=Paraburkholderia sp. BL21I4N1 OX=1938801 GN=B
   #    score  bias  c-Evalue  i-Evalue hmmfrom  hmm to    alifrom  ali to    envfrom  env to     acc
 ---   ------ ----- --------- --------- ------- -------    ------- -------    ------- -------    ----
   1 ?   10.9   0.0   0.00052      0.13      13     101 ..     195     278 ..     183     288 .. 0.88

  Alignments for each domain:
  == domain 1  score: 10.9 bits;  conditional E-value: 0.00052
                  KFCHMIOJ_01513  13 araqqgddlarawavlgqvmdpevpvvsvvdlgivrdvdwraghlhlvvtptysgcpateviegdirqaleqagftapd 91 
                                       a +g+d  r   ++g  +d      sv  l+  +   w  +++ + v p y g    +v  g     l+  gf a +
  tr|A0A2S8RW96|A0A2S8RW96_9BURK 195 LMASRGEDTPRTMTMMGGPIDARKSPTSVNSLATQHSYGWFENNVIFTVPPNYPGVG-RKVYPGF----LQHTGFVAMN 268
                                     57899**************************************************85.6788885....6778999999 PP

                  KFCHMIOJ_01513  92 lerrltpaws 101
                                      er+    w 
  tr|A0A2S8RW96|A0A2S8RW96_9BURK 269 PERHAASHWD 278
                                     9999888885 PP


Internal pipeline statistics summary:
-------------------------------------
Query model(s):                            1  (177 nodes)
Target sequences:                       8298  (2961450 residues searched)
Passed MSV filter:                       427  (0.0514582); expected 166.0 (0.02)
Passed bias filter:                      355  (0.0427814); expected 166.0 (0.02)
Passed Vit filter:                        90  (0.010846); expected 8.3 (0.001)
Passed Fwd filter:                        32  (0.00385635); expected 0.1 (1e-05)
Initial search space (Z):               8298  [actual number of targets]
Domain search space  (domZ):              32  [number of targets reported over threshold]
# CPU time: 0.14u 0.00s 00:00:00.14 Elapsed: 00:00:00.08
# Mc/sec: 5834.64
//
Query:       KFCHMIOJ_01547  [L=98]
Description: hypothetical protein
Scores for complete sequences (score includes all domains):
   --- full sequence ---   --- best 1 domain ---    -#dom-
    E-value  score  bias    E-value  score  bias    exp  N  Sequence Description
    ------- ------ -----    ------- ------ -----   ---- --  -------- -----------

   [No hits detected that satisfy reporting thresholds]


Domain annotation for each sequence (and alignments):

   [No targets detected that satisfy reporting thresholds]


Internal pipeline statistics summary:
-------------------------------------
Query model(s):                            1  (98 nodes)
Target sequences:                       8298  (2961450 residues searched)
Passed MSV filter:                        95  (0.0114485); expected 166.0 (0.02)
Passed bias filter:                       92  (0.011087); expected 166.0 (0.02)
Passed Vit filter:                         4  (0.000482044); expected 8.3 (0.001)
Passed Fwd filter:                         0  (0); expected 0.1 (1e-05)
Initial search space (Z):               8298  [actual number of targets]
Domain search space  (domZ):               0  [number of targets reported over threshold]
# CPU time: 0.06u 0.00s 00:00:00.06 Elapsed: 00:00:00.04
# Mc/sec: 6927.97
//
Query:       KFCHMIOJ_01598  [L=696]
Description: Metal-pseudopaline receptor CntO
Scores for complete sequences (score includes all domains):
   --- full sequence ---   --- best 1 domain ---    -#dom-
    E-value  score  bias    E-value  score  bias    exp  N  Sequence Description
    ------- ------ -----    ------- ------ -----   ---- --  -------- -----------

   [No hits detected that satisfy reporting thresholds]


Domain annotation for each sequence (and alignments):

   [No targets detected that satisfy reporting thresholds]


Internal pipeline statistics summary:
-------------------------------------
Query model(s):                            1  (696 nodes)
Target sequences:                       8298  (2961450 residues searched)
Passed MSV filter:                       242  (0.0291637); expected 166.0 (0.02)
Passed bias filter:                      217  (0.0261509); expected 166.0 (0.02)
Passed Vit filter:                        18  (0.0021692); expected 8.3 (0.001)
Passed Fwd filter:                         0  (0); expected 0.1 (1e-05)
Initial search space (Z):               8298  [actual number of targets]
Domain search space  (domZ):               0  [number of targets reported over threshold]
# CPU time: 0.26u 0.01s 00:00:00.27 Elapsed: 00:00:00.16
# Mc/sec: 12176.44
//
Query:       KFCHMIOJ_01644  [L=321]
Description: hypothetical protein
Scores for complete sequences (score includes all domains):
   --- full sequence ---   --- best 1 domain ---    -#dom-
    E-value  score  bias    E-value  score  bias    exp  N  Sequence Description
    ------- ------ -----    ------- ------ -----   ---- --  -------- -----------

   [No hits detected that satisfy reporting thresholds]


Domain annotation for each sequence (and alignments):

   [No targets detected that satisfy reporting thresholds]


Internal pipeline statistics summary:
-------------------------------------
Query model(s):                            1  (321 nodes)
Target sequences:                       8298  (2961450 residues searched)
Passed MSV filter:                       521  (0.0627862); expected 166.0 (0.02)
Passed bias filter:                      276  (0.033261); expected 166.0 (0.02)
Passed Vit filter:                        74  (0.00891781); expected 8.3 (0.001)
Passed Fwd filter:                         0  (0); expected 0.1 (1e-05)
Initial search space (Z):               8298  [actual number of targets]
Domain search space  (domZ):               0  [number of targets reported over threshold]
# CPU time: 0.18u 0.00s 00:00:00.18 Elapsed: 00:00:00.13
# Mc/sec: 7066.86
//
Query:       KFCHMIOJ_01667  [L=272]
Description: 3'(2'),5'-bisphosphate nucleotidase CysQ
Scores for complete sequences (score includes all domains):
   --- full sequence ---   --- best 1 domain ---    -#dom-
    E-value  score  bias    E-value  score  bias    exp  N  Sequence Description
    ------- ------ -----    ------- ------ -----   ---- --  -------- -----------

   [No hits detected that satisfy reporting thresholds]


Domain annotation for each sequence (and alignments):

   [No targets detected that satisfy reporting thresholds]


Internal pipeline statistics summary:
-------------------------------------
Query model(s):                            1  (272 nodes)
Target sequences:                       8298  (2961450 residues searched)
Passed MSV filter:                       157  (0.0189202); expected 166.0 (0.02)
Passed bias filter:                       99  (0.0119306); expected 166.0 (0.02)
Passed Vit filter:                        15  (0.00180766); expected 8.3 (0.001)
Passed Fwd filter:                         0  (0); expected 0.1 (1e-05)
Initial search space (Z):               8298  [actual number of targets]
Domain search space  (domZ):               0  [number of targets reported over threshold]
# CPU time: 0.10u 0.00s 00:00:00.10 Elapsed: 00:00:00.07
# Mc/sec: 10636.33
//
Query:       KFCHMIOJ_01688  [L=107]
Description: hypothetical protein
Scores for complete sequences (score includes all domains):
   --- full sequence ---   --- best 1 domain ---    -#dom-
    E-value  score  bias    E-value  score  bias    exp  N  Sequence Description
    ------- ------ -----    ------- ------ -----   ---- --  -------- -----------

   [No hits detected that satisfy reporting thresholds]


Domain annotation for each sequence (and alignments):

   [No targets detected that satisfy reporting thresholds]


Internal pipeline statistics summary:
-------------------------------------
Query model(s):                            1  (107 nodes)
Target sequences:                       8298  (2961450 residues searched)
Passed MSV filter:                       154  (0.0185587); expected 166.0 (0.02)
Passed bias filter:                      151  (0.0181972); expected 166.0 (0.02)
Passed Vit filter:                        11  (0.00132562); expected 8.3 (0.001)
Passed Fwd filter:                         0  (0); expected 0.1 (1e-05)
Initial search space (Z):               8298  [actual number of targets]
Domain search space  (domZ):               0  [number of targets reported over threshold]
# CPU time: 0.07u 0.00s 00:00:00.07 Elapsed: 00:00:00.04
# Mc/sec: 7201.84
//
Query:       KFCHMIOJ_01689  [L=440]
Description: hypothetical protein
Scores for complete sequences (score includes all domains):
   --- full sequence ---   --- best 1 domain ---    -#dom-
    E-value  score  bias    E-value  score  bias    exp  N  Sequence Description
    ------- ------ -----    ------- ------ -----   ---- --  -------- -----------

   [No hits detected that satisfy reporting thresholds]


Domain annotation for each sequence (and alignments):

   [No targets detected that satisfy reporting thresholds]


Internal pipeline statistics summary:
-------------------------------------
Query model(s):                            1  (440 nodes)
Target sequences:                       8298  (2961450 residues searched)
Passed MSV filter:                       103  (0.0124126); expected 166.0 (0.02)
Passed bias filter:                      102  (0.0122921); expected 166.0 (0.02)
Passed Vit filter:                         8  (0.000964088); expected 8.3 (0.001)
Passed Fwd filter:                         0  (0); expected 0.1 (1e-05)
Initial search space (Z):               8298  [actual number of targets]
Domain search space  (domZ):               0  [number of targets reported over threshold]
# CPU time: 0.14u 0.00s 00:00:00.14 Elapsed: 00:00:00.10
# Mc/sec: 12918.47
//
Query:       KFCHMIOJ_01693  [L=82]
Description: hypothetical protein
Scores for complete sequences (score includes all domains):
   --- full sequence ---   --- best 1 domain ---    -#dom-
    E-value  score  bias    E-value  score  bias    exp  N  Sequence Description
    ------- ------ -----    ------- ------ -----   ---- --  -------- -----------

   [No hits detected that satisfy reporting thresholds]


Domain annotation for each sequence (and alignments):

   [No targets detected that satisfy reporting thresholds]


Internal pipeline statistics summary:
-------------------------------------
Query model(s):                            1  (82 nodes)
Target sequences:                       8298  (2961450 residues searched)
Passed MSV filter:                       350  (0.0421788); expected 166.0 (0.02)
Passed bias filter:                      213  (0.0256688); expected 166.0 (0.02)
Passed Vit filter:                         7  (0.000843577); expected 8.3 (0.001)
Passed Fwd filter:                         0  (0); expected 0.1 (1e-05)
Initial search space (Z):               8298  [actual number of targets]
Domain search space  (domZ):               0  [number of targets reported over threshold]
# CPU time: 0.07u 0.00s 00:00:00.07 Elapsed: 00:00:00.04
# Mc/sec: 5387.26
//
Query:       KFCHMIOJ_01711  [L=86]
Description: hypothetical protein
Scores for complete sequences (score includes all domains):
   --- full sequence ---   --- best 1 domain ---    -#dom-
    E-value  score  bias    E-value  score  bias    exp  N  Sequence Description
    ------- ------ -----    ------- ------ -----   ---- --  -------- -----------

   [No hits detected that satisfy reporting thresholds]


Domain annotation for each sequence (and alignments):

   [No targets detected that satisfy reporting thresholds]


Internal pipeline statistics summary:
-------------------------------------
Query model(s):                            1  (86 nodes)
Target sequences:                       8298  (2961450 residues searched)
Passed MSV filter:                       139  (0.016751); expected 166.0 (0.02)
Passed bias filter:                      127  (0.0153049); expected 166.0 (0.02)
Passed Vit filter:                         8  (0.000964088); expected 8.3 (0.001)
Passed Fwd filter:                         0  (0); expected 0.1 (1e-05)
Initial search space (Z):               8298  [actual number of targets]
Domain search space  (domZ):               0  [number of targets reported over threshold]
# CPU time: 0.06u 0.00s 00:00:00.06 Elapsed: 00:00:00.03
# Mc/sec: 6449.05
//
Query:       KFCHMIOJ_01750  [L=191]
Description: hypothetical protein
Scores for complete sequences (score includes all domains):
   --- full sequence ---   --- best 1 domain ---    -#dom-
    E-value  score  bias    E-value  score  bias    exp  N  Sequence Description
    ------- ------ -----    ------- ------ -----   ---- --  -------- -----------

   [No hits detected that satisfy reporting thresholds]


Domain annotation for each sequence (and alignments):

   [No targets detected that satisfy reporting thresholds]


Internal pipeline statistics summary:
-------------------------------------
Query model(s):                            1  (191 nodes)
Target sequences:                       8298  (2961450 residues searched)
Passed MSV filter:                       232  (0.0279585); expected 166.0 (0.02)
Passed bias filter:                      105  (0.0126537); expected 166.0 (0.02)
Passed Vit filter:                         5  (0.000602555); expected 8.3 (0.001)
Passed Fwd filter:                         0  (0); expected 0.1 (1e-05)
Initial search space (Z):               8298  [actual number of targets]
Domain search space  (domZ):               0  [number of targets reported over threshold]
# CPU time: 0.08u 0.00s 00:00:00.08 Elapsed: 00:00:00.05
# Mc/sec: 10442.33
//
Query:       KFCHMIOJ_01778  [L=484]
Description: tRNA sulfurtransferase
Scores for complete sequences (score includes all domains):
   --- full sequence ---   --- best 1 domain ---    -#dom-
    E-value  score  bias    E-value  score  bias    exp  N  Sequence Description
    ------- ------ -----    ------- ------ -----   ---- --  -------- -----------

   [No hits detected that satisfy reporting thresholds]


Domain annotation for each sequence (and alignments):

   [No targets detected that satisfy reporting thresholds]


Internal pipeline statistics summary:
-------------------------------------
Query model(s):                            1  (484 nodes)
Target sequences:                       8298  (2961450 residues searched)
Passed MSV filter:                       235  (0.0283201); expected 166.0 (0.02)
Passed bias filter:                      218  (0.0262714); expected 166.0 (0.02)
Passed Vit filter:                        24  (0.00289226); expected 8.3 (0.001)
Passed Fwd filter:                         0  (0); expected 0.1 (1e-05)
Initial search space (Z):               8298  [actual number of targets]
Domain search space  (domZ):               0  [number of targets reported over threshold]
# CPU time: 0.20u 0.00s 00:00:00.20 Elapsed: 00:00:00.12
# Mc/sec: 11273.46
//
Query:       KFCHMIOJ_01779  [L=606]
Description: GTP-binding protein TypA/BipA
Scores for complete sequences (score includes all domains):
   --- full sequence ---   --- best 1 domain ---    -#dom-
    E-value  score  bias    E-value  score  bias    exp  N  Sequence Description
    ------- ------ -----    ------- ------ -----   ---- --  -------- -----------

   [No hits detected that satisfy reporting thresholds]


Domain annotation for each sequence (and alignments):

   [No targets detected that satisfy reporting thresholds]


Internal pipeline statistics summary:
-------------------------------------
Query model(s):                            1  (606 nodes)
Target sequences:                       8298  (2961450 residues searched)
Passed MSV filter:                       101  (0.0121716); expected 166.0 (0.02)
Passed bias filter:                       99  (0.0119306); expected 166.0 (0.02)
Passed Vit filter:                         4  (0.000482044); expected 8.3 (0.001)
Passed Fwd filter:                         0  (0); expected 0.1 (1e-05)
Initial search space (Z):               8298  [actual number of targets]
Domain search space  (domZ):               0  [number of targets reported over threshold]
# CPU time: 0.20u 0.01s 00:00:00.21 Elapsed: 00:00:00.13
# Mc/sec: 13636.02
//
Query:       KFCHMIOJ_01780  [L=165]
Description: hypothetical protein
Scores for complete sequences (score includes all domains):
   --- full sequence ---   --- best 1 domain ---    -#dom-
    E-value  score  bias    E-value  score  bias    exp  N  Sequence Description
    ------- ------ -----    ------- ------ -----   ---- --  -------- -----------

   [No hits detected that satisfy reporting thresholds]


Domain annotation for each sequence (and alignments):

   [No targets detected that satisfy reporting thresholds]


Internal pipeline statistics summary:
-------------------------------------
Query model(s):                            1  (165 nodes)
Target sequences:                       8298  (2961450 residues searched)
Passed MSV filter:                       107  (0.0128947); expected 166.0 (0.02)
Passed bias filter:                      103  (0.0124126); expected 166.0 (0.02)
Passed Vit filter:                         1  (0.000120511); expected 8.3 (0.001)
Passed Fwd filter:                         0  (0); expected 0.1 (1e-05)
Initial search space (Z):               8298  [actual number of targets]
Domain search space  (domZ):               0  [number of targets reported over threshold]
# CPU time: 0.07u 0.00s 00:00:00.07 Elapsed: 00:00:00.05
# Mc/sec: 9627.35
//
Query:       KFCHMIOJ_01783  [L=198]
Description: hypothetical protein
Scores for complete sequences (score includes all domains):
   --- full sequence ---   --- best 1 domain ---    -#dom-
    E-value  score  bias    E-value  score  bias    exp  N  Sequence                       Description
    ------- ------ -----    ------- ------ -----   ---- --  --------                       -----------
  ------ inclusion threshold ------
      0.026   13.1   0.1        0.6    8.6   0.0    2.6  3  tr|A0A2J7YQY2|A0A2J7YQY2_9ACTN  4,5-dihydroxyphthalate decarboxy
      0.027   13.0   0.0       0.79    8.2   0.0    2.7  3  tr|A0A2K8QW44|A0A2K8QW44_9ACTN  4,5-dihydroxyphthalate decarboxy
      0.034   12.7   0.1       0.79    8.2   0.0    2.6  3  tr|A0A291T4D5|A0A291T4D5_9ACTN  4,5-dihydroxyphthalate decarboxy


Domain annotation for each sequence (and alignments):
>> tr|A0A2J7YQY2|A0A2J7YQY2_9ACTN  4,5-dihydroxyphthalate decarboxylase OS=Streptomyces malaysiensis OX=92644 GN=SMF913_
   #    score  bias  c-Evalue  i-Evalue hmmfrom  hmm to    alifrom  ali to    envfrom  env to     acc
 ---   ------ ----- --------- --------- ------- -------    ------- -------    ------- -------    ----
   1 ?   -0.6   0.0      0.15     4e+02     103     144 ..      28      69 ..      12     113 .. 0.71
   2 ?    0.3   0.0     0.074     2e+02     149     188 ..     199     235 ..     188     241 .. 0.76
   3 ?    8.6   0.0   0.00022       0.6     149     188 ..     279     319 ..     262     326 .. 0.81

  Alignments for each domain:
  == domain 1  score: -0.6 bits;  conditional E-value: 0.15
                  KFCHMIOJ_01783 103 kgwdyqllpi..qrvfvllvlehaevldwqnlcveryrmlldeq 144
                                     +g d  +lp+  ++ f    l h e +d   l +  y m ld+ 
  tr|A0A2J7YQY2|A0A2J7YQY2_9ACTN  28 EGIDLTFLPLgvEETFY-RQLRHRE-FDISELSLSSYSMTLDQD 69 
                                     46666666642145554.4578877.699999999999999875 PP

  == domain 2  score: 0.3 bits;  conditional E-value: 0.074
                  KFCHMIOJ_01783 149 rrlfegfldyaeqhqrviarfgrfphrnlvlerpstseem 188
                                     r+lfe f      ++   ar g fp  ++v  r s +e  
  tr|A0A2J7YQY2|A0A2J7YQY2_9ACTN 199 RHLFEDF---PAVERDYYARTGIFPIMHVVAVRRSLAERH 235
                                     5666655...445556789*********999999988865 PP

  == domain 3  score: 8.6 bits;  conditional E-value: 0.00022
                  KFCHMIOJ_01783 149 rrlfegfldya.eqhqrviarfgrfphrnlvlerpstseem 188
                                     + l eg+ dy  e+++  +  f+r+ h+  ++ r  t+ee+
  tr|A0A2J7YQY2|A0A2J7YQY2_9ACTN 279 EALGEGWWDYGlEKNRTTLETFARYQHEQHLVSRRRTAEEL 319
                                     5689******73666778999*******99999999**997 PP

>> tr|A0A2K8QW44|A0A2K8QW44_9ACTN  4,5-dihydroxyphthalate decarboxylase OS=Streptomyces sp. M56 OX=1495638 GN=pht5_3 PE=
   #    score  bias  c-Evalue  i-Evalue hmmfrom  hmm to    alifrom  ali to    envfrom  env to     acc
 ---   ------ ----- --------- --------- ------- -------    ------- -------    ------- -------    ----
   1 ?   -0.6   0.0      0.15     4e+02     103     144 ..      28      69 ..      12     113 .. 0.71
   2 ?    0.8   0.0     0.054   1.5e+02     149     188 ..     199     235 ..     188     242 .. 0.77
   3 ?    8.2   0.0   0.00028      0.79     149     188 ..     279     319 ..     262     326 .. 0.81

  Alignments for each domain:
  == domain 1  score: -0.6 bits;  conditional E-value: 0.15
                  KFCHMIOJ_01783 103 kgwdyqllpi..qrvfvllvlehaevldwqnlcveryrmlldeq 144
                                     +g d  +lp+  ++ f    l h e +d   l +  y m ld+ 
  tr|A0A2K8QW44|A0A2K8QW44_9ACTN  28 EGIDLTFLPLgvEETFY-RQLRHRE-FDISELSLSSYSMTLDQD 69 
                                     46666666642145554.4578877.699999999999999875 PP

  == domain 2  score: 0.8 bits;  conditional E-value: 0.054
                  KFCHMIOJ_01783 149 rrlfegfldyaeqhqrviarfgrfphrnlvlerpstseem 188
                                     r+lfe f      ++   ar g fp  ++v  r s +e  
  tr|A0A2K8QW44|A0A2K8QW44_9ACTN 199 RHLFEDF---PAVERDYYARTGIFPIMHVVAVRASLAERH 235
                                     5666655...445566789***********9999998875 PP

  == domain 3  score: 8.2 bits;  conditional E-value: 0.00028
                  KFCHMIOJ_01783 149 rrlfegfldya.eqhqrviarfgrfphrnlvlerpstseem 188
                                     + l eg+ dy  e+++  +  f+r+ h+  ++ r  t+ee+
  tr|A0A2K8QW44|A0A2K8QW44_9ACTN 279 EALGEGWWDYGlEKNRTTLETFARYQHEQHLVARRRTAEEL 319
                                     5688******73666778999******99999999999997 PP

>> tr|A0A291T4D5|A0A291T4D5_9ACTN  4,5-dihydroxyphthalate decarboxylase OS=Streptomyces malaysiensis OX=92644 GN=SMALA_7
   #    score  bias  c-Evalue  i-Evalue hmmfrom  hmm to    alifrom  ali to    envfrom  env to     acc
 ---   ------ ----- --------- --------- ------- -------    ------- -------    ------- -------    ----
   1 ?   -0.6   0.0      0.15     4e+02     103     144 ..      28      69 ..      12     113 .. 0.71
   2 ?    0.3   0.0     0.074     2e+02     149     188 ..     199     235 ..     188     241 .. 0.76
   3 ?    8.2   0.0   0.00028      0.79     149     188 ..     279     319 ..     262     326 .. 0.81

  Alignments for each domain:
  == domain 1  score: -0.6 bits;  conditional E-value: 0.15
                  KFCHMIOJ_01783 103 kgwdyqllpi..qrvfvllvlehaevldwqnlcveryrmlldeq 144
                                     +g d  +lp+  ++ f    l h e +d   l +  y m ld+ 
  tr|A0A291T4D5|A0A291T4D5_9ACTN  28 EGIDLTFLPLgvEETFY-RQLRHRE-FDISELSLSSYSMTLDQD 69 
                                     46666666642145554.4578877.699999999999999875 PP

  == domain 2  score: 0.3 bits;  conditional E-value: 0.074
                  KFCHMIOJ_01783 149 rrlfegfldyaeqhqrviarfgrfphrnlvlerpstseem 188
                                     r+lfe f      ++   ar g fp  ++v  r s +e  
  tr|A0A291T4D5|A0A291T4D5_9ACTN 199 RHLFEDF---PAVERDYYARTGIFPIMHVVAVRRSLAERH 235
                                     5666655...445556789*********999999988865 PP

  == domain 3  score: 8.2 bits;  conditional E-value: 0.00028
                  KFCHMIOJ_01783 149 rrlfegfldya.eqhqrviarfgrfphrnlvlerpstseem 188
                                     + l eg+ dy  e+++  +  f+r+ h+  ++ r  t+ee+
  tr|A0A291T4D5|A0A291T4D5_9ACTN 279 EALGEGWWDYGlEKNRTTLETFARYQHEQHLVARRRTAEEL 319
                                     5688******73666778999******99999999999997 PP


Internal pipeline statistics summary:
-------------------------------------
Query model(s):                            1  (198 nodes)
Target sequences:                       8298  (2961450 residues searched)
Passed MSV filter:                       438  (0.0527838); expected 166.0 (0.02)
Passed bias filter:                      310  (0.0373584); expected 166.0 (0.02)
Passed Vit filter:                        24  (0.00289226); expected 8.3 (0.001)
Passed Fwd filter:                         3  (0.000361533); expected 0.1 (1e-05)
Initial search space (Z):               8298  [actual number of targets]
Domain search space  (domZ):               3  [number of targets reported over threshold]
# CPU time: 0.11u 0.00s 00:00:00.11 Elapsed: 00:00:00.07
# Mc/sec: 8260.80
//
Query:       KFCHMIOJ_01800  [L=320]
Description: hypothetical protein
Scores for complete sequences (score includes all domains):
   --- full sequence ---   --- best 1 domain ---    -#dom-
    E-value  score  bias    E-value  score  bias    exp  N  Sequence Description
    ------- ------ -----    ------- ------ -----   ---- --  -------- -----------

   [No hits detected that satisfy reporting thresholds]


Domain annotation for each sequence (and alignments):

   [No targets detected that satisfy reporting thresholds]


Internal pipeline statistics summary:
-------------------------------------
Query model(s):                            1  (320 nodes)
Target sequences:                       8298  (2961450 residues searched)
Passed MSV filter:                       324  (0.0390456); expected 166.0 (0.02)
Passed bias filter:                      292  (0.0351892); expected 166.0 (0.02)
Passed Vit filter:                        17  (0.00204869); expected 8.3 (0.001)
Passed Fwd filter:                         0  (0); expected 0.1 (1e-05)
Initial search space (Z):               8298  [actual number of targets]
Domain search space  (domZ):               0  [number of targets reported over threshold]
# CPU time: 0.12u 0.00s 00:00:00.12 Elapsed: 00:00:00.10
# Mc/sec: 9338.27
//
Query:       KFCHMIOJ_01822  [L=447]
Description: ATP-dependent protease ATPase subunit HslU
Scores for complete sequences (score includes all domains):
   --- full sequence ---   --- best 1 domain ---    -#dom-
    E-value  score  bias    E-value  score  bias    exp  N  Sequence Description
    ------- ------ -----    ------- ------ -----   ---- --  -------- -----------

   [No hits detected that satisfy reporting thresholds]


Domain annotation for each sequence (and alignments):

   [No targets detected that satisfy reporting thresholds]


Internal pipeline statistics summary:
-------------------------------------
Query model(s):                            1  (447 nodes)
Target sequences:                       8298  (2961450 residues searched)
Passed MSV filter:                       174  (0.0209689); expected 166.0 (0.02)
Passed bias filter:                      147  (0.0177151); expected 166.0 (0.02)
Passed Vit filter:                        16  (0.00192818); expected 8.3 (0.001)
Passed Fwd filter:                         0  (0); expected 0.1 (1e-05)
Initial search space (Z):               8298  [actual number of targets]
Domain search space  (domZ):               0  [number of targets reported over threshold]
# CPU time: 0.16u 0.01s 00:00:00.17 Elapsed: 00:00:00.10
# Mc/sec: 12389.13
//
Query:       KFCHMIOJ_01829  [L=301]
Description: hypothetical protein
Scores for complete sequences (score includes all domains):
   --- full sequence ---   --- best 1 domain ---    -#dom-
    E-value  score  bias    E-value  score  bias    exp  N  Sequence Description
    ------- ------ -----    ------- ------ -----   ---- --  -------- -----------

   [No hits detected that satisfy reporting thresholds]


Domain annotation for each sequence (and alignments):

   [No targets detected that satisfy reporting thresholds]


Internal pipeline statistics summary:
-------------------------------------
Query model(s):                            1  (301 nodes)
Target sequences:                       8298  (2961450 residues searched)
Passed MSV filter:                       282  (0.0339841); expected 166.0 (0.02)
Passed bias filter:                      180  (0.021692); expected 166.0 (0.02)
Passed Vit filter:                        13  (0.00156664); expected 8.3 (0.001)
Passed Fwd filter:                         0  (0); expected 0.1 (1e-05)
Initial search space (Z):               8298  [actual number of targets]
Domain search space  (domZ):               0  [number of targets reported over threshold]
# CPU time: 0.11u 0.00s 00:00:00.11 Elapsed: 00:00:00.08
# Mc/sec: 10032.97
//
Query:       KFCHMIOJ_01846  [L=281]
Description: 5,10-methylenetetrahydrofolate reductase
Scores for complete sequences (score includes all domains):
   --- full sequence ---   --- best 1 domain ---    -#dom-
    E-value  score  bias    E-value  score  bias    exp  N  Sequence Description
    ------- ------ -----    ------- ------ -----   ---- --  -------- -----------

   [No hits detected that satisfy reporting thresholds]


Domain annotation for each sequence (and alignments):

   [No targets detected that satisfy reporting thresholds]


Internal pipeline statistics summary:
-------------------------------------
Query model(s):                            1  (281 nodes)
Target sequences:                       8298  (2961450 residues searched)
Passed MSV filter:                       221  (0.0266329); expected 166.0 (0.02)
Passed bias filter:                      196  (0.0236201); expected 166.0 (0.02)
Passed Vit filter:                         7  (0.000843577); expected 8.3 (0.001)
Passed Fwd filter:                         0  (0); expected 0.1 (1e-05)
Initial search space (Z):               8298  [actual number of targets]
Domain search space  (domZ):               0  [number of targets reported over threshold]
# CPU time: 0.12u 0.00s 00:00:00.12 Elapsed: 00:00:00.07
# Mc/sec: 10605.58
//
Query:       KFCHMIOJ_01847  [L=469]
Description: Adenosylhomocysteinase
Scores for complete sequences (score includes all domains):
   --- full sequence ---   --- best 1 domain ---    -#dom-
    E-value  score  bias    E-value  score  bias    exp  N  Sequence Description
    ------- ------ -----    ------- ------ -----   ---- --  -------- -----------

   [No hits detected that satisfy reporting thresholds]


Domain annotation for each sequence (and alignments):

   [No targets detected that satisfy reporting thresholds]


Internal pipeline statistics summary:
-------------------------------------
Query model(s):                            1  (469 nodes)
Target sequences:                       8298  (2961450 residues searched)
Passed MSV filter:                       254  (0.0306098); expected 166.0 (0.02)
Passed bias filter:                      232  (0.0279585); expected 166.0 (0.02)
Passed Vit filter:                        13  (0.00156664); expected 8.3 (0.001)
Passed Fwd filter:                         0  (0); expected 0.1 (1e-05)
Initial search space (Z):               8298  [actual number of targets]
Domain search space  (domZ):               0  [number of targets reported over threshold]
# CPU time: 0.19u 0.00s 00:00:00.19 Elapsed: 00:00:00.12
# Mc/sec: 11433.34
//
Query:       KFCHMIOJ_01915  [L=299]
Description: High-affinity zinc uptake system membrane protein ZnuB
Scores for complete sequences (score includes all domains):
   --- full sequence ---   --- best 1 domain ---    -#dom-
    E-value  score  bias    E-value  score  bias    exp  N  Sequence Description
    ------- ------ -----    ------- ------ -----   ---- --  -------- -----------

   [No hits detected that satisfy reporting thresholds]


Domain annotation for each sequence (and alignments):

   [No targets detected that satisfy reporting thresholds]


Internal pipeline statistics summary:
-------------------------------------
Query model(s):                            1  (299 nodes)
Target sequences:                       8298  (2961450 residues searched)
Passed MSV filter:                       223  (0.0268739); expected 166.0 (0.02)
Passed bias filter:                      119  (0.0143408); expected 166.0 (0.02)
Passed Vit filter:                         3  (0.000361533); expected 8.3 (0.001)
Passed Fwd filter:                         0  (0); expected 0.1 (1e-05)
Initial search space (Z):               8298  [actual number of targets]
Domain search space  (domZ):               0  [number of targets reported over threshold]
# CPU time: 0.11u 0.01s 00:00:00.12 Elapsed: 00:00:00.07
# Mc/sec: 11430.10
//
Query:       KFCHMIOJ_01921  [L=397]
Description: hypothetical protein
Scores for complete sequences (score includes all domains):
   --- full sequence ---   --- best 1 domain ---    -#dom-
    E-value  score  bias    E-value  score  bias    exp  N  Sequence Description
    ------- ------ -----    ------- ------ -----   ---- --  -------- -----------

   [No hits detected that satisfy reporting thresholds]


Domain annotation for each sequence (and alignments):

   [No targets detected that satisfy reporting thresholds]


Internal pipeline statistics summary:
-------------------------------------
Query model(s):                            1  (397 nodes)
Target sequences:                       8298  (2961450 residues searched)
Passed MSV filter:                       298  (0.0359123); expected 166.0 (0.02)
Passed bias filter:                      212  (0.0255483); expected 166.0 (0.02)
Passed Vit filter:                        24  (0.00289226); expected 8.3 (0.001)
Passed Fwd filter:                         0  (0); expected 0.1 (1e-05)
Initial search space (Z):               8298  [actual number of targets]
Domain search space  (domZ):               0  [number of targets reported over threshold]
# CPU time: 0.17u 0.00s 00:00:00.17 Elapsed: 00:00:00.11
# Mc/sec: 10405.61
//
Query:       KFCHMIOJ_01923  [L=148]
Description: hypothetical protein
Scores for complete sequences (score includes all domains):
   --- full sequence ---   --- best 1 domain ---    -#dom-
    E-value  score  bias    E-value  score  bias    exp  N  Sequence Description
    ------- ------ -----    ------- ------ -----   ---- --  -------- -----------

   [No hits detected that satisfy reporting thresholds]


Domain annotation for each sequence (and alignments):

   [No targets detected that satisfy reporting thresholds]


Internal pipeline statistics summary:
-------------------------------------
Query model(s):                            1  (148 nodes)
Target sequences:                       8298  (2961450 residues searched)
Passed MSV filter:                       215  (0.0259099); expected 166.0 (0.02)
Passed bias filter:                      154  (0.0185587); expected 166.0 (0.02)
Passed Vit filter:                        15  (0.00180766); expected 8.3 (0.001)
Passed Fwd filter:                         0  (0); expected 0.1 (1e-05)
Initial search space (Z):               8298  [actual number of targets]
Domain search space  (domZ):               0  [number of targets reported over threshold]
# CPU time: 0.07u 0.00s 00:00:00.07 Elapsed: 00:00:00.05
# Mc/sec: 8500.47
//
Query:       KFCHMIOJ_01928  [L=180]
Description: hypothetical protein
Scores for complete sequences (score includes all domains):
   --- full sequence ---   --- best 1 domain ---    -#dom-
    E-value  score  bias    E-value  score  bias    exp  N  Sequence Description
    ------- ------ -----    ------- ------ -----   ---- --  -------- -----------

   [No hits detected that satisfy reporting thresholds]


Domain annotation for each sequence (and alignments):

   [No targets detected that satisfy reporting thresholds]


Internal pipeline statistics summary:
-------------------------------------
Query model(s):                            1  (180 nodes)
Target sequences:                       8298  (2961450 residues searched)
Passed MSV filter:                       215  (0.0259099); expected 166.0 (0.02)
Passed bias filter:                      159  (0.0191612); expected 166.0 (0.02)
Passed Vit filter:                         1  (0.000120511); expected 8.3 (0.001)
Passed Fwd filter:                         0  (0); expected 0.1 (1e-05)
Initial search space (Z):               8298  [actual number of targets]
Domain search space  (domZ):               0  [number of targets reported over threshold]
# CPU time: 0.08u 0.00s 00:00:00.08 Elapsed: 00:00:00.05
# Mc/sec: 9376.93
//
Query:       KFCHMIOJ_01939  [L=429]
Description: Porin-like protein NicP
Scores for complete sequences (score includes all domains):
   --- full sequence ---   --- best 1 domain ---    -#dom-
    E-value  score  bias    E-value  score  bias    exp  N  Sequence Description
    ------- ------ -----    ------- ------ -----   ---- --  -------- -----------

   [No hits detected that satisfy reporting thresholds]


Domain annotation for each sequence (and alignments):

   [No targets detected that satisfy reporting thresholds]


Internal pipeline statistics summary:
-------------------------------------
Query model(s):                            1  (429 nodes)
Target sequences:                       8298  (2961450 residues searched)
Passed MSV filter:                       197  (0.0237407); expected 166.0 (0.02)
Passed bias filter:                      169  (0.0203664); expected 166.0 (0.02)
Passed Vit filter:                         8  (0.000964088); expected 8.3 (0.001)
Passed Fwd filter:                         0  (0); expected 0.1 (1e-05)
Initial search space (Z):               8298  [actual number of targets]
Domain search space  (domZ):               0  [number of targets reported over threshold]
# CPU time: 0.15u 0.00s 00:00:00.15 Elapsed: 00:00:00.10
# Mc/sec: 12011.73
//
Query:       KFCHMIOJ_01997  [L=164]
Description: hypothetical protein
Scores for complete sequences (score includes all domains):
   --- full sequence ---   --- best 1 domain ---    -#dom-
    E-value  score  bias    E-value  score  bias    exp  N  Sequence Description
    ------- ------ -----    ------- ------ -----   ---- --  -------- -----------

   [No hits detected that satisfy reporting thresholds]


Domain annotation for each sequence (and alignments):

   [No targets detected that satisfy reporting thresholds]


Internal pipeline statistics summary:
-------------------------------------
Query model(s):                            1  (164 nodes)
Target sequences:                       8298  (2961450 residues searched)
Passed MSV filter:                       159  (0.0191612); expected 166.0 (0.02)
Passed bias filter:                      136  (0.0163895); expected 166.0 (0.02)
Passed Vit filter:                         3  (0.000361533); expected 8.3 (0.001)
Passed Fwd filter:                         0  (0); expected 0.1 (1e-05)
Initial search space (Z):               8298  [actual number of targets]
Domain search space  (domZ):               0  [number of targets reported over threshold]
# CPU time: 0.08u 0.00s 00:00:00.08 Elapsed: 00:00:00.05
# Mc/sec: 9268.46
//
Query:       KFCHMIOJ_02021  [L=187]
Description: NADH pyrophosphatase
Scores for complete sequences (score includes all domains):
   --- full sequence ---   --- best 1 domain ---    -#dom-
    E-value  score  bias    E-value  score  bias    exp  N  Sequence Description
    ------- ------ -----    ------- ------ -----   ---- --  -------- -----------

   [No hits detected that satisfy reporting thresholds]


Domain annotation for each sequence (and alignments):

   [No targets detected that satisfy reporting thresholds]


Internal pipeline statistics summary:
-------------------------------------
Query model(s):                            1  (187 nodes)
Target sequences:                       8298  (2961450 residues searched)
Passed MSV filter:                       523  (0.0630272); expected 166.0 (0.02)
Passed bias filter:                      477  (0.0574837); expected 166.0 (0.02)
Passed Vit filter:                        81  (0.00976139); expected 8.3 (0.001)
Passed Fwd filter:                         0  (0); expected 0.1 (1e-05)
Initial search space (Z):               8298  [actual number of targets]
Domain search space  (domZ):               0  [number of targets reported over threshold]
# CPU time: 0.13u 0.01s 00:00:00.14 Elapsed: 00:00:00.08
# Mc/sec: 6842.90
//
Query:       KFCHMIOJ_02081  [L=426]
Description: Serine transporter
Scores for complete sequences (score includes all domains):
   --- full sequence ---   --- best 1 domain ---    -#dom-
    E-value  score  bias    E-value  score  bias    exp  N  Sequence Description
    ------- ------ -----    ------- ------ -----   ---- --  -------- -----------

   [No hits detected that satisfy reporting thresholds]


Domain annotation for each sequence (and alignments):

   [No targets detected that satisfy reporting thresholds]


Internal pipeline statistics summary:
-------------------------------------
Query model(s):                            1  (426 nodes)
Target sequences:                       8298  (2961450 residues searched)
Passed MSV filter:                       122  (0.0147023); expected 166.0 (0.02)
Passed bias filter:                       80  (0.00964088); expected 166.0 (0.02)
Passed Vit filter:                         3  (0.000361533); expected 8.3 (0.001)
Passed Fwd filter:                         0  (0); expected 0.1 (1e-05)
Initial search space (Z):               8298  [actual number of targets]
Domain search space  (domZ):               0  [number of targets reported over threshold]
# CPU time: 0.14u 0.00s 00:00:00.14 Elapsed: 00:00:00.09
# Mc/sec: 13106.53
//
Query:       KFCHMIOJ_02084  [L=435]
Description: Multidrug resistance protein MdtA
Scores for complete sequences (score includes all domains):
   --- full sequence ---   --- best 1 domain ---    -#dom-
    E-value  score  bias    E-value  score  bias    exp  N  Sequence Description
    ------- ------ -----    ------- ------ -----   ---- --  -------- -----------

   [No hits detected that satisfy reporting thresholds]


Domain annotation for each sequence (and alignments):

   [No targets detected that satisfy reporting thresholds]


Internal pipeline statistics summary:
-------------------------------------
Query model(s):                            1  (435 nodes)
Target sequences:                       8298  (2961450 residues searched)
Passed MSV filter:                       224  (0.0269945); expected 166.0 (0.02)
Passed bias filter:                      175  (0.0210894); expected 166.0 (0.02)
Passed Vit filter:                        17  (0.00204869); expected 8.3 (0.001)
Passed Fwd filter:                         0  (0); expected 0.1 (1e-05)
Initial search space (Z):               8298  [actual number of targets]
Domain search space  (domZ):               0  [number of targets reported over threshold]
# CPU time: 0.16u 0.00s 00:00:00.16 Elapsed: 00:00:00.11
# Mc/sec: 11441.21
//
Query:       KFCHMIOJ_02115  [L=439]
Description: hypothetical protein
Scores for complete sequences (score includes all domains):
   --- full sequence ---   --- best 1 domain ---    -#dom-
    E-value  score  bias    E-value  score  bias    exp  N  Sequence Description
    ------- ------ -----    ------- ------ -----   ---- --  -------- -----------

   [No hits detected that satisfy reporting thresholds]


Domain annotation for each sequence (and alignments):

   [No targets detected that satisfy reporting thresholds]


Internal pipeline statistics summary:
-------------------------------------
Query model(s):                            1  (439 nodes)
Target sequences:                       8298  (2961450 residues searched)
Passed MSV filter:                       264  (0.0318149); expected 166.0 (0.02)
Passed bias filter:                      142  (0.0171126); expected 166.0 (0.02)
Passed Vit filter:                         6  (0.000723066); expected 8.3 (0.001)
Passed Fwd filter:                         0  (0); expected 0.1 (1e-05)
Initial search space (Z):               8298  [actual number of targets]
Domain search space  (domZ):               0  [number of targets reported over threshold]
# CPU time: 0.14u 0.00s 00:00:00.14 Elapsed: 00:00:00.10
# Mc/sec: 12152.72
//
Query:       KFCHMIOJ_02116  [L=335]
Description: hypothetical protein
Scores for complete sequences (score includes all domains):
   --- full sequence ---   --- best 1 domain ---    -#dom-
    E-value  score  bias    E-value  score  bias    exp  N  Sequence Description
    ------- ------ -----    ------- ------ -----   ---- --  -------- -----------

   [No hits detected that satisfy reporting thresholds]


Domain annotation for each sequence (and alignments):

   [No targets detected that satisfy reporting thresholds]


Internal pipeline statistics summary:
-------------------------------------
Query model(s):                            1  (335 nodes)
Target sequences:                       8298  (2961450 residues searched)
Passed MSV filter:                       185  (0.0222945); expected 166.0 (0.02)
Passed bias filter:                      117  (0.0140998); expected 166.0 (0.02)
Passed Vit filter:                         3  (0.000361533); expected 8.3 (0.001)
Passed Fwd filter:                         0  (0); expected 0.1 (1e-05)
Initial search space (Z):               8298  [actual number of targets]
Domain search space  (domZ):               0  [number of targets reported over threshold]
# CPU time: 0.12u 0.01s 00:00:00.13 Elapsed: 00:00:00.08
# Mc/sec: 11071.62
//
Query:       KFCHMIOJ_02123  [L=511]
Description: Multidrug export protein EmrB
Scores for complete sequences (score includes all domains):
   --- full sequence ---   --- best 1 domain ---    -#dom-
    E-value  score  bias    E-value  score  bias    exp  N  Sequence                       Description
    ------- ------ -----    ------- ------ -----   ---- --  --------                       -----------
     0.0042   14.7   0.1     0.0058   14.2   0.1    1.1  1  tr|A0A140GVY5|A0A140GVY5_9RHIZ  4,5-dihydroxyphthalate decarboxy


Domain annotation for each sequence (and alignments):
>> tr|A0A140GVY5|A0A140GVY5_9RHIZ  4,5-dihydroxyphthalate decarboxylase OS=Rhodoplanes sp. Z2-YC6860 OX=674703 GN=RHPLAN
   #    score  bias  c-Evalue  i-Evalue hmmfrom  hmm to    alifrom  ali to    envfrom  env to     acc
 ---   ------ ----- --------- --------- ------- -------    ------- -------    ------- -------    ----
   1 !   14.2   0.1     7e-07    0.0058     246     309 ..      57     125 ..      46     141 .. 0.81

  Alignments for each domain:
  == domain 1  score: 14.2 bits;  conditional E-value: 7e-07
                  KFCHMIOJ_02123 246 flavfviweltdrhpvvnlrlfvhrnfrigtivlvggy.....agffginlilpqwlqtqmgytatwag 309
                                      la +       + p+v l +f  r fr g+i + gg      + + g  + +pqw qt + y   w  
  tr|A0A140GVY5|A0A140GVY5_9RHIZ  57 SLATYCTITAAGNSPMVGLPIFPSRVFRHGSIYVAGGSkigkpSDLKGKRIGIPQWTQTAVTYVRGWLQ 125
                                     56677766777889*******************99986322224678999**************99975 PP


Internal pipeline statistics summary:
-------------------------------------
Query model(s):                            1  (511 nodes)
Target sequences:                       8298  (2961450 residues searched)
Passed MSV filter:                       279  (0.0336226); expected 166.0 (0.02)
Passed bias filter:                      199  (0.0239817); expected 166.0 (0.02)
Passed Vit filter:                        16  (0.00192818); expected 8.3 (0.001)
Passed Fwd filter:                         1  (0.000120511); expected 0.1 (1e-05)
Initial search space (Z):               8298  [actual number of targets]
Domain search space  (domZ):               1  [number of targets reported over threshold]
# CPU time: 0.19u 0.00s 00:00:00.19 Elapsed: 00:00:00.12
# Mc/sec: 11895.03
//
Query:       KFCHMIOJ_02170  [L=122]
Description: hypothetical protein
Scores for complete sequences (score includes all domains):
   --- full sequence ---   --- best 1 domain ---    -#dom-
    E-value  score  bias    E-value  score  bias    exp  N  Sequence Description
    ------- ------ -----    ------- ------ -----   ---- --  -------- -----------

   [No hits detected that satisfy reporting thresholds]


Domain annotation for each sequence (and alignments):

   [No targets detected that satisfy reporting thresholds]


Internal pipeline statistics summary:
-------------------------------------
Query model(s):                            1  (122 nodes)
Target sequences:                       8298  (2961450 residues searched)
Passed MSV filter:                       229  (0.027597); expected 166.0 (0.02)
Passed bias filter:                      222  (0.0267534); expected 166.0 (0.02)
Passed Vit filter:                         1  (0.000120511); expected 8.3 (0.001)
Passed Fwd filter:                         0  (0); expected 0.1 (1e-05)
Initial search space (Z):               8298  [actual number of targets]
Domain search space  (domZ):               0  [number of targets reported over threshold]
# CPU time: 0.07u 0.00s 00:00:00.07 Elapsed: 00:00:00.04
# Mc/sec: 7368.91
//
Query:       KFCHMIOJ_02209  [L=194]
Description: hypothetical protein
Scores for complete sequences (score includes all domains):
   --- full sequence ---   --- best 1 domain ---    -#dom-
    E-value  score  bias    E-value  score  bias    exp  N  Sequence Description
    ------- ------ -----    ------- ------ -----   ---- --  -------- -----------

   [No hits detected that satisfy reporting thresholds]


Domain annotation for each sequence (and alignments):

   [No targets detected that satisfy reporting thresholds]


Internal pipeline statistics summary:
-------------------------------------
Query model(s):                            1  (194 nodes)
Target sequences:                       8298  (2961450 residues searched)
Passed MSV filter:                       173  (0.0208484); expected 166.0 (0.02)
Passed bias filter:                       58  (0.00698964); expected 166.0 (0.02)
Passed Vit filter:                         1  (0.000120511); expected 8.3 (0.001)
Passed Fwd filter:                         0  (0); expected 0.1 (1e-05)
Initial search space (Z):               8298  [actual number of targets]
Domain search space  (domZ):               0  [number of targets reported over threshold]
# CPU time: 0.08u 0.00s 00:00:00.08 Elapsed: 00:00:00.05
# Mc/sec: 10467.27
//
Query:       KFCHMIOJ_02210  [L=126]
Description: hypothetical protein
Scores for complete sequences (score includes all domains):
   --- full sequence ---   --- best 1 domain ---    -#dom-
    E-value  score  bias    E-value  score  bias    exp  N  Sequence Description
    ------- ------ -----    ------- ------ -----   ---- --  -------- -----------

   [No hits detected that satisfy reporting thresholds]


Domain annotation for each sequence (and alignments):

   [No targets detected that satisfy reporting thresholds]


Internal pipeline statistics summary:
-------------------------------------
Query model(s):                            1  (126 nodes)
Target sequences:                       8298  (2961450 residues searched)
Passed MSV filter:                       293  (0.0353097); expected 166.0 (0.02)
Passed bias filter:                      166  (0.0200048); expected 166.0 (0.02)
Passed Vit filter:                        13  (0.00156664); expected 8.3 (0.001)
Passed Fwd filter:                         0  (0); expected 0.1 (1e-05)
Initial search space (Z):               8298  [actual number of targets]
Domain search space  (domZ):               0  [number of targets reported over threshold]
# CPU time: 0.07u 0.00s 00:00:00.07 Elapsed: 00:00:00.05
# Mc/sec: 7452.40
//
Query:       KFCHMIOJ_02214  [L=205]
Description: hypothetical protein
Scores for complete sequences (score includes all domains):
   --- full sequence ---   --- best 1 domain ---    -#dom-
    E-value  score  bias    E-value  score  bias    exp  N  Sequence Description
    ------- ------ -----    ------- ------ -----   ---- --  -------- -----------

   [No hits detected that satisfy reporting thresholds]


Domain annotation for each sequence (and alignments):

   [No targets detected that satisfy reporting thresholds]


Internal pipeline statistics summary:
-------------------------------------
Query model(s):                            1  (205 nodes)
Target sequences:                       8298  (2961450 residues searched)
Passed MSV filter:                       144  (0.0173536); expected 166.0 (0.02)
Passed bias filter:                      124  (0.0149434); expected 166.0 (0.02)
Passed Vit filter:                        16  (0.00192818); expected 8.3 (0.001)
Passed Fwd filter:                         0  (0); expected 0.1 (1e-05)
Initial search space (Z):               8298  [actual number of targets]
Domain search space  (domZ):               0  [number of targets reported over threshold]
# CPU time: 0.09u 0.00s 00:00:00.09 Elapsed: 00:00:00.06
# Mc/sec: 9845.97
//
Query:       KFCHMIOJ_02219  [L=90]
Description: hypothetical protein
Scores for complete sequences (score includes all domains):
   --- full sequence ---   --- best 1 domain ---    -#dom-
    E-value  score  bias    E-value  score  bias    exp  N  Sequence Description
    ------- ------ -----    ------- ------ -----   ---- --  -------- -----------

   [No hits detected that satisfy reporting thresholds]


Domain annotation for each sequence (and alignments):

   [No targets detected that satisfy reporting thresholds]


Internal pipeline statistics summary:
-------------------------------------
Query model(s):                            1  (90 nodes)
Target sequences:                       8298  (2961450 residues searched)
Passed MSV filter:                       158  (0.0190407); expected 166.0 (0.02)
Passed bias filter:                      117  (0.0140998); expected 166.0 (0.02)
Passed Vit filter:                        11  (0.00132562); expected 8.3 (0.001)
Passed Fwd filter:                         0  (0); expected 0.1 (1e-05)
Initial search space (Z):               8298  [actual number of targets]
Domain search space  (domZ):               0  [number of targets reported over threshold]
# CPU time: 0.06u 0.00s 00:00:00.06 Elapsed: 00:00:00.04
# Mc/sec: 6494.01
//
Query:       KFCHMIOJ_02220  [L=436]
Description: hypothetical protein
Scores for complete sequences (score includes all domains):
   --- full sequence ---   --- best 1 domain ---    -#dom-
    E-value  score  bias    E-value  score  bias    exp  N  Sequence Description
    ------- ------ -----    ------- ------ -----   ---- --  -------- -----------

   [No hits detected that satisfy reporting thresholds]


Domain annotation for each sequence (and alignments):

   [No targets detected that satisfy reporting thresholds]


Internal pipeline statistics summary:
-------------------------------------
Query model(s):                            1  (436 nodes)
Target sequences:                       8298  (2961450 residues searched)
Passed MSV filter:                       130  (0.0156664); expected 166.0 (0.02)
Passed bias filter:                       87  (0.0104845); expected 166.0 (0.02)
Passed Vit filter:                         6  (0.000723066); expected 8.3 (0.001)
Passed Fwd filter:                         0  (0); expected 0.1 (1e-05)
Initial search space (Z):               8298  [actual number of targets]
Domain search space  (domZ):               0  [number of targets reported over threshold]
# CPU time: 0.13u 0.01s 00:00:00.14 Elapsed: 00:00:00.10
# Mc/sec: 12795.63
//
Query:       KFCHMIOJ_02239  [L=138]
Description: hypothetical protein
Scores for complete sequences (score includes all domains):
   --- full sequence ---   --- best 1 domain ---    -#dom-
    E-value  score  bias    E-value  score  bias    exp  N  Sequence Description
    ------- ------ -----    ------- ------ -----   ---- --  -------- -----------

   [No hits detected that satisfy reporting thresholds]


Domain annotation for each sequence (and alignments):

   [No targets detected that satisfy reporting thresholds]


Internal pipeline statistics summary:
-------------------------------------
Query model(s):                            1  (138 nodes)
Target sequences:                       8298  (2961450 residues searched)
Passed MSV filter:                       183  (0.0220535); expected 166.0 (0.02)
Passed bias filter:                      143  (0.0172331); expected 166.0 (0.02)
Passed Vit filter:                         9  (0.0010846); expected 8.3 (0.001)
Passed Fwd filter:                         0  (0); expected 0.1 (1e-05)
Initial search space (Z):               8298  [actual number of targets]
Domain search space  (domZ):               0  [number of targets reported over threshold]
# CPU time: 0.07u 0.00s 00:00:00.07 Elapsed: 00:00:00.04
# Mc/sec: 8462.69
//
Query:       KFCHMIOJ_02249  [L=256]
Description: hypothetical protein
Scores for complete sequences (score includes all domains):
   --- full sequence ---   --- best 1 domain ---    -#dom-
    E-value  score  bias    E-value  score  bias    exp  N  Sequence Description
    ------- ------ -----    ------- ------ -----   ---- --  -------- -----------

   [No hits detected that satisfy reporting thresholds]


Domain annotation for each sequence (and alignments):

   [No targets detected that satisfy reporting thresholds]


Internal pipeline statistics summary:
-------------------------------------
Query model(s):                            1  (256 nodes)
Target sequences:                       8298  (2961450 residues searched)
Passed MSV filter:                       134  (0.0161485); expected 166.0 (0.02)
Passed bias filter:                      129  (0.0155459); expected 166.0 (0.02)
Passed Vit filter:                         8  (0.000964088); expected 8.3 (0.001)
Passed Fwd filter:                         0  (0); expected 0.1 (1e-05)
Initial search space (Z):               8298  [actual number of targets]
Domain search space  (domZ):               0  [number of targets reported over threshold]
# CPU time: 0.10u 0.00s 00:00:00.10 Elapsed: 00:00:00.07
# Mc/sec: 10550.39
//
Query:       KFCHMIOJ_02260  [L=400]
Description: hypothetical protein
Scores for complete sequences (score includes all domains):
   --- full sequence ---   --- best 1 domain ---    -#dom-
    E-value  score  bias    E-value  score  bias    exp  N  Sequence Description
    ------- ------ -----    ------- ------ -----   ---- --  -------- -----------

   [No hits detected that satisfy reporting thresholds]


Domain annotation for each sequence (and alignments):

   [No targets detected that satisfy reporting thresholds]


Internal pipeline statistics summary:
-------------------------------------
Query model(s):                            1  (400 nodes)
Target sequences:                       8298  (2961450 residues searched)
Passed MSV filter:                       305  (0.0367558); expected 166.0 (0.02)
Passed bias filter:                      246  (0.0296457); expected 166.0 (0.02)
Passed Vit filter:                        13  (0.00156664); expected 8.3 (0.001)
Passed Fwd filter:                         0  (0); expected 0.1 (1e-05)
Initial search space (Z):               8298  [actual number of targets]
Domain search space  (domZ):               0  [number of targets reported over threshold]
# CPU time: 0.16u 0.00s 00:00:00.16 Elapsed: 00:00:00.10
# Mc/sec: 11095.35
//
Query:       KFCHMIOJ_02262  [L=86]
Description: hypothetical protein
Scores for complete sequences (score includes all domains):
   --- full sequence ---   --- best 1 domain ---    -#dom-
    E-value  score  bias    E-value  score  bias    exp  N  Sequence Description
    ------- ------ -----    ------- ------ -----   ---- --  -------- -----------

   [No hits detected that satisfy reporting thresholds]


Domain annotation for each sequence (and alignments):

   [No targets detected that satisfy reporting thresholds]


Internal pipeline statistics summary:
-------------------------------------
Query model(s):                            1  (86 nodes)
Target sequences:                       8298  (2961450 residues searched)
Passed MSV filter:                       209  (0.0251868); expected 166.0 (0.02)
Passed bias filter:                      204  (0.0245842); expected 166.0 (0.02)
Passed Vit filter:                        14  (0.00168715); expected 8.3 (0.001)
Passed Fwd filter:                         0  (0); expected 0.1 (1e-05)
Initial search space (Z):               8298  [actual number of targets]
Domain search space  (domZ):               0  [number of targets reported over threshold]
# CPU time: 0.06u 0.00s 00:00:00.06 Elapsed: 00:00:00.04
# Mc/sec: 5932.38
//
Query:       KFCHMIOJ_02282  [L=936]
Description: hypothetical protein
Scores for complete sequences (score includes all domains):
   --- full sequence ---   --- best 1 domain ---    -#dom-
    E-value  score  bias    E-value  score  bias    exp  N  Sequence Description
    ------- ------ -----    ------- ------ -----   ---- --  -------- -----------

   [No hits detected that satisfy reporting thresholds]


Domain annotation for each sequence (and alignments):

   [No targets detected that satisfy reporting thresholds]


Internal pipeline statistics summary:
-------------------------------------
Query model(s):                            1  (936 nodes)
Target sequences:                       8298  (2961450 residues searched)
Passed MSV filter:                       277  (0.0333815); expected 166.0 (0.02)
Passed bias filter:                      201  (0.0242227); expected 166.0 (0.02)
Passed Vit filter:                         6  (0.000723066); expected 8.3 (0.001)
Passed Fwd filter:                         0  (0); expected 0.1 (1e-05)
Initial search space (Z):               8298  [actual number of targets]
Domain search space  (domZ):               0  [number of targets reported over threshold]
# CPU time: 0.34u 0.00s 00:00:00.34 Elapsed: 00:00:00.21
# Mc/sec: 12925.68
//
Query:       KFCHMIOJ_02283  [L=381]
Description: L-lactate dehydrogenase
Scores for complete sequences (score includes all domains):
   --- full sequence ---   --- best 1 domain ---    -#dom-
    E-value  score  bias    E-value  score  bias    exp  N  Sequence                       Description
    ------- ------ -----    ------- ------ -----   ---- --  --------                       -----------
    0.00019   19.5   5.5    0.00027   19.0   5.5    1.1  1  tr|A0A0N9NKF8|A0A0N9NKF8_9ACTN  2-nitropropane dioxygenase OS=Go
     0.0002   19.4   1.6    0.00032   18.7   1.6    1.2  1  tr|A0A0N9NF25|A0A0N9NF25_9ACTN  2-nitropropane dioxygenase OS=Go
     0.0042   15.0   1.6     0.0066   14.4   1.6    1.2  1  tr|A0A0N9N4Y4|A0A0N9N4Y4_9ACTN  2-nitropropane dioxygenase OS=Go
  ------ inclusion threshold ------
      0.012   13.5   0.4      0.019   12.9   0.4    1.3  1  tr|Q6REN2|Q6REN2_9NOCA          Putative nitropropane dioxygenas


Domain annotation for each sequence (and alignments):
>> tr|A0A0N9NKF8|A0A0N9NKF8_9ACTN  2-nitropropane dioxygenase OS=Gordonia phthalatica OX=1136941 GN=ACH46_18885 PE=4 SV=
   #    score  bias  c-Evalue  i-Evalue hmmfrom  hmm to    alifrom  ali to    envfrom  env to     acc
 ---   ------ ----- --------- --------- ------- -------    ------- -------    ------- -------    ----
   1 !   19.0   5.5   1.3e-07   0.00027     246     346 ..     116     214 ..     109     238 .. 0.84

  Alignments for each domain:
  == domain 1  score: 19.0 bits;  conditional E-value: 1.3e-07
                  KFCHMIOJ_02283 246 gpmiikgildaddardavkfgadgivvsnhggrqldgvlssaralpaiadavkgdlkiladsgirsgldvvrmialgad 324
                                     g  +i  + d   ar av  gadg+   + g+    g ls      a+ +   g l  +   gi  g  v   ia gad
  tr|A0A0N9NKF8|A0A0N9NKF8_9ACTN 116 GGAVIADVADLPMARKAVAVGADGLACISAGAGGHTGSLSPFAFTAAVREFFDGLL--VVGGGIADGNGVAGAIAAGAD 192
                                     556889999****************99999998999****9999999999988754..5689***************** PP

                  KFCHMIOJ_02283 325 tvligraflyalavhgqagvkn 346
                                      v +g  fl a    + a  k 
  tr|A0A0N9NKF8|A0A0N9NKF8_9ACTN 193 LVYVGTRFLAAQESLAVADYKE 214
                                     ********99876555555555 PP

>> tr|A0A0N9NF25|A0A0N9NF25_9ACTN  2-nitropropane dioxygenase OS=Gordonia phthalatica OX=1136941 GN=ACH46_17570 PE=4 SV=
   #    score  bias  c-Evalue  i-Evalue hmmfrom  hmm to    alifrom  ali to    envfrom  env to     acc
 ---   ------ ----- --------- --------- ------- -------    ------- -------    ------- -------    ----
   1 !   18.7   1.6   1.5e-07   0.00032     246     334 ..     103     196 ..      90     212 .. 0.84

  Alignments for each domain:
  == domain 1  score: 18.7 bits;  conditional E-value: 1.5e-07
                  KFCHMIOJ_02283 246 gpmiikgildaddardavkfgadgivvsnhggrqldgvlssaralpaiadavkgd.....lkiladsgirsgldvvrmi 319
                                     g ++i +i  a  a     +gad+++v    g    g +++   lp++ da+ g      + ++a  g+  g  +v  +
  tr|A0A0N9NF25|A0A0N9NF25_9ACTN 103 GLVVIPSIGAAKHAVKVASWGADAVIVQGGEGGGHTGPVATTLLLPSVIDALGGQdgptsIPVVAAGGFFDGRGLVAAL 181
                                     5567778888888888999*******9987777778999999**********98434444889**************** PP

                  KFCHMIOJ_02283 320 algadtvligrafly 334
                                     a gad + +g  fl 
  tr|A0A0N9NF25|A0A0N9NF25_9ACTN 182 AYGADGIAMGTRFLL 196
                                     ***********9996 PP

>> tr|A0A0N9N4Y4|A0A0N9N4Y4_9ACTN  2-nitropropane dioxygenase OS=Gordonia phthalatica OX=1136941 GN=ACH46_17160 PE=4 SV=
   #    score  bias  c-Evalue  i-Evalue hmmfrom  hmm to    alifrom  ali to    envfrom  env to     acc
 ---   ------ ----- --------- --------- ------- -------    ------- -------    ------- -------    ----
   1 !   14.4   1.6   3.2e-06    0.0066     246     334 ..     124     210 ..     116     227 .. 0.87

  Alignments for each domain:
  == domain 1  score: 14.4 bits;  conditional E-value: 3.2e-06
                  KFCHMIOJ_02283 246 gpmiikgildaddardavkfgadgivvsnhggrqldgvlssaralpaiadavkgdlkiladsgirsgldvvrmialgad 324
                                     g +++  +++   a+ av+ gadg++    g+    g ls    +  i     g l  l   +i  g  ++  +a gad
  tr|A0A0N9N4Y4|A0A0N9N4Y4_9ACTN 124 GGIVLHDVVNDTFAHKAVERGADGLIAVAAGAGGHAGTLSPFALVQEIRTWFDGPL--LLSGAIAHGRSILAALAAGAD 200
                                     557778888888999**********99888888889****9999999998888875..66789**************** PP

                  KFCHMIOJ_02283 325 tvligrafly 334
                                        +g afl 
  tr|A0A0N9N4Y4|A0A0N9N4Y4_9ACTN 201 FAYVGSAFLA 210
                                     ********96 PP

>> tr|Q6REN2|Q6REN2_9NOCA  Putative nitropropane dioxygenase OS=Rhodococcus sp. DK17 OX=186196 GN=PDK3.015 PE=4 SV=1
   #    score  bias  c-Evalue  i-Evalue hmmfrom  hmm to    alifrom  ali to    envfrom  env to     acc
 ---   ------ ----- --------- --------- ------- -------    ------- -------    ------- -------    ----
   1 ?   12.9   0.4   9.1e-06     0.019     263     379 ..     140     248 ..     114     250 .. 0.73

  Alignments for each domain:
  == domain 1  score: 12.9 bits;  conditional E-value: 9.1e-06
          KFCHMIOJ_02283 263 vkfgadgivvsnhggrq.ldgvlssaralpaiadavkgdlkiladsgirsgldvvrmialgadtvligraflyalavhgqagvknll 348
                             v  + dg+  + h g++ + g+      +pa a  +  d+ i+a  g+ +g  +v  +alga  + +g  f+ +       +vk  +
  tr|Q6REN2|Q6REN2_9NOCA 140 V--SIDGFECAGHPGNEdIPGL----ILIPAAARVL--DIPIIASGGFATGDGLVAALALGASAINMGTRFVASDEAPVHPNVKAQI 218
                             2..3466666666554314444....4678877655..9********************************9987777777788766 PP

          KFCHMIOJ_02283 349 elfekemrvamvltgaksiseitrdslvrel 379
                                  e +  +v+   ++ + + r+s+ +e+
  tr|Q6REN2|Q6REN2_9NOCA 219 VA-NDERQTILVFREFRNTARVARNSISEEI 248
                             44.4566677888888888999998887776 PP


Internal pipeline statistics summary:
-------------------------------------
Query model(s):                            1  (381 nodes)
Target sequences:                       8298  (2961450 residues searched)
Passed MSV filter:                       241  (0.0290431); expected 166.0 (0.02)
Passed bias filter:                      155  (0.0186792); expected 166.0 (0.02)
Passed Vit filter:                        18  (0.0021692); expected 8.3 (0.001)
Passed Fwd filter:                         4  (0.000482044); expected 0.1 (1e-05)
Initial search space (Z):               8298  [actual number of targets]
Domain search space  (domZ):               4  [number of targets reported over threshold]
# CPU time: 0.15u 0.00s 00:00:00.15 Elapsed: 00:00:00.10
# Mc/sec: 10935.72
//
Query:       KFCHMIOJ_02292  [L=185]
Description: Protein GrpE
Scores for complete sequences (score includes all domains):
   --- full sequence ---   --- best 1 domain ---    -#dom-
    E-value  score  bias    E-value  score  bias    exp  N  Sequence Description
    ------- ------ -----    ------- ------ -----   ---- --  -------- -----------

   [No hits detected that satisfy reporting thresholds]


Domain annotation for each sequence (and alignments):

   [No targets detected that satisfy reporting thresholds]


Internal pipeline statistics summary:
-------------------------------------
Query model(s):                            1  (185 nodes)
Target sequences:                       8298  (2961450 residues searched)
Passed MSV filter:                       129  (0.0155459); expected 166.0 (0.02)
Passed bias filter:                      120  (0.0144613); expected 166.0 (0.02)
Passed Vit filter:                        10  (0.00120511); expected 8.3 (0.001)
Passed Fwd filter:                         0  (0); expected 0.1 (1e-05)
Initial search space (Z):               8298  [actual number of targets]
Domain search space  (domZ):               0  [number of targets reported over threshold]
# CPU time: 0.08u 0.01s 00:00:00.09 Elapsed: 00:00:00.05
# Mc/sec: 9887.18
//
Query:       KFCHMIOJ_02299  [L=149]
Description: hypothetical protein
Scores for complete sequences (score includes all domains):
   --- full sequence ---   --- best 1 domain ---    -#dom-
    E-value  score  bias    E-value  score  bias    exp  N  Sequence Description
    ------- ------ -----    ------- ------ -----   ---- --  -------- -----------

   [No hits detected that satisfy reporting thresholds]


Domain annotation for each sequence (and alignments):

   [No targets detected that satisfy reporting thresholds]


Internal pipeline statistics summary:
-------------------------------------
Query model(s):                            1  (149 nodes)
Target sequences:                       8298  (2961450 residues searched)
Passed MSV filter:                       309  (0.0372379); expected 166.0 (0.02)
Passed bias filter:                      225  (0.027115); expected 166.0 (0.02)
Passed Vit filter:                        45  (0.00542299); expected 8.3 (0.001)
Passed Fwd filter:                         0  (0); expected 0.1 (1e-05)
Initial search space (Z):               8298  [actual number of targets]
Domain search space  (domZ):               0  [number of targets reported over threshold]
# CPU time: 0.09u 0.00s 00:00:00.09 Elapsed: 00:00:00.05
# Mc/sec: 7655.93
//
Query:       KFCHMIOJ_02308  [L=169]
Description: Ribosome maturation factor RimP
Scores for complete sequences (score includes all domains):
   --- full sequence ---   --- best 1 domain ---    -#dom-
    E-value  score  bias    E-value  score  bias    exp  N  Sequence Description
    ------- ------ -----    ------- ------ -----   ---- --  -------- -----------

   [No hits detected that satisfy reporting thresholds]


Domain annotation for each sequence (and alignments):

   [No targets detected that satisfy reporting thresholds]


Internal pipeline statistics summary:
-------------------------------------
Query model(s):                            1  (169 nodes)
Target sequences:                       8298  (2961450 residues searched)
Passed MSV filter:                        94  (0.011328); expected 166.0 (0.02)
Passed bias filter:                       91  (0.0109665); expected 166.0 (0.02)
Passed Vit filter:                         3  (0.000361533); expected 8.3 (0.001)
Passed Fwd filter:                         0  (0); expected 0.1 (1e-05)
Initial search space (Z):               8298  [actual number of targets]
Domain search space  (domZ):               0  [number of targets reported over threshold]
# CPU time: 0.07u 0.00s 00:00:00.07 Elapsed: 00:00:00.05
# Mc/sec: 9899.83
//
Query:       KFCHMIOJ_02309  [L=493]
Description: Transcription termination/antitermination protein NusA
Scores for complete sequences (score includes all domains):
   --- full sequence ---   --- best 1 domain ---    -#dom-
    E-value  score  bias    E-value  score  bias    exp  N  Sequence Description
    ------- ------ -----    ------- ------ -----   ---- --  -------- -----------

   [No hits detected that satisfy reporting thresholds]


Domain annotation for each sequence (and alignments):

   [No targets detected that satisfy reporting thresholds]


Internal pipeline statistics summary:
-------------------------------------
Query model(s):                            1  (493 nodes)
Target sequences:                       8298  (2961450 residues searched)
Passed MSV filter:                       116  (0.0139793); expected 166.0 (0.02)
Passed bias filter:                       96  (0.0115691); expected 166.0 (0.02)
Passed Vit filter:                         3  (0.000361533); expected 8.3 (0.001)
Passed Fwd filter:                         0  (0); expected 0.1 (1e-05)
Initial search space (Z):               8298  [actual number of targets]
Domain search space  (domZ):               0  [number of targets reported over threshold]
# CPU time: 0.15u 0.00s 00:00:00.15 Elapsed: 00:00:00.11
# Mc/sec: 12865.51
//
Query:       KFCHMIOJ_02310  [L=846]
Description: Translation initiation factor IF-2
Scores for complete sequences (score includes all domains):
   --- full sequence ---   --- best 1 domain ---    -#dom-
    E-value  score  bias    E-value  score  bias    exp  N  Sequence                       Description
    ------- ------ -----    ------- ------ -----   ---- --  --------                       -----------
  ------ inclusion threshold ------
      0.037   11.1   3.1      0.046   10.8   3.1    1.1  1  tr|A0A1X9YAK7|A0A1X9YAK7_9SPHN  Poly (3-hydroxybutyrate) depolym
        4.4    4.2  13.1         14    2.6  13.3    1.6  2  tr|A0A2U0ZKS7|A0A2U0ZKS7_9BURK  Poly(3-hydroxybutyrate) depolyme


Domain annotation for each sequence (and alignments):
>> tr|A0A1X9YAK7|A0A1X9YAK7_9SPHN  Poly (3-hydroxybutyrate) depolymerase OS=Sphingomonas sp. KC8 OX=1030157 GN=KC8_00895
   #    score  bias  c-Evalue  i-Evalue hmmfrom  hmm to    alifrom  ali to    envfrom  env to     acc
 ---   ------ ----- --------- --------- ------- -------    ------- -------    ------- -------    ----
   1 ?   10.8   3.1   1.1e-05     0.046     100     174 ..     104     175 ..      85     189 .. 0.77

  Alignments for each domain:
  == domain 1  score: 10.8 bits;  conditional E-value: 1.1e-05
                  KFCHMIOJ_02310 100 iqaeqkrelderraaenaardkveaevrqrneeqarrqaagsaaaapapaakpepapaaapvaapapvvadapas 174
                                     + a ++++   r+a e a      ae+ +rn +    +aa+sa     p  k  p p+aap  apap   d  a 
  tr|A0A1X9YAK7|A0A1X9YAK7_9SPHN 104 MDAFRRNQTQFRQAMEGAFSGGPFAEIAKRNMDMF--EAAASAFKPGRPGEKAAP-PSAAPTPAPAPRDDDVAAL 175
                                     556677788889999***9999*********9875..677777776677777666.8899999999977666554 PP

>> tr|A0A2U0ZKS7|A0A2U0ZKS7_9BURK  Poly(3-hydroxybutyrate) depolymerase OS=Variovorax sp. GV014 OX=2135502 GN=C7518_1012
   #    score  bias  c-Evalue  i-Evalue hmmfrom  hmm to    alifrom  ali to    envfrom  env to     acc
 ---   ------ ----- --------- --------- ------- -------    ------- -------    ------- -------    ----
   1 ?   -2.1   0.0     0.088   3.7e+02     270     329 ..      70     128 ..      48     173 .. 0.76
   2 ?    2.6  13.3    0.0033        14     117     181 ..     416     480 ..     399     487 .. 0.73

  Alignments for each domain:
  == domain 1  score: -2.1 bits;  conditional E-value: 0.088
                  KFCHMIOJ_02310 270 getitvselanqmsvkgaevvkfmfkmgtpvtinqvldqetaqliaeelghkvtlvsdta 329
                                     ge + + e a ++     e+ +f      p  +  +  q    ++a   gh  tl+ dt 
  tr|A0A2U0ZKS7|A0A2U0ZKS7_9BURK  70 GEDVVIQE-AIELDKPFCELRRFKRFTDEPHILKTLKSQPVVLIVAPLSGHYATLLRDTV 128
                                     66666655.556777778888887777888888888888888889999999999999986 PP

  == domain 2  score: 2.6 bits;  conditional E-value: 0.0033
                  KFCHMIOJ_02310 117 aardkveaevrqrneeqarrqaagsaaaapapaakpepapaaapvaa.papvvadapasedaaara 181
                                     aa+d+ ++    r e  a+           a aak  pa  aa vaa  apv a apa++ aaar 
  tr|A0A2U0ZKS7|A0A2U0ZKS7_9BURK 416 AANDEPQSRAGDRGELAAEDTV-KPTRRTAAVAAKKAPARKAASVAAsAAPVTATAPAAKKAAARK 480
                                     6778888888888876665544.4455566789999999988888762579******998888764 PP


Internal pipeline statistics summary:
-------------------------------------
Query model(s):                            1  (846 nodes)
Target sequences:                       8298  (2961450 residues searched)
Passed MSV filter:                       442  (0.0532658); expected 166.0 (0.02)
Passed bias filter:                      352  (0.0424199); expected 166.0 (0.02)
Passed Vit filter:                        55  (0.0066281); expected 8.3 (0.001)
Passed Fwd filter:                        10  (0.00120511); expected 0.1 (1e-05)
Initial search space (Z):               8298  [actual number of targets]
Domain search space  (domZ):               2  [number of targets reported over threshold]
# CPU time: 0.52u 0.01s 00:00:00.53 Elapsed: 00:00:00.31
# Mc/sec: 7912.96
//
Query:       KFCHMIOJ_02311  [L=132]
Description: 30S ribosome-binding factor
Scores for complete sequences (score includes all domains):
   --- full sequence ---   --- best 1 domain ---    -#dom-
    E-value  score  bias    E-value  score  bias    exp  N  Sequence Description
    ------- ------ -----    ------- ------ -----   ---- --  -------- -----------

   [No hits detected that satisfy reporting thresholds]


Domain annotation for each sequence (and alignments):

   [No targets detected that satisfy reporting thresholds]


Internal pipeline statistics summary:
-------------------------------------
Query model(s):                            1  (132 nodes)
Target sequences:                       8298  (2961450 residues searched)
Passed MSV filter:                       114  (0.0137383); expected 166.0 (0.02)
Passed bias filter:                      107  (0.0128947); expected 166.0 (0.02)
Passed Vit filter:                         5  (0.000602555); expected 8.3 (0.001)
Passed Fwd filter:                         0  (0); expected 0.1 (1e-05)
Initial search space (Z):               8298  [actual number of targets]
Domain search space  (domZ):               0  [number of targets reported over threshold]
# CPU time: 0.07u 0.00s 00:00:00.07 Elapsed: 00:00:00.04
# Mc/sec: 8333.89
//
Query:       KFCHMIOJ_02312  [L=305]
Description: tRNA pseudouridine synthase B
Scores for complete sequences (score includes all domains):
   --- full sequence ---   --- best 1 domain ---    -#dom-
    E-value  score  bias    E-value  score  bias    exp  N  Sequence Description
    ------- ------ -----    ------- ------ -----   ---- --  -------- -----------

   [No hits detected that satisfy reporting thresholds]


Domain annotation for each sequence (and alignments):

   [No targets detected that satisfy reporting thresholds]


Internal pipeline statistics summary:
-------------------------------------
Query model(s):                            1  (305 nodes)
Target sequences:                       8298  (2961450 residues searched)
Passed MSV filter:                       228  (0.0274765); expected 166.0 (0.02)
Passed bias filter:                      197  (0.0237407); expected 166.0 (0.02)
Passed Vit filter:                        15  (0.00180766); expected 8.3 (0.001)
Passed Fwd filter:                         0  (0); expected 0.1 (1e-05)
Initial search space (Z):               8298  [actual number of targets]
Domain search space  (domZ):               0  [number of targets reported over threshold]
# CPU time: 0.13u 0.00s 00:00:00.13 Elapsed: 00:00:00.08
# Mc/sec: 10199.30
//
Query:       KFCHMIOJ_02342  [L=110]
Description: hypothetical protein
Scores for complete sequences (score includes all domains):
   --- full sequence ---   --- best 1 domain ---    -#dom-
    E-value  score  bias    E-value  score  bias    exp  N  Sequence Description
    ------- ------ -----    ------- ------ -----   ---- --  -------- -----------

   [No hits detected that satisfy reporting thresholds]


Domain annotation for each sequence (and alignments):

   [No targets detected that satisfy reporting thresholds]


Internal pipeline statistics summary:
-------------------------------------
Query model(s):                            1  (110 nodes)
Target sequences:                       8298  (2961450 residues searched)
Passed MSV filter:                       152  (0.0183177); expected 166.0 (0.02)
Passed bias filter:                      134  (0.0161485); expected 166.0 (0.02)
Passed Vit filter:                         8  (0.000964088); expected 8.3 (0.001)
Passed Fwd filter:                         0  (0); expected 0.1 (1e-05)
Initial search space (Z):               8298  [actual number of targets]
Domain search space  (domZ):               0  [number of targets reported over threshold]
# CPU time: 0.07u 0.00s 00:00:00.07 Elapsed: 00:00:00.04
# Mc/sec: 7416.31
//
Query:       KFCHMIOJ_02372  [L=558]
Description: 30S ribosomal protein S1
Scores for complete sequences (score includes all domains):
   --- full sequence ---   --- best 1 domain ---    -#dom-
    E-value  score  bias    E-value  score  bias    exp  N  Sequence Description
    ------- ------ -----    ------- ------ -----   ---- --  -------- -----------

   [No hits detected that satisfy reporting thresholds]


Domain annotation for each sequence (and alignments):

   [No targets detected that satisfy reporting thresholds]


Internal pipeline statistics summary:
-------------------------------------
Query model(s):                            1  (558 nodes)
Target sequences:                       8298  (2961450 residues searched)
Passed MSV filter:                       254  (0.0306098); expected 166.0 (0.02)
Passed bias filter:                      241  (0.0290431); expected 166.0 (0.02)
Passed Vit filter:                        15  (0.00180766); expected 8.3 (0.001)
Passed Fwd filter:                         0  (0); expected 0.1 (1e-05)
Initial search space (Z):               8298  [actual number of targets]
Domain search space  (domZ):               0  [number of targets reported over threshold]
# CPU time: 0.22u 0.00s 00:00:00.22 Elapsed: 00:00:00.14
# Mc/sec: 11581.87
//
Query:       KFCHMIOJ_02388  [L=174]
Description: hypothetical protein
Scores for complete sequences (score includes all domains):
   --- full sequence ---   --- best 1 domain ---    -#dom-
    E-value  score  bias    E-value  score  bias    exp  N  Sequence Description
    ------- ------ -----    ------- ------ -----   ---- --  -------- -----------

   [No hits detected that satisfy reporting thresholds]


Domain annotation for each sequence (and alignments):

   [No targets detected that satisfy reporting thresholds]


Internal pipeline statistics summary:
-------------------------------------
Query model(s):                            1  (174 nodes)
Target sequences:                       8298  (2961450 residues searched)
Passed MSV filter:                       134  (0.0161485); expected 166.0 (0.02)
Passed bias filter:                      122  (0.0147023); expected 166.0 (0.02)
Passed Vit filter:                         3  (0.000361533); expected 8.3 (0.001)
Passed Fwd filter:                         0  (0); expected 0.1 (1e-05)
Initial search space (Z):               8298  [actual number of targets]
Domain search space  (domZ):               0  [number of targets reported over threshold]
# CPU time: 0.08u 0.00s 00:00:00.08 Elapsed: 00:00:00.05
# Mc/sec: 9644.68
//
Query:       KFCHMIOJ_02411  [L=275]
Description: hypothetical protein
Scores for complete sequences (score includes all domains):
   --- full sequence ---   --- best 1 domain ---    -#dom-
    E-value  score  bias    E-value  score  bias    exp  N  Sequence Description
    ------- ------ -----    ------- ------ -----   ---- --  -------- -----------

   [No hits detected that satisfy reporting thresholds]


Domain annotation for each sequence (and alignments):

   [No targets detected that satisfy reporting thresholds]


Internal pipeline statistics summary:
-------------------------------------
Query model(s):                            1  (275 nodes)
Target sequences:                       8298  (2961450 residues searched)
Passed MSV filter:                       206  (0.0248253); expected 166.0 (0.02)
Passed bias filter:                      185  (0.0222945); expected 166.0 (0.02)
Passed Vit filter:                        19  (0.00228971); expected 8.3 (0.001)
Passed Fwd filter:                         0  (0); expected 0.1 (1e-05)
Initial search space (Z):               8298  [actual number of targets]
Domain search space  (domZ):               0  [number of targets reported over threshold]
# CPU time: 0.12u 0.00s 00:00:00.12 Elapsed: 00:00:00.07
# Mc/sec: 10297.53
//
Query:       KFCHMIOJ_02472  [L=173]
Description: Bifunctional adenosylcobalamin biosynthesis protein CobP
Scores for complete sequences (score includes all domains):
   --- full sequence ---   --- best 1 domain ---    -#dom-
    E-value  score  bias    E-value  score  bias    exp  N  Sequence Description
    ------- ------ -----    ------- ------ -----   ---- --  -------- -----------

   [No hits detected that satisfy reporting thresholds]


Domain annotation for each sequence (and alignments):

   [No targets detected that satisfy reporting thresholds]


Internal pipeline statistics summary:
-------------------------------------
Query model(s):                            1  (173 nodes)
Target sequences:                       8298  (2961450 residues searched)
Passed MSV filter:                       238  (0.0286816); expected 166.0 (0.02)
Passed bias filter:                      199  (0.0239817); expected 166.0 (0.02)
Passed Vit filter:                         5  (0.000602555); expected 8.3 (0.001)
Passed Fwd filter:                         0  (0); expected 0.1 (1e-05)
Initial search space (Z):               8298  [actual number of targets]
Domain search space  (domZ):               0  [number of targets reported over threshold]
# CPU time: 0.09u 0.00s 00:00:00.09 Elapsed: 00:00:00.05
# Mc/sec: 9248.32
//
Query:       KFCHMIOJ_02507  [L=223]
Description: hypothetical protein
Scores for complete sequences (score includes all domains):
   --- full sequence ---   --- best 1 domain ---    -#dom-
    E-value  score  bias    E-value  score  bias    exp  N  Sequence Description
    ------- ------ -----    ------- ------ -----   ---- --  -------- -----------

   [No hits detected that satisfy reporting thresholds]


Domain annotation for each sequence (and alignments):

   [No targets detected that satisfy reporting thresholds]


Internal pipeline statistics summary:
-------------------------------------
Query model(s):                            1  (223 nodes)
Target sequences:                       8298  (2961450 residues searched)
Passed MSV filter:                       158  (0.0190407); expected 166.0 (0.02)
Passed bias filter:                      134  (0.0161485); expected 166.0 (0.02)
Passed Vit filter:                         6  (0.000723066); expected 8.3 (0.001)
Passed Fwd filter:                         0  (0); expected 0.1 (1e-05)
Initial search space (Z):               8298  [actual number of targets]
Domain search space  (domZ):               0  [number of targets reported over threshold]
# CPU time: 0.08u 0.01s 00:00:00.09 Elapsed: 00:00:00.06
# Mc/sec: 10479.15
//
Query:       KFCHMIOJ_02517  [L=69]
Description: hypothetical protein
Scores for complete sequences (score includes all domains):
   --- full sequence ---   --- best 1 domain ---    -#dom-
    E-value  score  bias    E-value  score  bias    exp  N  Sequence Description
    ------- ------ -----    ------- ------ -----   ---- --  -------- -----------

   [No hits detected that satisfy reporting thresholds]


Domain annotation for each sequence (and alignments):

   [No targets detected that satisfy reporting thresholds]


Internal pipeline statistics summary:
-------------------------------------
Query model(s):                            1  (69 nodes)
Target sequences:                       8298  (2961450 residues searched)
Passed MSV filter:                        98  (0.0118101); expected 166.0 (0.02)
Passed bias filter:                       92  (0.011087); expected 166.0 (0.02)
Passed Vit filter:                        10  (0.00120511); expected 8.3 (0.001)
Passed Fwd filter:                         0  (0); expected 0.1 (1e-05)
Initial search space (Z):               8298  [actual number of targets]
Domain search space  (domZ):               0  [number of targets reported over threshold]
# CPU time: 0.06u 0.00s 00:00:00.06 Elapsed: 00:00:00.03
# Mc/sec: 5337.58
//
Query:       KFCHMIOJ_02522  [L=355]
Description: hypothetical protein
Scores for complete sequences (score includes all domains):
   --- full sequence ---   --- best 1 domain ---    -#dom-
    E-value  score  bias    E-value  score  bias    exp  N  Sequence Description
    ------- ------ -----    ------- ------ -----   ---- --  -------- -----------

   [No hits detected that satisfy reporting thresholds]


Domain annotation for each sequence (and alignments):

   [No targets detected that satisfy reporting thresholds]


Internal pipeline statistics summary:
-------------------------------------
Query model(s):                            1  (355 nodes)
Target sequences:                       8298  (2961450 residues searched)
Passed MSV filter:                       134  (0.0161485); expected 166.0 (0.02)
Passed bias filter:                       86  (0.0103639); expected 166.0 (0.02)
Passed Vit filter:                        10  (0.00120511); expected 8.3 (0.001)
Passed Fwd filter:                         0  (0); expected 0.1 (1e-05)
Initial search space (Z):               8298  [actual number of targets]
Domain search space  (domZ):               0  [number of targets reported over threshold]
# CPU time: 0.13u 0.00s 00:00:00.13 Elapsed: 00:00:00.08
# Mc/sec: 12196.83
//
Query:       KFCHMIOJ_02591  [L=116]
Description: hypothetical protein
Scores for complete sequences (score includes all domains):
   --- full sequence ---   --- best 1 domain ---    -#dom-
    E-value  score  bias    E-value  score  bias    exp  N  Sequence Description
    ------- ------ -----    ------- ------ -----   ---- --  -------- -----------

   [No hits detected that satisfy reporting thresholds]


Domain annotation for each sequence (and alignments):

   [No targets detected that satisfy reporting thresholds]


Internal pipeline statistics summary:
-------------------------------------
Query model(s):                            1  (116 nodes)
Target sequences:                       8298  (2961450 residues searched)
Passed MSV filter:                       460  (0.055435); expected 166.0 (0.02)
Passed bias filter:                      257  (0.0309713); expected 166.0 (0.02)
Passed Vit filter:                        18  (0.0021692); expected 8.3 (0.001)
Passed Fwd filter:                         0  (0); expected 0.1 (1e-05)
Initial search space (Z):               8298  [actual number of targets]
Domain search space  (domZ):               0  [number of targets reported over threshold]
# CPU time: 0.08u 0.00s 00:00:00.08 Elapsed: 00:00:00.05
# Mc/sec: 6622.17
//
Query:       KFCHMIOJ_02631  [L=111]
Description: hypothetical protein
Scores for complete sequences (score includes all domains):
   --- full sequence ---   --- best 1 domain ---    -#dom-
    E-value  score  bias    E-value  score  bias    exp  N  Sequence                       Description
    ------- ------ -----    ------- ------ -----   ---- --  --------                       -----------
  ------ inclusion threshold ------
      0.067   12.5   0.3       0.11   11.7   0.3    1.4  1  tr|A0A0F0GCS5|A0A0F0GCS5_NOCAE  Poly(3-hydroxybutyrate) depolyme


Domain annotation for each sequence (and alignments):
>> tr|A0A0F0GCS5|A0A0F0GCS5_NOCAE  Poly(3-hydroxybutyrate) depolymerase (Fragment) OS=Lechevalieria aerocolonigenes OX=6
   #    score  bias  c-Evalue  i-Evalue hmmfrom  hmm to    alifrom  ali to    envfrom  env to     acc
 ---   ------ ----- --------- --------- ------- -------    ------- -------    ------- -------    ----
   1 ?   11.7   0.3   1.4e-05      0.11      17      43 ..      60      85 ..      53     103 .. 0.80

  Alignments for each domain:
  == domain 1  score: 11.7 bits;  conditional E-value: 1.4e-05
                  KFCHMIOJ_02631 17 fktarrvirgfaygsglvlalagcare 43
                                      ta+r   gf+yg g+  a+a car 
  tr|A0A0F0GCS5|A0A0F0GCS5_NOCAE 60 VDTAQRFAGGFSYGGGMSYAIA-CARA 85
                                    469****************997.7774 PP


Internal pipeline statistics summary:
-------------------------------------
Query model(s):                            1  (111 nodes)
Target sequences:                       8298  (2961450 residues searched)
Passed MSV filter:                       331  (0.0398891); expected 166.0 (0.02)
Passed bias filter:                      239  (0.0288021); expected 166.0 (0.02)
Passed Vit filter:                        63  (0.00759219); expected 8.3 (0.001)
Passed Fwd filter:                         2  (0.000241022); expected 0.1 (1e-05)
Initial search space (Z):               8298  [actual number of targets]
Domain search space  (domZ):               1  [number of targets reported over threshold]
# CPU time: 0.08u 0.00s 00:00:00.08 Elapsed: 00:00:00.05
# Mc/sec: 6062.08
//
Query:       KFCHMIOJ_02646  [L=161]
Description: hypothetical protein
Scores for complete sequences (score includes all domains):
   --- full sequence ---   --- best 1 domain ---    -#dom-
    E-value  score  bias    E-value  score  bias    exp  N  Sequence Description
    ------- ------ -----    ------- ------ -----   ---- --  -------- -----------

   [No hits detected that satisfy reporting thresholds]


Domain annotation for each sequence (and alignments):

   [No targets detected that satisfy reporting thresholds]


Internal pipeline statistics summary:
-------------------------------------
Query model(s):                            1  (161 nodes)
Target sequences:                       8298  (2961450 residues searched)
Passed MSV filter:                       241  (0.0290431); expected 166.0 (0.02)
Passed bias filter:                      212  (0.0255483); expected 166.0 (0.02)
Passed Vit filter:                         5  (0.000602555); expected 8.3 (0.001)
Passed Fwd filter:                         0  (0); expected 0.1 (1e-05)
Initial search space (Z):               8298  [actual number of targets]
Domain search space  (domZ):               0  [number of targets reported over threshold]
# CPU time: 0.08u 0.00s 00:00:00.08 Elapsed: 00:00:00.05
# Mc/sec: 8879.62
//
Query:       KFCHMIOJ_02655  [L=159]
Description: hypothetical protein
Scores for complete sequences (score includes all domains):
   --- full sequence ---   --- best 1 domain ---    -#dom-
    E-value  score  bias    E-value  score  bias    exp  N  Sequence Description
    ------- ------ -----    ------- ------ -----   ---- --  -------- -----------

   [No hits detected that satisfy reporting thresholds]


Domain annotation for each sequence (and alignments):

   [No targets detected that satisfy reporting thresholds]


Internal pipeline statistics summary:
-------------------------------------
Query model(s):                            1  (159 nodes)
Target sequences:                       8298  (2961450 residues searched)
Passed MSV filter:                       149  (0.0179561); expected 166.0 (0.02)
Passed bias filter:                      107  (0.0128947); expected 166.0 (0.02)
Passed Vit filter:                        12  (0.00144613); expected 8.3 (0.001)
Passed Fwd filter:                         0  (0); expected 0.1 (1e-05)
Initial search space (Z):               8298  [actual number of targets]
Domain search space  (domZ):               0  [number of targets reported over threshold]
# CPU time: 0.07u 0.01s 00:00:00.08 Elapsed: 00:00:00.05
# Mc/sec: 9231.26
//
Query:       KFCHMIOJ_02657  [L=60]
Description: hypothetical protein
Scores for complete sequences (score includes all domains):
   --- full sequence ---   --- best 1 domain ---    -#dom-
    E-value  score  bias    E-value  score  bias    exp  N  Sequence Description
    ------- ------ -----    ------- ------ -----   ---- --  -------- -----------

   [No hits detected that satisfy reporting thresholds]


Domain annotation for each sequence (and alignments):

   [No targets detected that satisfy reporting thresholds]


Internal pipeline statistics summary:
-------------------------------------
Query model(s):                            1  (60 nodes)
Target sequences:                       8298  (2961450 residues searched)
Passed MSV filter:                       168  (0.0202458); expected 166.0 (0.02)
Passed bias filter:                      157  (0.0189202); expected 166.0 (0.02)
Passed Vit filter:                        17  (0.00204869); expected 8.3 (0.001)
Passed Fwd filter:                         0  (0); expected 0.1 (1e-05)
Initial search space (Z):               8298  [actual number of targets]
Domain search space  (domZ):               0  [number of targets reported over threshold]
# CPU time: 0.06u 0.00s 00:00:00.06 Elapsed: 00:00:00.03
# Mc/sec: 4772.61
//
Query:       KFCHMIOJ_02684  [L=236]
Description: Phosphoribosylaminoimidazole-succinocarboxamide synthase
Scores for complete sequences (score includes all domains):
   --- full sequence ---   --- best 1 domain ---    -#dom-
    E-value  score  bias    E-value  score  bias    exp  N  Sequence Description
    ------- ------ -----    ------- ------ -----   ---- --  -------- -----------

   [No hits detected that satisfy reporting thresholds]


Domain annotation for each sequence (and alignments):

   [No targets detected that satisfy reporting thresholds]


Internal pipeline statistics summary:
-------------------------------------
Query model(s):                            1  (236 nodes)
Target sequences:                       8298  (2961450 residues searched)
Passed MSV filter:                       104  (0.0125331); expected 166.0 (0.02)
Passed bias filter:                       81  (0.00976139); expected 166.0 (0.02)
Passed Vit filter:                         3  (0.000361533); expected 8.3 (0.001)
Passed Fwd filter:                         0  (0); expected 0.1 (1e-05)
Initial search space (Z):               8298  [actual number of targets]
Domain search space  (domZ):               0  [number of targets reported over threshold]
# CPU time: 0.09u 0.00s 00:00:00.09 Elapsed: 00:00:00.06
# Mc/sec: 10785.35
//
Query:       KFCHMIOJ_02699  [L=224]
Description: 7-cyano-7-deazaguanine synthase
Scores for complete sequences (score includes all domains):
   --- full sequence ---   --- best 1 domain ---    -#dom-
    E-value  score  bias    E-value  score  bias    exp  N  Sequence               Description
    ------- ------ -----    ------- ------ -----   ---- --  --------               -----------
  ------ inclusion threshold ------
      0.018   13.5   0.0      0.019   13.4   0.0    1.2  1  tr|Q3MNK0|Q3MNK0_TERSD  Uncharacterized protein OS=Terrabacte


Domain annotation for each sequence (and alignments):
>> tr|Q3MNK0|Q3MNK0_TERSD  Uncharacterized protein OS=Terrabacter sp. (strain DBF63) OX=150395 PE=4 SV=1
   #    score  bias  c-Evalue  i-Evalue hmmfrom  hmm to    alifrom  ali to    envfrom  env to     acc
 ---   ------ ----- --------- --------- ------- -------    ------- -------    ------- -------    ----
   1 ?   13.4   0.0   2.3e-06     0.019      75     101 ..      93     119 ..      34     134 .. 0.85

  Alignments for each domain:
  == domain 1  score: 13.4 bits;  conditional E-value: 2.3e-06
          KFCHMIOJ_02699  75 ltdssidvpeapgegipvtyvparntv 101
                             +  + +dvp apge +p  yvpa    
  tr|Q3MNK0|Q3MNK0_TERSD  93 IAAAVLDVPPAPGERLPWRYVPAAKVP 119
                             445679****************98765 PP


Internal pipeline statistics summary:
-------------------------------------
Query model(s):                            1  (224 nodes)
Target sequences:                       8298  (2961450 residues searched)
Passed MSV filter:                       340  (0.0409737); expected 166.0 (0.02)
Passed bias filter:                      250  (0.0301277); expected 166.0 (0.02)
Passed Vit filter:                        13  (0.00156664); expected 8.3 (0.001)
Passed Fwd filter:                         1  (0.000120511); expected 0.1 (1e-05)
Initial search space (Z):               8298  [actual number of targets]
Domain search space  (domZ):               1  [number of targets reported over threshold]
# CPU time: 0.10u 0.00s 00:00:00.10 Elapsed: 00:00:00.06
# Mc/sec: 9551.13
//
Query:       KFCHMIOJ_02700  [L=215]
Description: 7-carboxy-7-deazaguanine synthase
Scores for complete sequences (score includes all domains):
   --- full sequence ---   --- best 1 domain ---    -#dom-
    E-value  score  bias    E-value  score  bias    exp  N  Sequence                       Description
    ------- ------ -----    ------- ------ -----   ---- --  --------                       -----------
  ------ inclusion threshold ------
      0.016   14.2   0.1      0.017   14.2   0.1    1.2  1  tr|A0A1V1W9P9|A0A1V1W9P9_9ACTN  Phthalate 4,5-dioxygenase reduct


Domain annotation for each sequence (and alignments):
>> tr|A0A1V1W9P9|A0A1V1W9P9_9ACTN  Phthalate 4,5-dioxygenase reductase subunit OS=Nocardioides sp. PD653 OX=393303 GN=PD
   #    score  bias  c-Evalue  i-Evalue hmmfrom  hmm to    alifrom  ali to    envfrom  env to     acc
 ---   ------ ----- --------- --------- ------- -------    ------- -------    ------- -------    ----
   1 ?   14.2   0.1     2e-06     0.017      67     113 ..      15      60 ..       6      88 .. 0.85

  Alignments for each domain:
  == domain 1  score: 14.2 bits;  conditional E-value: 2e-06
                  KFCHMIOJ_02700  67 ryvcvtggeplaqpnalpllqrlcdagyevsletsgaldiagtdtrv 113
                                     + vc t+g  l  p    +lq + dag ev+l  +  l   + +trv
  tr|A0A1V1W9P9|A0A1V1W9P9_9ACTN  15 QVVCETAGRVLLVPPGTSILQAVRDAGLEVTLPCADGLC-GACETRV 60 
                                     679*****************************9887764.3356665 PP


Internal pipeline statistics summary:
-------------------------------------
Query model(s):                            1  (215 nodes)
Target sequences:                       8298  (2961450 residues searched)
Passed MSV filter:                       146  (0.0175946); expected 166.0 (0.02)
Passed bias filter:                      132  (0.0159074); expected 166.0 (0.02)
Passed Vit filter:                        19  (0.00228971); expected 8.3 (0.001)
Passed Fwd filter:                         1  (0.000120511); expected 0.1 (1e-05)
Initial search space (Z):               8298  [actual number of targets]
Domain search space  (domZ):               1  [number of targets reported over threshold]
# CPU time: 0.09u 0.00s 00:00:00.09 Elapsed: 00:00:00.06
# Mc/sec: 10282.78
//
Query:       KFCHMIOJ_02703  [L=423]
Description: Tol-Pal system protein TolB
Scores for complete sequences (score includes all domains):
   --- full sequence ---   --- best 1 domain ---    -#dom-
    E-value  score  bias    E-value  score  bias    exp  N  Sequence               Description
    ------- ------ -----    ------- ------ -----   ---- --  --------               -----------
     0.0066   14.4   0.0      0.012   13.5   0.0    1.3  1  tr|M7NRA1|M7NRA1_9BACT  Poly(3-hydroxybutyrate) depolymerase 


Domain annotation for each sequence (and alignments):
>> tr|M7NRA1|M7NRA1_9BACT  Poly(3-hydroxybutyrate) depolymerase OS=Cesiribacter andamanensis AMV16 OX=1279009 GN=ADICEAN
   #    score  bias  c-Evalue  i-Evalue hmmfrom  hmm to    alifrom  ali to    envfrom  env to     acc
 ---   ------ ----- --------- --------- ------- -------    ------- -------    ------- -------    ----
   1 !   13.5   0.0   1.4e-06     0.012     239     381 ..     132     276 ..     106     284 .. 0.65

  Alignments for each domain:
  == domain 1  score: 13.5 bits;  conditional E-value: 1.4e-06
          KFCHMIOJ_02703 239 pawspdgsrlafvlskdgnpdiyvmnvasrqisrvtagpg..intepf.wgkdgntlyf.ts..drggkpqiykqsvsgggaervtf 319
                               wspd sr+af      + +++v+++ sr  sr+  g +      p+ w  dg  l   t   +rg +p   ++   gg   +  +
  tr|M7NRA1|M7NRA1_9BACT 132 VRWSPDFSRVAFTNYGADDIELWVLDINSRTASRLATGLNdaYYGAPYqWQPDGQGLLVkTIpkNRGPRP--DERQTPGGPVIQQNI 216
                             47**********9988889999************998754114456766999998776424411555555..455556665544333 PP

          KFCHMIOJ_02703 320 vgnynanpklsadektlvmihrqqgftnfkvaaq....dlqrgsvkilsetsldesptvapngtml 381
                              g      k s   + l++  + +++ ++ ++aq    dlq g+   l + +l +s  +ap+g  l
  tr|M7NRA1|M7NRA1_9BACT 217 GG-----EKPSRTYQDLLQNSQDEALFDYYLSAQlqriDLQ-GAATPLGKPALFKSFQLAPDGQHL 276
                             22.....3444555556666666666666666652222333.555666777777777777777655 PP


Internal pipeline statistics summary:
-------------------------------------
Query model(s):                            1  (423 nodes)
Target sequences:                       8298  (2961450 residues searched)
Passed MSV filter:                       138  (0.0166305); expected 166.0 (0.02)
Passed bias filter:                       92  (0.011087); expected 166.0 (0.02)
Passed Vit filter:                         9  (0.0010846); expected 8.3 (0.001)
Passed Fwd filter:                         1  (0.000120511); expected 0.1 (1e-05)
Initial search space (Z):               8298  [actual number of targets]
Domain search space  (domZ):               1  [number of targets reported over threshold]
# CPU time: 0.16u 0.00s 00:00:00.16 Elapsed: 00:00:00.10
# Mc/sec: 12309.86
//
Query:       KFCHMIOJ_02704  [L=372]
Description: hypothetical protein
Scores for complete sequences (score includes all domains):
   --- full sequence ---   --- best 1 domain ---    -#dom-
    E-value  score  bias    E-value  score  bias    exp  N  Sequence Description
    ------- ------ -----    ------- ------ -----   ---- --  -------- -----------

   [No hits detected that satisfy reporting thresholds]


Domain annotation for each sequence (and alignments):

   [No targets detected that satisfy reporting thresholds]


Internal pipeline statistics summary:
-------------------------------------
Query model(s):                            1  (372 nodes)
Target sequences:                       8298  (2961450 residues searched)
Passed MSV filter:                       229  (0.027597); expected 166.0 (0.02)
Passed bias filter:                      129  (0.0155459); expected 166.0 (0.02)
Passed Vit filter:                        10  (0.00120511); expected 8.3 (0.001)
Passed Fwd filter:                         0  (0); expected 0.1 (1e-05)
Initial search space (Z):               8298  [actual number of targets]
Domain search space  (domZ):               0  [number of targets reported over threshold]
# CPU time: 0.13u 0.01s 00:00:00.14 Elapsed: 00:00:00.10
# Mc/sec: 10883.01
//
Query:       KFCHMIOJ_02735  [L=440]
Description: C4-dicarboxylate transport protein 2
Scores for complete sequences (score includes all domains):
   --- full sequence ---   --- best 1 domain ---    -#dom-
    E-value  score  bias    E-value  score  bias    exp  N  Sequence Description
    ------- ------ -----    ------- ------ -----   ---- --  -------- -----------

   [No hits detected that satisfy reporting thresholds]


Domain annotation for each sequence (and alignments):

   [No targets detected that satisfy reporting thresholds]


Internal pipeline statistics summary:
-------------------------------------
Query model(s):                            1  (440 nodes)
Target sequences:                       8298  (2961450 residues searched)
Passed MSV filter:                       100  (0.0120511); expected 166.0 (0.02)
Passed bias filter:                       58  (0.00698964); expected 166.0 (0.02)
Passed Vit filter:                         2  (0.000241022); expected 8.3 (0.001)
Passed Fwd filter:                         0  (0); expected 0.1 (1e-05)
Initial search space (Z):               8298  [actual number of targets]
Domain search space  (domZ):               0  [number of targets reported over threshold]
# CPU time: 0.14u 0.00s 00:00:00.14 Elapsed: 00:00:00.09
# Mc/sec: 13549.18
//
Query:       KFCHMIOJ_02750  [L=347]
Description: hypothetical protein
Scores for complete sequences (score includes all domains):
   --- full sequence ---   --- best 1 domain ---    -#dom-
    E-value  score  bias    E-value  score  bias    exp  N  Sequence Description
    ------- ------ -----    ------- ------ -----   ---- --  -------- -----------

   [No hits detected that satisfy reporting thresholds]


Domain annotation for each sequence (and alignments):

   [No targets detected that satisfy reporting thresholds]


Internal pipeline statistics summary:
-------------------------------------
Query model(s):                            1  (347 nodes)
Target sequences:                       8298  (2961450 residues searched)
Passed MSV filter:                       351  (0.0422993); expected 166.0 (0.02)
Passed bias filter:                      213  (0.0256688); expected 166.0 (0.02)
Passed Vit filter:                        24  (0.00289226); expected 8.3 (0.001)
Passed Fwd filter:                         0  (0); expected 0.1 (1e-05)
Initial search space (Z):               8298  [actual number of targets]
Domain search space  (domZ):               0  [number of targets reported over threshold]
# CPU time: 0.15u 0.00s 00:00:00.15 Elapsed: 00:00:00.09
# Mc/sec: 11015.87
//
Query:       KFCHMIOJ_02759  [L=197]
Description: hypothetical protein
Scores for complete sequences (score includes all domains):
   --- full sequence ---   --- best 1 domain ---    -#dom-
    E-value  score  bias    E-value  score  bias    exp  N  Sequence Description
    ------- ------ -----    ------- ------ -----   ---- --  -------- -----------

   [No hits detected that satisfy reporting thresholds]


Domain annotation for each sequence (and alignments):

   [No targets detected that satisfy reporting thresholds]


Internal pipeline statistics summary:
-------------------------------------
Query model(s):                            1  (197 nodes)
Target sequences:                       8298  (2961450 residues searched)
Passed MSV filter:                       119  (0.0143408); expected 166.0 (0.02)
Passed bias filter:                       91  (0.0109665); expected 166.0 (0.02)
Passed Vit filter:                         9  (0.0010846); expected 8.3 (0.001)
Passed Fwd filter:                         0  (0); expected 0.1 (1e-05)
Initial search space (Z):               8298  [actual number of targets]
Domain search space  (domZ):               0  [number of targets reported over threshold]
# CPU time: 0.09u 0.00s 00:00:00.09 Elapsed: 00:00:00.05
# Mc/sec: 10238.70
//
Query:       KFCHMIOJ_02807  [L=399]
Description: Carboxynorspermidine synthase
Scores for complete sequences (score includes all domains):
   --- full sequence ---   --- best 1 domain ---    -#dom-
    E-value  score  bias    E-value  score  bias    exp  N  Sequence Description
    ------- ------ -----    ------- ------ -----   ---- --  -------- -----------

   [No hits detected that satisfy reporting thresholds]


Domain annotation for each sequence (and alignments):

   [No targets detected that satisfy reporting thresholds]


Internal pipeline statistics summary:
-------------------------------------
Query model(s):                            1  (399 nodes)
Target sequences:                       8298  (2961450 residues searched)
Passed MSV filter:                       161  (0.0194023); expected 166.0 (0.02)
Passed bias filter:                      150  (0.0180766); expected 166.0 (0.02)
Passed Vit filter:                         5  (0.000602555); expected 8.3 (0.001)
Passed Fwd filter:                         0  (0); expected 0.1 (1e-05)
Initial search space (Z):               8298  [actual number of targets]
Domain search space  (domZ):               0  [number of targets reported over threshold]
# CPU time: 0.14u 0.00s 00:00:00.14 Elapsed: 00:00:00.10
# Mc/sec: 11538.99
//
Query:       KFCHMIOJ_00277  [L=314]
Description: HTH-type transcriptional regulator SyrM 1
Scores for complete sequences (score includes all domains):
   --- full sequence ---   --- best 1 domain ---    -#dom-
    E-value  score  bias    E-value  score  bias    exp  N  Sequence               Description
    ------- ------ -----    ------- ------ -----   ---- --  --------               -----------
    0.00033   19.4   2.2    0.00037   19.3   2.2    1.0  1  tr|Q93UV5|Q93UV5_TERSD  Putative regulatory protein OS=Terrab


Domain annotation for each sequence (and alignments):
>> tr|Q93UV5|Q93UV5_TERSD  Putative regulatory protein OS=Terrabacter sp. (strain DBF63) OX=150395 GN=ORF5 PE=4 SV=1
   #    score  bias  c-Evalue  i-Evalue hmmfrom  hmm to    alifrom  ali to    envfrom  env to     acc
 ---   ------ ----- --------- --------- ------- -------    ------- -------    ------- -------    ----
   1 !   19.3   2.2   4.4e-08   0.00037      10     246 ..       3     239 ..       1     286 [. 0.72

  Alignments for each domain:
  == domain 1  score: 19.3 bits;  conditional E-value: 4.4e-08
          KFCHMIOJ_00277  10 lahlrtldhllqlknlshaaerlgvsqsalsrqlahlreafddpllvrqgrgyvlsehaealveplrqvleelhalrqpaifdparc 96 
                             l +lr l  + +  ++ +aa  l v q +l r +  l+  +   l+ r grg  l+     l+     +l   +++ q a  + ar 
  tr|Q93UV5|Q93UV5_TERSD   3 LRQLRYLHAVAREGSFLRAAATLDVPQPSLWRSVKALEAELGIALFERSGRGVQLTGAGNQLLPRADYLLNRAESVSQFA-HELARG 88 
                             5667777777777788899********************************************999999*****999977.577777 PP

          KFCHMIOJ_00277  97 errfclaas..dyvaehmlpllvaalereapgvsleyrtwqa.gqyallasgeidlattlfdesppnlhgrllgedravclmrqdhp 180
                                    a    +v   + pl +  +    p++ +  + +        + +g++dl t l  ++   l g+ lg+ r   +   dh 
  tr|Q93UV5|Q93UV5_TERSD  89 RAGVVTVACayPHVPRFLAPL-IGTFRSAHPAIHVAVHEYSGlPAIEQVLNGDVDLVTGL-GQADQRLAGHQLGDVRLAVVTSDDHA 173
                             766655554015577766665.67788888999887766643123345779*****9988.578899******************** PP

          KFCHMIOJ_00277 181 laaqaalsqadylaykhvrisgggdkdsfidrhlraqglqrrvslevpffcatvqviansqavatv 246
                                ++ +s a+      +  s+ +    +++  lra g+   ++ e       v +      va +
  tr|Q93UV5|Q93UV5_TERSD 174 WRGRSHVSVAELRGQPVLTGSADSLTRRLLEPALRAGGFGLDITSESVNATTLVALARAGLGVAVI 239
                             ********9997766544444444445678888888888877776654333323222223334443 PP


Internal pipeline statistics summary:
-------------------------------------
Query model(s):                            1  (314 nodes)
Target sequences:                       8298  (2961450 residues searched)
Passed MSV filter:                       283  (0.0341046); expected 166.0 (0.02)
Passed bias filter:                      189  (0.0227766); expected 166.0 (0.02)
Passed Vit filter:                        13  (0.00156664); expected 8.3 (0.001)
Passed Fwd filter:                         1  (0.000120511); expected 0.1 (1e-05)
Initial search space (Z):               8298  [actual number of targets]
Domain search space  (domZ):               1  [number of targets reported over threshold]
# CPU time: 0.11u 0.00s 00:00:00.11 Elapsed: 00:00:00.09
# Mc/sec: 9916.48
//
Query:       KFCHMIOJ_02815  [L=528]
Description: putative ABC transporter ATP-binding protein YbiT
Scores for complete sequences (score includes all domains):
   --- full sequence ---   --- best 1 domain ---    -#dom-
    E-value  score  bias    E-value  score  bias    exp  N  Sequence Description
    ------- ------ -----    ------- ------ -----   ---- --  -------- -----------

   [No hits detected that satisfy reporting thresholds]


Domain annotation for each sequence (and alignments):

   [No targets detected that satisfy reporting thresholds]


Internal pipeline statistics summary:
-------------------------------------
Query model(s):                            1  (528 nodes)
Target sequences:                       8298  (2961450 residues searched)
Passed MSV filter:                       219  (0.0263919); expected 166.0 (0.02)
Passed bias filter:                      205  (0.0247047); expected 166.0 (0.02)
Passed Vit filter:                        16  (0.00192818); expected 8.3 (0.001)
Passed Fwd filter:                         0  (0); expected 0.1 (1e-05)
Initial search space (Z):               8298  [actual number of targets]
Domain search space  (domZ):               0  [number of targets reported over threshold]
# CPU time: 0.22u 0.00s 00:00:00.22 Elapsed: 00:00:00.13
# Mc/sec: 11532.69
//
Query:       KFCHMIOJ_02816  [L=397]
Description: Putative defective protein IntQ
Scores for complete sequences (score includes all domains):
   --- full sequence ---   --- best 1 domain ---    -#dom-
    E-value  score  bias    E-value  score  bias    exp  N  Sequence Description
    ------- ------ -----    ------- ------ -----   ---- --  -------- -----------

   [No hits detected that satisfy reporting thresholds]


Domain annotation for each sequence (and alignments):

   [No targets detected that satisfy reporting thresholds]


Internal pipeline statistics summary:
-------------------------------------
Query model(s):                            1  (397 nodes)
Target sequences:                       8298  (2961450 residues searched)
Passed MSV filter:                       273  (0.0328995); expected 166.0 (0.02)
Passed bias filter:                      221  (0.0266329); expected 166.0 (0.02)
Passed Vit filter:                        17  (0.00204869); expected 8.3 (0.001)
Passed Fwd filter:                         0  (0); expected 0.1 (1e-05)
Initial search space (Z):               8298  [actual number of targets]
Domain search space  (domZ):               0  [number of targets reported over threshold]
# CPU time: 0.15u 0.00s 00:00:00.15 Elapsed: 00:00:00.10
# Mc/sec: 10766.91
//
Query:       KFCHMIOJ_02820  [L=76]
Description: hypothetical protein
Scores for complete sequences (score includes all domains):
   --- full sequence ---   --- best 1 domain ---    -#dom-
    E-value  score  bias    E-value  score  bias    exp  N  Sequence Description
    ------- ------ -----    ------- ------ -----   ---- --  -------- -----------

   [No hits detected that satisfy reporting thresholds]


Domain annotation for each sequence (and alignments):

   [No targets detected that satisfy reporting thresholds]


Internal pipeline statistics summary:
-------------------------------------
Query model(s):                            1  (76 nodes)
Target sequences:                       8298  (2961450 residues searched)
Passed MSV filter:                       169  (0.0203664); expected 166.0 (0.02)
Passed bias filter:                      163  (0.0196433); expected 166.0 (0.02)
Passed Vit filter:                         8  (0.000964088); expected 8.3 (0.001)
Passed Fwd filter:                         0  (0); expected 0.1 (1e-05)
Initial search space (Z):               8298  [actual number of targets]
Domain search space  (domZ):               0  [number of targets reported over threshold]
# CPU time: 0.07u 0.00s 00:00:00.07 Elapsed: 00:00:00.04
# Mc/sec: 5487.00
//
Query:       KFCHMIOJ_02832  [L=88]
Description: hypothetical protein
Scores for complete sequences (score includes all domains):
   --- full sequence ---   --- best 1 domain ---    -#dom-
    E-value  score  bias    E-value  score  bias    exp  N  Sequence Description
    ------- ------ -----    ------- ------ -----   ---- --  -------- -----------

   [No hits detected that satisfy reporting thresholds]


Domain annotation for each sequence (and alignments):

   [No targets detected that satisfy reporting thresholds]


Internal pipeline statistics summary:
-------------------------------------
Query model(s):                            1  (88 nodes)
Target sequences:                       8298  (2961450 residues searched)
Passed MSV filter:                        90  (0.010846); expected 166.0 (0.02)
Passed bias filter:                       83  (0.0100024); expected 166.0 (0.02)
Passed Vit filter:                         4  (0.000482044); expected 8.3 (0.001)
Passed Fwd filter:                         0  (0); expected 0.1 (1e-05)
Initial search space (Z):               8298  [actual number of targets]
Domain search space  (domZ):               0  [number of targets reported over threshold]
# CPU time: 0.06u 0.00s 00:00:00.06 Elapsed: 00:00:00.04
# Mc/sec: 6203.28
//
Query:       KFCHMIOJ_02869  [L=167]
Description: hypothetical protein
Scores for complete sequences (score includes all domains):
   --- full sequence ---   --- best 1 domain ---    -#dom-
    E-value  score  bias    E-value  score  bias    exp  N  Sequence Description
    ------- ------ -----    ------- ------ -----   ---- --  -------- -----------

   [No hits detected that satisfy reporting thresholds]


Domain annotation for each sequence (and alignments):

   [No targets detected that satisfy reporting thresholds]


Internal pipeline statistics summary:
-------------------------------------
Query model(s):                            1  (167 nodes)
Target sequences:                       8298  (2961450 residues searched)
Passed MSV filter:                       227  (0.027356); expected 166.0 (0.02)
Passed bias filter:                      193  (0.0232586); expected 166.0 (0.02)
Passed Vit filter:                         6  (0.000723066); expected 8.3 (0.001)
Passed Fwd filter:                         0  (0); expected 0.1 (1e-05)
Initial search space (Z):               8298  [actual number of targets]
Domain search space  (domZ):               0  [number of targets reported over threshold]
# CPU time: 0.08u 0.00s 00:00:00.08 Elapsed: 00:00:00.05
# Mc/sec: 8745.08
//
Query:       KFCHMIOJ_02890  [L=122]
Description: hypothetical protein
Scores for complete sequences (score includes all domains):
   --- full sequence ---   --- best 1 domain ---    -#dom-
    E-value  score  bias    E-value  score  bias    exp  N  Sequence Description
    ------- ------ -----    ------- ------ -----   ---- --  -------- -----------

   [No hits detected that satisfy reporting thresholds]


Domain annotation for each sequence (and alignments):

   [No targets detected that satisfy reporting thresholds]


Internal pipeline statistics summary:
-------------------------------------
Query model(s):                            1  (122 nodes)
Target sequences:                       8298  (2961450 residues searched)
Passed MSV filter:                       212  (0.0255483); expected 166.0 (0.02)
Passed bias filter:                      195  (0.0234996); expected 166.0 (0.02)
Passed Vit filter:                         9  (0.0010846); expected 8.3 (0.001)
Passed Fwd filter:                         0  (0); expected 0.1 (1e-05)
Initial search space (Z):               8298  [actual number of targets]
Domain search space  (domZ):               0  [number of targets reported over threshold]
# CPU time: 0.07u 0.00s 00:00:00.07 Elapsed: 00:00:00.04
# Mc/sec: 7310.32
//
Query:       KFCHMIOJ_02976  [L=490]
Description: Low-affinity inorganic phosphate transporter 1
Scores for complete sequences (score includes all domains):
   --- full sequence ---   --- best 1 domain ---    -#dom-
    E-value  score  bias    E-value  score  bias    exp  N  Sequence Description
    ------- ------ -----    ------- ------ -----   ---- --  -------- -----------

   [No hits detected that satisfy reporting thresholds]


Domain annotation for each sequence (and alignments):

   [No targets detected that satisfy reporting thresholds]


Internal pipeline statistics summary:
-------------------------------------
Query model(s):                            1  (490 nodes)
Target sequences:                       8298  (2961450 residues searched)
Passed MSV filter:                       158  (0.0190407); expected 166.0 (0.02)
Passed bias filter:                       89  (0.0107255); expected 166.0 (0.02)
Passed Vit filter:                        10  (0.00120511); expected 8.3 (0.001)
Passed Fwd filter:                         0  (0); expected 0.1 (1e-05)
Initial search space (Z):               8298  [actual number of targets]
Domain search space  (domZ):               0  [number of targets reported over threshold]
# CPU time: 0.18u 0.01s 00:00:00.19 Elapsed: 00:00:00.11
# Mc/sec: 12360.12
//
Query:       KFCHMIOJ_02992  [L=336]
Description: hypothetical protein
Scores for complete sequences (score includes all domains):
   --- full sequence ---   --- best 1 domain ---    -#dom-
    E-value  score  bias    E-value  score  bias    exp  N  Sequence Description
    ------- ------ -----    ------- ------ -----   ---- --  -------- -----------

   [No hits detected that satisfy reporting thresholds]


Domain annotation for each sequence (and alignments):

   [No targets detected that satisfy reporting thresholds]


Internal pipeline statistics summary:
-------------------------------------
Query model(s):                            1  (336 nodes)
Target sequences:                       8298  (2961450 residues searched)
Passed MSV filter:                       230  (0.0277175); expected 166.0 (0.02)
Passed bias filter:                      194  (0.0233791); expected 166.0 (0.02)
Passed Vit filter:                        26  (0.00313329); expected 8.3 (0.001)
Passed Fwd filter:                         0  (0); expected 0.1 (1e-05)
Initial search space (Z):               8298  [actual number of targets]
Domain search space  (domZ):               0  [number of targets reported over threshold]
# CPU time: 0.14u 0.00s 00:00:00.14 Elapsed: 00:00:00.09
# Mc/sec: 10577.85
//
Query:       KFCHMIOJ_02996  [L=280]
Description: Small-conductance mechanosensitive channel
Scores for complete sequences (score includes all domains):
   --- full sequence ---   --- best 1 domain ---    -#dom-
    E-value  score  bias    E-value  score  bias    exp  N  Sequence Description
    ------- ------ -----    ------- ------ -----   ---- --  -------- -----------

   [No hits detected that satisfy reporting thresholds]


Domain annotation for each sequence (and alignments):

   [No targets detected that satisfy reporting thresholds]


Internal pipeline statistics summary:
-------------------------------------
Query model(s):                            1  (280 nodes)
Target sequences:                       8298  (2961450 residues searched)
Passed MSV filter:                       250  (0.0301277); expected 166.0 (0.02)
Passed bias filter:                      227  (0.027356); expected 166.0 (0.02)
Passed Vit filter:                        25  (0.00301277); expected 8.3 (0.001)
Passed Fwd filter:                         0  (0); expected 0.1 (1e-05)
Initial search space (Z):               8298  [actual number of targets]
Domain search space  (domZ):               0  [number of targets reported over threshold]
# CPU time: 0.14u 0.00s 00:00:00.14 Elapsed: 00:00:00.08
# Mc/sec: 9888.29
//
Query:       KFCHMIOJ_03022  [L=291]
Description: Ribosomal RNA small subunit methyltransferase I
Scores for complete sequences (score includes all domains):
   --- full sequence ---   --- best 1 domain ---    -#dom-
    E-value  score  bias    E-value  score  bias    exp  N  Sequence Description
    ------- ------ -----    ------- ------ -----   ---- --  -------- -----------

   [No hits detected that satisfy reporting thresholds]


Domain annotation for each sequence (and alignments):

   [No targets detected that satisfy reporting thresholds]


Internal pipeline statistics summary:
-------------------------------------
Query model(s):                            1  (291 nodes)
Target sequences:                       8298  (2961450 residues searched)
Passed MSV filter:                       299  (0.0360328); expected 166.0 (0.02)
Passed bias filter:                      201  (0.0242227); expected 166.0 (0.02)
Passed Vit filter:                        26  (0.00313329); expected 8.3 (0.001)
Passed Fwd filter:                         0  (0); expected 0.1 (1e-05)
Initial search space (Z):               8298  [actual number of targets]
Domain search space  (domZ):               0  [number of targets reported over threshold]
# CPU time: 0.13u 0.00s 00:00:00.13 Elapsed: 00:00:00.08
# Mc/sec: 10015.64
//
Query:       KFCHMIOJ_03033  [L=130]
Description: 30S ribosomal protein S9
Scores for complete sequences (score includes all domains):
   --- full sequence ---   --- best 1 domain ---    -#dom-
    E-value  score  bias    E-value  score  bias    exp  N  Sequence Description
    ------- ------ -----    ------- ------ -----   ---- --  -------- -----------

   [No hits detected that satisfy reporting thresholds]


Domain annotation for each sequence (and alignments):

   [No targets detected that satisfy reporting thresholds]


Internal pipeline statistics summary:
-------------------------------------
Query model(s):                            1  (130 nodes)
Target sequences:                       8298  (2961450 residues searched)
Passed MSV filter:                       254  (0.0306098); expected 166.0 (0.02)
Passed bias filter:                      240  (0.0289226); expected 166.0 (0.02)
Passed Vit filter:                        11  (0.00132562); expected 8.3 (0.001)
Passed Fwd filter:                         0  (0); expected 0.1 (1e-05)
Initial search space (Z):               8298  [actual number of targets]
Domain search space  (domZ):               0  [number of targets reported over threshold]
# CPU time: 0.08u 0.00s 00:00:00.08 Elapsed: 00:00:00.05
# Mc/sec: 7256.15
//
Query:       KFCHMIOJ_03057  [L=437]
Description: Branched-chain amino acid transport system 2 carrier protein
Scores for complete sequences (score includes all domains):
   --- full sequence ---   --- best 1 domain ---    -#dom-
    E-value  score  bias    E-value  score  bias    exp  N  Sequence Description
    ------- ------ -----    ------- ------ -----   ---- --  -------- -----------

   [No hits detected that satisfy reporting thresholds]


Domain annotation for each sequence (and alignments):

   [No targets detected that satisfy reporting thresholds]


Internal pipeline statistics summary:
-------------------------------------
Query model(s):                            1  (437 nodes)
Target sequences:                       8298  (2961450 residues searched)
Passed MSV filter:                       206  (0.0248253); expected 166.0 (0.02)
Passed bias filter:                       95  (0.0114485); expected 166.0 (0.02)
Passed Vit filter:                         4  (0.000482044); expected 8.3 (0.001)
Passed Fwd filter:                         0  (0); expected 0.1 (1e-05)
Initial search space (Z):               8298  [actual number of targets]
Domain search space  (domZ):               0  [number of targets reported over threshold]
# CPU time: 0.15u 0.00s 00:00:00.15 Elapsed: 00:00:00.10
# Mc/sec: 12666.53
//
Query:       KFCHMIOJ_03065  [L=122]
Description: Succinate dehydrogenase hydrophobic membrane anchor subunit
Scores for complete sequences (score includes all domains):
   --- full sequence ---   --- best 1 domain ---    -#dom-
    E-value  score  bias    E-value  score  bias    exp  N  Sequence Description
    ------- ------ -----    ------- ------ -----   ---- --  -------- -----------

   [No hits detected that satisfy reporting thresholds]


Domain annotation for each sequence (and alignments):

   [No targets detected that satisfy reporting thresholds]


Internal pipeline statistics summary:
-------------------------------------
Query model(s):                            1  (122 nodes)
Target sequences:                       8298  (2961450 residues searched)
Passed MSV filter:                       232  (0.0279585); expected 166.0 (0.02)
Passed bias filter:                      189  (0.0227766); expected 166.0 (0.02)
Passed Vit filter:                         8  (0.000964088); expected 8.3 (0.001)
Passed Fwd filter:                         0  (0); expected 0.1 (1e-05)
Initial search space (Z):               8298  [actual number of targets]
Domain search space  (domZ):               0  [number of targets reported over threshold]
# CPU time: 0.07u 0.00s 00:00:00.07 Elapsed: 00:00:00.04
# Mc/sec: 7517.75
//
Query:       KFCHMIOJ_03069  [L=202]
Description: hypothetical protein
Scores for complete sequences (score includes all domains):
   --- full sequence ---   --- best 1 domain ---    -#dom-
    E-value  score  bias    E-value  score  bias    exp  N  Sequence Description
    ------- ------ -----    ------- ------ -----   ---- --  -------- -----------

   [No hits detected that satisfy reporting thresholds]


Domain annotation for each sequence (and alignments):

   [No targets detected that satisfy reporting thresholds]


Internal pipeline statistics summary:
-------------------------------------
Query model(s):                            1  (202 nodes)
Target sequences:                       8298  (2961450 residues searched)
Passed MSV filter:                       145  (0.0174741); expected 166.0 (0.02)
Passed bias filter:                      128  (0.0154254); expected 166.0 (0.02)
Passed Vit filter:                         5  (0.000602555); expected 8.3 (0.001)
Passed Fwd filter:                         0  (0); expected 0.1 (1e-05)
Initial search space (Z):               8298  [actual number of targets]
Domain search space  (domZ):               0  [number of targets reported over threshold]
# CPU time: 0.09u 0.00s 00:00:00.09 Elapsed: 00:00:00.05
# Mc/sec: 10067.58
//
Query:       KFCHMIOJ_03070  [L=84]
Description: hypothetical protein
Scores for complete sequences (score includes all domains):
   --- full sequence ---   --- best 1 domain ---    -#dom-
    E-value  score  bias    E-value  score  bias    exp  N  Sequence Description
    ------- ------ -----    ------- ------ -----   ---- --  -------- -----------

   [No hits detected that satisfy reporting thresholds]


Domain annotation for each sequence (and alignments):

   [No targets detected that satisfy reporting thresholds]


Internal pipeline statistics summary:
-------------------------------------
Query model(s):                            1  (84 nodes)
Target sequences:                       8298  (2961450 residues searched)
Passed MSV filter:                       227  (0.027356); expected 166.0 (0.02)
Passed bias filter:                      189  (0.0227766); expected 166.0 (0.02)
Passed Vit filter:                         0  (0); expected 8.3 (0.001)
Passed Fwd filter:                         0  (0); expected 0.1 (1e-05)
Initial search space (Z):               8298  [actual number of targets]
Domain search space  (domZ):               0  [number of targets reported over threshold]
# CPU time: 0.06u 0.00s 00:00:00.06 Elapsed: 00:00:00.04
# Mc/sec: 6021.10
//
Query:       KFCHMIOJ_03075  [L=273]
Description: hypothetical protein
Scores for complete sequences (score includes all domains):
   --- full sequence ---   --- best 1 domain ---    -#dom-
    E-value  score  bias    E-value  score  bias    exp  N  Sequence Description
    ------- ------ -----    ------- ------ -----   ---- --  -------- -----------

   [No hits detected that satisfy reporting thresholds]


Domain annotation for each sequence (and alignments):

   [No targets detected that satisfy reporting thresholds]


Internal pipeline statistics summary:
-------------------------------------
Query model(s):                            1  (273 nodes)
Target sequences:                       8298  (2961450 residues searched)
Passed MSV filter:                       219  (0.0263919); expected 166.0 (0.02)
Passed bias filter:                      158  (0.0190407); expected 166.0 (0.02)
Passed Vit filter:                         3  (0.000361533); expected 8.3 (0.001)
Passed Fwd filter:                         0  (0); expected 0.1 (1e-05)
Initial search space (Z):               8298  [actual number of targets]
Domain search space  (domZ):               0  [number of targets reported over threshold]
# CPU time: 0.10u 0.00s 00:00:00.10 Elapsed: 00:00:00.08
# Mc/sec: 10069.81
//
Query:       KFCHMIOJ_03096  [L=141]
Description: 30S ribosomal protein S6
Scores for complete sequences (score includes all domains):
   --- full sequence ---   --- best 1 domain ---    -#dom-
    E-value  score  bias    E-value  score  bias    exp  N  Sequence Description
    ------- ------ -----    ------- ------ -----   ---- --  -------- -----------

   [No hits detected that satisfy reporting thresholds]


Domain annotation for each sequence (and alignments):

   [No targets detected that satisfy reporting thresholds]


Internal pipeline statistics summary:
-------------------------------------
Query model(s):                            1  (141 nodes)
Target sequences:                       8298  (2961450 residues searched)
Passed MSV filter:                        86  (0.0103639); expected 166.0 (0.02)
Passed bias filter:                       79  (0.00952037); expected 166.0 (0.02)
Passed Vit filter:                         1  (0.000120511); expected 8.3 (0.001)
Passed Fwd filter:                         0  (0); expected 0.1 (1e-05)
Initial search space (Z):               8298  [actual number of targets]
Domain search space  (domZ):               0  [number of targets reported over threshold]
# CPU time: 0.07u 0.00s 00:00:00.07 Elapsed: 00:00:00.04
# Mc/sec: 8972.70
//
Query:       KFCHMIOJ_03098  [L=287]
Description: hypothetical protein
Scores for complete sequences (score includes all domains):
   --- full sequence ---   --- best 1 domain ---    -#dom-
    E-value  score  bias    E-value  score  bias    exp  N  Sequence Description
    ------- ------ -----    ------- ------ -----   ---- --  -------- -----------

   [No hits detected that satisfy reporting thresholds]


Domain annotation for each sequence (and alignments):

   [No targets detected that satisfy reporting thresholds]


Internal pipeline statistics summary:
-------------------------------------
Query model(s):                            1  (287 nodes)
Target sequences:                       8298  (2961450 residues searched)
Passed MSV filter:                       614  (0.0739937); expected 166.0 (0.02)
Passed bias filter:                      422  (0.0508556); expected 166.0 (0.02)
Passed Vit filter:                        31  (0.00373584); expected 8.3 (0.001)
Passed Fwd filter:                         0  (0); expected 0.1 (1e-05)
Initial search space (Z):               8298  [actual number of targets]
Domain search space  (domZ):               0  [number of targets reported over threshold]
# CPU time: 0.15u 0.00s 00:00:00.15 Elapsed: 00:00:00.09
# Mc/sec: 8778.19
//
Query:       KFCHMIOJ_03137  [L=400]
Description: 1-deoxy-D-xylulose 5-phosphate reductoisomerase
Scores for complete sequences (score includes all domains):
   --- full sequence ---   --- best 1 domain ---    -#dom-
    E-value  score  bias    E-value  score  bias    exp  N  Sequence Description
    ------- ------ -----    ------- ------ -----   ---- --  -------- -----------

   [No hits detected that satisfy reporting thresholds]


Domain annotation for each sequence (and alignments):

   [No targets detected that satisfy reporting thresholds]


Internal pipeline statistics summary:
-------------------------------------
Query model(s):                            1  (400 nodes)
Target sequences:                       8298  (2961450 residues searched)
Passed MSV filter:                       237  (0.0285611); expected 166.0 (0.02)
Passed bias filter:                      115  (0.0138588); expected 166.0 (0.02)
Passed Vit filter:                         5  (0.000602555); expected 8.3 (0.001)
Passed Fwd filter:                         0  (0); expected 0.1 (1e-05)
Initial search space (Z):               8298  [actual number of targets]
Domain search space  (domZ):               0  [number of targets reported over threshold]
# CPU time: 0.14u 0.00s 00:00:00.14 Elapsed: 00:00:00.09
# Mc/sec: 12433.62
//
Query:       KFCHMIOJ_03138  [L=271]
Description: Phosphatidate cytidylyltransferase
Scores for complete sequences (score includes all domains):
   --- full sequence ---   --- best 1 domain ---    -#dom-
    E-value  score  bias    E-value  score  bias    exp  N  Sequence Description
    ------- ------ -----    ------- ------ -----   ---- --  -------- -----------

   [No hits detected that satisfy reporting thresholds]


Domain annotation for each sequence (and alignments):

   [No targets detected that satisfy reporting thresholds]


Internal pipeline statistics summary:
-------------------------------------
Query model(s):                            1  (271 nodes)
Target sequences:                       8298  (2961450 residues searched)
Passed MSV filter:                       147  (0.0177151); expected 166.0 (0.02)
Passed bias filter:                       87  (0.0104845); expected 166.0 (0.02)
Passed Vit filter:                         2  (0.000241022); expected 8.3 (0.001)
Passed Fwd filter:                         0  (0); expected 0.1 (1e-05)
Initial search space (Z):               8298  [actual number of targets]
Domain search space  (domZ):               0  [number of targets reported over threshold]
# CPU time: 0.11u 0.00s 00:00:00.11 Elapsed: 00:00:00.07
# Mc/sec: 10752.92
//
Query:       KFCHMIOJ_03139  [L=251]
Description: Ditrans,polycis-undecaprenyl-diphosphate synthase ((2E,6E)-farnesyl-diphosphate specific)
Scores for complete sequences (score includes all domains):
   --- full sequence ---   --- best 1 domain ---    -#dom-
    E-value  score  bias    E-value  score  bias    exp  N  Sequence Description
    ------- ------ -----    ------- ------ -----   ---- --  -------- -----------

   [No hits detected that satisfy reporting thresholds]


Domain annotation for each sequence (and alignments):

   [No targets detected that satisfy reporting thresholds]


Internal pipeline statistics summary:
-------------------------------------
Query model(s):                            1  (251 nodes)
Target sequences:                       8298  (2961450 residues searched)
Passed MSV filter:                       291  (0.0350687); expected 166.0 (0.02)
Passed bias filter:                      260  (0.0313329); expected 166.0 (0.02)
Passed Vit filter:                         9  (0.0010846); expected 8.3 (0.001)
Passed Fwd filter:                         0  (0); expected 0.1 (1e-05)
Initial search space (Z):               8298  [actual number of targets]
Domain search space  (domZ):               0  [number of targets reported over threshold]
# CPU time: 0.10u 0.01s 00:00:00.11 Elapsed: 00:00:00.07
# Mc/sec: 9353.14
//
Query:       KFCHMIOJ_03140  [L=185]
Description: Ribosome-recycling factor
Scores for complete sequences (score includes all domains):
   --- full sequence ---   --- best 1 domain ---    -#dom-
    E-value  score  bias    E-value  score  bias    exp  N  Sequence Description
    ------- ------ -----    ------- ------ -----   ---- --  -------- -----------

   [No hits detected that satisfy reporting thresholds]


Domain annotation for each sequence (and alignments):

   [No targets detected that satisfy reporting thresholds]


Internal pipeline statistics summary:
-------------------------------------
Query model(s):                            1  (185 nodes)
Target sequences:                       8298  (2961450 residues searched)
Passed MSV filter:                        85  (0.0102434); expected 166.0 (0.02)
Passed bias filter:                       80  (0.00964088); expected 166.0 (0.02)
Passed Vit filter:                         7  (0.000843577); expected 8.3 (0.001)
Passed Fwd filter:                         0  (0); expected 0.1 (1e-05)
Initial search space (Z):               8298  [actual number of targets]
Domain search space  (domZ):               0  [number of targets reported over threshold]
# CPU time: 0.08u 0.00s 00:00:00.08 Elapsed: 00:00:00.05
# Mc/sec: 9747.88
//
Query:       KFCHMIOJ_03141  [L=247]
Description: Uridylate kinase
Scores for complete sequences (score includes all domains):
   --- full sequence ---   --- best 1 domain ---    -#dom-
    E-value  score  bias    E-value  score  bias    exp  N  Sequence Description
    ------- ------ -----    ------- ------ -----   ---- --  -------- -----------

   [No hits detected that satisfy reporting thresholds]


Domain annotation for each sequence (and alignments):

   [No targets detected that satisfy reporting thresholds]


Internal pipeline statistics summary:
-------------------------------------
Query model(s):                            1  (247 nodes)
Target sequences:                       8298  (2961450 residues searched)
Passed MSV filter:                       300  (0.0361533); expected 166.0 (0.02)
Passed bias filter:                      252  (0.0303688); expected 166.0 (0.02)
Passed Vit filter:                        20  (0.00241022); expected 8.3 (0.001)
Passed Fwd filter:                         0  (0); expected 0.1 (1e-05)
Initial search space (Z):               8298  [actual number of targets]
Domain search space  (domZ):               0  [number of targets reported over threshold]
# CPU time: 0.12u 0.00s 00:00:00.12 Elapsed: 00:00:00.08
# Mc/sec: 8977.44
//
Query:       KFCHMIOJ_03142  [L=287]
Description: Elongation factor Ts
Scores for complete sequences (score includes all domains):
   --- full sequence ---   --- best 1 domain ---    -#dom-
    E-value  score  bias    E-value  score  bias    exp  N  Sequence Description
    ------- ------ -----    ------- ------ -----   ---- --  -------- -----------

   [No hits detected that satisfy reporting thresholds]


Domain annotation for each sequence (and alignments):

   [No targets detected that satisfy reporting thresholds]


Internal pipeline statistics summary:
-------------------------------------
Query model(s):                            1  (287 nodes)
Target sequences:                       8298  (2961450 residues searched)
Passed MSV filter:                       165  (0.0198843); expected 166.0 (0.02)
Passed bias filter:                      151  (0.0181972); expected 166.0 (0.02)
Passed Vit filter:                         3  (0.000361533); expected 8.3 (0.001)
Passed Fwd filter:                         0  (0); expected 0.1 (1e-05)
Initial search space (Z):               8298  [actual number of targets]
Domain search space  (domZ):               0  [number of targets reported over threshold]
# CPU time: 0.12u 0.00s 00:00:00.12 Elapsed: 00:00:00.07
# Mc/sec: 10946.68
//
Query:       KFCHMIOJ_03153  [L=271]
Description: tRNA threonylcarbamoyladenosine dehydratase
Scores for complete sequences (score includes all domains):
   --- full sequence ---   --- best 1 domain ---    -#dom-
    E-value  score  bias    E-value  score  bias    exp  N  Sequence Description
    ------- ------ -----    ------- ------ -----   ---- --  -------- -----------

   [No hits detected that satisfy reporting thresholds]


Domain annotation for each sequence (and alignments):

   [No targets detected that satisfy reporting thresholds]


Internal pipeline statistics summary:
-------------------------------------
Query model(s):                            1  (271 nodes)
Target sequences:                       8298  (2961450 residues searched)
Passed MSV filter:                       309  (0.0372379); expected 166.0 (0.02)
Passed bias filter:                      206  (0.0248253); expected 166.0 (0.02)
Passed Vit filter:                        14  (0.00168715); expected 8.3 (0.001)
Passed Fwd filter:                         0  (0); expected 0.1 (1e-05)
Initial search space (Z):               8298  [actual number of targets]
Domain search space  (domZ):               0  [number of targets reported over threshold]
# CPU time: 0.11u 0.01s 00:00:00.12 Elapsed: 00:00:00.08
# Mc/sec: 9252.05
//
Query:       KFCHMIOJ_03155  [L=383]
Description: Succinyl-diaminopimelate desuccinylase
Scores for complete sequences (score includes all domains):
   --- full sequence ---   --- best 1 domain ---    -#dom-
    E-value  score  bias    E-value  score  bias    exp  N  Sequence Description
    ------- ------ -----    ------- ------ -----   ---- --  -------- -----------

   [No hits detected that satisfy reporting thresholds]


Domain annotation for each sequence (and alignments):

   [No targets detected that satisfy reporting thresholds]


Internal pipeline statistics summary:
-------------------------------------
Query model(s):                            1  (383 nodes)
Target sequences:                       8298  (2961450 residues searched)
Passed MSV filter:                       240  (0.0289226); expected 166.0 (0.02)
Passed bias filter:                      131  (0.0157869); expected 166.0 (0.02)
Passed Vit filter:                         3  (0.000361533); expected 8.3 (0.001)
Passed Fwd filter:                         0  (0); expected 0.1 (1e-05)
Initial search space (Z):               8298  [actual number of targets]
Domain search space  (domZ):               0  [number of targets reported over threshold]
# CPU time: 0.13u 0.00s 00:00:00.13 Elapsed: 00:00:00.09
# Mc/sec: 11863.55
//
Query:       KFCHMIOJ_03182  [L=500]
Description: Lysine--tRNA ligase
Scores for complete sequences (score includes all domains):
   --- full sequence ---   --- best 1 domain ---    -#dom-
    E-value  score  bias    E-value  score  bias    exp  N  Sequence                       Description
    ------- ------ -----    ------- ------ -----   ---- --  --------                       -----------
  ------ inclusion threshold ------
      0.051   11.3   0.1      0.075   10.8   0.1    1.1  1  tr|A0A2T5XJ03|A0A2T5XJ03_9CAUL  Poly(3-hydroxybutyrate) depolyme


Domain annotation for each sequence (and alignments):
>> tr|A0A2T5XJ03|A0A2T5XJ03_9CAUL  Poly(3-hydroxybutyrate) depolymerase OS=Asticcacaulis sp. CF398 OX=2135738 GN=C8K45_2
   #    score  bias  c-Evalue  i-Evalue hmmfrom  hmm to    alifrom  ali to    envfrom  env to     acc
 ---   ------ ----- --------- --------- ------- -------    ------- -------    ------- -------    ----
   1 ?   10.8   0.1   9.1e-06     0.075     273     331 ..     295     348 ..     286     371 .. 0.76

  Alignments for each domain:
  == domain 1  score: 10.8 bits;  conditional E-value: 9.1e-06
                  KFCHMIOJ_03182 273 lefyqayadyrdnmdlteelfrelaqlvlgstdvpygdkvfhfgepfvrlsvfdsilky 331
                                     lef   y +y   +dltee++ +   lv+    +p g+  +h g p vrl     +   
  tr|A0A2T5XJ03|A0A2T5XJ03_9CAUL 295 LEF---YDEYLSVLDLTEEFYLQTIDLVFQKFALPKGEL-IHHGRP-VRLDAVTDVALM 348
                                     455...55677889***********************86.577999.677665555444 PP


Internal pipeline statistics summary:
-------------------------------------
Query model(s):                            1  (500 nodes)
Target sequences:                       8298  (2961450 residues searched)
Passed MSV filter:                       386  (0.0465172); expected 166.0 (0.02)
Passed bias filter:                      350  (0.0421788); expected 166.0 (0.02)
Passed Vit filter:                        44  (0.00530248); expected 8.3 (0.001)
Passed Fwd filter:                         1  (0.000120511); expected 0.1 (1e-05)
Initial search space (Z):               8298  [actual number of targets]
Domain search space  (domZ):               1  [number of targets reported over threshold]
# CPU time: 0.23u 0.00s 00:00:00.23 Elapsed: 00:00:00.15
# Mc/sec: 9461.97
//
Query:       KFCHMIOJ_03214  [L=135]
Description: hypothetical protein
Scores for complete sequences (score includes all domains):
   --- full sequence ---   --- best 1 domain ---    -#dom-
    E-value  score  bias    E-value  score  bias    exp  N  Sequence Description
    ------- ------ -----    ------- ------ -----   ---- --  -------- -----------

   [No hits detected that satisfy reporting thresholds]


Domain annotation for each sequence (and alignments):

   [No targets detected that satisfy reporting thresholds]


Internal pipeline statistics summary:
-------------------------------------
Query model(s):                            1  (135 nodes)
Target sequences:                       8298  (2961450 residues searched)
Passed MSV filter:                       154  (0.0185587); expected 166.0 (0.02)
Passed bias filter:                      150  (0.0180766); expected 166.0 (0.02)
Passed Vit filter:                         3  (0.000361533); expected 8.3 (0.001)
Passed Fwd filter:                         0  (0); expected 0.1 (1e-05)
Initial search space (Z):               8298  [actual number of targets]
Domain search space  (domZ):               0  [number of targets reported over threshold]
# CPU time: 0.08u 0.00s 00:00:00.08 Elapsed: 00:00:00.04
# Mc/sec: 8353.10
//
Query:       KFCHMIOJ_03215  [L=116]
Description: 50S ribosomal protein L19
Scores for complete sequences (score includes all domains):
   --- full sequence ---   --- best 1 domain ---    -#dom-
    E-value  score  bias    E-value  score  bias    exp  N  Sequence Description
    ------- ------ -----    ------- ------ -----   ---- --  -------- -----------

   [No hits detected that satisfy reporting thresholds]


Domain annotation for each sequence (and alignments):

   [No targets detected that satisfy reporting thresholds]


Internal pipeline statistics summary:
-------------------------------------
Query model(s):                            1  (116 nodes)
Target sequences:                       8298  (2961450 residues searched)
Passed MSV filter:                       178  (0.021451); expected 166.0 (0.02)
Passed bias filter:                      174  (0.0209689); expected 166.0 (0.02)
Passed Vit filter:                         3  (0.000361533); expected 8.3 (0.001)
Passed Fwd filter:                         0  (0); expected 0.1 (1e-05)
Initial search space (Z):               8298  [actual number of targets]
Domain search space  (domZ):               0  [number of targets reported over threshold]
# CPU time: 0.06u 0.00s 00:00:00.06 Elapsed: 00:00:00.04
# Mc/sec: 7600.27
//
Query:       KFCHMIOJ_03216  [L=250]
Description: tRNA (guanine-N(1)-)-methyltransferase
Scores for complete sequences (score includes all domains):
   --- full sequence ---   --- best 1 domain ---    -#dom-
    E-value  score  bias    E-value  score  bias    exp  N  Sequence                       Description
    ------- ------ -----    ------- ------ -----   ---- --  --------                       -----------
  ------ inclusion threshold ------
      0.032   12.4   0.0       0.06   11.5   0.0    1.4  1  tr|A0A257DBU4|A0A257DBU4_9BURK  Poly(3-hydroxyalkanoate) depolym


Domain annotation for each sequence (and alignments):
>> tr|A0A257DBU4|A0A257DBU4_9BURK  Poly(3-hydroxyalkanoate) depolymerase OS=Burkholderiales bacterium PBB1 OX=2015563 GN
   #    score  bias  c-Evalue  i-Evalue hmmfrom  hmm to    alifrom  ali to    envfrom  env to     acc
 ---   ------ ----- --------- --------- ------- -------    ------- -------    ------- -------    ----
   1 ?   11.5   0.0   7.2e-06      0.06      67     103 ..     290     326 ..     266     335 .. 0.82

  Alignments for each domain:
  == domain 1  score: 11.5 bits;  conditional E-value: 7.2e-06
                  KFCHMIOJ_03216  67 ikpledalvsarqatgaaakviylspqgrkltqqavk 103
                                        l dal s   a gaa + + +spqgr+ t+   +
  tr|A0A257DBU4|A0A257DBU4_9BURK 290 AMALGDALDSGDSAAGAAVQELGMSPQGRRYTRTVYR 326
                                     45689*************************9987655 PP


Internal pipeline statistics summary:
-------------------------------------
Query model(s):                            1  (250 nodes)
Target sequences:                       8298  (2961450 residues searched)
Passed MSV filter:                       128  (0.0154254); expected 166.0 (0.02)
Passed bias filter:                      106  (0.0127742); expected 166.0 (0.02)
Passed Vit filter:                         6  (0.000723066); expected 8.3 (0.001)
Passed Fwd filter:                         1  (0.000120511); expected 0.1 (1e-05)
Initial search space (Z):               8298  [actual number of targets]
Domain search space  (domZ):               1  [number of targets reported over threshold]
# CPU time: 0.10u 0.00s 00:00:00.10 Elapsed: 00:00:00.07
# Mc/sec: 10484.29
//
Query:       KFCHMIOJ_03225  [L=67]
Description: hypothetical protein
Scores for complete sequences (score includes all domains):
   --- full sequence ---   --- best 1 domain ---    -#dom-
    E-value  score  bias    E-value  score  bias    exp  N  Sequence Description
    ------- ------ -----    ------- ------ -----   ---- --  -------- -----------

   [No hits detected that satisfy reporting thresholds]


Domain annotation for each sequence (and alignments):

   [No targets detected that satisfy reporting thresholds]


Internal pipeline statistics summary:
-------------------------------------
Query model(s):                            1  (67 nodes)
Target sequences:                       8298  (2961450 residues searched)
Passed MSV filter:                       176  (0.0212099); expected 166.0 (0.02)
Passed bias filter:                      154  (0.0185587); expected 166.0 (0.02)
Passed Vit filter:                         4  (0.000482044); expected 8.3 (0.001)
Passed Fwd filter:                         0  (0); expected 0.1 (1e-05)
Initial search space (Z):               8298  [actual number of targets]
Domain search space  (domZ):               0  [number of targets reported over threshold]
# CPU time: 0.06u 0.01s 00:00:00.06 Elapsed: 00:00:00.03
# Mc/sec: 5075.34
//
Query:       KFCHMIOJ_00325  [L=118]
Description: 50S ribosomal protein L20
Scores for complete sequences (score includes all domains):
   --- full sequence ---   --- best 1 domain ---    -#dom-
    E-value  score  bias    E-value  score  bias    exp  N  Sequence Description
    ------- ------ -----    ------- ------ -----   ---- --  -------- -----------

   [No hits detected that satisfy reporting thresholds]


Domain annotation for each sequence (and alignments):

   [No targets detected that satisfy reporting thresholds]


Internal pipeline statistics summary:
-------------------------------------
Query model(s):                            1  (118 nodes)
Target sequences:                       8298  (2961450 residues searched)
Passed MSV filter:                       186  (0.022415); expected 166.0 (0.02)
Passed bias filter:                      181  (0.0218125); expected 166.0 (0.02)
Passed Vit filter:                        15  (0.00180766); expected 8.3 (0.001)
Passed Fwd filter:                         0  (0); expected 0.1 (1e-05)
Initial search space (Z):               8298  [actual number of targets]
Domain search space  (domZ):               0  [number of targets reported over threshold]
# CPU time: 0.06u 0.00s 00:00:00.06 Elapsed: 00:00:00.04
# Mc/sec: 7465.19
//
Query:       KFCHMIOJ_00326  [L=64]
Description: 50S ribosomal protein L35
Scores for complete sequences (score includes all domains):
   --- full sequence ---   --- best 1 domain ---    -#dom-
    E-value  score  bias    E-value  score  bias    exp  N  Sequence Description
    ------- ------ -----    ------- ------ -----   ---- --  -------- -----------

   [No hits detected that satisfy reporting thresholds]


Domain annotation for each sequence (and alignments):

   [No targets detected that satisfy reporting thresholds]


Internal pipeline statistics summary:
-------------------------------------
Query model(s):                            1  (64 nodes)
Target sequences:                       8298  (2961450 residues searched)
Passed MSV filter:                        64  (0.0077127); expected 166.0 (0.02)
Passed bias filter:                       63  (0.00759219); expected 166.0 (0.02)
Passed Vit filter:                         2  (0.000241022); expected 8.3 (0.001)
Passed Fwd filter:                         0  (0); expected 0.1 (1e-05)
Initial search space (Z):               8298  [actual number of targets]
Domain search space  (domZ):               0  [number of targets reported over threshold]
# CPU time: 0.05u 0.00s 00:00:00.05 Elapsed: 00:00:00.03
# Mc/sec: 5365.77
//
Query:       KFCHMIOJ_03299  [L=361]
Description: tRNA/tmRNA (uracil-C(5))-methyltransferase
Scores for complete sequences (score includes all domains):
   --- full sequence ---   --- best 1 domain ---    -#dom-
    E-value  score  bias    E-value  score  bias    exp  N  Sequence Description
    ------- ------ -----    ------- ------ -----   ---- --  -------- -----------

   [No hits detected that satisfy reporting thresholds]


Domain annotation for each sequence (and alignments):

   [No targets detected that satisfy reporting thresholds]


Internal pipeline statistics summary:
-------------------------------------
Query model(s):                            1  (361 nodes)
Target sequences:                       8298  (2961450 residues searched)
Passed MSV filter:                       153  (0.0184382); expected 166.0 (0.02)
Passed bias filter:                      125  (0.0150639); expected 166.0 (0.02)
Passed Vit filter:                         7  (0.000843577); expected 8.3 (0.001)
Passed Fwd filter:                         0  (0); expected 0.1 (1e-05)
Initial search space (Z):               8298  [actual number of targets]
Domain search space  (domZ):               0  [number of targets reported over threshold]
# CPU time: 0.14u 0.00s 00:00:00.14 Elapsed: 00:00:00.08
# Mc/sec: 12002.37
//
Query:       KFCHMIOJ_00327  [L=183]
Description: Translation initiation factor IF-3
Scores for complete sequences (score includes all domains):
   --- full sequence ---   --- best 1 domain ---    -#dom-
    E-value  score  bias    E-value  score  bias    exp  N  Sequence Description
    ------- ------ -----    ------- ------ -----   ---- --  -------- -----------

   [No hits detected that satisfy reporting thresholds]


Domain annotation for each sequence (and alignments):

   [No targets detected that satisfy reporting thresholds]


Internal pipeline statistics summary:
-------------------------------------
Query model(s):                            1  (183 nodes)
Target sequences:                       8298  (2961450 residues searched)
Passed MSV filter:                        86  (0.0103639); expected 166.0 (0.02)
Passed bias filter:                       85  (0.0102434); expected 166.0 (0.02)
Passed Vit filter:                         3  (0.000361533); expected 8.3 (0.001)
Passed Fwd filter:                         0  (0); expected 0.1 (1e-05)
Initial search space (Z):               8298  [actual number of targets]
Domain search space  (domZ):               0  [number of targets reported over threshold]
# CPU time: 0.07u 0.00s 00:00:00.07 Elapsed: 00:00:00.05
# Mc/sec: 10285.96
//
Query:       KFCHMIOJ_00330  [L=70]
Description: Cold shock protein CapB
Scores for complete sequences (score includes all domains):
   --- full sequence ---   --- best 1 domain ---    -#dom-
    E-value  score  bias    E-value  score  bias    exp  N  Sequence Description
    ------- ------ -----    ------- ------ -----   ---- --  -------- -----------

   [No hits detected that satisfy reporting thresholds]


Domain annotation for each sequence (and alignments):

   [No targets detected that satisfy reporting thresholds]


Internal pipeline statistics summary:
-------------------------------------
Query model(s):                            1  (70 nodes)
Target sequences:                       8298  (2961450 residues searched)
Passed MSV filter:                       258  (0.0310918); expected 166.0 (0.02)
Passed bias filter:                      229  (0.027597); expected 166.0 (0.02)
Passed Vit filter:                        10  (0.00120511); expected 8.3 (0.001)
Passed Fwd filter:                         0  (0); expected 0.1 (1e-05)
Initial search space (Z):               8298  [actual number of targets]
Domain search space  (domZ):               0  [number of targets reported over threshold]
# CPU time: 0.07u 0.00s 00:00:00.07 Elapsed: 00:00:00.04
# Mc/sec: 4946.72
//
Query:       KFCHMIOJ_03386  [L=81]
Description: Molybdopterin synthase sulfur carrier subunit
Scores for complete sequences (score includes all domains):
   --- full sequence ---   --- best 1 domain ---    -#dom-
    E-value  score  bias    E-value  score  bias    exp  N  Sequence Description
    ------- ------ -----    ------- ------ -----   ---- --  -------- -----------

   [No hits detected that satisfy reporting thresholds]


Domain annotation for each sequence (and alignments):

   [No targets detected that satisfy reporting thresholds]


Internal pipeline statistics summary:
-------------------------------------
Query model(s):                            1  (81 nodes)
Target sequences:                       8298  (2961450 residues searched)
Passed MSV filter:                       139  (0.016751); expected 166.0 (0.02)
Passed bias filter:                      131  (0.0157869); expected 166.0 (0.02)
Passed Vit filter:                         3  (0.000361533); expected 8.3 (0.001)
Passed Fwd filter:                         0  (0); expected 0.1 (1e-05)
Initial search space (Z):               8298  [actual number of targets]
Domain search space  (domZ):               0  [number of targets reported over threshold]
# CPU time: 0.06u 0.00s 00:00:00.06 Elapsed: 00:00:00.04
# Mc/sec: 5917.52
//
Query:       KFCHMIOJ_03397  [L=111]
Description: Nucleoid-associated protein YbaB
Scores for complete sequences (score includes all domains):
   --- full sequence ---   --- best 1 domain ---    -#dom-
    E-value  score  bias    E-value  score  bias    exp  N  Sequence Description
    ------- ------ -----    ------- ------ -----   ---- --  -------- -----------

   [No hits detected that satisfy reporting thresholds]


Domain annotation for each sequence (and alignments):

   [No targets detected that satisfy reporting thresholds]


Internal pipeline statistics summary:
-------------------------------------
Query model(s):                            1  (111 nodes)
Target sequences:                       8298  (2961450 residues searched)
Passed MSV filter:                       251  (0.0302483); expected 166.0 (0.02)
Passed bias filter:                      235  (0.0283201); expected 166.0 (0.02)
Passed Vit filter:                         9  (0.0010846); expected 8.3 (0.001)
Passed Fwd filter:                         0  (0); expected 0.1 (1e-05)
Initial search space (Z):               8298  [actual number of targets]
Domain search space  (domZ):               0  [number of targets reported over threshold]
# CPU time: 0.06u 0.00s 00:00:00.06 Elapsed: 00:00:00.04
# Mc/sec: 7066.64
//
Query:       KFCHMIOJ_03437  [L=65]
Description: Copper chaperone CopZ
Scores for complete sequences (score includes all domains):
   --- full sequence ---   --- best 1 domain ---    -#dom-
    E-value  score  bias    E-value  score  bias    exp  N  Sequence                       Description
    ------- ------ -----    ------- ------ -----   ---- --  --------                       -----------
  ------ inclusion threshold ------
      0.045   13.4   0.3       0.17   11.6   0.0    2.1  2  tr|A0A1I2FD74|A0A1I2FD74_9RHOB  Phthalate 4,5-dioxygenase reduct
       0.33   10.7   2.4       0.56   10.0   0.1    2.5  3  tr|A0A1X6Y3A0|A0A1X6Y3A0_9RHOB  Phthalate 4,5-dioxygenase oxygen


Domain annotation for each sequence (and alignments):
>> tr|A0A1I2FD74|A0A1I2FD74_9RHOB  Phthalate 4,5-dioxygenase reductase subunit OS=Sulfitobacter brevis OX=74348 GN=SAMN0
   #    score  bias  c-Evalue  i-Evalue hmmfrom  hmm to    alifrom  ali to    envfrom  env to     acc
 ---   ------ ----- --------- --------- ------- -------    ------- -------    ------- -------    ----
   1 ?   11.6   0.0   4.2e-05      0.17      20      60 ..     220     257 ..     209     262 .. 0.88
   2 ?   -1.6   0.0      0.72     3e+03       6      17 ..     263     274 ..     258     286 .. 0.69

  Alignments for each domain:
  == domain 1  score: 11.6 bits;  conditional E-value: 4.2e-05
                  KFCHMIOJ_03437  20 ravqeqdaaarvevdlagkqvrvqselaqeqiltairdegy 60 
                                     + v+e d a +v+++ +gk vrv  +     il a+rd g 
  tr|A0A1I2FD74|A0A1I2FD74_9RHOB 220 EVVREDDTAFNVKLEKSGKTVRVPED---RSILEALRDAGI 257
                                     5799*******************976...5799*****996 PP

  == domain 2  score: -1.6 bits;  conditional E-value: 0.72
                  KFCHMIOJ_03437   6 vqgmtcghcvka 17 
                                      ++ tcg c   
  tr|A0A1I2FD74|A0A1I2FD74_9RHOB 263 CESGTCGTCKTR 274
                                     567799999644 PP

>> tr|A0A1X6Y3A0|A0A1X6Y3A0_9RHOB  Phthalate 4,5-dioxygenase oxygenase reductase subunit OS=Roseivivax jejudonensis OX=1
   #    score  bias  c-Evalue  i-Evalue hmmfrom  hmm to    alifrom  ali to    envfrom  env to     acc
 ---   ------ ----- --------- --------- ------- -------    ------- -------    ------- -------    ----
   1 ?   -2.6   0.0       1.4   5.9e+03      19      43 ..      69      94 ..      63      97 .. 0.56
   2 ?   10.0   0.1   0.00014      0.56      20      60 ..     220     257 ..     214     262 .. 0.88
   3 ?   -0.7   0.1      0.37   1.5e+03       5      26 ..     262     284 ..     258     291 .. 0.68

  Alignments for each domain:
  == domain 1  score: -2.6 bits;  conditional E-value: 1.4
                  KFCHMIOJ_03437 19 travqeqdaaarv.evdlagkqvrvq 43
                                     r  + +  +a + +    gk++rv+
  tr|A0A1X6Y3A0|A0A1X6Y3A0_9RHOB 69 KREAESRGGSASMhDEATEGKELRVE 94
                                    45555554444441333567888775 PP

  == domain 2  score: 10.0 bits;  conditional E-value: 0.00014
                  KFCHMIOJ_03437  20 ravqeqdaaarvevdlagkqvrvqselaqeqiltairdegy 60 
                                     + v+e d a +v ++ +gk v v  +     il a+rdeg 
  tr|A0A1X6Y3A0|A0A1X6Y3A0_9RHOB 220 EVVREDDKAFEVTLEKSGKTVTVPED---RSILEALRDEGV 257
                                     5799******************9876...67********96 PP

  == domain 3  score: -0.7 bits;  conditional E-value: 0.37
                  KFCHMIOJ_03437   5 nvqgmtcghc.vkavtravqeqd 26 
                                     + ++ tcg c  k ++  v  +d
  tr|A0A1X6Y3A0|A0A1X6Y3A0_9RHOB 262 SCESGTCGTCkTKLISGDVDHRD 284
                                     566779**993355665565555 PP


Internal pipeline statistics summary:
-------------------------------------
Query model(s):                            1  (65 nodes)
Target sequences:                       8298  (2961450 residues searched)
Passed MSV filter:                       286  (0.0344661); expected 166.0 (0.02)
Passed bias filter:                      241  (0.0290431); expected 166.0 (0.02)
Passed Vit filter:                        14  (0.00168715); expected 8.3 (0.001)
Passed Fwd filter:                         2  (0.000241022); expected 0.1 (1e-05)
Initial search space (Z):               8298  [actual number of targets]
Domain search space  (domZ):               2  [number of targets reported over threshold]
# CPU time: 0.07u 0.00s 00:00:00.07 Elapsed: 00:00:00.04
# Mc/sec: 4370.07
//
Query:       KFCHMIOJ_03456  [L=92]
Description: 30S ribosomal protein S20
Scores for complete sequences (score includes all domains):
   --- full sequence ---   --- best 1 domain ---    -#dom-
    E-value  score  bias    E-value  score  bias    exp  N  Sequence Description
    ------- ------ -----    ------- ------ -----   ---- --  -------- -----------

   [No hits detected that satisfy reporting thresholds]


Domain annotation for each sequence (and alignments):

   [No targets detected that satisfy reporting thresholds]


Internal pipeline statistics summary:
-------------------------------------
Query model(s):                            1  (92 nodes)
Target sequences:                       8298  (2961450 residues searched)
Passed MSV filter:                        72  (0.00867679); expected 166.0 (0.02)
Passed bias filter:                       66  (0.00795372); expected 166.0 (0.02)
Passed Vit filter:                         4  (0.000482044); expected 8.3 (0.001)
Passed Fwd filter:                         0  (0); expected 0.1 (1e-05)
Initial search space (Z):               8298  [actual number of targets]
Domain search space  (domZ):               0  [number of targets reported over threshold]
# CPU time: 0.05u 0.01s 00:00:00.06 Elapsed: 00:00:00.03
# Mc/sec: 6889.32
//
Query:       KFCHMIOJ_03466  [L=154]
Description: hypothetical protein
Scores for complete sequences (score includes all domains):
   --- full sequence ---   --- best 1 domain ---    -#dom-
    E-value  score  bias    E-value  score  bias    exp  N  Sequence Description
    ------- ------ -----    ------- ------ -----   ---- --  -------- -----------

   [No hits detected that satisfy reporting thresholds]


Domain annotation for each sequence (and alignments):

   [No targets detected that satisfy reporting thresholds]


Internal pipeline statistics summary:
-------------------------------------
Query model(s):                            1  (154 nodes)
Target sequences:                       8298  (2961450 residues searched)
Passed MSV filter:                       169  (0.0203664); expected 166.0 (0.02)
Passed bias filter:                      138  (0.0166305); expected 166.0 (0.02)
Passed Vit filter:                         6  (0.000723066); expected 8.3 (0.001)
Passed Fwd filter:                         0  (0); expected 0.1 (1e-05)
Initial search space (Z):               8298  [actual number of targets]
Domain search space  (domZ):               0  [number of targets reported over threshold]
# CPU time: 0.08u 0.00s 00:00:00.08 Elapsed: 00:00:00.05
# Mc/sec: 8950.25
//
Query:       KFCHMIOJ_00347  [L=427]
Description: Gamma-glutamylputrescine oxidoreductase
Scores for complete sequences (score includes all domains):
   --- full sequence ---   --- best 1 domain ---    -#dom-
    E-value  score  bias    E-value  score  bias    exp  N  Sequence Description
    ------- ------ -----    ------- ------ -----   ---- --  -------- -----------

   [No hits detected that satisfy reporting thresholds]


Domain annotation for each sequence (and alignments):

   [No targets detected that satisfy reporting thresholds]


Internal pipeline statistics summary:
-------------------------------------
Query model(s):                            1  (427 nodes)
Target sequences:                       8298  (2961450 residues searched)
Passed MSV filter:                       222  (0.0267534); expected 166.0 (0.02)
Passed bias filter:                      166  (0.0200048); expected 166.0 (0.02)
Passed Vit filter:                        24  (0.00289226); expected 8.3 (0.001)
Passed Fwd filter:                         0  (0); expected 0.1 (1e-05)
Initial search space (Z):               8298  [actual number of targets]
Domain search space  (domZ):               0  [number of targets reported over threshold]
# CPU time: 0.17u 0.00s 00:00:00.17 Elapsed: 00:00:00.11
# Mc/sec: 11224.25
//
Query:       KFCHMIOJ_03502  [L=603]
Description: hypothetical protein
Scores for complete sequences (score includes all domains):
   --- full sequence ---   --- best 1 domain ---    -#dom-
    E-value  score  bias    E-value  score  bias    exp  N  Sequence Description
    ------- ------ -----    ------- ------ -----   ---- --  -------- -----------

   [No hits detected that satisfy reporting thresholds]


Domain annotation for each sequence (and alignments):

   [No targets detected that satisfy reporting thresholds]


Internal pipeline statistics summary:
-------------------------------------
Query model(s):                            1  (603 nodes)
Target sequences:                       8298  (2961450 residues searched)
Passed MSV filter:                       138  (0.0166305); expected 166.0 (0.02)
Passed bias filter:                      131  (0.0157869); expected 166.0 (0.02)
Passed Vit filter:                        12  (0.00144613); expected 8.3 (0.001)
Passed Fwd filter:                         0  (0); expected 0.1 (1e-05)
Initial search space (Z):               8298  [actual number of targets]
Domain search space  (domZ):               0  [number of targets reported over threshold]
# CPU time: 0.20u 0.00s 00:00:00.20 Elapsed: 00:00:00.13
# Mc/sec: 12926.69
//
Query:       KFCHMIOJ_03504  [L=336]
Description: cGAMP-activated phospholipase
Scores for complete sequences (score includes all domains):
   --- full sequence ---   --- best 1 domain ---    -#dom-
    E-value  score  bias    E-value  score  bias    exp  N  Sequence Description
    ------- ------ -----    ------- ------ -----   ---- --  -------- -----------

   [No hits detected that satisfy reporting thresholds]


Domain annotation for each sequence (and alignments):

   [No targets detected that satisfy reporting thresholds]


Internal pipeline statistics summary:
-------------------------------------
Query model(s):                            1  (336 nodes)
Target sequences:                       8298  (2961450 residues searched)
Passed MSV filter:                       303  (0.0365148); expected 166.0 (0.02)
Passed bias filter:                      289  (0.0348277); expected 166.0 (0.02)
Passed Vit filter:                         5  (0.000602555); expected 8.3 (0.001)
Passed Fwd filter:                         0  (0); expected 0.1 (1e-05)
Initial search space (Z):               8298  [actual number of targets]
Domain search space  (domZ):               0  [number of targets reported over threshold]
# CPU time: 0.13u 0.00s 00:00:00.13 Elapsed: 00:00:00.09
# Mc/sec: 10178.32
//
Query:       KFCHMIOJ_03505  [L=398]
Description: hypothetical protein
Scores for complete sequences (score includes all domains):
   --- full sequence ---   --- best 1 domain ---    -#dom-
    E-value  score  bias    E-value  score  bias    exp  N  Sequence Description
    ------- ------ -----    ------- ------ -----   ---- --  -------- -----------

   [No hits detected that satisfy reporting thresholds]


Domain annotation for each sequence (and alignments):

   [No targets detected that satisfy reporting thresholds]


Internal pipeline statistics summary:
-------------------------------------
Query model(s):                            1  (398 nodes)
Target sequences:                       8298  (2961450 residues searched)
Passed MSV filter:                       210  (0.0253073); expected 166.0 (0.02)
Passed bias filter:                      180  (0.021692); expected 166.0 (0.02)
Passed Vit filter:                         9  (0.0010846); expected 8.3 (0.001)
Passed Fwd filter:                         0  (0); expected 0.1 (1e-05)
Initial search space (Z):               8298  [actual number of targets]
Domain search space  (domZ):               0  [number of targets reported over threshold]
# CPU time: 0.13u 0.00s 00:00:00.13 Elapsed: 00:00:00.10
# Mc/sec: 11521.82
//
Query:       KFCHMIOJ_03507  [L=153]
Description: hypothetical protein
Scores for complete sequences (score includes all domains):
   --- full sequence ---   --- best 1 domain ---    -#dom-
    E-value  score  bias    E-value  score  bias    exp  N  Sequence Description
    ------- ------ -----    ------- ------ -----   ---- --  -------- -----------

   [No hits detected that satisfy reporting thresholds]


Domain annotation for each sequence (and alignments):

   [No targets detected that satisfy reporting thresholds]


Internal pipeline statistics summary:
-------------------------------------
Query model(s):                            1  (153 nodes)
Target sequences:                       8298  (2961450 residues searched)
Passed MSV filter:                       212  (0.0255483); expected 166.0 (0.02)
Passed bias filter:                      182  (0.021933); expected 166.0 (0.02)
Passed Vit filter:                         7  (0.000843577); expected 8.3 (0.001)
Passed Fwd filter:                         0  (0); expected 0.1 (1e-05)
Initial search space (Z):               8298  [actual number of targets]
Domain search space  (domZ):               0  [number of targets reported over threshold]
# CPU time: 0.09u 0.00s 00:00:00.09 Elapsed: 00:00:00.05
# Mc/sec: 8507.58
//
Query:       KFCHMIOJ_00348  [L=225]
Description: hypothetical protein
Scores for complete sequences (score includes all domains):
   --- full sequence ---   --- best 1 domain ---    -#dom-
    E-value  score  bias    E-value  score  bias    exp  N  Sequence Description
    ------- ------ -----    ------- ------ -----   ---- --  -------- -----------

   [No hits detected that satisfy reporting thresholds]


Domain annotation for each sequence (and alignments):

   [No targets detected that satisfy reporting thresholds]


Internal pipeline statistics summary:
-------------------------------------
Query model(s):                            1  (225 nodes)
Target sequences:                       8298  (2961450 residues searched)
Passed MSV filter:                       296  (0.0356712); expected 166.0 (0.02)
Passed bias filter:                      179  (0.0215715); expected 166.0 (0.02)
Passed Vit filter:                        10  (0.00120511); expected 8.3 (0.001)
Passed Fwd filter:                         0  (0); expected 0.1 (1e-05)
Initial search space (Z):               8298  [actual number of targets]
Domain search space  (domZ):               0  [number of targets reported over threshold]
# CPU time: 0.11u 0.00s 00:00:00.11 Elapsed: 00:00:00.07
# Mc/sec: 9424.03
//
Query:       KFCHMIOJ_03515  [L=273]
Description: hypothetical protein
Scores for complete sequences (score includes all domains):
   --- full sequence ---   --- best 1 domain ---    -#dom-
    E-value  score  bias    E-value  score  bias    exp  N  Sequence                       Description
    ------- ------ -----    ------- ------ -----   ---- --  --------                       -----------
  ------ inclusion threshold ------
      0.052   12.4   0.2      0.081   11.8   0.2    1.2  1  tr|A0A2X1UJZ8|A0A2X1UJZ8_9BURK  Poly(3-hydroxybutyrate) depolyme


Domain annotation for each sequence (and alignments):
>> tr|A0A2X1UJZ8|A0A2X1UJZ8_9BURK  Poly(3-hydroxybutyrate) depolymerase OS=Oligella urethralis OX=90245 GN=NCTC11009_007
   #    score  bias  c-Evalue  i-Evalue hmmfrom  hmm to    alifrom  ali to    envfrom  env to     acc
 ---   ------ ----- --------- --------- ------- -------    ------- -------    ------- -------    ----
   1 ?   11.8   0.2   9.7e-06     0.081     134     209 ..     180     253 ..     161     264 .. 0.78

  Alignments for each domain:
  == domain 1  score: 11.8 bits;  conditional E-value: 9.7e-06
                  KFCHMIOJ_03515 134 vglvpgaisagiialslnygayls.eifragilgvargqreaalalgmrtpqifchiilpqamrviipptanqfism 209
                                     vgl  ga  agi+a ++    +    +    +lg+a   + a     mr pq+    il  am  + pp   q+ ++
  tr|A0A2X1UJZ8|A0A2X1UJZ8_9BURK 180 VGLSAGAAMAGILASNFPSQ-FAGlAMHSGPVLGLAYDAQSAV--STMRDPQVVSDSILAAAMDGFAPPQKLQLPTI 253
                                     89**********98755432.33303455669***99776554..369*********************98877655 PP


Internal pipeline statistics summary:
-------------------------------------
Query model(s):                            1  (273 nodes)
Target sequences:                       8298  (2961450 residues searched)
Passed MSV filter:                       218  (0.0262714); expected 166.0 (0.02)
Passed bias filter:                      135  (0.016269); expected 166.0 (0.02)
Passed Vit filter:                         4  (0.000482044); expected 8.3 (0.001)
Passed Fwd filter:                         1  (0.000120511); expected 0.1 (1e-05)
Initial search space (Z):               8298  [actual number of targets]
Domain search space  (domZ):               1  [number of targets reported over threshold]
# CPU time: 0.11u 0.00s 00:00:00.11 Elapsed: 00:00:00.07
# Mc/sec: 10597.76
//
Query:       KFCHMIOJ_03534  [L=230]
Description: tRNA (adenine(22)-N(1))-methyltransferase
Scores for complete sequences (score includes all domains):
   --- full sequence ---   --- best 1 domain ---    -#dom-
    E-value  score  bias    E-value  score  bias    exp  N  Sequence Description
    ------- ------ -----    ------- ------ -----   ---- --  -------- -----------

   [No hits detected that satisfy reporting thresholds]


Domain annotation for each sequence (and alignments):

   [No targets detected that satisfy reporting thresholds]


Internal pipeline statistics summary:
-------------------------------------
Query model(s):                            1  (230 nodes)
Target sequences:                       8298  (2961450 residues searched)
Passed MSV filter:                       258  (0.0310918); expected 166.0 (0.02)
Passed bias filter:                      220  (0.0265124); expected 166.0 (0.02)
Passed Vit filter:                        10  (0.00120511); expected 8.3 (0.001)
Passed Fwd filter:                         0  (0); expected 0.1 (1e-05)
Initial search space (Z):               8298  [actual number of targets]
Domain search space  (domZ):               0  [number of targets reported over threshold]
# CPU time: 0.11u 0.01s 00:00:00.12 Elapsed: 00:00:00.07
# Mc/sec: 9642.31
//
Query:       KFCHMIOJ_03535  [L=86]
Description: hypothetical protein
Scores for complete sequences (score includes all domains):
   --- full sequence ---   --- best 1 domain ---    -#dom-
    E-value  score  bias    E-value  score  bias    exp  N  Sequence Description
    ------- ------ -----    ------- ------ -----   ---- --  -------- -----------

   [No hits detected that satisfy reporting thresholds]


Domain annotation for each sequence (and alignments):

   [No targets detected that satisfy reporting thresholds]


Internal pipeline statistics summary:
-------------------------------------
Query model(s):                            1  (86 nodes)
Target sequences:                       8298  (2961450 residues searched)
Passed MSV filter:                       330  (0.0397686); expected 166.0 (0.02)
Passed bias filter:                      303  (0.0365148); expected 166.0 (0.02)
Passed Vit filter:                         9  (0.0010846); expected 8.3 (0.001)
Passed Fwd filter:                         0  (0); expected 0.1 (1e-05)
Initial search space (Z):               8298  [actual number of targets]
Domain search space  (domZ):               0  [number of targets reported over threshold]
# CPU time: 0.07u 0.00s 00:00:00.07 Elapsed: 00:00:00.04
# Mc/sec: 5599.74
//
Query:       KFCHMIOJ_03616  [L=339]
Description: HTH-type transcriptional regulator GntR
Scores for complete sequences (score includes all domains):
   --- full sequence ---   --- best 1 domain ---    -#dom-
    E-value  score  bias    E-value  score  bias    exp  N  Sequence Description
    ------- ------ -----    ------- ------ -----   ---- --  -------- -----------

   [No hits detected that satisfy reporting thresholds]


Domain annotation for each sequence (and alignments):

   [No targets detected that satisfy reporting thresholds]


Internal pipeline statistics summary:
-------------------------------------
Query model(s):                            1  (339 nodes)
Target sequences:                       8298  (2961450 residues searched)
Passed MSV filter:                       165  (0.0198843); expected 166.0 (0.02)
Passed bias filter:                      105  (0.0126537); expected 166.0 (0.02)
Passed Vit filter:                         7  (0.000843577); expected 8.3 (0.001)
Passed Fwd filter:                         0  (0); expected 0.1 (1e-05)
Initial search space (Z):               8298  [actual number of targets]
Domain search space  (domZ):               0  [number of targets reported over threshold]
# CPU time: 0.12u 0.00s 00:00:00.12 Elapsed: 00:00:00.08
# Mc/sec: 11787.27
//
Query:       KFCHMIOJ_03656  [L=429]
Description: Actin cross-linking toxin VgrG1
Scores for complete sequences (score includes all domains):
   --- full sequence ---   --- best 1 domain ---    -#dom-
    E-value  score  bias    E-value  score  bias    exp  N  Sequence Description
    ------- ------ -----    ------- ------ -----   ---- --  -------- -----------

   [No hits detected that satisfy reporting thresholds]


Domain annotation for each sequence (and alignments):

   [No targets detected that satisfy reporting thresholds]


Internal pipeline statistics summary:
-------------------------------------
Query model(s):                            1  (429 nodes)
Target sequences:                       8298  (2961450 residues searched)
Passed MSV filter:                       153  (0.0184382); expected 166.0 (0.02)
Passed bias filter:                      137  (0.01651); expected 166.0 (0.02)
Passed Vit filter:                         8  (0.000964088); expected 8.3 (0.001)
Passed Fwd filter:                         0  (0); expected 0.1 (1e-05)
Initial search space (Z):               8298  [actual number of targets]
Domain search space  (domZ):               0  [number of targets reported over threshold]
# CPU time: 0.16u 0.00s 00:00:00.16 Elapsed: 00:00:00.10
# Mc/sec: 12326.61
//
Query:       KFCHMIOJ_03661  [L=85]
Description: hypothetical protein
Scores for complete sequences (score includes all domains):
   --- full sequence ---   --- best 1 domain ---    -#dom-
    E-value  score  bias    E-value  score  bias    exp  N  Sequence Description
    ------- ------ -----    ------- ------ -----   ---- --  -------- -----------

   [No hits detected that satisfy reporting thresholds]


Domain annotation for each sequence (and alignments):

   [No targets detected that satisfy reporting thresholds]


Internal pipeline statistics summary:
-------------------------------------
Query model(s):                            1  (85 nodes)
Target sequences:                       8298  (2961450 residues searched)
Passed MSV filter:                       262  (0.0315739); expected 166.0 (0.02)
Passed bias filter:                      143  (0.0172331); expected 166.0 (0.02)
Passed Vit filter:                         8  (0.000964088); expected 8.3 (0.001)
Passed Fwd filter:                         0  (0); expected 0.1 (1e-05)
Initial search space (Z):               8298  [actual number of targets]
Domain search space  (domZ):               0  [number of targets reported over threshold]
# CPU time: 0.06u 0.00s 00:00:00.06 Elapsed: 00:00:00.04
# Mc/sec: 5984.40
//
Query:       KFCHMIOJ_03683  [L=142]
Description: Acetyltransferase
Scores for complete sequences (score includes all domains):
   --- full sequence ---   --- best 1 domain ---    -#dom-
    E-value  score  bias    E-value  score  bias    exp  N  Sequence Description
    ------- ------ -----    ------- ------ -----   ---- --  -------- -----------

   [No hits detected that satisfy reporting thresholds]


Domain annotation for each sequence (and alignments):

   [No targets detected that satisfy reporting thresholds]


Internal pipeline statistics summary:
-------------------------------------
Query model(s):                            1  (142 nodes)
Target sequences:                       8298  (2961450 residues searched)
Passed MSV filter:                       185  (0.0222945); expected 166.0 (0.02)
Passed bias filter:                      119  (0.0143408); expected 166.0 (0.02)
Passed Vit filter:                         9  (0.0010846); expected 8.3 (0.001)
Passed Fwd filter:                         0  (0); expected 0.1 (1e-05)
Initial search space (Z):               8298  [actual number of targets]
Domain search space  (domZ):               0  [number of targets reported over threshold]
# CPU time: 0.07u 0.00s 00:00:00.07 Elapsed: 00:00:00.04
# Mc/sec: 8633.30
//
Query:       KFCHMIOJ_03684  [L=388]
Description: 50S ribosomal protein L16 3-hydroxylase
Scores for complete sequences (score includes all domains):
   --- full sequence ---   --- best 1 domain ---    -#dom-
    E-value  score  bias    E-value  score  bias    exp  N  Sequence Description
    ------- ------ -----    ------- ------ -----   ---- --  -------- -----------

   [No hits detected that satisfy reporting thresholds]


Domain annotation for each sequence (and alignments):

   [No targets detected that satisfy reporting thresholds]


Internal pipeline statistics summary:
-------------------------------------
Query model(s):                            1  (388 nodes)
Target sequences:                       8298  (2961450 residues searched)
Passed MSV filter:                       317  (0.038202); expected 166.0 (0.02)
Passed bias filter:                      260  (0.0313329); expected 166.0 (0.02)
Passed Vit filter:                         9  (0.0010846); expected 8.3 (0.001)
Passed Fwd filter:                         0  (0); expected 0.1 (1e-05)
Initial search space (Z):               8298  [actual number of targets]
Domain search space  (domZ):               0  [number of targets reported over threshold]
# CPU time: 0.14u 0.00s 00:00:00.14 Elapsed: 00:00:00.11
# Mc/sec: 10382.97
//
Query:       KFCHMIOJ_03685  [L=456]
Description: Adenylosuccinate lyase
Scores for complete sequences (score includes all domains):
   --- full sequence ---   --- best 1 domain ---    -#dom-
    E-value  score  bias    E-value  score  bias    exp  N  Sequence               Description
    ------- ------ -----    ------- ------ -----   ---- --  --------               -----------
    2.1e-11   42.3   0.3    2.5e-11   42.0   0.3    1.1  1  tr|Q3MNP2|Q3MNP2_TERSD  Beta-carboxy-cis,cis-muconate cyclois


Domain annotation for each sequence (and alignments):
>> tr|Q3MNP2|Q3MNP2_TERSD  Beta-carboxy-cis,cis-muconate cycloisomerase OS=Terrabacter sp. (strain DBF63) OX=150395 GN=p
   #    score  bias  c-Evalue  i-Evalue hmmfrom  hmm to    alifrom  ali to    envfrom  env to     acc
 ---   ------ ----- --------- --------- ------- -------    ------- -------    ------- -------    ----
   1 !   42.0   0.3   3.1e-15   2.5e-11      31     306 ..      22     284 ..      10     365 .. 0.77

  Alignments for each domain:
  == domain 1  score: 42.0 bits;  conditional E-value: 3.1e-15
          KFCHMIOJ_03685  31 glirfralvevrwlqrlaahpqigevpafsaeanalldslatdfklehaervkeierttnhdvkaieyllkeqaaklpelakvsefi 117
                             +l+     vev wl+ la   ++g v +   +    +  +  d++++ a    e e   n  v  +  l++e      + a+    +
  tr|Q3MNP2|Q3MNP2_TERSD  22 ALVGAMLQVEVAWLRALA---RVGAVDS---DLAGQVAKVTQDWEVDMAALAAESEAAGNAVVPLVR-LFQEAVG--QDAAR---VV 96 
                             566666779999999887...5776655...44455667899*************999988776654.5555444..45555...59 PP

          KFCHMIOJ_03685 118 hfactsedinnlshalmlragrdevllplmrqvadairalahahaevpmlsrthgqpaspttlgkelanvvyrlerqiaqvaavpll 204
                             h   ts+d+ + +  l+ r +   +    +   + a+ ala  h    m+ rt  q a p t+g + a  +  +   +aqv    +l
  tr|Q3MNP2|Q3MNP2_TERSD  97 HRGLTSQDVVDTALVLLARDALVRMG-DDLAATSRALAALAGRHRSTLMVGRTLTQHAVPITFGLKAAQWLAGVLDAVAQVD--DIL 180
                             *********87655554443332222.34556778999999****************************9999999999997..579 PP

          KFCHMIOJ_03685 205 gkingavgnynahlsaysqidwee..narafiedelglqfnpyttqiephdyiaelfdaiarfntil..idfdrdvwgyislgyfkq 287
                             g +    g     l+   ++  e    araf  del+l +         +  i  +  a+      l  +  d    +   +g +++
  tr|Q3MNP2|Q3MNP2_TERSD 181 GTLPVQCGGAAGTLALVGELTDEPlaAARAF-ADELALDWP-GVPWHTNRSVITRIGSAVVSTCDALgvVAADVSTLSRPEIGELRE 265
                             9999999999999999999987762145676.699***985.333444567788888887665444411566777788899****** PP

          KFCHMIOJ_03685 288 ktvageigsstmphkvnpi 306
                              tvag  gsstmphk np+
  tr|Q3MNP2|Q3MNP2_TERSD 266 GTVAGRGGSSTMPHKRNPV 284
                             ******************8 PP


Internal pipeline statistics summary:
-------------------------------------
Query model(s):                            1  (456 nodes)
Target sequences:                       8298  (2961450 residues searched)
Passed MSV filter:                       144  (0.0173536); expected 166.0 (0.02)
Passed bias filter:                      114  (0.0137383); expected 166.0 (0.02)
Passed Vit filter:                         3  (0.000361533); expected 8.3 (0.001)
Passed Fwd filter:                         1  (0.000120511); expected 0.1 (1e-05)
Initial search space (Z):               8298  [actual number of targets]
Domain search space  (domZ):               1  [number of targets reported over threshold]
# CPU time: 0.16u 0.01s 00:00:00.17 Elapsed: 00:00:00.11
# Mc/sec: 12083.38
//
Query:       KFCHMIOJ_03688  [L=146]
Description: Phosphatase NudJ
Scores for complete sequences (score includes all domains):
   --- full sequence ---   --- best 1 domain ---    -#dom-
    E-value  score  bias    E-value  score  bias    exp  N  Sequence Description
    ------- ------ -----    ------- ------ -----   ---- --  -------- -----------

   [No hits detected that satisfy reporting thresholds]


Domain annotation for each sequence (and alignments):

   [No targets detected that satisfy reporting thresholds]


Internal pipeline statistics summary:
-------------------------------------
Query model(s):                            1  (146 nodes)
Target sequences:                       8298  (2961450 residues searched)
Passed MSV filter:                       186  (0.022415); expected 166.0 (0.02)
Passed bias filter:                      149  (0.0179561); expected 166.0 (0.02)
Passed Vit filter:                        11  (0.00132562); expected 8.3 (0.001)
Passed Fwd filter:                         0  (0); expected 0.1 (1e-05)
Initial search space (Z):               8298  [actual number of targets]
Domain search space  (domZ):               0  [number of targets reported over threshold]
# CPU time: 0.08u 0.00s 00:00:00.08 Elapsed: 00:00:00.05
# Mc/sec: 8363.17
//
Query:       KFCHMIOJ_03694  [L=72]
Description: Translation initiation factor IF-1
Scores for complete sequences (score includes all domains):
   --- full sequence ---   --- best 1 domain ---    -#dom-
    E-value  score  bias    E-value  score  bias    exp  N  Sequence Description
    ------- ------ -----    ------- ------ -----   ---- --  -------- -----------

   [No hits detected that satisfy reporting thresholds]


Domain annotation for each sequence (and alignments):

   [No targets detected that satisfy reporting thresholds]


Internal pipeline statistics summary:
-------------------------------------
Query model(s):                            1  (72 nodes)
Target sequences:                       8298  (2961450 residues searched)
Passed MSV filter:                       229  (0.027597); expected 166.0 (0.02)
Passed bias filter:                      223  (0.0268739); expected 166.0 (0.02)
Passed Vit filter:                         7  (0.000843577); expected 8.3 (0.001)
Passed Fwd filter:                         0  (0); expected 0.1 (1e-05)
Initial search space (Z):               8298  [actual number of targets]
Domain search space  (domZ):               0  [number of targets reported over threshold]
# CPU time: 0.06u 0.00s 00:00:00.06 Elapsed: 00:00:00.04
# Mc/sec: 5181.78
//
Query:       KFCHMIOJ_03702  [L=463]
Description: Siroheme synthase
Scores for complete sequences (score includes all domains):
   --- full sequence ---   --- best 1 domain ---    -#dom-
    E-value  score  bias    E-value  score  bias    exp  N  Sequence Description
    ------- ------ -----    ------- ------ -----   ---- --  -------- -----------

   [No hits detected that satisfy reporting thresholds]


Domain annotation for each sequence (and alignments):

   [No targets detected that satisfy reporting thresholds]


Internal pipeline statistics summary:
-------------------------------------
Query model(s):                            1  (463 nodes)
Target sequences:                       8298  (2961450 residues searched)
Passed MSV filter:                       486  (0.0585683); expected 166.0 (0.02)
Passed bias filter:                      318  (0.0383225); expected 166.0 (0.02)
Passed Vit filter:                         1  (0.000120511); expected 8.3 (0.001)
Passed Fwd filter:                         0  (0); expected 0.1 (1e-05)
Initial search space (Z):               8298  [actual number of targets]
Domain search space  (domZ):               0  [number of targets reported over threshold]
# CPU time: 0.19u 0.00s 00:00:00.19 Elapsed: 00:00:00.12
# Mc/sec: 11257.42
//
Query:       KFCHMIOJ_03709  [L=459]
Description: Xanthine permease XanP
Scores for complete sequences (score includes all domains):
   --- full sequence ---   --- best 1 domain ---    -#dom-
    E-value  score  bias    E-value  score  bias    exp  N  Sequence Description
    ------- ------ -----    ------- ------ -----   ---- --  -------- -----------

   [No hits detected that satisfy reporting thresholds]


Domain annotation for each sequence (and alignments):

   [No targets detected that satisfy reporting thresholds]


Internal pipeline statistics summary:
-------------------------------------
Query model(s):                            1  (459 nodes)
Target sequences:                       8298  (2961450 residues searched)
Passed MSV filter:                       241  (0.0290431); expected 166.0 (0.02)
Passed bias filter:                      105  (0.0126537); expected 166.0 (0.02)
Passed Vit filter:                         0  (0); expected 8.3 (0.001)
Passed Fwd filter:                         0  (0); expected 0.1 (1e-05)
Initial search space (Z):               8298  [actual number of targets]
Domain search space  (domZ):               0  [number of targets reported over threshold]
# CPU time: 0.16u 0.00s 00:00:00.16 Elapsed: 00:00:00.10
# Mc/sec: 12419.33
//
Query:       KFCHMIOJ_03738  [L=47]
Description: hypothetical protein
Scores for complete sequences (score includes all domains):
   --- full sequence ---   --- best 1 domain ---    -#dom-
    E-value  score  bias    E-value  score  bias    exp  N  Sequence Description
    ------- ------ -----    ------- ------ -----   ---- --  -------- -----------

   [No hits detected that satisfy reporting thresholds]


Domain annotation for each sequence (and alignments):

   [No targets detected that satisfy reporting thresholds]


Internal pipeline statistics summary:
-------------------------------------
Query model(s):                            1  (47 nodes)
Target sequences:                       8298  (2961450 residues searched)
Passed MSV filter:                       246  (0.0296457); expected 166.0 (0.02)
Passed bias filter:                      181  (0.0218125); expected 166.0 (0.02)
Passed Vit filter:                         7  (0.000843577); expected 8.3 (0.001)
Passed Fwd filter:                         0  (0); expected 0.1 (1e-05)
Initial search space (Z):               8298  [actual number of targets]
Domain search space  (domZ):               0  [number of targets reported over threshold]
# CPU time: 0.06u 0.00s 00:00:00.06 Elapsed: 00:00:00.03
# Mc/sec: 3764.73
//
Query:       KFCHMIOJ_03740  [L=264]
Description: hypothetical protein
Scores for complete sequences (score includes all domains):
   --- full sequence ---   --- best 1 domain ---    -#dom-
    E-value  score  bias    E-value  score  bias    exp  N  Sequence Description
    ------- ------ -----    ------- ------ -----   ---- --  -------- -----------

   [No hits detected that satisfy reporting thresholds]


Domain annotation for each sequence (and alignments):

   [No targets detected that satisfy reporting thresholds]


Internal pipeline statistics summary:
-------------------------------------
Query model(s):                            1  (264 nodes)
Target sequences:                       8298  (2961450 residues searched)
Passed MSV filter:                       162  (0.0195228); expected 166.0 (0.02)
Passed bias filter:                       83  (0.0100024); expected 166.0 (0.02)
Passed Vit filter:                         0  (0); expected 8.3 (0.001)
Passed Fwd filter:                         0  (0); expected 0.1 (1e-05)
Initial search space (Z):               8298  [actual number of targets]
Domain search space  (domZ):               0  [number of targets reported over threshold]
# CPU time: 0.10u 0.00s 00:00:00.10 Elapsed: 00:00:00.06
# Mc/sec: 11180.98
//
Query:       KFCHMIOJ_03743  [L=252]
Description: Thiol:disulfide interchange protein DsbG
Scores for complete sequences (score includes all domains):
   --- full sequence ---   --- best 1 domain ---    -#dom-
    E-value  score  bias    E-value  score  bias    exp  N  Sequence Description
    ------- ------ -----    ------- ------ -----   ---- --  -------- -----------

   [No hits detected that satisfy reporting thresholds]


Domain annotation for each sequence (and alignments):

   [No targets detected that satisfy reporting thresholds]


Internal pipeline statistics summary:
-------------------------------------
Query model(s):                            1  (252 nodes)
Target sequences:                       8298  (2961450 residues searched)
Passed MSV filter:                       191  (0.0230176); expected 166.0 (0.02)
Passed bias filter:                      162  (0.0195228); expected 166.0 (0.02)
Passed Vit filter:                        11  (0.00132562); expected 8.3 (0.001)
Passed Fwd filter:                         0  (0); expected 0.1 (1e-05)
Initial search space (Z):               8298  [actual number of targets]
Domain search space  (domZ):               0  [number of targets reported over threshold]
# CPU time: 0.11u 0.00s 00:00:00.11 Elapsed: 00:00:00.07
# Mc/sec: 10070.32
//
Query:       KFCHMIOJ_03753  [L=440]
Description: Sensor protein QseC
Scores for complete sequences (score includes all domains):
   --- full sequence ---   --- best 1 domain ---    -#dom-
    E-value  score  bias    E-value  score  bias    exp  N  Sequence Description
    ------- ------ -----    ------- ------ -----   ---- --  -------- -----------

   [No hits detected that satisfy reporting thresholds]


Domain annotation for each sequence (and alignments):

   [No targets detected that satisfy reporting thresholds]


Internal pipeline statistics summary:
-------------------------------------
Query model(s):                            1  (440 nodes)
Target sequences:                       8298  (2961450 residues searched)
Passed MSV filter:                       318  (0.0383225); expected 166.0 (0.02)
Passed bias filter:                      191  (0.0230176); expected 166.0 (0.02)
Passed Vit filter:                         5  (0.000602555); expected 8.3 (0.001)
Passed Fwd filter:                         0  (0); expected 0.1 (1e-05)
Initial search space (Z):               8298  [actual number of targets]
Domain search space  (domZ):               0  [number of targets reported over threshold]
# CPU time: 0.16u 0.00s 00:00:00.16 Elapsed: 00:00:00.10
# Mc/sec: 11891.19
//
Query:       KFCHMIOJ_03758  [L=3027]
Description: Linear gramicidin synthase subunit B
Scores for complete sequences (score includes all domains):
   --- full sequence ---   --- best 1 domain ---    -#dom-
    E-value  score  bias    E-value  score  bias    exp  N  Sequence Description
    ------- ------ -----    ------- ------ -----   ---- --  -------- -----------

   [No hits detected that satisfy reporting thresholds]


Domain annotation for each sequence (and alignments):

   [No targets detected that satisfy reporting thresholds]


Internal pipeline statistics summary:
-------------------------------------
Query model(s):                            1  (3027 nodes)
Target sequences:                       8298  (2961450 residues searched)
Passed MSV filter:                       204  (0.0245842); expected 166.0 (0.02)
Passed bias filter:                       88  (0.010605); expected 166.0 (0.02)
Passed Vit filter:                         4  (0.000482044); expected 8.3 (0.001)
Passed Fwd filter:                         0  (0); expected 0.1 (1e-05)
Initial search space (Z):               8298  [actual number of targets]
Domain search space  (domZ):               0  [number of targets reported over threshold]
# CPU time: 0.92u 0.01s 00:00:00.93 Elapsed: 00:00:00.60
# Mc/sec: 14887.93
//
Query:       KFCHMIOJ_03759  [L=317]
Description: Carboxylesterase NlhH
Scores for complete sequences (score includes all domains):
   --- full sequence ---   --- best 1 domain ---    -#dom-
    E-value  score  bias    E-value  score  bias    exp  N  Sequence                       Description
    ------- ------ -----    ------- ------ -----   ---- --  --------                       -----------
    9.1e-10   36.9   1.3    1.4e-09   36.3   1.3    1.2  1  tr|A0A0M7CPQ9|A0A0M7CPQ9_9BURK  Poly(3-hydroxybutyrate) depolyme
    4.3e-09   34.7   0.1    5.8e-09   34.2   0.1    1.2  1  tr|A0A1C3GNF6|A0A1C3GNF6_9PSED  Poly(3-hydroxybutyrate) depolyme
    3.2e-07   28.5   0.1      4e-07   28.2   0.1    1.1  1  tr|A0A174M5S8|A0A174M5S8_9FIRM  Poly(3-hydroxybutyrate) depolyme
    7.3e-06   24.1   3.7    7.3e-06   24.1   3.7    1.6  1  tr|A4JSX9|A4JSX9_BURVG          Poly(3-hydroxybutyrate) depolyme
    4.5e-05   21.5   2.6    4.5e-05   21.5   2.6    2.1  2  tr|I2DZZ4|I2DZZ4_9BURK          Poly(3-hydroxybutyrate) depolyme
    9.9e-05   20.3   2.2    0.00017   19.5   2.2    1.3  1  tr|A2WID7|A2WID7_9BURK          Poly(3-hydroxybutyrate) depolyme
    0.00012   20.0   1.4      0.019   12.8   0.1    2.3  2  tr|A0A0K8NV75|A0A0K8NV75_IDESA  Poly(3-hydroxybutyrate) depolyme
    0.00014   19.9   3.7    0.00017   19.6   3.2    1.4  1  tr|A0A2X1FLX8|A0A2X1FLX8_9BURK  Poly(3-hydroxybutyrate) depolyme
    0.00027   18.9   3.7    0.00028   18.8   3.1    1.4  1  tr|A0A2N9CSU2|A0A2N9CSU2_9BURK  Poly(3-hydroxybutyrate) depolyme
    0.00027   18.9   3.1    0.00041   18.3   3.1    1.2  1  tr|A0A0H3KQN7|A0A0H3KQN7_BURM1  Poly(3-hydroxybutyrate) depolyme
    0.00031   18.7   0.1    0.00051   18.0   0.1    1.3  1  tr|F7SLA1|F7SLA1_9GAMM          Poly(3-hydroxybutyrate) depolyme
    0.00035   18.5   1.1    0.00053   17.9   1.1    1.3  1  tr|A0A1L3I757|A0A1L3I757_9RHOB  Poly(3-hydroxybutyrate) depolyme
    0.00045   18.2   0.8    0.00061   17.7   0.8    1.1  1  tr|A0A0A0HPB6|A0A0A0HPB6_9RHOB  Poly(3-hydroxybutyrate) depolyme
    0.00046   18.1   2.3    0.00074   17.5   2.3    1.4  1  tr|B1FJH9|B1FJH9_9BURK          Poly(3-hydroxybutyrate) depolyme
    0.00062   17.7   3.1    0.00097   17.1   3.1    1.3  1  tr|Q0B201|Q0B201_BURCM          Poly(3-hydroxybutyrate) depolyme
      0.001   17.0   3.8     0.0011   16.8   3.0    1.5  1  tr|V5C0X4|V5C0X4_9BURK          Poly(3-hydroxybutyrate) depolyme
     0.0011   17.0   4.1     0.0014   16.6   3.6    1.4  1  tr|A0A0H2Y0H9|A0A0H2Y0H9_BURCA  Poly(3-hydroxybutyrate) depolyme
     0.0011   16.9   4.0     0.0016   16.3   4.0    1.2  1  tr|A0A0M7EFK1|A0A0M7EFK1_9BURK  Poly(3-hydroxybutyrate) depolyme
     0.0014   16.6   0.1       0.02   12.8   0.0    2.5  2  tr|A0A2W1EWD2|A0A2W1EWD2_9PLEO  LpqC, Poly(3-hydroxybutyrate) de
     0.0014   16.5   0.7     0.0035   15.3   0.7    1.6  1  tr|A0A318XE31|A0A318XE31_9BRAD  Poly(3-hydroxybutyrate) depolyme
     0.0018   16.2   3.1     0.0026   15.7   3.1    1.2  1  tr|A0A0M7C2G7|A0A0M7C2G7_ALCXX  Poly(3-hydroxybutyrate) depolyme
     0.0023   15.8   2.8     0.0035   15.2   2.8    1.3  1  tr|Q39MQ1|Q39MQ1_BURL3          Poly(3-hydroxybutyrate) depolyme
     0.0026   15.7   0.2      0.019   12.8   0.2    2.0  1  tr|A0A174UEP2|A0A174UEP2_9FIRM  Poly(3-hydroxybutyrate) depolyme
     0.0034   15.3   2.5     0.0051   14.7   2.5    1.2  1  tr|A0A0D6I654|A0A0D6I654_ALCXX  Poly(3-hydroxybutyrate) depolyme
     0.0034   15.3   0.2     0.0076   14.1   0.2    1.4  1  tr|A0A0D6EC62|A0A0D6EC62_9GAMM  Poly(3-hydroxyalkanoate) depolym
     0.0035   15.2   0.5     0.0085   14.0   0.3    1.7  1  tr|C1DPT0|C1DPT0_AZOVD          Esterase, poly(3-hydroxybutyrate
     0.0035   15.2   0.5     0.0085   14.0   0.3    1.7  1  tr|M9YQ09|M9YQ09_AZOVI          Esterase, poly(3-hydroxybutyrate
     0.0036   15.2   0.2      0.027   12.3   0.1    2.0  2  tr|A0A0C4WHU5|A0A0C4WHU5_9GAMM  Poly(3-hydroxybutyrate) depolyme
     0.0042   15.0   0.1     0.0058   14.5   0.1    1.2  1  tr|A0A2N3SCQ6|A0A2N3SCQ6_9ACTN  Poly(3-hydroxybutyrate) depolyme
     0.0045   14.9   3.3     0.0079   14.1   3.3    1.3  1  tr|A0A0M7G856|A0A0M7G856_9BURK  Poly(3-hydroxybutyrate) depolyme
     0.0051   14.7   3.2     0.0085   14.0   3.2    1.4  1  tr|B1Z3V5|B1Z3V5_BURA4          Poly(3-hydroxybutyrate) depolyme
     0.0053   14.7   3.4      0.016   13.1   3.4    1.7  1  tr|A0A0M7EQM8|A0A0M7EQM8_9BURK  Poly(3-hydroxybutyrate) depolyme
     0.0053   14.6   0.3     0.0077   14.1   0.3    1.2  1  tr|A0A0A0HQM3|A0A0A0HQM3_9RHOB  Poly(3-hydroxybutyrate) depolyme
     0.0056   14.6   0.0      0.008   14.1   0.0    1.2  1  tr|A0A1R3TLS4|A0A1R3TLS4_9RHIZ  Poly(3-hydroxybutyrate) depolyme
     0.0065   14.4   0.0     0.0095   13.8   0.0    1.2  1  tr|A0A1R3TKH8|A0A1R3TKH8_9RHIZ  Poly(3-hydroxybutyrate) depolyme
     0.0083   14.0   0.1      0.095   10.5   0.0    2.4  2  tr|A0A2W1EKP1|A0A2W1EKP1_9PLEO  LpqC, Poly(3-hydroxybutyrate) de
     0.0083   14.0   0.1      0.095   10.5   0.0    2.4  2  tr|B2VS36|B2VS36_PYRTR          Poly(3-hydroxybutyrate) depolyme
     0.0084   14.0   1.0      0.013   13.3   1.0    1.4  1  tr|G8RVY2|G8RVY2_MYCRN          Poly(3-hydroxybutyrate) depolyme
     0.0084   14.0   0.9      0.014   13.3   0.9    1.5  1  tr|I4BP54|I4BP54_MYCCN          Poly(3-hydroxybutyrate) depolyme
  ------ inclusion threshold ------
       0.01   13.7   1.8       0.12   10.2   1.7    2.1  1  tr|R4X3U1|R4X3U1_9BURK          Esterase poly(3-hydroxybutyrate)
      0.012   13.4   0.1      0.023   12.6   0.1    1.4  1  tr|G2LDP7|G2LDP7_CHLTF          Poly(3-hydroxybutyrate) depolyme
      0.014   13.3   0.1       0.14   10.0   0.0    2.4  2  tr|A0A2W1G2H5|A0A2W1G2H5_9PLEO  LpqC, Poly(3-hydroxybutyrate) de
      0.017   13.0   0.2       0.17    9.7   0.0    2.4  2  tr|A0A2W1GYW5|A0A2W1GYW5_9PLEO  Amidase domain containing protei
      0.018   12.9   2.4      0.037   11.9   2.4    1.5  1  tr|U2G0S8|U2G0S8_9BURK          Poly(3-hydroxybutyrate) depolyme
       0.02   12.7   0.0      0.031   12.1   0.0    1.3  1  tr|B3EHB8|B3EHB8_CHLL2          Poly(3-hydroxybutyrate) depolyme
      0.021   12.7   0.4      0.079   10.8   0.3    1.9  1  tr|A0A1J5CFK1|A0A1J5CFK1_9BURK  Poly(3-hydroxyalkanoate) depolym
      0.021   12.7   0.4      0.079   10.8   0.3    1.9  1  tr|A0A2M8BLC2|A0A2M8BLC2_9BURK  Poly(3-hydroxyalkanoate) depolym
      0.023   12.5   2.3       0.05   11.5   2.2    1.6  1  tr|L0IVM4|L0IVM4_9MYCO          Poly(3-hydroxybutyrate) depolyme
      0.023   12.5   2.3      0.062   11.1   0.9    2.3  2  tr|A0A0C4WJH2|A0A0C4WJH2_9GAMM  Esterase, poly(3-hydroxybutyrate
      0.024   12.5   0.1      0.061   11.2   0.0    1.8  2  tr|A0A2N0C3P3|A0A2N0C3P3_9LEPT  Poly(3-hydroxybutyrate) depolyme
      0.025   12.4   0.0      0.041   11.7   0.0    1.2  1  tr|A0A2N0AGU7|A0A2N0AGU7_9LEPT  Poly(3-hydroxybutyrate) depolyme
      0.028   12.3   0.5        1.7    6.4   0.1    2.2  2  tr|A0A0L0MC06|A0A0L0MC06_9BURK  Poly(3-hydroxybutyrate) depolyme
       0.03   12.2   2.8      0.056   11.3   2.2    1.8  2  tr|A0A100X084|A0A100X084_9MYCO  Poly(3-hydroxybutyrate) depolyme
       0.04   11.8   4.7        0.8    7.5   4.7    2.1  1  tr|A0A254NA98|A0A254NA98_9BURK  Poly(3-hydroxybutyrate) depolyme
      0.041   11.7   0.0      0.061   11.2   0.0    1.4  1  tr|A0A2N0A622|A0A2N0A622_9LEPT  Poly(3-hydroxybutyrate) depolyme
      0.048   11.5   0.0      0.086   10.7   0.0    1.3  1  tr|A0A1C6JAX9|A0A1C6JAX9_9CLOT  Poly(3-hydroxybutyrate) depolyme
      0.058   11.2   0.0      0.081   10.8   0.0    1.2  1  tr|I3IFS8|I3IFS8_9GAMM          Poly(3-hydroxybutyrate) depolyme
       0.09   10.6   0.0       0.36    8.7   0.0    1.7  2  tr|A0A2E7QLF1|A0A2E7QLF1_9BACT  Poly(3-hydroxybutyrate) depolyme
      0.094   10.5   0.0       0.37    8.6   0.0    1.8  2  tr|A0A2X1X751|A0A2X1X751_9PAST  Poly(3-hydroxybutyrate) depolyme


Domain annotation for each sequence (and alignments):
>> tr|A0A0M7CPQ9|A0A0M7CPQ9_9BURK  Poly(3-hydroxybutyrate) depolymerase OS=Achromobacter sp. OX=134375 GN=ERS369982_0056
   #    score  bias  c-Evalue  i-Evalue hmmfrom  hmm to    alifrom  ali to    envfrom  env to     acc
 ---   ------ ----- --------- --------- ------- -------    ------- -------    ------- -------    ----
   1 !   36.3   1.3   9.9e-12   1.4e-09      69     177 ..      38     148 ..      24     163 .. 0.89

  Alignments for each domain:
  == domain 1  score: 36.3 bits;  conditional E-value: 9.9e-12
                  KFCHMIOJ_03759  69 lrlyrpcapaeqplpvllylhgggfvvgsiashdgvcrefcartpca..vltvdyrrapeqrfpvalddcadalawlah 145
                                       +y p+ p     p+l+ +hgg+++ g  a+ d +  +++   p    v++v+ r  p+       +d   a+aw  +
  tr|A0A0M7CPQ9|A0A0M7CPQ9_9BURK  38 ADVYLPATPGAPLAPILVLVHGGSWLHGDKAAPDFIQGKLARWLPLGfvVVSVNTRLLPDAGPREQAEDLGLAVAWAQR 116
                                     468*******9999**********************999999999752277899999***9999999************ PP

                  KFCHMIOJ_03759 146 narewgldasrvavggdsvgatlasvlaidaa 177
                                      a  w  d +r+ + g s g  l ++la da 
  tr|A0A0M7CPQ9|A0A0M7CPQ9_9BURK 117 QAAGWRADPARILIMGHSSGGHLQALLAADAP 148
                                     *****************************985 PP

>> tr|A0A1C3GNF6|A0A1C3GNF6_9PSED  Poly(3-hydroxybutyrate) depolymerase OS=Pseudomonas sp. 1 R 17 OX=1844091 GN=BN1864_L
   #    score  bias  c-Evalue  i-Evalue hmmfrom  hmm to    alifrom  ali to    envfrom  env to     acc
 ---   ------ ----- --------- --------- ------- -------    ------- -------    ------- -------    ----
   1 !   34.2   0.1   4.1e-11   5.8e-09     119     179 ..       3      63 ..       1      74 [. 0.93

  Alignments for each domain:
  == domain 1  score: 34.2 bits;  conditional E-value: 4.1e-11
                  KFCHMIOJ_03759 119 vdyrrapeqrfpvalddcadalawlahnarewgldasrvavggdsvgatlasvlaidaahl 179
                                      dyr  p+ r+p  l d a a+aw  +++ e+g d  ++ v g s ga  a++la+d   l
  tr|A0A1C3GNF6|A0A1C3GNF6_9PSED   3 ADYRLYPQVRYPAFLQDGAQAVAWAVNHSAEYGADPKQLYVMGHSSGAYNAAMLALDGRWL 63 
                                     79*******************************************************8766 PP

>> tr|A0A174M5S8|A0A174M5S8_9FIRM  Poly(3-hydroxybutyrate) depolymerase OS=Faecalibacterium prausnitzii OX=853 GN=ERS852
   #    score  bias  c-Evalue  i-Evalue hmmfrom  hmm to    alifrom  ali to    envfrom  env to     acc
 ---   ------ ----- --------- --------- ------- -------    ------- -------    ------- -------    ----
   1 !   28.2   0.1   2.9e-09     4e-07      74     197 ..      63     183 ..      49     241 .. 0.82

  Alignments for each domain:
  == domain 1  score: 28.2 bits;  conditional E-value: 2.9e-09
                  KFCHMIOJ_03759  74 pcapaeqplpvllylhgggfvvgsiashdgv.crefcartpcavltvdyrrapeqrfpvalddcadalawlahnarewg 151
                                     p+ pa+     ++   ggg++      h+g+   e+  +     + + yr  p  +  + l d+  al  + + a +w 
  tr|A0A174M5S8|A0A174M5S8_9FIRM  63 PADPAQATGQAVVICPGGGYIS-LAYGHEGLdVAEWMNEHGITAVVLRYR-MPNGHPEIPLKDAQTALKLVRQKAADWH 139
                                     7888888888889999999975.445899983578888887777778885.6999999********************* PP

                  KFCHMIOJ_03759 152 ldasrvavggdsvgatlasvlaidaahl.ggavqprlqllcypvada 197
                                     +d +rv + g s g  la+  a    h+ g   +p + +l ypv   
  tr|A0A174M5S8|A0A174M5S8_9FIRM 140 VDPNRVGIMGFSAGGHLAATAA---THFtGPEDRPDFSILIYPVISM 183
                                     ****************997765...666155679*********9754 PP

>> tr|A4JSX9|A4JSX9_BURVG  Poly(3-hydroxybutyrate) depolymerase-like protein OS=Burkholderia vietnamiensis (strain G4 / 
   #    score  bias  c-Evalue  i-Evalue hmmfrom  hmm to    alifrom  ali to    envfrom  env to     acc
 ---   ------ ----- --------- --------- ------- -------    ------- -------    ------- -------    ----
   1 !   24.1   3.7   5.2e-08   7.3e-06      67     178 ..     126     243 ..     111     264 .. 0.78

  Alignments for each domain:
  == domain 1  score: 24.1 bits;  conditional E-value: 5.2e-08
          KFCHMIOJ_03759  67 ltlrlyrpcapa.eqplpvllylhgggfvvgsiashdgvcrefcartpcavltvdyrr.apeqrf.....pvalddcadalawlah. 145
                             l   ly p+a a  + +p+++ lhg      s+a+   +cr  +ar  cavl  +  + a   r        +l + a a+a l   
  tr|A4JSX9|A4JSX9_BURVG 126 LAYALYLPAAAAtTRDMPLVVMLHGCKQTAESFAAGTRICR-VAARAGCAVLLPEQAKtAHSHRCwnwhgDASLSE-APAIASLVDa 210
                             6678999998772579************************9.589******9887655144455311121455555.5677777651 PP

          KFCHMIOJ_03759 146 narewgldasrvavggdsvgatlasvlaidaah 178
                               re g+d  rv ++g s ga la+ la+d   
  tr|A4JSX9|A4JSX9_BURVG 211 IVRERGFDRDRVYLAGMSAGAGLAARLALDYPD 243
                             68***************************9654 PP

>> tr|I2DZZ4|I2DZZ4_9BURK  Poly(3-hydroxybutyrate) depolymerase OS=Burkholderia sp. KJ006 OX=416344 GN=MYA_5884 PE=4 SV=
   #    score  bias  c-Evalue  i-Evalue hmmfrom  hmm to    alifrom  ali to    envfrom  env to     acc
 ---   ------ ----- --------- --------- ------- -------    ------- -------    ------- -------    ----
   1 ?    0.7   0.2      0.67        94      61      83 ..      36      58 ..      28      63 .. 0.87
   2 !   21.5   2.6   3.2e-07   4.5e-05      67     178 ..      83     200 ..      68     221 .. 0.78

  Alignments for each domain:
  == domain 1  score: 0.7 bits;  conditional E-value: 0.67
          KFCHMIOJ_03759 61 ardgatltlrlyrpcapaeqplp 83
                             r +at t r  rp+apa +  p
  tr|I2DZZ4|I2DZZ4_9BURK 36 KRSAATKTARAARPAAPAARTSP 58
                            5889*************987665 PP

  == domain 2  score: 21.5 bits;  conditional E-value: 3.2e-07
          KFCHMIOJ_03759  67 ltlrlyrpcapa.eqplpvllylhgggfvvgsiashdgvcrefcartpcavltvdyrr.apeqr.....fpvalddcadalawlah. 145
                             l   ly p+a a  + +p+++ lhg      s+a+   +cr  +ar   avl  +  + a   r        +l + a a+a l   
  tr|I2DZZ4|I2DZZ4_9BURK  83 LAYALYLPAAAAtTRDMPLVVMLHGCKQTAESFAAGTRICRV-AARAGFAVLLPEQAKtAHSHRcwnwhGDASLSE-APAIASLVDa 167
                             6678999998772579************************95.788888888776554144445211113555655.5677777651 PP

          KFCHMIOJ_03759 146 narewgldasrvavggdsvgatlasvlaidaah 178
                               re g+d  rv ++g s ga la+ laid   
  tr|I2DZZ4|I2DZZ4_9BURK 168 IVRERGFDRDRVYLAGMSAGAGLAARLAIDYPD 200
                             68***************************9765 PP

>> tr|A2WID7|A2WID7_9BURK  Poly(3-hydroxybutyrate) depolymerase OS=Burkholderia dolosa AU0158 OX=350701 GN=BDAG_04579 PE
   #    score  bias  c-Evalue  i-Evalue hmmfrom  hmm to    alifrom  ali to    envfrom  env to     acc
 ---   ------ ----- --------- --------- ------- -------    ------- -------    ------- -------    ----
   1 !   19.5   2.2   1.2e-06   0.00017      67     183 ..     228     350 ..     193     367 .. 0.80

  Alignments for each domain:
  == domain 1  score: 19.5 bits;  conditional E-value: 1.2e-06
          KFCHMIOJ_03759  67 ltlrlyrpca.paeqplpvllylhgggfvvgsiashdgvcrefcartpcavltvdyrr.apeqrf....pvalddcadalawlah.n 146
                             l   ly p+a p  + lpv++ lhg      s+a+   +cr  + r   avl  +  + a   r       a +  a a+a l    
  tr|A2WID7|A2WID7_9BURK 228 LAYALYLPAAhPTTRGLPVVVMLHGCKQTAESFAAGTRICRV-AERAGFAVLLPEQAKtAHSHRCwnwhGDASESEAAAVASLVDaI 313
                             66789999876999**************************95.67788888776654415555541111334444555666665416 PP

          KFCHMIOJ_03759 147 arewgldasrvavggdsvgatlasvlaidaahlggav 183
                              r+ g+d  r+ ++g s ga la+ lai   +l +av
  tr|A2WID7|A2WID7_9BURK 314 VRQHGFDRERIYLAGMSAGAGLAAGLAIQYPRLFAAV 350
                             8***************************998887776 PP

>> tr|A0A0K8NV75|A0A0K8NV75_IDESA  Poly(3-hydroxybutyrate) depolymerase OS=Ideonella sakaiensis (strain 201-F6) OX=15479
   #    score  bias  c-Evalue  i-Evalue hmmfrom  hmm to    alifrom  ali to    envfrom  env to     acc
 ---   ------ ----- --------- --------- ------- -------    ------- -------    ------- -------    ----
   1 ?    6.1   0.2     0.015       2.2     132     189 ..     135     193 ..     128     218 .. 0.84
   2 !   12.8   0.1   0.00014     0.019     132     185 ..     405     458 ..     343     472 .. 0.86

  Alignments for each domain:
  == domain 1  score: 6.1 bits;  conditional E-value: 0.015
                  KFCHMIOJ_03759 132 alddcadalawlahnarewgldas.rvavggdsvgatlasvlaidaahlggavqprlql 189
                                     a dd a   a +a    ++gl  + ++ v g   ga +asv+a+ + +lg+  +p   +
  tr|A0A0K8NV75|A0A0K8NV75_IDESA 135 AADDVAFTRAVIAAVLAKYGLPGNeQLFVTGVGQGAAMASVMAMASGQLGANSRPTNYV 193
                                     67999999999999999****98626889*********************998887555 PP

  == domain 2  score: 12.8 bits;  conditional E-value: 0.00014
                  KFCHMIOJ_03759 132 alddcadalawlahnarewgldasrvavggdsvgatlasvlaidaahlggavqp 185
                                     +  d ad la + +   ++++da+r+ ++g s+ga + + +a+   +l +av p
  tr|A0A0K8NV75|A0A0K8NV75_IDESA 405 SNPDVADMLALINQLKADYAVDANRIYMNGQSMGAAFTNRMAVQYPNLFAAVAP 458
                                     56799********999********************************999998 PP

>> tr|A0A2X1FLX8|A0A2X1FLX8_9BURK  Poly(3-hydroxybutyrate) depolymerase-like protein OS=Burkholderia cenocepacia OX=9548
   #    score  bias  c-Evalue  i-Evalue hmmfrom  hmm to    alifrom  ali to    envfrom  env to     acc
 ---   ------ ----- --------- --------- ------- -------    ------- -------    ------- -------    ----
   1 !   19.6   3.2   1.2e-06   0.00017      67     175 ..      94     208 ..      51     232 .. 0.78

  Alignments for each domain:
  == domain 1  score: 19.6 bits;  conditional E-value: 1.2e-06
                  KFCHMIOJ_03759  67 ltlrlyrpcapaeq.plpvllylhgggfvvgsiashdgvcrefcartpcavltvdyrrape.qr....fpvalddcada 139
                                     l   ly p+apa+   +p ++ lhg      s+a+   +cr ++ r   avl  +  +     r       a +  a a
  tr|A0A2X1FLX8|A0A2X1FLX8_9BURK  94 LAYALYLPAAPAKTaGMPAIVMLHGCKQTAESFAAGTRICR-LAERAGFAVLFPEQAKTTHaHRcwhwHGDATESEAAA 171
                                     66789*******86269***********************9.5778888888777665544123211134466666667 PP

                  KFCHMIOJ_03759 140 lawlah.narewgldasrvavggdsvgatlasvlaid 175
                                     +a l     r  g+d  r+ v+g s ga la+vla+ 
  tr|A0A2X1FLX8|A0A2X1FLX8_9BURK 172 VASLVDaIVRRHGFDRDRIYVAGLSAGAGLAAVLALR 208
                                     7777651689************************985 PP

>> tr|A0A2N9CSU2|A0A2N9CSU2_9BURK  Poly(3-hydroxybutyrate) depolymerase OS=Burkholderia cenocepacia OX=95486 GN=F01_4209
   #    score  bias  c-Evalue  i-Evalue hmmfrom  hmm to    alifrom  ali to    envfrom  env to     acc
 ---   ------ ----- --------- --------- ------- -------    ------- -------    ------- -------    ----
   1 !   18.8   3.1     2e-06   0.00028      67     175 ..      94     208 ..      51     232 .. 0.78

  Alignments for each domain:
  == domain 1  score: 18.8 bits;  conditional E-value: 2e-06
                  KFCHMIOJ_03759  67 ltlrlyrpcapaeq.plpvllylhgggfvvgsiashdgvcrefcartpcavltvdyrrape.qr....fpvalddcada 139
                                     l   ly p+apa+   +p ++ lhg      s+a+   +cr ++ r   avl  +  +     r       a +  a a
  tr|A0A2N9CSU2|A0A2N9CSU2_9BURK  94 LAYALYLPAAPAKTaGMPAIVMLHGCKQTAESFAAGMRICR-LAERAGFAVLFPEQAKTTHaHRcwhwHGDATESEAAA 171
                                     66789*******86269***********************9.5778888888777665544123211134466666667 PP

                  KFCHMIOJ_03759 140 lawlah.narewgldasrvavggdsvgatlasvlaid 175
                                     +a l     r  g+d  r+ v+g s ga la+vla+ 
  tr|A0A2N9CSU2|A0A2N9CSU2_9BURK 172 VASLVDaIVRRHGFDRDRIYVAGLSAGAGLAAVLALR 208
                                     7777651689************************985 PP

>> tr|A0A0H3KQN7|A0A0H3KQN7_BURM1  Poly(3-hydroxybutyrate) depolymerase OS=Burkholderia multivorans (strain ATCC 17616 /
   #    score  bias  c-Evalue  i-Evalue hmmfrom  hmm to    alifrom  ali to    envfrom  env to     acc
 ---   ------ ----- --------- --------- ------- -------    ------- -------    ------- -------    ----
   1 !   18.3   3.1   2.9e-06   0.00041      67     183 ..      82     204 ..      30     220 .. 0.75

  Alignments for each domain:
  == domain 1  score: 18.3 bits;  conditional E-value: 2.9e-06
                  KFCHMIOJ_03759  67 ltlrlyrpcap.aeqplpvllylhgggfvvgsiashdgvcrefcartpcavltvdy.rrapeqrfpvalddc....ada 139
                                     l  +ly p a  a + +p+++ lhg      s+a+   +cr ++ r   avl  +  + a  qr      d     a a
  tr|A0A0H3KQN7|A0A0H3KQN7_BURM1  82 LAYELYLPVAAaAGKAMPLVVMLHGCKQTAESFAAGTRICR-LAERAGFAVLFPEQaKTAHSQRCWNWHGDTsqseAPA 159
                                     67789*9987515789************************9.6789999999877615567788654433331111667 PP

                  KFCHMIOJ_03759 140 lawla.hnarewgldasrvavggdsvgatlasvlaidaahlggav 183
                                     +a l    are ++d +r+ ++g s ga la+ lai    l +av
  tr|A0A0H3KQN7|A0A0H3KQN7_BURM1 160 IASLIdAVARERAIDRTRIYLAGMSAGAGLAARLAIRYPDLFAAV 204
                                     777651579**************************9877666655 PP

>> tr|F7SLA1|F7SLA1_9GAMM  Poly(3-hydroxybutyrate) depolymerase OS=Halomonas sp. TD01 OX=999141 GN=GME_06325 PE=4 SV=1
   #    score  bias  c-Evalue  i-Evalue hmmfrom  hmm to    alifrom  ali to    envfrom  env to     acc
 ---   ------ ----- --------- --------- ------- -------    ------- -------    ------- -------    ----
   1 !   18.0   0.1   3.7e-06   0.00051      69     183 ..     104     227 ..      88     240 .. 0.77

  Alignments for each domain:
  == domain 1  score: 18.0 bits;  conditional E-value: 3.7e-06
          KFCHMIOJ_03759  69 lrlyrpcapaeqplpvllylhg.....ggfvvgsiashdgvcrefcartpcavltvdyrrapeqrfpvalddcad.....alawlah 145
                              +ly p     q lp+++ lhg       f  g+  ++ +  ++fc   p+  ++ +  +     f  a d   d      la + +
  tr|F7SLA1|F7SLA1_9GAMM 104 YKLYIPSGHKSQALPLVVMLHGctqnpDDFAAGTNMNQVAEVQQFCVLYPAQPVSANNSKCWNW-F-KAEDQQRDggepsILAGMTR 188
                             689******************95544447999999999999*********99998887665432.3.33343333111114666665 PP

          KFCHMIOJ_03759 146 nare.wgldasrvavggdsvgatlasvlaidaahlggav 183
                                +  gldasrv v+g s ga +a+ la+    l +av
  tr|F7SLA1|F7SLA1_9GAMM 189 QIIDtHGLDASRVYVAGLSAGAAMATTLAMTYPDLFAAV 227
                             544337***********************9887777666 PP

>> tr|A0A1L3I757|A0A1L3I757_9RHOB  Poly(3-hydroxybutyrate) depolymerase OS=Phaeobacter porticola OX=1844006 GN=PhaeoP97_
   #    score  bias  c-Evalue  i-Evalue hmmfrom  hmm to    alifrom  ali to    envfrom  env to     acc
 ---   ------ ----- --------- --------- ------- -------    ------- -------    ------- -------    ----
   1 !   17.9   1.1   3.8e-06   0.00053      54     169 ..      34     151 ..      15     173 .. 0.78

  Alignments for each domain:
  == domain 1  score: 17.9 bits;  conditional E-value: 3.8e-06
                  KFCHMIOJ_03759  54 sedlhcqardgatltlrlyrpcap....aeqplpvllylhgggfvvgsiashdgvcrefcartpcavltvdyrrapeqr 128
                                     +ed  c a+ + tl  r y+   p       plpvll++hg +   g  a +       + r    ++t + r      
  tr|A0A1L3I757|A0A1L3I757_9RHOB  34 NED-PCGAEVACTLGERSYHVMEPdgwnGVSPLPVLLHFHGWSR-TGKHAQRSDRVGASAKRRGVLLVTPNGRGKSWNF 110
                                     444.588888899999999888883333468*********9876.5777766555555666777777777777666666 PP

                  KFCHMIOJ_03759 129 fpvalddcadalawlahnarewgldasrvavggdsvgatla 169
                                     +  + +d   a a l   ar + +da+r+ v+g s g+ +a
  tr|A0A1L3I757|A0A1L3I757_9RHOB 111 WAASTEDVPFADAVLEDVARRYPVDAARIFVSGYSYGSAMA 151
                                     678899*99999*************************9987 PP

>> tr|A0A0A0HPB6|A0A0A0HPB6_9RHOB  Poly(3-hydroxybutyrate) depolymerase OS=Roseovarius mucosus DSM 17069 OX=1288298 GN=r
   #    score  bias  c-Evalue  i-Evalue hmmfrom  hmm to    alifrom  ali to    envfrom  env to     acc
 ---   ------ ----- --------- --------- ------- -------    ------- -------    ------- -------    ----
   1 !   17.7   0.8   4.3e-06   0.00061      66     176 ..      34     149 ..      18     180 .. 0.76

  Alignments for each domain:
  == domain 1  score: 17.7 bits;  conditional E-value: 4.3e-06
                  KFCHMIOJ_03759  66 tltlrlyrpcapaeqplpvllylhg....ggfvvgsiashdgvcrefcartpcavltvdyrrap...eqrfpvalddca 137
                                     t + ++  p  p   p pv+++lhg    gg +v    ++d+ +r ++   p  ++ +   r        fp   d++a
  tr|A0A0A0HPB6|A0A0A0HPB6_9RHOB  34 TGSYHIALPEGPG--PYPVMIFLHGhggrGGPMVEGATARDATARGYAYIAPNGLIRMGRTRPSwnfHPDFPGQRDEAA 110
                                     4445566677776..5566666665334446677777889***************999866643222345777888888 PP

                  KFCHMIOJ_03759 138 dalawlahnarewgldasrvavggdsvgatlasvlaida 176
                                          +   a  + +d  r  ++g s+g +l s +a   
  tr|A0A0A0HPB6|A0A0A0HPB6_9RHOB 111 FLQEVMQDAAARFDIDPKRSLLAGFSIGGSLTSYIACAT 149
                                     777777888999*********************998654 PP

>> tr|B1FJH9|B1FJH9_9BURK  Poly(3-hydroxybutyrate) depolymerase-like protein OS=Burkholderia ambifaria IOP40-10 OX=39659
   #    score  bias  c-Evalue  i-Evalue hmmfrom  hmm to    alifrom  ali to    envfrom  env to     acc
 ---   ------ ----- --------- --------- ------- -------    ------- -------    ------- -------    ----
   1 !   17.5   2.3   5.3e-06   0.00074      67     183 ..      83     205 ..      36     223 .. 0.76

  Alignments for each domain:
  == domain 1  score: 17.5 bits;  conditional E-value: 5.3e-06
          KFCHMIOJ_03759  67 ltlrlyrpcapae.qplpvllylhgggfvvgsiashdgvcrefcartpcavltvdyrr.apeqrf.....pvalddcadalawl.ah 145
                             l   ly p+ap     +pv++ lhg      s+a+   +cr  + r   avl  +  + a   r        +  +   a+a l   
  tr|B1FJH9|B1FJH9_9BURK  83 LAYALYLPAAPMTsAGMPVVVMLHGCKQTAESFAAGTRICRV-AERAGFAVLFPEQAKtAHAHRCwnwhgDASQSEL-PAVASLiDA 167
                             66789******76157************************95.6778888877665441444443111103333333.455554145 PP

          KFCHMIOJ_03759 146 narewgldasrvavggdsvgatlasvlaidaahlggav 183
                               re g+d  r+ ++g s ga la+ la+    l +av
  tr|B1FJH9|B1FJH9_9BURK 168 IVRERGFDRDRIYLAGMSAGAGLAAQLALAYPDLFAAV 205
                             68************************999766665554 PP

>> tr|Q0B201|Q0B201_BURCM  Poly(3-hydroxybutyrate) depolymerase-like protein OS=Burkholderia ambifaria (strain ATCC BAA-
   #    score  bias  c-Evalue  i-Evalue hmmfrom  hmm to    alifrom  ali to    envfrom  env to     acc
 ---   ------ ----- --------- --------- ------- -------    ------- -------    ------- -------    ----
   1 !   17.1   3.1   6.9e-06   0.00097      67     183 ..      83     205 ..      29     222 .. 0.76

  Alignments for each domain:
  == domain 1  score: 17.1 bits;  conditional E-value: 6.9e-06
          KFCHMIOJ_03759  67 ltlrlyrpcapae.qplpvllylhgggfvvgsiashdgvcrefcartpcavltvdyrr.apeqr.....fpvalddcadalawl.ah 145
                             l   ly p+ap     +pv++ lhg      s+a+   +cr  + r   avl  +  + a   r        +  +   a+a l   
  tr|Q0B201|Q0B201_BURCM  83 LAYALYLPAAPVTtAGMPVVVMLHGCKQTAESFAAGTRICRA-AERAGFAVLFPEQAKtAHAHRcwnwhGDASQSEL-PAVASLiDA 167
                             66789******862579***********************96.5677777777665441444441111033333333.455554155 PP

          KFCHMIOJ_03759 146 narewgldasrvavggdsvgatlasvlaidaahlggav 183
                               re g+d  r+ ++g s ga la+ la+   +l +av
  tr|Q0B201|Q0B201_BURCM 168 IVRERGFDRDRIYLAGMSAGAGLAAQLALAYPELFAAV 205
                             78*************************99877776665 PP

>> tr|V5C0X4|V5C0X4_9BURK  Poly(3-hydroxybutyrate) depolymerase OS=Burkholderia cenocepacia KC-01 OX=1396830 GN=P355_185
   #    score  bias  c-Evalue  i-Evalue hmmfrom  hmm to    alifrom  ali to    envfrom  env to     acc
 ---   ------ ----- --------- --------- ------- -------    ------- -------    ------- -------    ----
   1 !   16.8   3.0   8.1e-06    0.0011      67     175 ..      96     210 ..      49     229 .. 0.80

  Alignments for each domain:
  == domain 1  score: 16.8 bits;  conditional E-value: 8.1e-06
          KFCHMIOJ_03759  67 ltlrlyrpcapaeq.plpvllylhgggfvvgsiashdgvcrefcartpcavltvdyrrape.qr....fpvalddcadalawlah.n 146
                             l   ly p apa+   +p ++ lhg      s+a+   +cr ++ r   avl  +  +     r       a +  a a+a l    
  tr|V5C0X4|V5C0X4_9BURK  96 LAYALYLPTAPAKTaGMPAVVMLHGCKQTAESFATGTRICR-LAERAGFAVLFPEQAKTTHaHRcwhwHGDATESEAAAVASLVDaI 181
                             66789*******86269***********************9.577888888877766554412321113446666666777776516 PP

          KFCHMIOJ_03759 147 arewgldasrvavggdsvgatlasvlaid 175
                              r  g+d  r+ v+g s ga la+ la+ 
  tr|V5C0X4|V5C0X4_9BURK 182 VRRHGFDRDRIYVAGLSAGAGLAAALALR 210
                             89************************985 PP

>> tr|A0A0H2Y0H9|A0A0H2Y0H9_BURCA  Poly(3-hydroxybutyrate) depolymerase-like protein OS=Burkholderia cenocepacia (strain
   #    score  bias  c-Evalue  i-Evalue hmmfrom  hmm to    alifrom  ali to    envfrom  env to     acc
 ---   ------ ----- --------- --------- ------- -------    ------- -------    ------- -------    ----
   1 !   16.6   3.6   9.7e-06    0.0014      67     175 ..     144     258 ..     101     281 .. 0.78

  Alignments for each domain:
  == domain 1  score: 16.6 bits;  conditional E-value: 9.7e-06
                  KFCHMIOJ_03759  67 ltlrlyrpcapaeq.plpvllylhgggfvvgsiashdgvcrefcartpcavltvdyrrape.qr....fpvalddcada 139
                                     l   ly p+apa+   +p ++ lhg      s+a+   +cr ++ r   avl  +  +     r       a +  a a
  tr|A0A0H2Y0H9|A0A0H2Y0H9_BURCA 144 LAYALYLPAAPAKTaGMPAVVMLHGCKQTAESFAAGTRICR-LAERAGFAVLFPEQAKTTHaHRcwhwHGDATESEAAA 221
                                     66789*******86269***********************9.5778888888777665544123211134466666667 PP

                  KFCHMIOJ_03759 140 lawlah.narewgldasrvavggdsvgatlasvlaid 175
                                     +a l     r  g+d  r+ v+g s ga la+ la+ 
  tr|A0A0H2Y0H9|A0A0H2Y0H9_BURCA 222 VASLVDaIVRRHGFDRDRIYVAGLSAGAGLAAALALR 258
                                     7777651689************************985 PP

>> tr|A0A0M7EFK1|A0A0M7EFK1_9BURK  Poly(3-hydroxybutyrate) depolymerase OS=Achromobacter sp. OX=134375 GN=ERS369989_0054
   #    score  bias  c-Evalue  i-Evalue hmmfrom  hmm to    alifrom  ali to    envfrom  env to     acc
 ---   ------ ----- --------- --------- ------- -------    ------- -------    ------- -------    ----
   1 !   16.3   4.0   1.1e-05    0.0016      45     176 ..      63     196 ..      36     218 .. 0.80

  Alignments for each domain:
  == domain 1  score: 16.3 bits;  conditional E-value: 1.1e-05
                  KFCHMIOJ_03759  45 mrweapqvhsedlhcqardgatltlrlyrpcapaeqplpvllylhgg.....gfvvgsiashdgvcrefcartpcavlt 118
                                      rwea +  s d h     g  lt+  y p   a q +pv++ lhg      +f  gs  ++ + +  f    p   +t
  tr|A0A0M7EFK1|A0A0M7EFK1_9BURK  63 GRWEAARQFS-DAH-----GRRLTFARYTPPTAARQGMPVVVMLHGCrqtalAFARGSRMNQWADAGGFMVLYPQQSMT 135
                                     5788877665.445.....788***********************96333336888998888899999*********** PP

                  KFCHMIOJ_03759 119 vdyrrapeqrfpvalddcada..lawl.ahnarewgldasrvavggdsvgatlasvlaida 176
                                        +r      p al   a+a  +a l        gld  rv ++g s ga +a+++a+  
  tr|A0A0M7EFK1|A0A0M7EFK1_9BURK 136 RQVQRCWRWFQPDALHGGAEAdlIAALiRAEVARHGLDPERVYIAGLSAGAGMAALVALRH 196
                                     ******99999****98765532665514466778********************999864 PP

>> tr|A0A2W1EWD2|A0A2W1EWD2_9PLEO  LpqC, Poly(3-hydroxybutyrate) depolymerase (Fragment) OS=Pyrenophora tritici-repentis
   #    score  bias  c-Evalue  i-Evalue hmmfrom  hmm to    alifrom  ali to    envfrom  env to     acc
 ---   ------ ----- --------- --------- ------- -------    ------- -------    ------- -------    ----
   1 !   12.8   0.0   0.00014      0.02      53     177 ..       8     143 ..       3     151 .. 0.72
   2 ?   -0.3   0.0       1.3   1.9e+02      73      90 ..     167     183 ..     162     205 .. 0.85

  Alignments for each domain:
  == domain 1  score: 12.8 bits;  conditional E-value: 0.00014
                  KFCHMIOJ_03759  53 hsedlhcqardgatltlrlyrpcapa....eqplpvllylhgggfvv...gsiashdgvcref......cartpcavlt 118
                                     h++  h q +  + +t r yr   pa      p+p++l +hg g       +++   +    f          p    t
  tr|A0A2W1EWD2|A0A2W1EWD2_9PLEO   8 HNQHQHQQLESDSGITPRKYRLHIPAsydtSSPVPLILSFHGRGKDAeyqEALSQFSNATYGFqgisvyPEGIPNTKGT 86 
                                     7888899999889999999998888733224799999999998864311134444444444441100002333444445 PP

                  KFCHMIOJ_03759 119 vdyrrapeqrfpvalddcadalawlahnarewgldasrvavggdsvgatlasvlaidaa 177
                                       ++  p    p +++d    l  l h    + +d sr+   g s g  +  vla da 
  tr|A0A2W1EWD2|A0A2W1EWD2_9PLEO  87 QQWQGDP--DAPASINDVTFTLELLDHIQSRYCIDTSRIYATGKSNGGGFTGVLACDAT 143
                                     5555555..4799********************************************96 PP

  == domain 2  score: -0.3 bits;  conditional E-value: 1.3
                  KFCHMIOJ_03759  73 rpcapaeqplpvllylhg 90 
                                      pc p+ +p+p++  +hg
  tr|A0A2W1EWD2|A0A2W1EWD2_9PLEO 167 MPCNPSRKPIPLI-DFHG 183
                                     69*********76.4566 PP

>> tr|A0A318XE31|A0A318XE31_9BRAD  Poly(3-hydroxybutyrate) depolymerase OS=Bosea sp. CF476 OX=2135474 GN=C7490_101152 PE
   #    score  bias  c-Evalue  i-Evalue hmmfrom  hmm to    alifrom  ali to    envfrom  env to     acc
 ---   ------ ----- --------- --------- ------- -------    ------- -------    ------- -------    ----
   1 !   15.3   0.7   2.5e-05    0.0035      74     186 ..      43     164 ..      25     175 .. 0.77

  Alignments for each domain:
  == domain 1  score: 15.3 bits;  conditional E-value: 2.5e-05
                  KFCHMIOJ_03759  74 pcapaeqplpvllylhgggfvvgsiashdgvcrefcar.....tpcavltvdyrrapeqrf....pvalddcadalawl 143
                                      ++p+ +  p +l++hg+g    ++ + d++ + f         p  ++    r      f    p   d+ a a   l
  tr|A0A318XE31|A0A318XE31_9BRAD  43 TASPSGEKRPAVLFFHGAGGGGDAVLAADSILKPFVEAgyvvlGPNGLVMQGSRYGRGWSFlpdaPQQRDELAFAEQVL 121
                                     5678889999999999999999999999999999875411111455555544444443333222256667777777778 PP

                  KFCHMIOJ_03759 144 ahnarewgldasrvavggdsvgatlasvlaidaahlggavqpr 186
                                           + +d  rv vgg s+ga+l   la     lg+a  p 
  tr|A0A318XE31|A0A318XE31_9BRAD 122 DDAVTRFDIDRRRVLVGGFSIGASLTWYLACRQPDLGAAYAPL 164
                                     888899*******************************999885 PP

>> tr|A0A0M7C2G7|A0A0M7C2G7_ALCXX  Poly(3-hydroxybutyrate) depolymerase OS=Alcaligenes xylosoxydans xylosoxydans OX=8569
   #    score  bias  c-Evalue  i-Evalue hmmfrom  hmm to    alifrom  ali to    envfrom  env to     acc
 ---   ------ ----- --------- --------- ------- -------    ------- -------    ------- -------    ----
   1 !   15.7   3.1   1.8e-05    0.0026      46     176 ..      60     192 ..      25     210 .. 0.79

  Alignments for each domain:
  == domain 1  score: 15.7 bits;  conditional E-value: 1.8e-05
                  KFCHMIOJ_03759  46 rweapqvhsedlhcqardgatltlrlyrpcapaeqplpvllylhgg.....gfvvgsiashdgvcrefcartpcavltv 119
                                     rwea +  s d h     g  lt+  y p a   q +p+++ lhg      +f  gs  ++ + +  f    p   +t 
  tr|A0A0M7C2G7|A0A0M7C2G7_ALCXX  60 RWEASRQFS-DAH-----GRRLTFARYTPPAAPRQGMPLVVMLHGCrqtalAFARGSRMNQWADAGGFMVLYPQQSMTR 132
                                     788877655.445.....7889*999*9999999**********96333336888999888899999************ PP

                  KFCHMIOJ_03759 120 dyrrapeqrfpvalddcada..lawl.ahnarewgldasrvavggdsvgatlasvlaida 176
                                       +r      p al   a+a  +a l        gld  rv ++g s ga +a+++a+  
  tr|A0A0M7C2G7|A0A0M7C2G7_ALCXX 133 QVQRCWRWFQPDALHGGAEAdlIAALiRAEVARHGLDPQRVYIAGLSAGAGMAALVALRH 192
                                     *****99999****98765532665514466778********************999864 PP

>> tr|Q39MQ1|Q39MQ1_BURL3  Poly(3-hydroxybutyrate) depolymerase-like protein OS=Burkholderia lata (strain ATCC 17760 / D
   #    score  bias  c-Evalue  i-Evalue hmmfrom  hmm to    alifrom  ali to    envfrom  env to     acc
 ---   ------ ----- --------- --------- ------- -------    ------- -------    ------- -------    ----
   1 !   15.2   2.8   2.5e-05    0.0035      67     175 ..      86     200 ..      55     224 .. 0.76

  Alignments for each domain:
  == domain 1  score: 15.2 bits;  conditional E-value: 2.5e-05
          KFCHMIOJ_03759  67 ltlrlyrpcapaeq.plpvllylhgggfvvgsiashdgvcrefcartpcavltvdy......rrapeqrfpvalddcadalawla.h 145
                             l   ly p+apa    +p ++ lhg      s+a+   +cr ++ r+  avl  +       +r    +      + a a+a l   
  tr|Q39MQ1|Q39MQ1_BURL3  86 LAYALYLPAAPATTaGMPAVVMLHGCKQHAESFAAGTRMCR-LAERSGFAVLFPEQaatahaHRCWHWHGDATQSE-AAAVASLVdA 170
                             67789******975279***********************9.4667777776555410000044444444444444.4555655515 PP

          KFCHMIOJ_03759 146 narewgldasrvavggdsvgatlasvlaid 175
                               r+ g+d  r+ ++g s ga la+ lai 
  tr|Q39MQ1|Q39MQ1_BURL3 171 VVRQHGFDRDRIYLAGMSAGAGLAATLAIR 200
                             68*************************996 PP

>> tr|A0A174UEP2|A0A174UEP2_9FIRM  Poly(3-hydroxybutyrate) depolymerase OS=[Clostridium] clostridioforme OX=1531 GN=ERS8
   #    score  bias  c-Evalue  i-Evalue hmmfrom  hmm to    alifrom  ali to    envfrom  env to     acc
 ---   ------ ----- --------- --------- ------- -------    ------- -------    ------- -------    ----
   1 !   12.8   0.2   0.00014     0.019      39     186 ..     282     442 ..     272     457 .. 0.71

  Alignments for each domain:
  == domain 1  score: 12.8 bits;  conditional E-value: 0.00014
                  KFCHMIOJ_03759  39 eqasvrmrw.eapqvhsedlhcqardgatltlrlyrpcap..aeqplpvllylhgggfvvgsiashdgvc.....refc 109
                                      + +  +rw e p  +   lh    dg t     y p +   +  p+p+++ +hg g    s+    g+      r+f 
  tr|A0A174UEP2|A0A174UEP2_9FIRM 282 SKKA--LRWyEDPAAYGAQLHTLEVDGFTRRWYEYVPESVrnSAAPVPLVVCMHGRGGSAESFIDLSGMNrvaeeRDFI 358
                                     4444..5554899**************9999999988664116679999999***888888877777765111224566 PP

                  KFCHMIOJ_03759 110 artpcavltvdyrrape......qrf.pvalddcadalawlahnarewgldasrvavggdsvgatlasvlaidaahlgg 181
                                        p a +   +             +    +dd    l+ +      +++d+ rv   g s g  + s lai a ++ +
  tr|A0A174UEP2|A0A174UEP2_9FIRM 359 VLFPEASVYQQHPGGLRnvllwnGSYqGKPIDDVPFILSMIEDVKSRYAIDSGRVYACGQSSGGMMTSALAIRAPEVFA 437
                                     66665554433322211111111111123579999999999999999*****************************999 PP

                  KFCHMIOJ_03759 182 avqpr 186
                                     av p 
  tr|A0A174UEP2|A0A174UEP2_9FIRM 438 AVAPW 442
                                     99985 PP

>> tr|A0A0D6I654|A0A0D6I654_ALCXX  Poly(3-hydroxybutyrate) depolymerase OS=Alcaligenes xylosoxydans xylosoxydans OX=8569
   #    score  bias  c-Evalue  i-Evalue hmmfrom  hmm to    alifrom  ali to    envfrom  env to     acc
 ---   ------ ----- --------- --------- ------- -------    ------- -------    ------- -------    ----
   1 !   14.7   2.5   3.6e-05    0.0051      46     176 ..      60     192 ..      31     212 .. 0.80

  Alignments for each domain:
  == domain 1  score: 14.7 bits;  conditional E-value: 3.6e-05
                  KFCHMIOJ_03759  46 rweapqvhsedlhcqardgatltlrlyrpcapaeqplpvllylhgg.....gfvvgsiashdgvcrefcartpcavltv 119
                                     rwea +  s d h     g  lt+  y p a   q +p+++ lhg      +f  gs  ++ + +  f    p   +t 
  tr|A0A0D6I654|A0A0D6I654_ALCXX  60 RWEASRQFS-DAH-----GRRLTFARYTPPAAPRQGMPLVVMLHGCrqtalAFARGSRMNQWADAGGFMVLYPQQSMTR 132
                                     788777655.444.....78899999*9999999**********96333336888998888899999************ PP

                  KFCHMIOJ_03759 120 dyrrapeqrfpvalddcada..lawl.ahnarewgldasrvavggdsvgatlasvlaida 176
                                       +r      p +l   a+a  +a l        gld  rv ++g s ga +a+++a+  
  tr|A0A0D6I654|A0A0D6I654_ALCXX 133 QVQRCWRWFQPDSLHGGAEAdlIAALiRAEVARHGLDPQRVYIAGLSAGAGMAALVALRH 192
                                     *****99999999998765432665514456778********************999864 PP

>> tr|A0A0D6EC62|A0A0D6EC62_9GAMM  Poly(3-hydroxyalkanoate) depolymerase C OS=Halomonas sp. R57-5 OX=1610576 GN=HALO3390
   #    score  bias  c-Evalue  i-Evalue hmmfrom  hmm to    alifrom  ali to    envfrom  env to     acc
 ---   ------ ----- --------- --------- ------- -------    ------- -------    ------- -------    ----
   1 !   14.1   0.2   5.4e-05    0.0076      69     183 ..     132     255 ..     121     267 .. 0.67

  Alignments for each domain:
  == domain 1  score: 14.1 bits;  conditional E-value: 5.4e-05
                  KFCHMIOJ_03759  69 lrlyrpcapaeqplpvllylhg.....ggfvvgsiashdgvcrefcartpcavltvdyrrapeqrfpvalddcad.... 138
                                      +ly p     q lp+++ lhg       f  g+  ++ +  + fc   p+  +t +  +     f  a d   +    
  tr|A0A0D6EC62|A0A0D6EC62_9GAMM 132 YKLYIPSGYTGQALPLVVMLHGctqnpDDFAAGTGMNRLAEDQLFCVLYPAQPMTANNSKCWNW-FK-AEDQQREggep 208
                                     5899999999999999999999222222355555444444555699999999999987665432.22.22222110101 PP

                  KFCHMIOJ_03759 139 a.lawla.hnarewgldasrvavggdsvgatlasvlaidaahlggav 183
                                     a l  +  +    +glda+rv v+g s ga +a+ la+    l +av
  tr|A0A0D6EC62|A0A0D6EC62_9GAMM 209 AiLTGMTrQIIDTYGLDATRVYVAGLSAGAAMATTLAMTYPDLFAAV 255
                                     11333330344569***********************9887777666 PP

>> tr|C1DPT0|C1DPT0_AZOVD  Esterase, poly(3-hydroxybutyrate) depolymerase OS=Azotobacter vinelandii (strain DJ / ATCC BA
   #    score  bias  c-Evalue  i-Evalue hmmfrom  hmm to    alifrom  ali to    envfrom  env to     acc
 ---   ------ ----- --------- --------- ------- -------    ------- -------    ------- -------    ----
   1 !   14.0   0.3   6.1e-05    0.0085      64     177 ..     142     264 ..     126     277 .. 0.76

  Alignments for each domain:
  == domain 1  score: 14.0 bits;  conditional E-value: 6.1e-05
          KFCHMIOJ_03759  64 gatltlrlyrpcapaeqplpvllylhgggfvvgsiashdgvcrefcartpcavltvdyrrape....qrfpvalddcada.....la 141
                             + t + +ly p     qplp+++ lhg       +a+     +ef+ + pc vl      a       ++    d cad      +a
  tr|C1DPT0|C1DPT0_AZOVD 142 AGTRSYKLYVPSGYDGQPLPLVVMLHGCTQSPDDFAAGTR-MNEFAEKEPCLVLYPAQSTAANcskcWNWFNPSDQCADQgepslIA 227
                             5688899********************9999999998665.68**********9877666554211123445679999853322244 PP

          KFCHMIOJ_03759 142 wlahn.arewgldasrvavggdsvgatlasvlaidaa 177
                              + ++ a  + +d  r+ v+g s g  +a+ +a+   
  tr|C1DPT0|C1DPT0_AZOVD 228 GMTRDvAACYKVDPRRIYVAGLSAGGAMATTMAMTYP 264
                             5544424457899999999999999999999987655 PP

>> tr|M9YQ09|M9YQ09_AZOVI  Esterase, poly(3-hydroxybutyrate) depolymerase OS=Azotobacter vinelandii CA6 OX=1283331 GN=Av
   #    score  bias  c-Evalue  i-Evalue hmmfrom  hmm to    alifrom  ali to    envfrom  env to     acc
 ---   ------ ----- --------- --------- ------- -------    ------- -------    ------- -------    ----
   1 !   14.0   0.3   6.1e-05    0.0085      64     177 ..     142     264 ..     126     277 .. 0.76

  Alignments for each domain:
  == domain 1  score: 14.0 bits;  conditional E-value: 6.1e-05
          KFCHMIOJ_03759  64 gatltlrlyrpcapaeqplpvllylhgggfvvgsiashdgvcrefcartpcavltvdyrrape....qrfpvalddcada.....la 141
                             + t + +ly p     qplp+++ lhg       +a+     +ef+ + pc vl      a       ++    d cad      +a
  tr|M9YQ09|M9YQ09_AZOVI 142 AGTRSYKLYVPSGYDGQPLPLVVMLHGCTQSPDDFAAGTR-MNEFAEKEPCLVLYPAQSTAANcskcWNWFNPSDQCADQgepslIA 227
                             5688899********************9999999998665.68**********9877666554211123445679999853322244 PP

          KFCHMIOJ_03759 142 wlahn.arewgldasrvavggdsvgatlasvlaidaa 177
                              + ++ a  + +d  r+ v+g s g  +a+ +a+   
  tr|M9YQ09|M9YQ09_AZOVI 228 GMTRDvAACYKVDPRRIYVAGLSAGGAMATTMAMTYP 264
                             5544424457899999999999999999999987655 PP

>> tr|A0A0C4WHU5|A0A0C4WHU5_9GAMM  Poly(3-hydroxybutyrate) depolymerase OS=Azotobacter chroococcum NCIMB 8003 OX=1328314
   #    score  bias  c-Evalue  i-Evalue hmmfrom  hmm to    alifrom  ali to    envfrom  env to     acc
 ---   ------ ----- --------- --------- ------- -------    ------- -------    ------- -------    ----
   1 !   12.3   0.1   0.00019     0.027      43      94 ..      35      88 ..       7      97 .. 0.73
   2 ?    0.5   0.0      0.78   1.1e+02     135     182 ..     144     191 ..     138     196 .. 0.82

  Alignments for each domain:
  == domain 1  score: 12.3 bits;  conditional E-value: 0.00019
                  KFCHMIOJ_03759 43 vrmrweapqvhsedlhcqar.dgatltlrlyrpca.paeqplpvllylhgggfv 94
                                         +ap  +  d+    r dg   t rl+ p++  a +p p+l+ lhggg  
  tr|A0A0C4WHU5|A0A0C4WHU5_9GAMM 35 DDSATDAPLTQPGDFTFTLRhDGLLRTYRLHVPASySAARPTPLLVALHGGGGS 88
                                    45566788887777765544399999*******8736899***********954 PP

  == domain 2  score: 0.5 bits;  conditional E-value: 0.78
                  KFCHMIOJ_03759 135 dcadalawlahnarewgldasrvavggdsvgatlasvlaidaahlgga 182
                                     d       +a  ar+  +d  r+  +g s g  +a  la + a +  a
  tr|A0A0C4WHU5|A0A0C4WHU5_9GAMM 144 DVGFIRQVVAKVARQMTIDRHRIYAAGMSNGGMMAYRLACEMADVFRA 191
                                     5555556678889**********************9999998877655 PP

>> tr|A0A2N3SCQ6|A0A2N3SCQ6_9ACTN  Poly(3-hydroxybutyrate) depolymerase OS=Plantactinospora sp. CNZ320 OX=2035246 GN=CLT
   #    score  bias  c-Evalue  i-Evalue hmmfrom  hmm to    alifrom  ali to    envfrom  env to     acc
 ---   ------ ----- --------- --------- ------- -------    ------- -------    ------- -------    ----
   1 !   14.5   0.1   4.1e-05    0.0058      81     186 ..      79     183 ..      39     198 .. 0.71

  Alignments for each domain:
  == domain 1  score: 14.5 bits;  conditional E-value: 4.1e-05
                  KFCHMIOJ_03759  81 plpvllylhgggfvvgsiashdgvcrefcartpcavltvdyrrapeqrfp...valddcadalawlahnarewgldasr 156
                                     p+p+++ lhg       +    g+     a t    + v y ++  ++f       dd     a +    +ew++d +r
  tr|A0A2N3SCQ6|A0A2N3SCQ6_9ACTN  79 PIPMVVALHGTDQNPERLRDASGLN--ALADTKN--FLVAYPKSLSKQFSrmaEQGDDINFVRALVDKMVKEWSVDPAR 153
                                     6677777777666655555555542..2333332..3344444444444310033467777778888899********* PP

                  KFCHMIOJ_03759 157 vavggdsvgatlasvlaidaahlggavqpr 186
                                     v   g s ga +   l ++aa++ +a+ p 
  tr|A0A2N3SCQ6|A0A2N3SCQ6_9ACTN 154 VYATGFSSGAEMTYALGVEAAEVFAAIAPV 183
                                     ***********************9999985 PP

>> tr|A0A0M7G856|A0A0M7G856_9BURK  Poly(3-hydroxybutyrate) depolymerase OS=Achromobacter sp. OX=134375 GN=ERS370003_0157
   #    score  bias  c-Evalue  i-Evalue hmmfrom  hmm to    alifrom  ali to    envfrom  env to     acc
 ---   ------ ----- --------- --------- ------- -------    ------- -------    ------- -------    ----
   1 !   14.1   3.3   5.6e-05    0.0079      45     176 ..      63     196 ..      36     211 .. 0.76

  Alignments for each domain:
  == domain 1  score: 14.1 bits;  conditional E-value: 5.6e-05
                  KFCHMIOJ_03759  45 mrweapqvhsedlhcqardgatltlrlyrpcapaeqplpvllylhgg.....gfvvgsiashdgvcrefcartpcavlt 118
                                      rwea +  + d h     g +l++  y p a   q +p+++ lhg      +f  gs  ++ + +  f    p   +t
  tr|A0A0M7G856|A0A0M7G856_9BURK  63 GRWEASRQFT-DAH-----GRSLSFARYTPLAAPRQGMPLVVMLHGCrqtalSFARGSRMNQWADAGGFMVLYPQQSMT 135
                                     5788776543.445.....7889999*******************97333335777887788888899*********** PP

                  KFCHMIOJ_03759 119 vdyrrapeqrfpvalddcada..lawl.ahnarewgldasrvavggdsvgatlasvlaida 176
                                        +r      p a    a+a  +a l        gld  rv ++g s ga++a+++a+  
  tr|A0A0M7G856|A0A0M7G856_9BURK 136 RQVQRCWRWFQPDAQHGGAEAdlIAALiQAEVARHGLDPERVYIAGLSAGASMAALVALRH 196
                                     *****988888888877654422655514456678********************999864 PP

>> tr|B1Z3V5|B1Z3V5_BURA4  Poly(3-hydroxybutyrate) depolymerase-like protein OS=Burkholderia ambifaria (strain MC40-6) O
   #    score  bias  c-Evalue  i-Evalue hmmfrom  hmm to    alifrom  ali to    envfrom  env to     acc
 ---   ------ ----- --------- --------- ------- -------    ------- -------    ------- -------    ----
   1 !   14.0   3.2   6.1e-05    0.0085      67     183 ..      83     205 ..      28     222 .. 0.75

  Alignments for each domain:
  == domain 1  score: 14.0 bits;  conditional E-value: 6.1e-05
          KFCHMIOJ_03759  67 ltlrlyrpcapae.qplpvllylhgggfvvgsiashdgvcrefcartpcavltvdyrr.apeqrfpvalddc....adalawla.hn 146
                             l   ly p+ap     +pv++ lhg      s+a+   +cr  + r   avl  +  + a   r      d+      a+a l    
  tr|B1Z3V5|B1Z3V5_BURA4  83 LAYALYLPAAPVTtTSMPVVVMLHGCKQTAESFAAGTRICRV-AERAGFAVLFPEQAKtAHAHRCWNWHGDAsqseLPAVASLIdAI 168
                             66789******862679***********************95.67888888876655414444543333333000034555554145 PP

          KFCHMIOJ_03759 147 arewgldasrvavggdsvgatlasvlaidaahlggav 183
                              +  g+d  r+ ++g s ga la+ lai   +l +av
  tr|B1Z3V5|B1Z3V5_BURA4 169 VQARGFDRDRIYLAGMSAGAGLAAQLAIAYPELFAAV 205
                             6788***********************9877776665 PP

>> tr|A0A0M7EQM8|A0A0M7EQM8_9BURK  Poly(3-hydroxybutyrate) depolymerase OS=Achromobacter sp. OX=134375 GN=ERS370013_0151
   #    score  bias  c-Evalue  i-Evalue hmmfrom  hmm to    alifrom  ali to    envfrom  env to     acc
 ---   ------ ----- --------- --------- ------- -------    ------- -------    ------- -------    ----
   1 !   13.1   3.4   0.00012     0.016      27     183 ..      57     213 ..      40     224 .. 0.71

  Alignments for each domain:
  == domain 1  score: 13.1 bits;  conditional E-value: 0.00012
                  KFCHMIOJ_03759  27 hrstpaqardafeqasvrmrweapqvhsedlhcqardgatltlrlyrpcapaeqplpvllylhgg.....gfvvgsias 100
                                       stp+  r     +    rwea +  s+        g  l +  y p a a+  lpv++ lhg      +f  g+  +
  tr|A0A0M7EQM8|A0A0M7EQM8_9BURK  57 SASTPS--RTPAVSSLGGGRWEASRQFSDG------AGRQLAFARYTPLAAAKTGLPVVVMLHGCrqtslSFARGTRMN 127
                                     344444..4333444455688888776654......366788899******************9733333567777777 PP

                  KFCHMIOJ_03759 101 hdgvcrefcartpcavltvdyrrapeqrfpvald..dcadalawlah.narewgldasrvavggdsvgatlasvlaida 176
                                     + + +  f    p   +t   +r      p        ad +a l +      gld  rv v+g s ga +a+++a+  
  tr|A0A0M7EQM8|A0A0M7EQM8_9BURK 128 QWADAGGFMVLYPQQSMTRQVQRCWRWFQPDDQHggGEADLIAALIRsEVARHGLDPERVYVAGMSAGAGMAALVALRH 206
                                     77778889999999999999999876555554431145777777655156789*********************99987 PP

                  KFCHMIOJ_03759 177 ahlggav 183
                                       l +av
  tr|A0A0M7EQM8|A0A0M7EQM8_9BURK 207 PSLVAAV 213
                                     7776665 PP

>> tr|A0A0A0HQM3|A0A0A0HQM3_9RHOB  Poly(3-hydroxybutyrate) depolymerase OS=Roseovarius mucosus DSM 17069 OX=1288298 GN=r
   #    score  bias  c-Evalue  i-Evalue hmmfrom  hmm to    alifrom  ali to    envfrom  env to     acc
 ---   ------ ----- --------- --------- ------- -------    ------- -------    ------- -------    ----
   1 !   14.1   0.3   5.5e-05    0.0077      78     169 ..      49     139 ..      17     153 .. 0.75

  Alignments for each domain:
  == domain 1  score: 14.1 bits;  conditional E-value: 5.5e-05
                  KFCHMIOJ_03759  78 aeqplpvllylhgggfvvgsiashdgvcrefcartpcavltvdyrrapeqrfpvalddcadalawlahnarewgldasr 156
                                        plpvll++hg       +  h  v+     r    +l  + +      +    dd a a a +   a+ + +d +r
  tr|A0A0A0HQM3|A0A0A0HQM3_9RHOB  49 GSSPLPVLLHFHGWMRQGTVVVKHPRVAGAT-RRRGVLLLAPNGEGRTWNFWTSQTDDVAFAAAVIEDAAKRYPIDRAR 126
                                     578*********9766555567899988654.444555566555555556667789*********************** PP

                  KFCHMIOJ_03759 157 vavggdsvgatla 169
                                     + v+g s g+ +a
  tr|A0A0A0HQM3|A0A0A0HQM3_9RHOB 127 IFVSGYSYGSAMA 139
                                     *********9987 PP

>> tr|A0A1R3TLS4|A0A1R3TLS4_9RHIZ  Poly(3-hydroxybutyrate) depolymerase OS=Agrobacterium sp. DSM 25559 OX=1907666 GN=DSM
   #    score  bias  c-Evalue  i-Evalue hmmfrom  hmm to    alifrom  ali to    envfrom  env to     acc
 ---   ------ ----- --------- --------- ------- -------    ------- -------    ------- -------    ----
   1 !   14.1   0.0   5.7e-05     0.008      75     172 ..     106     201 ..      90     214 .. 0.82

  Alignments for each domain:
  == domain 1  score: 14.1 bits;  conditional E-value: 5.7e-05
                  KFCHMIOJ_03759  75 capaeqplpvllylhgggfvvgsiashdgvcrefcartpcavltvdyrrapeqr..fpvalddcadalawlahnarewg 151
                                       p+++  p +l+lhgg+   g    h ++ + +       vl   +r    qr  +    d+ +dala  ++     g
  tr|A0A1R3TLS4|A0A1R3TLS4_9RHIZ 106 YTPSKKLKPAVLFLHGGNA-TG--DGHWALMKPYWE-AGFVVLLPSFRGENGQRgnYSGFYDETSDALAAASYLEGLPG 180
                                     46888999*******9875.45..479999999975.567899999999888873366679************9999** PP

                  KFCHMIOJ_03759 152 ldasrvavggdsvgatlasvl 172
                                     +d  rv ++g s g tl+ + 
  tr|A0A1R3TLS4|A0A1R3TLS4_9RHIZ 181 IDPDRVFLAGHSNGGTLSLLA 201
                                     ****************97544 PP

>> tr|A0A1R3TKH8|A0A1R3TKH8_9RHIZ  Poly(3-hydroxybutyrate) depolymerase OS=Agrobacterium sp. DSM 25558 OX=1907665 GN=DSM
   #    score  bias  c-Evalue  i-Evalue hmmfrom  hmm to    alifrom  ali to    envfrom  env to     acc
 ---   ------ ----- --------- --------- ------- -------    ------- -------    ------- -------    ----
   1 !   13.8   0.0   6.8e-05    0.0095      75     172 ..     106     201 ..      90     215 .. 0.81

  Alignments for each domain:
  == domain 1  score: 13.8 bits;  conditional E-value: 6.8e-05
                  KFCHMIOJ_03759  75 capaeqplpvllylhgggfvvgsiashdgvcrefcartpcavltvdyrrapeqr..fpvalddcadalawlahnarewg 151
                                       p+++  p +l+lhgg+   g    h ++ + +       vl   +r    q+  +    d+ +dala  ++     g
  tr|A0A1R3TKH8|A0A1R3TKH8_9RHIZ 106 YTPSKKLKPAVLFLHGGNA-TG--DGHWALMKPYWE-AGFVVLLPSFRGENGQKgnYSGFYDETSDALAAASYLESLPG 180
                                     46888999*******9875.45..479999999975.567888889997766652277889*************999** PP

                  KFCHMIOJ_03759 152 ldasrvavggdsvgatlasvl 172
                                     +d  rv ++g s g tl+ + 
  tr|A0A1R3TKH8|A0A1R3TKH8_9RHIZ 181 IDPDRVFLAGHSNGGTLSLLA 201
                                     ****************97544 PP

>> tr|A0A2W1EKP1|A0A2W1EKP1_9PLEO  LpqC, Poly(3-hydroxybutyrate) depolymerase OS=Pyrenophora tritici-repentis OX=45151 G
   #    score  bias  c-Evalue  i-Evalue hmmfrom  hmm to    alifrom  ali to    envfrom  env to     acc
 ---   ------ ----- --------- --------- ------- -------    ------- -------    ------- -------    ----
   1 !   10.5   0.0   0.00068     0.095      64     177 ..      46     170 ..      27     179 .. 0.63
   2 ?   -0.5   0.0       1.5   2.2e+02      73      90 ..     194     210 ..     189     229 .. 0.85

  Alignments for each domain:
  == domain 1  score: 10.5 bits;  conditional E-value: 0.00068
                  KFCHMIOJ_03759  64 gatltlrlyrpcapa....eqplpvllylhgggfvv...gsiashdgvcref......cartpcavltvdyrrapeqrf 129
                                      + +t r yr   pa      p+p++l +hg g       +++   +    f          p    t  ++  p    
  tr|A0A2W1EKP1|A0A2W1EKP1_9PLEO  46 DSGITPRKYRLHIPAsydtSSPVPLILSFHGRGKDAeyqEALSQFSNATYGFqgisvyPEGIPNTKGTQQWQGDP--DA 122
                                     444555555555444221246888888888877533111233333333333311000022333334444444444..46 PP

                  KFCHMIOJ_03759 130 pvalddcadalawlahnarewgldasrvavggdsvgatlasvlaidaa 177
                                     p +++d    l  l h    + +d sr+   g s g  +  vla da 
  tr|A0A2W1EKP1|A0A2W1EKP1_9PLEO 123 PASINDVTFTLELLDHIQSRYCIDTSRIYATGKSNGGGFTGVLACDAT 170
                                     99********************************************96 PP

  == domain 2  score: -0.5 bits;  conditional E-value: 1.5
                  KFCHMIOJ_03759  73 rpcapaeqplpvllylhg 90 
                                      pc p+ +p+p++  +hg
  tr|A0A2W1EKP1|A0A2W1EKP1_9PLEO 194 MPCNPSRKPIPLI-DFHG 210
                                     69*********76.4566 PP

>> tr|B2VS36|B2VS36_PYRTR  Poly(3-hydroxybutyrate) depolymerase OS=Pyrenophora tritici-repentis (strain Pt-1C-BFP) OX=42
   #    score  bias  c-Evalue  i-Evalue hmmfrom  hmm to    alifrom  ali to    envfrom  env to     acc
 ---   ------ ----- --------- --------- ------- -------    ------- -------    ------- -------    ----
   1 !   10.5   0.0   0.00068     0.095      64     177 ..      46     170 ..      27     179 .. 0.63
   2 ?   -0.5   0.0       1.5   2.2e+02      73      90 ..     194     210 ..     189     229 .. 0.85

  Alignments for each domain:
  == domain 1  score: 10.5 bits;  conditional E-value: 0.00068
          KFCHMIOJ_03759  64 gatltlrlyrpcapa....eqplpvllylhgggfvv...gsiashdgvcref......cartpcavltvdyrrapeqrfpvalddca 137
                              + +t r yr   pa      p+p++l +hg g       +++   +    f          p    t  ++  p    p +++d  
  tr|B2VS36|B2VS36_PYRTR  46 DSGITPRKYRLHIPAsydtSSPVPLILSFHGRGKDAeyqEALSQFSNATYGFqgisvyPEGIPNTKGTQQWQGDP--DAPASINDVT 130
                             444555555555444221246888888888877533111233333333333311000022333334444444444..4699****** PP

          KFCHMIOJ_03759 138 dalawlahnarewgldasrvavggdsvgatlasvlaidaa 177
                               l  l h    + +d sr+   g s g  +  vla da 
  tr|B2VS36|B2VS36_PYRTR 131 FTLELLDHIQSRYCIDTSRIYATGKSNGGGFTGVLACDAT 170
                             **************************************96 PP

  == domain 2  score: -0.5 bits;  conditional E-value: 1.5
          KFCHMIOJ_03759  73 rpcapaeqplpvllylhg 90 
                              pc p+ +p+p++  +hg
  tr|B2VS36|B2VS36_PYRTR 194 MPCNPSRKPIPLI-DFHG 210
                             69*********76.4566 PP

>> tr|G8RVY2|G8RVY2_MYCRN  Poly(3-hydroxybutyrate) depolymerase OS=Mycobacterium rhodesiae (strain NBB3) OX=710685 GN=My
   #    score  bias  c-Evalue  i-Evalue hmmfrom  hmm to    alifrom  ali to    envfrom  env to     acc
 ---   ------ ----- --------- --------- ------- -------    ------- -------    ------- -------    ----
   1 !   13.3   1.0   9.6e-05     0.013      76     183 ..      60     173 ..      33     200 .. 0.77

  Alignments for each domain:
  == domain 1  score: 13.3 bits;  conditional E-value: 9.6e-05
          KFCHMIOJ_03759  76 apaeqplpvllylhgggfvvgsia...shdgvcre..fcartpcav.l.tvdyrrapeqrfpvalddcadalawlahnarewgldas 155
                                eqp  +++ lhg+g+  g+ a   ++++v+ +  f    p  + l   d r a        +dd    +a   +  +++g+d  
  tr|G8RVY2|G8RVY2_MYCRN  60 PGLEQPAGLVINLHGAGMTGGAQAamtNYNAVADQhgFVVAYPEGIdLsWADGRGAA-VPDRQGVDDVGFLVAIADRLTKDFGIDPG 145
                             3469*************9998755222678887553477777866523135655543.233457899999999888999******** PP

          KFCHMIOJ_03759 156 rvavggdsvgatlasvlaidaahlggav 183
                             rv   g s ga +a+ la   a + +av
  tr|G8RVY2|G8RVY2_MYCRN 146 RVFATGMSAGAFMANRLACSRADVFSAV 173
                             ******************9999887776 PP

>> tr|I4BP54|I4BP54_MYCCN  Poly(3-hydroxybutyrate) depolymerase OS=Mycobacterium chubuense (strain NBB4) OX=710421 GN=My
   #    score  bias  c-Evalue  i-Evalue hmmfrom  hmm to    alifrom  ali to    envfrom  env to     acc
 ---   ------ ----- --------- --------- ------- -------    ------- -------    ------- -------    ----
   1 !   13.3   0.9   9.7e-05     0.014     132     190 ..     117     175 ..      49     195 .. 0.79

  Alignments for each domain:
  == domain 1  score: 13.3 bits;  conditional E-value: 9.7e-05
          KFCHMIOJ_03759 132 alddcadalawlahnarewgldasrvavggdsvgatlasvlaidaahlggavqprlqll 190
                              +dd     a +    +++g+ a rv v g s g  +a  la d a l +av p    l
  tr|I4BP54|I4BP54_MYCCN 117 GVDDVGFLSALITSLTQQYGIPAGRVFVTGMSAGGFMAQRLACDRADLVAAVAPVAGTL 175
                             5788888888899999************************************9976555 PP

>> tr|R4X3U1|R4X3U1_9BURK  Esterase poly(3-hydroxybutyrate) depolymerase OS=Burkholderia insecticola OX=758793 GN=BRPE64
   #    score  bias  c-Evalue  i-Evalue hmmfrom  hmm to    alifrom  ali to    envfrom  env to     acc
 ---   ------ ----- --------- --------- ------- -------    ------- -------    ------- -------    ----
   1 ?   10.2   1.7   0.00088      0.12      61     180 ..      74     202 ..      42     222 .. 0.57

  Alignments for each domain:
  == domain 1  score: 10.2 bits;  conditional E-value: 0.00088
          KFCHMIOJ_03759  61 ardgatltlrlyrpcapaeqplpvllylhggg.....fvvgsiashdgvcrefcartpcavltvdyrrapeqrfpva.lddcad..a 139
                              ++g t  ++ly p a   +plp+++ lhg+      f  g+  +  +  r f    p    + +  +     +p   + +  +  a
  tr|R4X3U1|R4X3U1_9BURK  74 EHEGTTYDVKLYIPSAYDGRPLPMIVMLHGAQqdsddFATGTEMNVVAEERGFIVVYPEQPESSNPLKCWNWFLPANqMRESGEtaA 160
                             3589*************************9751111144443333333333344433333333333333333333221222222113 PP

          KFCHMIOJ_03759 140 lawlahna.rewgldasrvavggdsvgatlasvlaidaahlg 180
                             +a l ++    +++d +rv v+g s g  la  la+    l 
  tr|R4X3U1|R4X3U1_9BURK 161 IAALTRDVmARYNVDDARVYVAGMSAGGALAVNLAVTHPDLY 202
                             444444431456777777777777777777777777665555 PP

>> tr|G2LDP7|G2LDP7_CHLTF  Poly(3-hydroxybutyrate) depolymerase OS=Chloracidobacterium thermophilum (strain B) OX=981222
   #    score  bias  c-Evalue  i-Evalue hmmfrom  hmm to    alifrom  ali to    envfrom  env to     acc
 ---   ------ ----- --------- --------- ------- -------    ------- -------    ------- -------    ----
   1 ?   12.6   0.1   0.00016     0.023      58      93 ..      35      70 ..      24      84 .. 0.89

  Alignments for each domain:
  == domain 1  score: 12.6 bits;  conditional E-value: 0.00016
          KFCHMIOJ_03759 58 hcqardgatltlrlyrpcapaeqplpvllylhgggf 93
                            h  ++ g t t +++rp   a  p p+++ lhggg 
  tr|G2LDP7|G2LDP7_CHLTF 35 HTLSHGGRTRTYHFHRPSRLATTPAPIVFVLHGGGG 70
                            788899****************************95 PP

>> tr|A0A2W1G2H5|A0A2W1G2H5_9PLEO  LpqC, Poly(3-hydroxybutyrate) depolymerase OS=Pyrenophora tritici-repentis OX=45151 G
   #    score  bias  c-Evalue  i-Evalue hmmfrom  hmm to    alifrom  ali to    envfrom  env to     acc
 ---   ------ ----- --------- --------- ------- -------    ------- -------    ------- -------    ----
   1 ?   10.0   0.0     0.001      0.14      65     177 ..      99     222 ..      81     229 .. 0.62
   2 ?   -0.8   0.0       1.9   2.7e+02      73      90 ..     246     262 ..     241     278 .. 0.84

  Alignments for each domain:
  == domain 1  score: 10.0 bits;  conditional E-value: 0.001
                  KFCHMIOJ_03759  65 atltlrlyrpcapa....eqplpvllylhgggfvv...gsiashdgvcref......cartpcavltvdyrrapeqrfp 130
                                     + +t r yr   pa      p+p++l +hg g       +++   +    f          p    t  ++  p    p
  tr|A0A2W1G2H5|A0A2W1G2H5_9PLEO  99 SGITPRKYRLHIPAsydtSSPVPLILSFHGRGKDAeyqEALSQFSNATYGFqgisvyPEGIPNTKGTQQWQGDP--DAP 175
                                     44555555544444111246788888888876533111233333333333311000022333333444444444..469 PP

                  KFCHMIOJ_03759 131 valddcadalawlahnarewgldasrvavggdsvgatlasvlaidaa 177
                                      +++d    l  l h    + +d sr+   g s g  +  vla da 
  tr|A0A2W1G2H5|A0A2W1G2H5_9PLEO 176 ASINDVTFTLELLDHIQSRYCIDTSRIYATGKSNGGGFTGVLACDAT 222
                                     9********************************************96 PP

  == domain 2  score: -0.8 bits;  conditional E-value: 1.9
                  KFCHMIOJ_03759  73 rpcapaeqplpvllylhg 90 
                                      pc p+ +p+p++  +hg
  tr|A0A2W1G2H5|A0A2W1G2H5_9PLEO 246 MPCNPSRKPIPLI-DFHG 262
                                     69*********76.4566 PP

>> tr|A0A2W1GYW5|A0A2W1GYW5_9PLEO  Amidase domain containing protein OS=Pyrenophora tritici-repentis OX=45151 GN=A1F97_g
   #    score  bias  c-Evalue  i-Evalue hmmfrom  hmm to    alifrom  ali to    envfrom  env to     acc
 ---   ------ ----- --------- --------- ------- -------    ------- -------    ------- -------    ----
   1 ?    9.7   0.0    0.0012      0.17      66     177 ..     124     246 ..     106     252 .. 0.62
   2 ?   -0.9   0.0       2.1     3e+02      73      90 ..     270     286 ..     265     300 .. 0.84

  Alignments for each domain:
  == domain 1  score: 9.7 bits;  conditional E-value: 0.0012
                  KFCHMIOJ_03759  66 tltlrlyrpcapa....eqplpvllylhgggfvv...gsiashdgvcref......cartpcavltvdyrrapeqrfpv 131
                                      +t r yr   pa      p+p++l +hg g       +++   +    f          p    t  ++  p    p 
  tr|A0A2W1GYW5|A0A2W1GYW5_9PLEO 124 GITPRKYRLHIPAsydtSSPVPLILSFHGRGKDAeyqEALSQFSNATYGFqgisvyPEGIPNTKGTQQWQGDP--DAPA 200
                                     4455555544444111246778888888776433111233333333333311000022333333444444444..4699 PP

                  KFCHMIOJ_03759 132 alddcadalawlahnarewgldasrvavggdsvgatlasvlaidaa 177
                                     +++d    l  l h    + +d sr+   g s g  +  vla da 
  tr|A0A2W1GYW5|A0A2W1GYW5_9PLEO 201 SINDVTFTLELLDHIQSRYCIDTSRIYATGKSNGGGFTGVLACDAT 246
                                     ********************************************96 PP

  == domain 2  score: -0.9 bits;  conditional E-value: 2.1
                  KFCHMIOJ_03759  73 rpcapaeqplpvllylhg 90 
                                      pc p+ +p+p++  +hg
  tr|A0A2W1GYW5|A0A2W1GYW5_9PLEO 270 MPCNPSRKPIPLI-DFHG 286
                                     69*********76.4566 PP

>> tr|U2G0S8|U2G0S8_9BURK  Poly(3-hydroxybutyrate) depolymerase OS=Burkholderia sp. AU4i OX=1335308 GN=L810_0369 PE=4 SV
   #    score  bias  c-Evalue  i-Evalue hmmfrom  hmm to    alifrom  ali to    envfrom  env to     acc
 ---   ------ ----- --------- --------- ------- -------    ------- -------    ------- -------    ----
   1 ?   11.9   2.4   0.00026     0.037      67     183 ..      60     183 ..      20     202 .. 0.70

  Alignments for each domain:
  == domain 1  score: 11.9 bits;  conditional E-value: 0.00026
          KFCHMIOJ_03759  67 ltlrlyrpc.apaeqplpvllylhgggfvvgsiashdgvcrefcartpcavltvdyr..rapeqrf.......pvalddcadalawl 143
                             +t  lyrp  ap   pl v   lhg      s+a    + r  + r   +vl  +    r p + +       p a  d ada+a l
  tr|U2G0S8|U2G0S8_9BURK  60 VTYSLYRPRnAPRHGPLVV--MLHGCKQTAESFALGTRIDRA-ADRFGFSVLLPEQSksRHPHRCWnwfdppePTAGSD-ADAIASL 142
                             6777888843566665544..467777777777766666654.445555555554431134443222223222555544.8999988 PP

          KFCHMIOJ_03759 144 ah.narewgldasrvavggdsvgatlasvlaidaahlggav 183
                              +   r+ ++d +rv v+g s ga la+ la+ a  l +av
  tr|U2G0S8|U2G0S8_9BURK 143 IRaIVRQHAFDPARVYVAGMSAGAGLAAQLALHAPTLFAAV 183
                             76258****************************99998887 PP

>> tr|B3EHB8|B3EHB8_CHLL2  Poly(3-hydroxybutyrate) depolymerase-like protein OS=Chlorobium limicola (strain DSM 245 / NB
   #    score  bias  c-Evalue  i-Evalue hmmfrom  hmm to    alifrom  ali to    envfrom  env to     acc
 ---   ------ ----- --------- --------- ------- -------    ------- -------    ------- -------    ----
   1 ?   12.1   0.0   0.00022     0.031      71     185 ..      43     166 ..      31     178 .. 0.70

  Alignments for each domain:
  == domain 1  score: 12.1 bits;  conditional E-value: 0.00022
          KFCHMIOJ_03759  71 lyrpcapaeqplpvllylhgggfvvgsiashdg..vcrefcartpcavltvdyrrapeqrfp.....valddcad...alawlahna 147
                             +  p+   e+p+pv+l +hg g  + s+  +d      e     p  + tv  r  pe + p     va  +  d     a l h  
  tr|B3EHB8|B3EHB8_CHLL2  43 IVPPAKRTEKPVPVILVFHGHGGTIESVERYDFqkYWPEAVIVYPQGLPTVTGR-DPEGKQPgwqqkVAASNDRDikfVDAILRHLR 128
                             56788899*********************9995224567777788888888654.44444332222255444333111446777887 PP

          KFCHMIOJ_03759 148 rewgldasrvavggdsvgatlasvlaidaahlggavqp 185
                             + + +d +rv   g s g  +  +l +  + + +a+ p
  tr|B3EHB8|B3EHB8_CHLL2 129 ERFRVDDARVFATGHSNGGVFTYLLGMVRSKVFAAIAP 166
                             78888888888888888888888887777777777766 PP

>> tr|A0A1J5CFK1|A0A1J5CFK1_9BURK  Poly(3-hydroxyalkanoate) depolymerase OS=Comamonadaceae bacterium CG2_30_59_20 OX=180
   #    score  bias  c-Evalue  i-Evalue hmmfrom  hmm to    alifrom  ali to    envfrom  env to     acc
 ---   ------ ----- --------- --------- ------- -------    ------- -------    ------- -------    ----
   1 ?   10.8   0.3   0.00057     0.079      66     175 ..      94     212 ..      83     244 .. 0.70

  Alignments for each domain:
  == domain 1  score: 10.8 bits;  conditional E-value: 0.00057
                  KFCHMIOJ_03759  66 tltlrlyrpcapaeqplpvllylhg.....ggfvvgsiashdgvcrefcartpcavltvdyrrapeq.rfp.valddca 137
                                     t   +ly p +  +qp+p+++ lhg       f  g+  ++ +  + fc   p      +  r     +      d   
  tr|A0A1J5CFK1|A0A1J5CFK1_9BURK  94 TRRYKLYTPPSQGDQPMPLVVMLHGctqnpDDFAAGTSMNQRAREQGFCVLYPEQSQEANPSRCWNWfKHNhQQRDSGE 172
                                     56678*******************9444333577777766666666688888877777766665442122203334443 PP

                  KFCHMIOJ_03759 138 da.lawlahn.arewgldasrvavggdsvgatlasvlaid 175
                                      a la + ++  ++ g+d  rv ++g s g  +a+++a  
  tr|A0A1J5CFK1|A0A1J5CFK1_9BURK 173 PAlLASMTQSvIKQQGIDPRRVFIAGLSAGGAMAAIVAGA 212
                                     4424555554258899999999999999999999988755 PP

>> tr|A0A2M8BLC2|A0A2M8BLC2_9BURK  Poly(3-hydroxyalkanoate) depolymerase OS=Comamonadaceae bacterium CG_4_9_14_3_um_filt
   #    score  bias  c-Evalue  i-Evalue hmmfrom  hmm to    alifrom  ali to    envfrom  env to     acc
 ---   ------ ----- --------- --------- ------- -------    ------- -------    ------- -------    ----
   1 ?   10.8   0.3   0.00057     0.079      66     175 ..      94     212 ..      83     244 .. 0.70

  Alignments for each domain:
  == domain 1  score: 10.8 bits;  conditional E-value: 0.00057
                  KFCHMIOJ_03759  66 tltlrlyrpcapaeqplpvllylhg.....ggfvvgsiashdgvcrefcartpcavltvdyrrapeq.rfp.valddca 137
                                     t   +ly p +  +qp+p+++ lhg       f  g+  ++ +  + fc   p      +  r     +      d   
  tr|A0A2M8BLC2|A0A2M8BLC2_9BURK  94 TRRYKLYTPPSQGDQPMPLVVMLHGctqnpDDFAAGTSMNQRAREQGFCVLYPEQSQEANPSRCWNWfKHNhQQRDSGE 172
                                     56678*******************9444333577777766666666688888877777766665442122203334443 PP

                  KFCHMIOJ_03759 138 da.lawlahn.arewgldasrvavggdsvgatlasvlaid 175
                                      a la + ++  ++ g+d  rv ++g s g  +a+++a  
  tr|A0A2M8BLC2|A0A2M8BLC2_9BURK 173 PAlLASMTQSvIKQQGIDPRRVFIAGLSAGGAMAAIVAGA 212
                                     4424555554258899999999999999999999988755 PP

>> tr|L0IVM4|L0IVM4_9MYCO  Poly(3-hydroxybutyrate) depolymerase OS=Mycobacterium sp. JS623 OX=212767 GN=Mycsm_01611 PE=4
   #    score  bias  c-Evalue  i-Evalue hmmfrom  hmm to    alifrom  ali to    envfrom  env to     acc
 ---   ------ ----- --------- --------- ------- -------    ------- -------    ------- -------    ----
   1 ?   11.5   2.2   0.00035      0.05      68     188 ..      48     173 ..      34     187 .. 0.72

  Alignments for each domain:
  == domain 1  score: 11.5 bits;  conditional E-value: 0.00035
          KFCHMIOJ_03759  68 tlrlyrpcapaeqplpvllylhgggfv...vgsiashdgvcre..fcartpcav..ltvdyrrapeqrfpvalddcadalawlahna 147
                             t +l+ p+   + p  +++ lhg+g      +++ ++++v+ +  f    p  +     d r a        +dd     a + + +
  tr|L0IVM4|L0IVM4_9MYCO  48 TYQLHVPA-GLDHPAGLVINLHGAGQTgaeQAAVTNYNAVADQngFVVAYPDGIdfSWADGRGAS-VPDRQGVDDVGFLSALIDQLS 132
                             55666553.45778888888888876511144667777777543377777766521234444442.22335789999999999999* PP

          KFCHMIOJ_03759 148 rewgldasrvavggdsvgatlasvlaidaahlggavqprlq 188
                             r++g+   rv   g s ga +a+ la + a l +a+ p   
  tr|L0IVM4|L0IVM4_9MYCO 133 RDYGIARGRVFATGMSAGAFMATRLACERADLVAAIAPVAG 173
                             ***********************************999655 PP

>> tr|A0A0C4WJH2|A0A0C4WJH2_9GAMM  Esterase, poly(3-hydroxybutyrate) depolymerase OS=Azotobacter chroococcum NCIMB 8003 
   #    score  bias  c-Evalue  i-Evalue hmmfrom  hmm to    alifrom  ali to    envfrom  env to     acc
 ---   ------ ----- --------- --------- ------- -------    ------- -------    ------- -------    ----
   1 ?   -1.0   0.0       2.2   3.1e+02      47      79 ..      84     116 ..      71     140 .. 0.81
   2 ?   11.1   0.9   0.00044     0.062      62     118 ..     143     198 ..     122     280 .. 0.71

  Alignments for each domain:
  == domain 1  score: -1.0 bits;  conditional E-value: 2.2
                  KFCHMIOJ_03759  47 weapqvhsedlhcqardgatltlrlyrpcapae 79 
                                      eap+  se l   +r +a l  +l r   pa 
  tr|A0A0C4WJH2|A0A0C4WJH2_9GAMM  84 REAPETVSEPLFPSSRLAAVLREKLARLRGPAP 116
                                     489999999999999999999988887766653 PP

  == domain 2  score: 11.1 bits;  conditional E-value: 0.00044
                  KFCHMIOJ_03759  62 rdgatltlrlyrpcapaeqplpvllylhgggfvvgsiashdgvcrefcartpcavlt 118
                                     + + t + +ly p   a qplp+++ lhg       +a+     +e++ + pc vl 
  tr|A0A0C4WJH2|A0A0C4WJH2_9GAMM 143 NPAGTRSYKLYVPSGHAGQPLPLVVMLHGCTQSPDDFAAGTR-MNELAEQEPCLVLY 198
                                     45678999*********************9988888887654.57899999999885 PP

>> tr|A0A2N0C3P3|A0A2N0C3P3_9LEPT  Poly(3-hydroxybutyrate) depolymerase OS=Leptospira sp. ATI2-C-A1 OX=2023202 GN=CH381_
   #    score  bias  c-Evalue  i-Evalue hmmfrom  hmm to    alifrom  ali to    envfrom  env to     acc
 ---   ------ ----- --------- --------- ------- -------    ------- -------    ------- -------    ----
   1 ?   11.2   0.0   0.00043     0.061      56      93 ..      38      75 ..      29     195 .. 0.88
   2 ?   -2.1   0.0       4.8   6.7e+02     206     236 ..     227     257 ..     217     260 .. 0.74

  Alignments for each domain:
  == domain 1  score: 11.2 bits;  conditional E-value: 0.00043
                  KFCHMIOJ_03759 56 dlhcqardgatltlrlyrpcapaeqplpvllylhgggf 93
                                     l+  + dg   ++r y p    e  lpv++ lhggg 
  tr|A0A2N0C3P3|A0A2N0C3P3_9LEPT 38 KLQTISSDGLLRSFRYYIPKQMKEDKLPVVFLLHGGGG 75
                                    56777899***************************985 PP

  == domain 2  score: -2.1 bits;  conditional E-value: 4.8
                  KFCHMIOJ_03759 206 lfaegyllesatlewfydhyarqaedrsnwr 236
                                     + a   l    +le++   ++r+ e +sn r
  tr|A0A2N0C3P3|A0A2N0C3P3_9LEPT 227 IAAGDVLSYLESLEYWTSSFSRKEETKSNKR 257
                                     44444555567899999**********9987 PP

>> tr|A0A2N0AGU7|A0A2N0AGU7_9LEPT  Poly(3-hydroxybutyrate) depolymerase OS=Leptospira sp. FH2-B-A1 OX=2023189 GN=CH364_1
   #    score  bias  c-Evalue  i-Evalue hmmfrom  hmm to    alifrom  ali to    envfrom  env to     acc
 ---   ------ ----- --------- --------- ------- -------    ------- -------    ------- -------    ----
   1 ?   11.7   0.0   0.00029     0.041      61      93 ..      41      73 ..      28      82 .. 0.87

  Alignments for each domain:
  == domain 1  score: 11.7 bits;  conditional E-value: 0.00029
                  KFCHMIOJ_03759 61 ardgatltlrlyrpcapaeqplpvllylhgggf 93
                                    + dg   t+r y p    e  lpv++ lhggg 
  tr|A0A2N0AGU7|A0A2N0AGU7_9LEPT 41 SSDGILRTFRYYIPKQTKEDKLPVVFLLHGGGG 73
                                    679***************************995 PP

>> tr|A0A0L0MC06|A0A0L0MC06_9BURK  Poly(3-hydroxybutyrate) depolymerase OS=Candidatus Burkholderia verschuerenii OX=2421
   #    score  bias  c-Evalue  i-Evalue hmmfrom  hmm to    alifrom  ali to    envfrom  env to     acc
 ---   ------ ----- --------- --------- ------- -------    ------- -------    ------- -------    ----
   1 ?    4.0   0.0     0.066       9.3      41      90 ..      79     126 ..      51     154 .. 0.76
   2 ?    6.4   0.1     0.012       1.7     145     183 ..     188     226 ..     171     238 .. 0.83

  Alignments for each domain:
  == domain 1  score: 4.0 bits;  conditional E-value: 0.066
                  KFCHMIOJ_03759  41 asvrmrweapqvhsedlhcqardgatltlrlyrpcapaeqplpvllylhg 90 
                                     a  r +we    hs       r    ++  ly+p   + +p+p+++ lhg
  tr|A0A0L0MC06|A0A0L0MC06_9BURK  79 AWARGKWERS-YHSAPP-TAGRFVNHVSYALYQPPKTSLEPMPLVVMLHG 126
                                     4456777754.566553.456777778899*******************9 PP

  == domain 2  score: 6.4 bits;  conditional E-value: 0.012
                  KFCHMIOJ_03759 145 hnarewgldasrvavggdsvgatlasvlaidaahlggav 183
                                         e g+d  rv ++g s ga la++lai   ++ +av
  tr|A0A0L0MC06|A0A0L0MC06_9BURK 188 AMVVEHGFDPERVYLAGMSAGAGLATLLAIRYPQIFAAV 226
                                     556799***********************9877766655 PP

>> tr|A0A100X084|A0A100X084_9MYCO  Poly(3-hydroxybutyrate) depolymerase OS=Mycolicibacterium novocastrense OX=59813 GN=R
   #    score  bias  c-Evalue  i-Evalue hmmfrom  hmm to    alifrom  ali to    envfrom  env to     acc
 ---   ------ ----- --------- --------- ------- -------    ------- -------    ------- -------    ----
   1 ?   11.3   2.2   0.00039     0.056      78     188 ..      71     187 ..      52     202 .. 0.66
   2 ?   -0.9   0.1         2   2.8e+02      68      92 ..     188     210 ..     179     223 .. 0.74

  Alignments for each domain:
  == domain 1  score: 11.3 bits;  conditional E-value: 0.00039
                  KFCHMIOJ_03759  78 aeqplpvllylhgggfvvgs...iashdgvcre..fcartpcav..ltvdyrrapeqrfpvalddcadalawlahnare 149
                                      ++p  ++l lhg+g+   +     ++++++ +  f    p  v     d r a        +dd    +a   +  +e
  tr|A0A100X084|A0A100X084_9MYCO  71 LDRPAGLVLNLHGAGMTGPAqagATNYNAIADQygFVVAYPDGVdmSWADGRGAA-LPDRQGVDDVGFLVALAERLREE 148
                                     4677778888888877543311134566666652245555655421234444432.22234678887766655555568 PP

                  KFCHMIOJ_03759 150 wgldasrvavggdsvgatlasvlaidaahlggavqprlq 188
                                     +g+d  +v v g s g  +as la + a + +a  p   
  tr|A0A100X084|A0A100X084_9MYCO 149 YGVDPGHVFVTGTSAGGFMASRLACERADVFAAAAPIAG 187
                                     ****************************99999888655 PP

  == domain 2  score: -0.9 bits;  conditional E-value: 2
                  KFCHMIOJ_03759  68 tlrlyrpcapaeqplpvllylhggg 92 
                                     tl    pcap+ qp+ vl  +hg +
  tr|A0A100X084|A0A100X084_9MYCO 188 TLASGFPCAPS-QPVSVL-AVHGTA 210
                                     5556679**97.799886.578765 PP

>> tr|A0A254NA98|A0A254NA98_9BURK  Poly(3-hydroxybutyrate) depolymerase OS=Pelomonas puraquae OX=431059 GN=CDO81_08745 P
   #    score  bias  c-Evalue  i-Evalue hmmfrom  hmm to    alifrom  ali to    envfrom  env to     acc
 ---   ------ ----- --------- --------- ------- -------    ------- -------    ------- -------    ----
   1 ?    7.5   4.7    0.0057       0.8      77     183 ..      36     156 ..       5     160 .. 0.68

  Alignments for each domain:
  == domain 1  score: 7.5 bits;  conditional E-value: 0.0057
                  KFCHMIOJ_03759  77 paeqplpvllylhgggfvvgsias..hdgvcrefcartpcavltvdyrrapeqrfpv.............alddcadal 140
                                     pa qp p++l lhggg     +a   h ++ ++         +   y + p ++f                +dd a a 
  tr|A0A254NA98|A0A254NA98_9BURK  36 PA-QPAPLVLALHGGGGHAEFMADdaHYALQKKADEAGFIVAFPNGYSKLPGEKFATwnaggccgdardrGVDDVAFAR 113
                                     44.7888888888888777666641144444443333344445567888888888643333322222222478888899 PP

                  KFCHMIOJ_03759 141 awlahnarewgldasrvavggdsvgatlasvlaidaahlggav 183
                                     a +a     w +da+rv   g s g  ++  la +aa +  av
  tr|A0A254NA98|A0A254NA98_9BURK 114 AVVAAVQARWRVDAARVFATGMSNGGMMSHRLACEAADVFRAV 156
[truncated: 452,077 more chars]
