# Supplementary material for: Microbial Consortia and Mixed Plastic Waste: Pangenomic Analysis Reveals Potential for Degradation of Multiple Plastic Types via Previously Identified PET Degrading Bacteria
Source: Int J Mol Sci. 2022 May 17;23(10):5612. doi: 10.3390/ijms23105612 (PMC9146961; doi:10.3390/ijms23105612)
Supplement: Supplementary file 1 [file ijms-23-05612-s001.zip › File S4/PMBD Alignments/9.1_PMBD.tblout]

# phmmer :: search a protein sequence against a protein database
# HMMER 3.2 (June 2018); http://hmmer.org/
# Copyright (C) 2018 Howard Hughes Medical Institute.
# Freely distributed under the BSD open source license.
# - - - - - - - - - - - - - - - - - - - - - - - - - - - - - - - - - - - -
# query sequence file:             /root/testproject/testapp/static/hmmerin/1628.fasta
# target sequence database:        /root/Downloads/testpost/uniprot/hmmermaterial.fasta
# output directed to file:         /root/testproject/testapp/static/hmmerout/1628.tblout
# - - - - - - - - - - - - - - - - - - - - - - - - - - - - - - - - - - - -

Query:       CMKOEEHG_00117  [L=123]
Description: hypothetical protein
Scores for complete sequences (score includes all domains):
   --- full sequence ---   --- best 1 domain ---    -#dom-
    E-value  score  bias    E-value  score  bias    exp  N  Sequence Description
    ------- ------ -----    ------- ------ -----   ---- --  -------- -----------

   [No hits detected that satisfy reporting thresholds]


Domain annotation for each sequence (and alignments):

   [No targets detected that satisfy reporting thresholds]


Internal pipeline statistics summary:
-------------------------------------
Query model(s):                            1  (123 nodes)
Target sequences:                       8298  (2961450 residues searched)
Passed MSV filter:                        76  (0.00915883); expected 166.0 (0.02)
Passed bias filter:                       68  (0.00819475); expected 166.0 (0.02)
Passed Vit filter:                         3  (0.000361533); expected 8.3 (0.001)
Passed Fwd filter:                         0  (0); expected 0.1 (1e-05)
Initial search space (Z):               8298  [actual number of targets]
Domain search space  (domZ):               0  [number of targets reported over threshold]
# CPU time: 0.06u 0.00s 00:00:00.06 Elapsed: 00:00:00.04
# Mc/sec: 7875.42
//
Query:       CMKOEEHG_00122  [L=246]
Description: Bis(5'-nucleosyl)-tetraphosphatase PrpE [asymmetrical]
Scores for complete sequences (score includes all domains):
   --- full sequence ---   --- best 1 domain ---    -#dom-
    E-value  score  bias    E-value  score  bias    exp  N  Sequence Description
    ------- ------ -----    ------- ------ -----   ---- --  -------- -----------

   [No hits detected that satisfy reporting thresholds]


Domain annotation for each sequence (and alignments):

   [No targets detected that satisfy reporting thresholds]


Internal pipeline statistics summary:
-------------------------------------
Query model(s):                            1  (246 nodes)
Target sequences:                       8298  (2961450 residues searched)
Passed MSV filter:                       255  (0.0307303); expected 166.0 (0.02)
Passed bias filter:                      238  (0.0286816); expected 166.0 (0.02)
Passed Vit filter:                         8  (0.000964088); expected 8.3 (0.001)
Passed Fwd filter:                         0  (0); expected 0.1 (1e-05)
Initial search space (Z):               8298  [actual number of targets]
Domain search space  (domZ):               0  [number of targets reported over threshold]
# CPU time: 0.11u 0.00s 00:00:00.11 Elapsed: 00:00:00.07
# Mc/sec: 10098.56
//
Query:       CMKOEEHG_00131  [L=226]
Description: hypothetical protein
Scores for complete sequences (score includes all domains):
   --- full sequence ---   --- best 1 domain ---    -#dom-
    E-value  score  bias    E-value  score  bias    exp  N  Sequence                       Description
    ------- ------ -----    ------- ------ -----   ---- --  --------                       -----------
  ------ inclusion threshold ------
      0.034   12.5   0.0      0.059   11.7   0.0    1.3  1  tr|A0A0Q5VUP2|A0A0Q5VUP2_9ACTN  4,5-dihydroxyphthalate decarboxy


Domain annotation for each sequence (and alignments):
>> tr|A0A0Q5VUP2|A0A0Q5VUP2_9ACTN  4,5-dihydroxyphthalate decarboxylase OS=Geodermatophilus sp. Leaf369 OX=1736354 GN=AS
   #    score  bias  c-Evalue  i-Evalue hmmfrom  hmm to    alifrom  ali to    envfrom  env to     acc
 ---   ------ ----- --------- --------- ------- -------    ------- -------    ------- -------    ----
   1 ?   11.7   0.0   7.1e-06     0.059      35     107 ..     194     265 ..     181     273 .. 0.82

  Alignments for each domain:
  == domain 1  score: 11.7 bits;  conditional E-value: 7.1e-06
                  CMKOEEHG_00131  35 vvqifpirdaqsmasaynralsypakykvyihqdtylinrdmfstlislfkeneklgligvagaqflpnngiw 107
                                     v ++fp   a   a+ + r   +p  + + +++d y  +r +   l+   +e +++gl g+a    lp    w
  tr|A0A0Q5VUP2|A0A0Q5VUP2_9ACTN 194 VRRLFPDSPAVE-AAYFARTGVFPVMHVLAMRRDVYQQHRWLAQELVKACEEAKRVGLAGIAETAALPYALPW 265
                                     556788554433.344578889*****************************************9999976544 PP


Internal pipeline statistics summary:
-------------------------------------
Query model(s):                            1  (226 nodes)
Target sequences:                       8298  (2961450 residues searched)
Passed MSV filter:                       327  (0.0394071); expected 166.0 (0.02)
Passed bias filter:                      308  (0.0371174); expected 166.0 (0.02)
Passed Vit filter:                        28  (0.00337431); expected 8.3 (0.001)
Passed Fwd filter:                         1  (0.000120511); expected 0.1 (1e-05)
Initial search space (Z):               8298  [actual number of targets]
Domain search space  (domZ):               1  [number of targets reported over threshold]
# CPU time: 0.12u 0.00s 00:00:00.12 Elapsed: 00:00:00.07
# Mc/sec: 8416.72
//
Query:       CMKOEEHG_00153  [L=341]
Description: Anthranilate phosphoribosyltransferase 2
Scores for complete sequences (score includes all domains):
   --- full sequence ---   --- best 1 domain ---    -#dom-
    E-value  score  bias    E-value  score  bias    exp  N  Sequence Description
    ------- ------ -----    ------- ------ -----   ---- --  -------- -----------

   [No hits detected that satisfy reporting thresholds]


Domain annotation for each sequence (and alignments):

   [No targets detected that satisfy reporting thresholds]


Internal pipeline statistics summary:
-------------------------------------
Query model(s):                            1  (341 nodes)
Target sequences:                       8298  (2961450 residues searched)
Passed MSV filter:                       178  (0.021451); expected 166.0 (0.02)
Passed bias filter:                      167  (0.0201253); expected 166.0 (0.02)
Passed Vit filter:                        14  (0.00168715); expected 8.3 (0.001)
Passed Fwd filter:                         0  (0); expected 0.1 (1e-05)
Initial search space (Z):               8298  [actual number of targets]
Domain search space  (domZ):               0  [number of targets reported over threshold]
# CPU time: 0.13u 0.01s 00:00:00.14 Elapsed: 00:00:00.08
# Mc/sec: 11792.53
//
Query:       CMKOEEHG_00163  [L=261]
Description: hypothetical protein
Scores for complete sequences (score includes all domains):
   --- full sequence ---   --- best 1 domain ---    -#dom-
    E-value  score  bias    E-value  score  bias    exp  N  Sequence Description
    ------- ------ -----    ------- ------ -----   ---- --  -------- -----------

   [No hits detected that satisfy reporting thresholds]


Domain annotation for each sequence (and alignments):

   [No targets detected that satisfy reporting thresholds]


Internal pipeline statistics summary:
-------------------------------------
Query model(s):                            1  (261 nodes)
Target sequences:                       8298  (2961450 residues searched)
Passed MSV filter:                        73  (0.0087973); expected 166.0 (0.02)
Passed bias filter:                       64  (0.0077127); expected 166.0 (0.02)
Passed Vit filter:                         2  (0.000241022); expected 8.3 (0.001)
Passed Fwd filter:                         0  (0); expected 0.1 (1e-05)
Initial search space (Z):               8298  [actual number of targets]
Domain search space  (domZ):               0  [number of targets reported over threshold]
# CPU time: 0.10u 0.00s 00:00:00.10 Elapsed: 00:00:00.06
# Mc/sec: 11392.20
//
Query:       CMKOEEHG_00175  [L=60]
Description: hypothetical protein
Scores for complete sequences (score includes all domains):
   --- full sequence ---   --- best 1 domain ---    -#dom-
    E-value  score  bias    E-value  score  bias    exp  N  Sequence Description
    ------- ------ -----    ------- ------ -----   ---- --  -------- -----------

   [No hits detected that satisfy reporting thresholds]


Domain annotation for each sequence (and alignments):

   [No targets detected that satisfy reporting thresholds]


Internal pipeline statistics summary:
-------------------------------------
Query model(s):                            1  (60 nodes)
Target sequences:                       8298  (2961450 residues searched)
Passed MSV filter:                       132  (0.0159074); expected 166.0 (0.02)
Passed bias filter:                      126  (0.0151844); expected 166.0 (0.02)
Passed Vit filter:                         2  (0.000241022); expected 8.3 (0.001)
Passed Fwd filter:                         0  (0); expected 0.1 (1e-05)
Initial search space (Z):               8298  [actual number of targets]
Domain search space  (domZ):               0  [number of targets reported over threshold]
# CPU time: 0.05u 0.00s 00:00:00.05 Elapsed: 00:00:00.03
# Mc/sec: 4727.91
//
Query:       CMKOEEHG_00224  [L=247]
Description: 3-oxoacyl-[acyl-carrier-protein] reductase FabG
Scores for complete sequences (score includes all domains):
   --- full sequence ---   --- best 1 domain ---    -#dom-
    E-value  score  bias    E-value  score  bias    exp  N  Sequence               Description
    ------- ------ -----    ------- ------ -----   ---- --  --------               -----------
    3.3e-36  123.9   1.5    3.9e-36  123.7   1.5    1.0  1  tr|Q83ZE7|Q83ZE7_TERSD  Short-chain dehydrogenase/reductase O
    7.7e-12   44.2   0.1    1.2e-11   43.6   0.1    1.2  1  tr|Q6REL3|Q6REL3_9NOCA  Putative phthalate dihydrodiol dehydr
    3.3e-11   42.2   0.0    3.8e-11   42.0   0.0    1.1  1  tr|C0KUL2|C0KUL2_9MYCO  Phthalate dihydrodiol dehydrogenase O
    5.9e-11   41.3   0.1      1e-10   40.6   0.1    1.2  1  tr|A4ZXZ6|A4ZXZ6_9NOCA  Phthalate dihydrodiol dehydrogenase O
    1.2e-10   40.3   0.3    1.7e-10   39.8   0.3    1.3  1  tr|Q8GI60|Q8GI60_TERSD  3,4-dihydroxy-3,4-dihydrophthalate de
     0.0097   14.5   0.0      0.011   14.3   0.0    1.1  1  tr|Q6UC95|Q6UC95_9MYCO  Phthalate dihydrodiol dehydrogenase (


Domain annotation for each sequence (and alignments):
>> tr|Q83ZE7|Q83ZE7_TERSD  Short-chain dehydrogenase/reductase OS=Terrabacter sp. (strain DBF63) OX=150395 GN=flnC PE=4 
   #    score  bias  c-Evalue  i-Evalue hmmfrom  hmm to    alifrom  ali to    envfrom  env to     acc
 ---   ------ ----- --------- --------- ------- -------    ------- -------    ------- -------    ----
   1 !  123.7   1.5   2.8e-39   3.9e-36       3     245 ..       4     249 ..       2     251 .. 0.90

  Alignments for each domain:
  == domain 1  score: 123.7 bits;  conditional E-value: 2.8e-39
          CMKOEEHG_00224   3 qlngkvaivtggakgigkaitvalaqegakvvinynsskeaaenlvnelgkeghdvyavqadvskvedanrlveetvnhfgkvdilv 89 
                              l+gkva+vtgg  gig+     l   ga+vv+  + s++a    + e    g  v  v+adv+ +    +lv+  v+++g++di  
  tr|Q83ZE7|Q83ZE7_TERSD   4 SLDGKVALVTGGGGGIGRETAKVLVDHGARVVVA-DLSEDAGNGTL-EYIDGGDAVAFVRADVTDLASMQHLVQAAVDRYGRLDIAH 88 
                             589****************************996.55666665555.55566777888***************************** PP

          CMKOEEHG_00224  90 nnagit.rdrtfkklnredwervidvnlssvfnttsavlpyiteaeegriisissiigqaggfgqtnysaakagmlgftkslalela 175
                             nnagi      +  +  e +++vi vnl+ vf +  a +p +     g ii+ +s +gqa+   q+ y  +k g++g+t++ a+e +
  tr|Q83ZE7|Q83ZE7_TERSD  89 NNAGIEvTGPDLADVTVEQFDKVIAVNLTGVFISMKAEIPQMLAQGGGSIINTASSLGQAALAHQSAYVTSKHGVIGLTRAAAVEYS 175
                             ****96245678999****************************999***************************************** PP

          CMKOEEHG_00224 176 ktnvtvnaicpgfidtemvaevpee...vrqkivakipkkrfgqadeiakgvvylcrdg.ayitgqqlninggl 245
                                + vna+ pg i t m+  + e     +  ++ k p  r+g   +ia+ v +l  d+ a+ tg q+ ++gg 
  tr|Q83ZE7|Q83ZE7_TERSD 176 DKGIRVNAVLPGVIQTPMIDALEETypgFKDALLTKHPIGRLGTPHDIAEMVAWLGSDAaAFATGSQFAVDGGY 249
                             ******************987766522268999***********************9973699*********95 PP

>> tr|Q6REL3|Q6REL3_9NOCA  Putative phthalate dihydrodiol dehydrogenase OS=Rhodococcus sp. DK17 OX=186196 GN=PDK3.034 PE
   #    score  bias  c-Evalue  i-Evalue hmmfrom  hmm to    alifrom  ali to    envfrom  env to     acc
 ---   ------ ----- --------- --------- ------- -------    ------- -------    ------- -------    ----
   1 !   43.6   0.1   8.7e-15   1.2e-11       4     191 ..       5     192 ..       3     201 .. 0.84

  Alignments for each domain:
  == domain 1  score: 43.6 bits;  conditional E-value: 8.7e-15
          CMKOEEHG_00224   4 lngkvaivtggakgigkaitvalaqegakvvinynsskeaaenlvnelgkeghdvyavqadvskvedanrlveetvnhfgkvdilvn 90 
                             l+gk a+v gg  gig+a+  a+  ega v +          n    l +    v  ++ d ++  d +  v   v +fg +d lvn
  tr|Q6REL3|Q6REL3_9NOCA   5 LDGKRALVVGGGSGIGRAVVDAFLAEGACVAVLE-----RDPNKCRVLREHLPQVPVIEGDATRAADNDAAVAAAVAEFGGLDTLVN 86 
                             79**************************998854.....44566666777778999******************************* PP

          CMKOEEHG_00224  91 nagitrd.rtfkklnred....wervidvnlssvfnttsavlpyiteaeegriisissiigqaggfgqtnysaakagmlgftkslal 172
                               gi    + ++ +  +     +++++  n+ s +++  a +p + +   + i+   s  +   g g   y ++k ++ g+  +la 
  tr|Q6REL3|Q6REL3_9NOCA  87 CVGIFDFyQGIEDIPTDTldvaFDEIFRTNVLSHMHSVKAAVPELRKHRGSSIVLAESASSFYPGRGGVLYVSSKFAVRGLVTTLAY 173
                             ***975314455554443112267788889999999999999*99999988999999999999999********************* PP

          CMKOEEHG_00224 173 elaktnvtvnaicpg.fidt 191
                             ela  ++ vn ++pg  ++t
  tr|Q6REL3|Q6REL3_9NOCA 174 ELAP-DIRVNGVAPGgTLNT 192
                             **96.89*******824555 PP

>> tr|C0KUL2|C0KUL2_9MYCO  Phthalate dihydrodiol dehydrogenase OS=Mycobacterium sp. CH1 OX=597355 GN=phtB PE=4 SV=1
   #    score  bias  c-Evalue  i-Evalue hmmfrom  hmm to    alifrom  ali to    envfrom  env to     acc
 ---   ------ ----- --------- --------- ------- -------    ------- -------    ------- -------    ----
   1 !   42.0   0.0   2.7e-14   3.8e-11       4     192 ..       5     193 ..       3     257 .. 0.85

  Alignments for each domain:
  == domain 1  score: 42.0 bits;  conditional E-value: 2.7e-14
          CMKOEEHG_00224   4 lngkvaivtggakgigkaitvalaqegakv.vinynsskeaaenlvnelgkeghdvyavqadvskvedanrlveetvnhfgkvdilv 89 
                             l gk a++ g+  gig+a   a+  e a+v v+ y+s k a       l ++  dv  ++ d +     ++ v+  v+ fg +d lv
  tr|C0KUL2|C0KUL2_9MYCO   5 LAGKRALIVGAGSGIGRATVDAFLNEDARVaVLEYDSDKCAT------LRQQLPDVPVIEGDGTTRTANDEAVQVAVDAFGGLDTLV 85 
                             679****************99*99999998467899888653......455668********8877767789*************** PP

          CMKOEEHG_00224  90 nnagitr.drtfk....klnredwervidvnlssvfnttsavlpyiteaeegriisissiigqaggfgqtnysaakagmlgftksla 171
                             n  gi    r ++    +l  + +++++ +n+ s +++  a +p +   + + i+   s  +   g g   y a+k ++ g   +la
  tr|C0KUL2|C0KUL2_9MYCO  86 NCVGIFDfYRRIQdipaELIDQAFDEMFRINVLSHIHSVKAAVPALMGQDGASIVLTESASSFYPGRGGLLYVASKFAVRGVVTALA 172
                             ****96423555511114445567888889*999999********998888888888899999999999****************** PP

          CMKOEEHG_00224 172 lelaktnvtvnaicpg.fidte 192
                              ela   + vn ++pg  ++t+
  tr|C0KUL2|C0KUL2_9MYCO 173 HELAP-RIRVNGVAPGgTLNTD 193
                             ***96.79*******8245665 PP

>> tr|A4ZXZ6|A4ZXZ6_9NOCA  Phthalate dihydrodiol dehydrogenase OS=Rhodococcus sp. DK17 OX=186196 GN=ophB' PE=4 SV=1
   #    score  bias  c-Evalue  i-Evalue hmmfrom  hmm to    alifrom  ali to    envfrom  env to     acc
 ---   ------ ----- --------- --------- ------- -------    ------- -------    ------- -------    ----
   1 !   40.6   0.1   7.2e-14     1e-10       4     191 ..       5     192 ..       3     201 .. 0.82

  Alignments for each domain:
  == domain 1  score: 40.6 bits;  conditional E-value: 7.2e-14
          CMKOEEHG_00224   4 lngkvaivtggakgigkaitvalaqegakvvinynsskeaaenlvnelgkeghdvyavqadvskvedanrlveetvnhfgkvdilvn 90 
                             l+gk a+v gg  gig+a+  a+  ega v +      +        l +    v  ++ d ++  d +  v   v  fg +d lvn
  tr|A4ZXZ6|A4ZXZ6_9NOCA   5 LDGKRALVVGGGSGIGRAVVDAFLAEGACVAVLERDPSK-----CRVLREHLPQVPVIEGDATRAADNDAAVAAAVAAFGGLDTLVN 86 
                             79**************************99775443322.....2334555668999****************************** PP

          CMKOEEHG_00224  91 nagitrd.rtfkklnred....wervidvnlssvfnttsavlpyiteaeegriisissiigqaggfgqtnysaakagmlgftkslal 172
                               gi    + +  +  +     +++++  n+ s +++  a +p + +   + i+   s  +   g g   y ++k ++ g+  +la 
  tr|A4ZXZ6|A4ZXZ6_9NOCA  87 CVGIFDFyQGIGDIPADTldvaFDEMFRTNVLSHMHSVKAAVPELRKHRGSSIVLAESASSFYPGRGGVLYVSSKFAVRGLVTTLAY 173
                             ***975313344444443112256777789999999999999**9999989999999999999999********************* PP

          CMKOEEHG_00224 173 elaktnvtvnaicpg.fidt 191
                             ela  ++ vn ++pg  ++t
  tr|A4ZXZ6|A4ZXZ6_9NOCA 174 ELAP-DIRVNGVAPGgTLNT 192
                             **96.89*******824555 PP

>> tr|Q8GI60|Q8GI60_TERSD  3,4-dihydroxy-3,4-dihydrophthalate dehydrogenase OS=Terrabacter sp. (strain DBF63) OX=150395 
   #    score  bias  c-Evalue  i-Evalue hmmfrom  hmm to    alifrom  ali to    envfrom  env to     acc
 ---   ------ ----- --------- --------- ------- -------    ------- -------    ------- -------    ----
   1 !   39.8   0.3   1.2e-13   1.7e-10       4     192 ..       6     194 ..       4     259 .. 0.80

  Alignments for each domain:
  == domain 1  score: 39.8 bits;  conditional E-value: 1.2e-13
          CMKOEEHG_00224   4 lngkvaivtggakgigkaitvalaqegakvvi.nynsskeaaenlvnelgkeghdvyavqadvskvedanrlveetvnhfgkvdilv 89 
                             l g+ a+v g+  gig+a+   +  ega+v +   +  k aa      +g    +v     d    +  +  v   v  fg +d+lv
  tr|Q8GI60|Q8GI60_TERSD   6 LEGRRALVVGAGSGIGRAVVDVFLAEGARVAVlERDPDKSAA------IGAALPEVPVTVGDAVTRQANDAAVTAAVEAFGGLDVLV 86 
                             78999**************9999999**99661555666665......4444455555555554444444578899*********** PP

          CMKOEEHG_00224  90 nnagitr.drtfkklnred....wervidvnlssvfnttsavlpyiteaeegriisissiigqaggfgqtnysaakagmlgftksla 171
                             n  g+    r++  l+ +     +++++  n+ s + +  a lp++  +  g ++   s  +   g g   y ++k ++ g+  +la
  tr|Q8GI60|Q8GI60_TERSD  87 NCVGVFDfYRSLLDLDADVldvaFDEMFRTNVLSHLQSVKAALPHLQASGRGVVLLTESTSSYFPGRGGVLYLSSKFAVRGIVTALA 173
                             ****964257777787764112245666678888899999***************999***************************** PP

          CMKOEEHG_00224 172 lelaktnvtvnaicpgf.idte 192
                              +la   v vn ++pg  + t+
  tr|Q8GI60|Q8GI60_TERSD 174 HDLAP-EVRVNGVAPGGtLGTD 194
                             ***96.79*******8414554 PP

>> tr|Q6UC95|Q6UC95_9MYCO  Phthalate dihydrodiol dehydrogenase (Fragment) OS=Mycobacterium sp. PAH2.135 OX=248319 GN=pht
   #    score  bias  c-Evalue  i-Evalue hmmfrom  hmm to    alifrom  ali to    envfrom  env to     acc
 ---   ------ ----- --------- --------- ------- -------    ------- -------    ------- -------    ----
   1 !   14.3   0.0   7.8e-06     0.011      25     139 ..       6     120 ..       1     134 [. 0.72

  Alignments for each domain:
  == domain 1  score: 14.3 bits;  conditional E-value: 7.8e-06
          CMKOEEHG_00224  25 alaqegakv.vinynsskeaaenlvnelgkeghdvyavqadvskvedanrlveetvnhfgkvdilvnnagitr.drtfkklnred.. 107
                             a+  e+a+v v+ y+s+k aa      l ++  dv  ++ d +    +++ ve  v+ fg +d lvn  gi    r ++ +  e   
  tr|Q6UC95|Q6UC95_9MYCO   6 AFLNEAAQVaVLEYDSAKCAA------LRQQLPDVPVIEGDGTTRAASDEAVEVAVDAFGGLDTLVNCVGIFDfYRGIQDIPAERid 86 
                             556677766367899988876......4556689*******99999999*********************96414556655544400 PP

          CMKOEEHG_00224 108 ..wervidvnlssvfnttsavlpyiteaeegrii 139
                               +++++ +n+ s +++  a lp + +   + ii
  tr|Q6UC95|Q6UC95_9MYCO  87 qaFDEMFRLNVLSHIHSVKAALPALMDQGGASII 120
                             1155566688888888899999988776555555 PP


Internal pipeline statistics summary:
-------------------------------------
Query model(s):                            1  (247 nodes)
Target sequences:                       8298  (2961450 residues searched)
Passed MSV filter:                       151  (0.0181972); expected 166.0 (0.02)
Passed bias filter:                      144  (0.0173536); expected 166.0 (0.02)
Passed Vit filter:                        16  (0.00192818); expected 8.3 (0.001)
Passed Fwd filter:                         6  (0.000723066); expected 0.1 (1e-05)
Initial search space (Z):               8298  [actual number of targets]
Domain search space  (domZ):               6  [number of targets reported over threshold]
# CPU time: 0.12u 0.00s 00:00:00.12 Elapsed: 00:00:00.08
# Mc/sec: 8931.19
//
Query:       CMKOEEHG_00232  [L=585]
Description: hypothetical protein
Scores for complete sequences (score includes all domains):
   --- full sequence ---   --- best 1 domain ---    -#dom-
    E-value  score  bias    E-value  score  bias    exp  N  Sequence Description
    ------- ------ -----    ------- ------ -----   ---- --  -------- -----------

   [No hits detected that satisfy reporting thresholds]


Domain annotation for each sequence (and alignments):

   [No targets detected that satisfy reporting thresholds]


Internal pipeline statistics summary:
-------------------------------------
Query model(s):                            1  (585 nodes)
Target sequences:                       8298  (2961450 residues searched)
Passed MSV filter:                        93  (0.0112075); expected 166.0 (0.02)
Passed bias filter:                       82  (0.0098819); expected 166.0 (0.02)
Passed Vit filter:                         1  (0.000120511); expected 8.3 (0.001)
Passed Fwd filter:                         0  (0); expected 0.1 (1e-05)
Initial search space (Z):               8298  [actual number of targets]
Domain search space  (domZ):               0  [number of targets reported over threshold]
# CPU time: 0.18u 0.00s 00:00:00.18 Elapsed: 00:00:00.12
# Mc/sec: 13869.61
//
Query:       CMKOEEHG_00234  [L=365]
Description: 2-aminoethylphosphonate--pyruvate transaminase
Scores for complete sequences (score includes all domains):
   --- full sequence ---   --- best 1 domain ---    -#dom-
    E-value  score  bias    E-value  score  bias    exp  N  Sequence Description
    ------- ------ -----    ------- ------ -----   ---- --  -------- -----------

   [No hits detected that satisfy reporting thresholds]


Domain annotation for each sequence (and alignments):

   [No targets detected that satisfy reporting thresholds]


Internal pipeline statistics summary:
-------------------------------------
Query model(s):                            1  (365 nodes)
Target sequences:                       8298  (2961450 residues searched)
Passed MSV filter:                       132  (0.0159074); expected 166.0 (0.02)
Passed bias filter:                      124  (0.0149434); expected 166.0 (0.02)
Passed Vit filter:                         4  (0.000482044); expected 8.3 (0.001)
Passed Fwd filter:                         0  (0); expected 0.1 (1e-05)
Initial search space (Z):               8298  [actual number of targets]
Domain search space  (domZ):               0  [number of targets reported over threshold]
# CPU time: 0.13u 0.00s 00:00:00.13 Elapsed: 00:00:00.08
# Mc/sec: 12478.48
//
Query:       CMKOEEHG_00267  [L=300]
Description: Bacitracin transport ATP-binding protein BcrA
Scores for complete sequences (score includes all domains):
   --- full sequence ---   --- best 1 domain ---    -#dom-
    E-value  score  bias    E-value  score  bias    exp  N  Sequence Description
    ------- ------ -----    ------- ------ -----   ---- --  -------- -----------

   [No hits detected that satisfy reporting thresholds]


Domain annotation for each sequence (and alignments):

   [No targets detected that satisfy reporting thresholds]


Internal pipeline statistics summary:
-------------------------------------
Query model(s):                            1  (300 nodes)
Target sequences:                       8298  (2961450 residues searched)
Passed MSV filter:                       155  (0.0186792); expected 166.0 (0.02)
Passed bias filter:                      151  (0.0181972); expected 166.0 (0.02)
Passed Vit filter:                        11  (0.00132562); expected 8.3 (0.001)
Passed Fwd filter:                         0  (0); expected 0.1 (1e-05)
Initial search space (Z):               8298  [actual number of targets]
Domain search space  (domZ):               0  [number of targets reported over threshold]
# CPU time: 0.12u 0.00s 00:00:00.12 Elapsed: 00:00:00.07
# Mc/sec: 11183.87
//
Query:       CMKOEEHG_00308  [L=506]
Description: 2-isopropylmalate synthase
Scores for complete sequences (score includes all domains):
   --- full sequence ---   --- best 1 domain ---    -#dom-
    E-value  score  bias    E-value  score  bias    exp  N  Sequence Description
    ------- ------ -----    ------- ------ -----   ---- --  -------- -----------

   [No hits detected that satisfy reporting thresholds]


Domain annotation for each sequence (and alignments):

   [No targets detected that satisfy reporting thresholds]


Internal pipeline statistics summary:
-------------------------------------
Query model(s):                            1  (506 nodes)
Target sequences:                       8298  (2961450 residues searched)
Passed MSV filter:                        99  (0.0119306); expected 166.0 (0.02)
Passed bias filter:                       94  (0.011328); expected 166.0 (0.02)
Passed Vit filter:                         5  (0.000602555); expected 8.3 (0.001)
Passed Fwd filter:                         0  (0); expected 0.1 (1e-05)
Initial search space (Z):               8298  [actual number of targets]
Domain search space  (domZ):               0  [number of targets reported over threshold]
# CPU time: 0.15u 0.01s 00:00:00.16 Elapsed: 00:00:00.11
# Mc/sec: 13137.30
//
Query:       CMKOEEHG_00410  [L=436]
Description: GTPase Der
Scores for complete sequences (score includes all domains):
   --- full sequence ---   --- best 1 domain ---    -#dom-
    E-value  score  bias    E-value  score  bias    exp  N  Sequence Description
    ------- ------ -----    ------- ------ -----   ---- --  -------- -----------

   [No hits detected that satisfy reporting thresholds]


Domain annotation for each sequence (and alignments):

   [No targets detected that satisfy reporting thresholds]


Internal pipeline statistics summary:
-------------------------------------
Query model(s):                            1  (436 nodes)
Target sequences:                       8298  (2961450 residues searched)
Passed MSV filter:                       229  (0.027597); expected 166.0 (0.02)
Passed bias filter:                      210  (0.0253073); expected 166.0 (0.02)
Passed Vit filter:                        18  (0.0021692); expected 8.3 (0.001)
Passed Fwd filter:                         0  (0); expected 0.1 (1e-05)
Initial search space (Z):               8298  [actual number of targets]
Domain search space  (domZ):               0  [number of targets reported over threshold]
# CPU time: 0.15u 0.00s 00:00:00.15 Elapsed: 00:00:00.11
# Mc/sec: 11439.16
//
Query:       CMKOEEHG_00479  [L=277]
Description: 3-mercaptopyruvate sulfurtransferase
Scores for complete sequences (score includes all domains):
   --- full sequence ---   --- best 1 domain ---    -#dom-
    E-value  score  bias    E-value  score  bias    exp  N  Sequence Description
    ------- ------ -----    ------- ------ -----   ---- --  -------- -----------

   [No hits detected that satisfy reporting thresholds]


Domain annotation for each sequence (and alignments):

   [No targets detected that satisfy reporting thresholds]


Internal pipeline statistics summary:
-------------------------------------
Query model(s):                            1  (277 nodes)
Target sequences:                       8298  (2961450 residues searched)
Passed MSV filter:                       218  (0.0262714); expected 166.0 (0.02)
Passed bias filter:                      199  (0.0239817); expected 166.0 (0.02)
Passed Vit filter:                         9  (0.0010846); expected 8.3 (0.001)
Passed Fwd filter:                         0  (0); expected 0.1 (1e-05)
Initial search space (Z):               8298  [actual number of targets]
Domain search space  (domZ):               0  [number of targets reported over threshold]
# CPU time: 0.12u 0.00s 00:00:00.12 Elapsed: 00:00:00.08
# Mc/sec: 10236.52
//
Query:       CMKOEEHG_00500  [L=301]
Description: hypothetical protein
Scores for complete sequences (score includes all domains):
   --- full sequence ---   --- best 1 domain ---    -#dom-
    E-value  score  bias    E-value  score  bias    exp  N  Sequence Description
    ------- ------ -----    ------- ------ -----   ---- --  -------- -----------

   [No hits detected that satisfy reporting thresholds]


Domain annotation for each sequence (and alignments):

   [No targets detected that satisfy reporting thresholds]


Internal pipeline statistics summary:
-------------------------------------
Query model(s):                            1  (301 nodes)
Target sequences:                       8298  (2961450 residues searched)
Passed MSV filter:                        66  (0.00795372); expected 166.0 (0.02)
Passed bias filter:                       44  (0.00530248); expected 166.0 (0.02)
Passed Vit filter:                         1  (0.000120511); expected 8.3 (0.001)
Passed Fwd filter:                         0  (0); expected 0.1 (1e-05)
Initial search space (Z):               8298  [actual number of targets]
Domain search space  (domZ):               0  [number of targets reported over threshold]
# CPU time: 0.10u 0.00s 00:00:00.10 Elapsed: 00:00:00.07
# Mc/sec: 12214.57
//
Query:       CMKOEEHG_00586  [L=422]
Description: Enterobactin exporter EntS
Scores for complete sequences (score includes all domains):
   --- full sequence ---   --- best 1 domain ---    -#dom-
    E-value  score  bias    E-value  score  bias    exp  N  Sequence Description
    ------- ------ -----    ------- ------ -----   ---- --  -------- -----------

   [No hits detected that satisfy reporting thresholds]


Domain annotation for each sequence (and alignments):

   [No targets detected that satisfy reporting thresholds]


Internal pipeline statistics summary:
-------------------------------------
Query model(s):                            1  (422 nodes)
Target sequences:                       8298  (2961450 residues searched)
Passed MSV filter:                       177  (0.0213304); expected 166.0 (0.02)
Passed bias filter:                      156  (0.0187997); expected 166.0 (0.02)
Passed Vit filter:                         3  (0.000361533); expected 8.3 (0.001)
Passed Fwd filter:                         0  (0); expected 0.1 (1e-05)
Initial search space (Z):               8298  [actual number of targets]
Domain search space  (domZ):               0  [number of targets reported over threshold]
# CPU time: 0.15u 0.00s 00:00:00.15 Elapsed: 00:00:00.09
# Mc/sec: 12601.45
//
Query:       CMKOEEHG_00651  [L=327]
Description: Aspartate--ammonia ligase
Scores for complete sequences (score includes all domains):
   --- full sequence ---   --- best 1 domain ---    -#dom-
    E-value  score  bias    E-value  score  bias    exp  N  Sequence Description
    ------- ------ -----    ------- ------ -----   ---- --  -------- -----------

   [No hits detected that satisfy reporting thresholds]


Domain annotation for each sequence (and alignments):

   [No targets detected that satisfy reporting thresholds]


Internal pipeline statistics summary:
-------------------------------------
Query model(s):                            1  (327 nodes)
Target sequences:                       8298  (2961450 residues searched)
Passed MSV filter:                       154  (0.0185587); expected 166.0 (0.02)
Passed bias filter:                      142  (0.0171126); expected 166.0 (0.02)
Passed Vit filter:                         3  (0.000361533); expected 8.3 (0.001)
Passed Fwd filter:                         0  (0); expected 0.1 (1e-05)
Initial search space (Z):               8298  [actual number of targets]
Domain search space  (domZ):               0  [number of targets reported over threshold]
# CPU time: 0.12u 0.00s 00:00:00.12 Elapsed: 00:00:00.08
# Mc/sec: 11320.42
//
Query:       CMKOEEHG_00758  [L=314]
Description: L-lactate dehydrogenase 1
Scores for complete sequences (score includes all domains):
   --- full sequence ---   --- best 1 domain ---    -#dom-
    E-value  score  bias    E-value  score  bias    exp  N  Sequence Description
    ------- ------ -----    ------- ------ -----   ---- --  -------- -----------

   [No hits detected that satisfy reporting thresholds]


Domain annotation for each sequence (and alignments):

   [No targets detected that satisfy reporting thresholds]


Internal pipeline statistics summary:
-------------------------------------
Query model(s):                            1  (314 nodes)
Target sequences:                       8298  (2961450 residues searched)
Passed MSV filter:                       191  (0.0230176); expected 166.0 (0.02)
Passed bias filter:                      182  (0.021933); expected 166.0 (0.02)
Passed Vit filter:                         3  (0.000361533); expected 8.3 (0.001)
Passed Fwd filter:                         0  (0); expected 0.1 (1e-05)
Initial search space (Z):               8298  [actual number of targets]
Domain search space  (domZ):               0  [number of targets reported over threshold]
# CPU time: 0.13u 0.00s 00:00:00.13 Elapsed: 00:00:00.08
# Mc/sec: 11302.07
//
Query:       CMKOEEHG_00833  [L=102]
Description: hypothetical protein
Scores for complete sequences (score includes all domains):
   --- full sequence ---   --- best 1 domain ---    -#dom-
    E-value  score  bias    E-value  score  bias    exp  N  Sequence Description
    ------- ------ -----    ------- ------ -----   ---- --  -------- -----------

   [No hits detected that satisfy reporting thresholds]


Domain annotation for each sequence (and alignments):

   [No targets detected that satisfy reporting thresholds]


Internal pipeline statistics summary:
-------------------------------------
Query model(s):                            1  (102 nodes)
Target sequences:                       8298  (2961450 residues searched)
Passed MSV filter:                       205  (0.0247047); expected 166.0 (0.02)
Passed bias filter:                      202  (0.0243432); expected 166.0 (0.02)
Passed Vit filter:                        19  (0.00228971); expected 8.3 (0.001)
Passed Fwd filter:                         0  (0); expected 0.1 (1e-05)
Initial search space (Z):               8298  [actual number of targets]
Domain search space  (domZ):               0  [number of targets reported over threshold]
# CPU time: 0.06u 0.00s 00:00:00.06 Elapsed: 00:00:00.04
# Mc/sec: 6686.74
//
Query:       CMKOEEHG_00851  [L=487]
Description: L-amino acid oxidase
Scores for complete sequences (score includes all domains):
   --- full sequence ---   --- best 1 domain ---    -#dom-
    E-value  score  bias    E-value  score  bias    exp  N  Sequence Description
    ------- ------ -----    ------- ------ -----   ---- --  -------- -----------

   [No hits detected that satisfy reporting thresholds]


Domain annotation for each sequence (and alignments):

   [No targets detected that satisfy reporting thresholds]


Internal pipeline statistics summary:
-------------------------------------
Query model(s):                            1  (487 nodes)
Target sequences:                       8298  (2961450 residues searched)
Passed MSV filter:                       189  (0.0227766); expected 166.0 (0.02)
Passed bias filter:                      176  (0.0212099); expected 166.0 (0.02)
Passed Vit filter:                        18  (0.0021692); expected 8.3 (0.001)
Passed Fwd filter:                         0  (0); expected 0.1 (1e-05)
Initial search space (Z):               8298  [actual number of targets]
Domain search space  (domZ):               0  [number of targets reported over threshold]
# CPU time: 0.19u 0.01s 00:00:00.20 Elapsed: 00:00:00.12
# Mc/sec: 11481.55
//
Query:       CMKOEEHG_00897  [L=196]
Description: Phosphoserine phosphatase 1
Scores for complete sequences (score includes all domains):
   --- full sequence ---   --- best 1 domain ---    -#dom-
    E-value  score  bias    E-value  score  bias    exp  N  Sequence Description
    ------- ------ -----    ------- ------ -----   ---- --  -------- -----------

   [No hits detected that satisfy reporting thresholds]


Domain annotation for each sequence (and alignments):

   [No targets detected that satisfy reporting thresholds]


Internal pipeline statistics summary:
-------------------------------------
Query model(s):                            1  (196 nodes)
Target sequences:                       8298  (2961450 residues searched)
Passed MSV filter:                       191  (0.0230176); expected 166.0 (0.02)
Passed bias filter:                      172  (0.0207279); expected 166.0 (0.02)
Passed Vit filter:                        11  (0.00132562); expected 8.3 (0.001)
Passed Fwd filter:                         0  (0); expected 0.1 (1e-05)
Initial search space (Z):               8298  [actual number of targets]
Domain search space  (domZ):               0  [number of targets reported over threshold]
# CPU time: 0.09u 0.00s 00:00:00.09 Elapsed: 00:00:00.05
# Mc/sec: 10138.64
//
Query:       CMKOEEHG_00936  [L=399]
Description: hypothetical protein
Scores for complete sequences (score includes all domains):
   --- full sequence ---   --- best 1 domain ---    -#dom-
    E-value  score  bias    E-value  score  bias    exp  N  Sequence Description
    ------- ------ -----    ------- ------ -----   ---- --  -------- -----------

   [No hits detected that satisfy reporting thresholds]


Domain annotation for each sequence (and alignments):

   [No targets detected that satisfy reporting thresholds]


Internal pipeline statistics summary:
-------------------------------------
Query model(s):                            1  (399 nodes)
Target sequences:                       8298  (2961450 residues searched)
Passed MSV filter:                       138  (0.0166305); expected 166.0 (0.02)
Passed bias filter:                      130  (0.0156664); expected 166.0 (0.02)
Passed Vit filter:                         4  (0.000482044); expected 8.3 (0.001)
Passed Fwd filter:                         0  (0); expected 0.1 (1e-05)
Initial search space (Z):               8298  [actual number of targets]
Domain search space  (domZ):               0  [number of targets reported over threshold]
# CPU time: 0.13u 0.00s 00:00:00.13 Elapsed: 00:00:00.09
# Mc/sec: 12399.07
//
Query:       CMKOEEHG_00982  [L=96]
Description: Transcriptional repressor PagR
Scores for complete sequences (score includes all domains):
   --- full sequence ---   --- best 1 domain ---    -#dom-
    E-value  score  bias    E-value  score  bias    exp  N  Sequence Description
    ------- ------ -----    ------- ------ -----   ---- --  -------- -----------

   [No hits detected that satisfy reporting thresholds]


Domain annotation for each sequence (and alignments):

   [No targets detected that satisfy reporting thresholds]


Internal pipeline statistics summary:
-------------------------------------
Query model(s):                            1  (96 nodes)
Target sequences:                       8298  (2961450 residues searched)
Passed MSV filter:                       142  (0.0171126); expected 166.0 (0.02)
Passed bias filter:                      138  (0.0166305); expected 166.0 (0.02)
Passed Vit filter:                         5  (0.000602555); expected 8.3 (0.001)
Passed Fwd filter:                         0  (0); expected 0.1 (1e-05)
Initial search space (Z):               8298  [actual number of targets]
Domain search space  (domZ):               0  [number of targets reported over threshold]
# CPU time: 0.07u 0.01s 00:00:00.08 Elapsed: 00:00:00.04
# Mc/sec: 7023.46
//
Query:       CMKOEEHG_01096  [L=115]
Description: hypothetical protein
Scores for complete sequences (score includes all domains):
   --- full sequence ---   --- best 1 domain ---    -#dom-
    E-value  score  bias    E-value  score  bias    exp  N  Sequence Description
    ------- ------ -----    ------- ------ -----   ---- --  -------- -----------

   [No hits detected that satisfy reporting thresholds]


Domain annotation for each sequence (and alignments):

   [No targets detected that satisfy reporting thresholds]


Internal pipeline statistics summary:
-------------------------------------
Query model(s):                            1  (115 nodes)
Target sequences:                       8298  (2961450 residues searched)
Passed MSV filter:                        87  (0.0104845); expected 166.0 (0.02)
Passed bias filter:                       87  (0.0104845); expected 166.0 (0.02)
Passed Vit filter:                         5  (0.000602555); expected 8.3 (0.001)
Passed Fwd filter:                         0  (0); expected 0.1 (1e-05)
Initial search space (Z):               8298  [actual number of targets]
Domain search space  (domZ):               0  [number of targets reported over threshold]
# CPU time: 0.06u 0.00s 00:00:00.06 Elapsed: 00:00:00.04
# Mc/sec: 8164.78
//
Query:       CMKOEEHG_01100  [L=307]
Description: Ribonuclease Z
Scores for complete sequences (score includes all domains):
   --- full sequence ---   --- best 1 domain ---    -#dom-
    E-value  score  bias    E-value  score  bias    exp  N  Sequence Description
    ------- ------ -----    ------- ------ -----   ---- --  -------- -----------

   [No hits detected that satisfy reporting thresholds]


Domain annotation for each sequence (and alignments):

   [No targets detected that satisfy reporting thresholds]


Internal pipeline statistics summary:
-------------------------------------
Query model(s):                            1  (307 nodes)
Target sequences:                       8298  (2961450 residues searched)
Passed MSV filter:                       164  (0.0197638); expected 166.0 (0.02)
Passed bias filter:                      159  (0.0191612); expected 166.0 (0.02)
Passed Vit filter:                         6  (0.000723066); expected 8.3 (0.001)
Passed Fwd filter:                         0  (0); expected 0.1 (1e-05)
Initial search space (Z):               8298  [actual number of targets]
Domain search space  (domZ):               0  [number of targets reported over threshold]
# CPU time: 0.10u 0.00s 00:00:00.10 Elapsed: 00:00:00.08
# Mc/sec: 10617.07
//
Query:       CMKOEEHG_01101  [L=70]
Description: hypothetical protein
Scores for complete sequences (score includes all domains):
   --- full sequence ---   --- best 1 domain ---    -#dom-
    E-value  score  bias    E-value  score  bias    exp  N  Sequence Description
    ------- ------ -----    ------- ------ -----   ---- --  -------- -----------

   [No hits detected that satisfy reporting thresholds]


Domain annotation for each sequence (and alignments):

   [No targets detected that satisfy reporting thresholds]


Internal pipeline statistics summary:
-------------------------------------
Query model(s):                            1  (70 nodes)
Target sequences:                       8298  (2961450 residues searched)
Passed MSV filter:                       125  (0.0150639); expected 166.0 (0.02)
Passed bias filter:                      114  (0.0137383); expected 166.0 (0.02)
Passed Vit filter:                         9  (0.0010846); expected 8.3 (0.001)
Passed Fwd filter:                         0  (0); expected 0.1 (1e-05)
Initial search space (Z):               8298  [actual number of targets]
Domain search space  (domZ):               0  [number of targets reported over threshold]
# CPU time: 0.06u 0.00s 00:00:00.06 Elapsed: 00:00:00.03
# Mc/sec: 5415.75
//
Query:       CMKOEEHG_01113  [L=183]
Description: hypothetical protein
Scores for complete sequences (score includes all domains):
   --- full sequence ---   --- best 1 domain ---    -#dom-
    E-value  score  bias    E-value  score  bias    exp  N  Sequence Description
    ------- ------ -----    ------- ------ -----   ---- --  -------- -----------

   [No hits detected that satisfy reporting thresholds]


Domain annotation for each sequence (and alignments):

   [No targets detected that satisfy reporting thresholds]


Internal pipeline statistics summary:
-------------------------------------
Query model(s):                            1  (183 nodes)
Target sequences:                       8298  (2961450 residues searched)
Passed MSV filter:                        86  (0.0103639); expected 166.0 (0.02)
Passed bias filter:                       83  (0.0100024); expected 166.0 (0.02)
Passed Vit filter:                         2  (0.000241022); expected 8.3 (0.001)
Passed Fwd filter:                         0  (0); expected 0.1 (1e-05)
Initial search space (Z):               8298  [actual number of targets]
Domain search space  (domZ):               0  [number of targets reported over threshold]
# CPU time: 0.08u 0.00s 00:00:00.08 Elapsed: 00:00:00.05
# Mc/sec: 10613.07
//
Query:       CMKOEEHG_01187  [L=262]
Description: Glucosamine-6-phosphate deaminase
Scores for complete sequences (score includes all domains):
   --- full sequence ---   --- best 1 domain ---    -#dom-
    E-value  score  bias    E-value  score  bias    exp  N  Sequence Description
    ------- ------ -----    ------- ------ -----   ---- --  -------- -----------

   [No hits detected that satisfy reporting thresholds]


Domain annotation for each sequence (and alignments):

   [No targets detected that satisfy reporting thresholds]


Internal pipeline statistics summary:
-------------------------------------
Query model(s):                            1  (262 nodes)
Target sequences:                       8298  (2961450 residues searched)
Passed MSV filter:                       181  (0.0218125); expected 166.0 (0.02)
Passed bias filter:                      176  (0.0212099); expected 166.0 (0.02)
Passed Vit filter:                         1  (0.000120511); expected 8.3 (0.001)
Passed Fwd filter:                         0  (0); expected 0.1 (1e-05)
Initial search space (Z):               8298  [actual number of targets]
Domain search space  (domZ):               0  [number of targets reported over threshold]
# CPU time: 0.11u 0.00s 00:00:00.11 Elapsed: 00:00:00.07
# Mc/sec: 10753.23
//
Query:       CMKOEEHG_01339  [L=263]
Description: RNA polymerase sigma-35 factor
Scores for complete sequences (score includes all domains):
   --- full sequence ---   --- best 1 domain ---    -#dom-
    E-value  score  bias    E-value  score  bias    exp  N  Sequence Description
    ------- ------ -----    ------- ------ -----   ---- --  -------- -----------

   [No hits detected that satisfy reporting thresholds]


Domain annotation for each sequence (and alignments):

   [No targets detected that satisfy reporting thresholds]


Internal pipeline statistics summary:
-------------------------------------
Query model(s):                            1  (263 nodes)
Target sequences:                       8298  (2961450 residues searched)
Passed MSV filter:                       238  (0.0286816); expected 166.0 (0.02)
Passed bias filter:                      233  (0.0280791); expected 166.0 (0.02)
Passed Vit filter:                        10  (0.00120511); expected 8.3 (0.001)
Passed Fwd filter:                         0  (0); expected 0.1 (1e-05)
Initial search space (Z):               8298  [actual number of targets]
Domain search space  (domZ):               0  [number of targets reported over threshold]
# CPU time: 0.11u 0.00s 00:00:00.11 Elapsed: 00:00:00.07
# Mc/sec: 10104.53
//
Query:       CMKOEEHG_01358  [L=259]
Description: Dihydroorotate dehydrogenase B (NAD(+)), electron transfer subunit
Scores for complete sequences (score includes all domains):
   --- full sequence ---   --- best 1 domain ---    -#dom-
    E-value  score  bias    E-value  score  bias    exp  N  Sequence                       Description
    ------- ------ -----    ------- ------ -----   ---- --  --------                       -----------
    8.5e-12   43.9   0.0    1.3e-11   43.3   0.0    1.2  1  tr|A0A1H1KHS3|A0A1H1KHS3_9BURK  Phthalate 4,5-dioxygenase, reduc
    1.1e-10   40.3   0.0    1.5e-10   39.8   0.0    1.2  1  tr|A0A1H1K9U5|A0A1H1K9U5_9BURK  Phthalate 4,5-dioxygenase, reduc
    1.2e-10   40.1   0.0    1.9e-10   39.5   0.0    1.2  1  tr|A0A063BI08|A0A063BI08_9BURK  Phthalate 4,5-dioxygenase OS=Bur
    1.9e-10   39.5   0.0    2.8e-10   38.9   0.0    1.2  1  sp|P33164|PDR_BURCE             Phthalate dioxygenase reductase 
    1.9e-10   39.5   0.0    2.8e-10   38.9   0.0    1.2  1  tr|A0A2S9N026|A0A2S9N026_9BURK  Phthalate dioxygenase reductase 
    1.9e-10   39.5   0.0    2.8e-10   38.9   0.0    1.2  1  tr|A0A329CXY9|A0A329CXY9_9BURK  Phthalate 4,5-dioxygenase reduct
    1.9e-10   39.5   0.0    2.8e-10   38.9   0.0    1.2  1  tr|A4JLU3|A4JLU3_BURVG          Phthalate 4,5-dioxygenase, reduc
    3.1e-10   38.8   0.1    5.7e-10   37.9   0.1    1.3  1  tr|A0A2S6TGK7|A0A2S6TGK7_9PROT  Phthalate 4,5-dioxygenase oxygen
      5e-10   38.1   0.0    8.3e-10   37.4   0.0    1.3  1  tr|A0A2J7VSD6|A0A2J7VSD6_9BURK  Phthalate dioxygenase reductase 
      5e-10   38.1   0.0    7.2e-10   37.6   0.0    1.2  1  tr|A0A1Q4CAF8|A0A1Q4CAF8_9BURK  Phthalate 4,5-dioxygenase OS=Pan
    5.5e-10   37.9   0.0      9e-10   37.2   0.0    1.3  1  tr|A0A2Z5LKW8|A0A2Z5LKW8_9BURK  Phthalate 4,5-dioxygenase OS=Par
    5.6e-10   37.9   0.0      9e-10   37.2   0.0    1.3  1  tr|A0A1H6NW65|A0A1H6NW65_9BURK  Phthalate 4,5-dioxygenase, reduc
      8e-10   37.4   0.2    2.2e-09   36.0   0.0    1.6  1  tr|A0A063U824|A0A063U824_BORBO  Putative phthalate dioxygenase r
    8.8e-10   37.3   0.0    2.1e-09   36.1   0.0    1.5  1  tr|I7G4H1|I7G4H1_MYCS2          Putative Iron-sulfur oxidoreduct
    9.4e-10   37.2   0.1      3e-09   35.5   0.0    1.8  1  tr|A0A1U7DLR8|A0A1U7DLR8_9RHOB  Phthalate 4,5-dioxygenase reduct
      1e-09   37.1   0.1      2e-09   36.1   0.0    1.4  1  tr|A0A076MRK7|A0A076MRK7_AMYME  Phthalate 4,5-dioxygenase reduct
    1.3e-09   36.7   0.0    2.1e-09   36.0   0.0    1.3  1  tr|A0A235FHR0|A0A235FHR0_9BURK  Phthalate 4,5-dioxygenase reduct
    1.3e-09   36.7   0.0    1.9e-09   36.2   0.0    1.2  1  tr|A0A1G6LSS0|A0A1G6LSS0_9BURK  Phthalate 4,5-dioxygenase reduct
    1.4e-09   36.6   0.1    3.4e-09   35.4   0.0    1.6  1  tr|A0A165PQS9|A0A165PQS9_9RHOB  Phthalate dioxygenase reductase 
      3e-09   35.5   0.0    4.5e-09   34.9   0.0    1.3  1  tr|R0DZP5|R0DZP5_RALPI          Phthalate 4,5-dioxygenase, reduc
      3e-09   35.5   0.0    4.5e-09   34.9   0.0    1.3  1  tr|U3G9H7|U3G9H7_9RALS          Phthalate dioxygenase reductase 
    4.2e-09   35.1   0.0    6.2e-09   34.5   0.0    1.3  1  tr|A0A1V2MWA1|A0A1V2MWA1_9ACTN  Phthalate dioxygenase reductase 
    4.2e-09   35.0   0.0    7.3e-09   34.3   0.0    1.4  1  tr|A0A0A0N3N2|A0A0A0N3N2_STRRN  Phthalate 4,5-dioxygenase OS=Str
    5.3e-09   34.7   0.0    1.1e-08   33.7   0.0    1.5  1  tr|A0A2M6VY89|A0A2M6VY89_9BURK  Phthalate 4,5-dioxygenase OS=Lim
    5.7e-09   34.6   0.0    1.9e-08   32.9   0.0    1.8  1  tr|A0A0N1NRV2|A0A0N1NRV2_9ACTN  Phthalate 4,5-dioxygenase OS=Act
    6.3e-09   34.5   0.0    9.1e-09   34.0   0.0    1.2  1  tr|A0A0M2HQY3|A0A0M2HQY3_9MICO  Phthalate dioxygenase reductase 
    7.1e-09   34.3   0.0      1e-08   33.8   0.0    1.2  1  tr|A0A2X0V3F8|A0A2X0V3F8_9ACTN  Phthalate dioxygenase reductase 
    9.2e-09   33.9   0.1    1.9e-08   32.9   0.0    1.5  1  tr|A0A0N1G575|A0A0N1G575_9ACTN  Phthalate 4,5-dioxygenase OS=Act
    1.1e-08   33.7   0.1      2e-08   32.8   0.0    1.5  1  tr|A0A0M7L9J6|A0A0M7L9J6_9BURK  Phthalate dioxygenase reductase 
    1.3e-08   33.5   0.0    2.1e-08   32.8   0.0    1.4  1  tr|A0A1N7RNH2|A0A1N7RNH2_9BURK  Phthalate dioxygenase reductase 
    1.3e-08   33.4   0.0    2.2e-08   32.7   0.0    1.4  1  tr|A0A014MUG6|A0A014MUG6_9ACTN  Phthalate 4,5-dioxygenase OS=Str
    1.5e-08   33.2   0.0    2.1e-08   32.7   0.0    1.1  1  tr|A0A1W2M3M6|A0A1W2M3M6_9PSEU  Phthalate 4,5-dioxygenase OS=Amy
    1.5e-08   33.2   0.2      1e-05   24.0   0.0    2.1  2  tr|A0A0D5YI47|A0A0D5YI47_ACIBA  2Fe-2S iron-sulfur cluster bindi
    1.8e-08   33.0   0.0    2.5e-08   32.5   0.0    1.3  1  tr|A0A096D7E2|A0A096D7E2_COMTE  Flavodoxin reductases OS=Comamon
    1.8e-08   33.0   0.0    2.5e-08   32.5   0.0    1.3  1  tr|A0A0M2DHR2|A0A0M2DHR2_9BURK  Reductase component of phthalate
    2.2e-08   32.7   0.0    3.2e-08   32.2   0.0    1.2  1  tr|R4TJV9|R4TJV9_AMYOR          Phthalate 4,5-dioxygenase OS=Amy
    2.5e-08   32.5   0.0    3.6e-08   32.0   0.0    1.2  1  tr|A0A2P2FSV8|A0A2P2FSV8_9PSEU  Phthalate 4,5-dioxygenase OS=Amy
    2.5e-08   32.5   0.0    4.1e-08   31.8   0.0    1.2  1  tr|I0WXI8|I0WXI8_9NOCA          Phenol hydrolase OS=Rhodococcus 
    2.5e-08   32.5   0.0      4e-08   31.8   0.0    1.3  1  tr|A0A1V4D7T6|A0A1V4D7T6_9ACTN  Phthalate 4,5-dioxygenase OS=Str
    2.6e-08   32.5   0.0    3.6e-08   32.0   0.0    1.2  1  tr|A0A193BQG2|A0A193BQG2_AMYOR  Phthalate 4,5-dioxygenase OS=Amy
    2.6e-08   32.4   0.0    3.8e-08   31.9   0.0    1.2  1  tr|M2X6Y1|M2X6Y1_9PSEU          Phthalate 4,5-dioxygenase OS=Amy
    2.8e-08   32.4   0.1    4.9e-08   31.6   0.1    1.3  1  tr|A0A2J7VL46|A0A2J7VL46_9BURK  Phthalate dioxygenase reductase 
      3e-08   32.3   0.0    4.7e-08   31.6   0.0    1.3  1  tr|A0A0D6JFT6|A0A0D6JFT6_9RHIZ  Phthalate dioxygenase reductase 
    3.1e-08   32.2   0.1    6.6e-08   31.1   0.0    1.5  1  tr|A0A2M6VFC4|A0A2M6VFC4_9BURK  Phthalate 4,5-dioxygenase OS=Lim
    3.2e-08   32.2   0.0    4.3e-08   31.7   0.0    1.3  1  tr|A0A286M9N8|A0A286M9N8_COMTE  Phthalate 4,5-dioxygenase (Fragm
    3.3e-08   32.1   0.0    5.3e-08   31.5   0.0    1.2  1  tr|K8XRS6|K8XRS6_RHOOP          Phenol hydrolase OS=Rhodococcus 
    3.3e-08   32.1   0.0    4.7e-08   31.6   0.0    1.2  1  tr|J0JDJ8|J0JDJ8_ALCFA          Phthalate 4,5-dioxygenase OS=Alc
    3.4e-08   32.1   0.0    4.8e-08   31.6   0.0    1.3  1  tr|A0A0E3BRW0|A0A0E3BRW0_COMTE  Phthalate 4,5-dioxygenase OS=Com
    3.5e-08   32.1   0.0    5.2e-08   31.5   0.0    1.2  1  tr|A0A2E7C3A6|A0A2E7C3A6_9GAMM  Phthalate 4,5-dioxygenase OS=Hal
    3.5e-08   32.0   0.1    8.2e-08   30.8   0.0    1.5  1  tr|A0A0N0MNT8|A0A0N0MNT8_9ACTN  Phthalate 4,5-dioxygenase OS=Act
    3.8e-08   31.9   0.0    2.1e-07   29.5   0.0    1.9  1  tr|B1K673|B1K673_BURCC          Phthalate 4,5-dioxygenase OS=Bur
    3.9e-08   31.9   0.0    5.4e-08   31.4   0.0    1.1  1  tr|A0A1R0L144|A0A1R0L144_9PSEU  Phthalate 4,5-dioxygenase OS=Amy
    3.9e-08   31.9   0.2    1.1e-05   23.9   0.0    2.1  2  tr|A0A143J0V5|A0A143J0V5_ACIPI  Phthalate dioxygenase reductase 
    4.2e-08   31.8   0.0    6.3e-08   31.2   0.0    1.3  1  tr|A0A1Q8J0I5|A0A1Q8J0I5_9BURK  Phthalate 4,5-dioxygenase OS=Bur
    4.6e-08   31.7   0.0    6.5e-08   31.2   0.0    1.2  1  tr|A0A2N8MUY8|A0A2N8MUY8_9PSEU  Phthalate 4,5-dioxygenase OS=Amy
    4.7e-08   31.6   0.1    1.1e-07   30.5   0.0    1.6  1  tr|A0A0M7M561|A0A0M7M561_9BURK  Phthalate dioxygenase reductase 
    4.8e-08   31.6   0.2    3.2e-05   22.3   0.0    2.1  2  tr|A0A0M3FGM5|A0A0M3FGM5_ACIBA  Oxidoreductase OS=Acinetobacter 
    5.1e-08   31.5   0.0      7e-08   31.1   0.0    1.2  1  tr|D6A8D2|D6A8D2_STRVD          Phthalate dioxygenase reductase 
    5.3e-08   31.4   0.1    1.4e-07   30.1   0.0    1.6  1  tr|A0A1M5ND67|A0A1M5ND67_9GAMM  Phthalate 4,5-dioxygenase, reduc
    5.6e-08   31.4   0.0    8.5e-08   30.8   0.0    1.3  1  tr|A0A222T909|A0A222T909_9ACTN  Phthalate 4,5-dioxygenase OS=Str
    6.1e-08   31.3   0.0    7.7e-08   30.9   0.0    1.2  1  tr|A0A1H0Q8U5|A0A1H0Q8U5_9RHOB  Phthalate 4,5-dioxygenase, reduc
    7.8e-08   30.9   0.1    1.5e-07   30.0   0.0    1.4  1  tr|G0PWX2|G0PWX2_9ACTN          Phthalate 4,5-dioxygenase OS=Str
      8e-08   30.9   0.2      2e-07   29.6   0.0    1.6  1  tr|A0A063BA00|A0A063BA00_9BURK  Phthalate 4,5-dioxygenase OS=Bur
    8.3e-08   30.8   0.2    1.5e-07   29.9   0.0    1.5  1  tr|A0A0M7PBD0|A0A0M7PBD0_9BURK  Phthalate dioxygenase reductase 
    8.6e-08   30.8   0.0    1.2e-07   30.3   0.0    1.2  1  tr|A0A1I5UYK2|A0A1I5UYK2_9RHOB  Phthalate 4,5-dioxygenase, reduc
    8.7e-08   30.7   0.1    3.1e-07   28.9   0.0    1.9  1  tr|A0A2S0XGG9|A0A2S0XGG9_9RHIZ  Phthalate dioxygenase reductase 
      9e-08   30.7   0.0    1.3e-07   30.1   0.0    1.2  1  tr|W7TD49|W7TD49_9PSEU          Phthalate 4,5-dioxygenase OS=Kut
    9.5e-08   30.6   0.0    6.1e-07   28.0   0.0    1.9  2  tr|A0A0B5FEH3|A0A0B5FEH3_9BURK  Oxidoreductase OS=Pandoraea apis
    9.5e-08   30.6   0.2      2e-07   29.6   0.0    1.5  1  tr|L7UR94|L7UR94_MYXSD          Putative phthalate dioxygenase r
    9.9e-08   30.6   0.0    1.4e-07   30.1   0.0    1.3  1  tr|A0A143YPZ0|A0A143YPZ0_9LACT  Phthalate dioxygenase reductase 
      1e-07   30.5   0.0    1.9e-07   29.6   0.0    1.3  1  tr|G4HQC1|G4HQC1_MYCRH          Phthalate 4,5-dioxygenase OS=Myc
    1.1e-07   30.4   0.0    1.7e-07   29.8   0.0    1.2  1  tr|Q0S9W1|Q0S9W1_RHOJR          Probable phenol hydrolase OS=Rho
    1.1e-07   30.4   0.0    1.6e-07   29.9   0.0    1.3  1  tr|A0A0M2L2C5|A0A0M2L2C5_COMTE  Phthalate 4,5-dioxygenase OS=Com
    1.2e-07   30.3   0.0    1.6e-07   29.8   0.0    1.2  1  tr|A0A0H3D4L9|A0A0H3D4L9_AMYMU  Phthalate 4,5-dioxygenase reduct
    1.2e-07   30.3   0.0    1.6e-07   29.8   0.0    1.2  1  tr|G0FMD2|G0FMD2_AMYMS          Phthalate 4,5-dioxygenase reduct
    1.3e-07   30.2   0.0      2e-07   29.5   0.0    1.2  1  tr|L2TAX5|L2TAX5_9NOCA          Phenol hydrolase OS=Rhodococcus 
    1.3e-07   30.1   0.0    2.2e-07   29.4   0.0    1.3  1  tr|A0A2S6PUY9|A0A2S6PUY9_9ACTN  Phthalate 4,5-dioxygenase OS=Str
    1.4e-07   30.1   0.0    2.2e-07   29.4   0.0    1.3  1  tr|A0A0S6WTD6|A0A0S6WTD6_9SPHN  Phthalate 4,5-dioxygenase oxygen
    1.6e-07   29.9   0.0    2.2e-07   29.4   0.0    1.1  1  tr|A0A094MB16|A0A094MB16_9PSEU  Phthalate 4,5-dioxygenase OS=Amy
    1.7e-07   29.8   0.0      3e-07   29.0   0.0    1.4  1  tr|A0A2X0TR97|A0A2X0TR97_9ACTN  Phthalate dioxygenase reductase 
    1.7e-07   29.8   0.0    2.5e-07   29.2   0.0    1.2  1  tr|A0A2C9BNX0|A0A2C9BNX0_9BURK  Phthalate 4,5-dioxygenase, reduc
    1.7e-07   29.8   1.4    5.6e-07   28.1   0.0    2.0  1  tr|A0A0P1G8E3|A0A0P1G8E3_9RHOB  Phthalate dioxygenase reductase 
    1.7e-07   29.7   0.2    3.3e-07   28.8   0.0    1.5  1  tr|A0A0M7E922|A0A0M7E922_9BURK  Phthalate dioxygenase reductase 
    1.8e-07   29.7   0.1    1.9e-06   26.4   0.0    2.1  2  tr|A0A2X3DXE6|A0A2X3DXE6_KLUCR  Phthalate dioxygenase reductase 
    1.8e-07   29.7   0.0    2.8e-07   29.1   0.0    1.2  1  tr|A0A2P2FRK0|A0A2P2FRK0_9PSEU  Phthalate 4,5-dioxygenase OS=Amy
    1.9e-07   29.6   0.0    2.6e-07   29.2   0.0    1.1  1  tr|A0A0D8I6M3|A0A0D8I6M3_9NOCA  Phthalate dioxygenase reductase 
      2e-07   29.5   0.0    1.8e-06   26.4   0.0    2.1  2  tr|D5WF29|D5WF29_BURSC          Phthalate 4,5-dioxygenase OS=Bur
    2.6e-07   29.2   0.2    4.9e-07   28.3   0.0    1.5  1  tr|A0A0M7G9N4|A0A0M7G9N4_9BURK  Phthalate dioxygenase reductase 
    2.6e-07   29.2   0.0    9.9e-07   27.3   0.0    1.7  1  tr|D5WGK6|D5WGK6_BURSC          Phthalate 4,5-dioxygenase OS=Bur
    2.7e-07   29.2   0.0    4.3e-07   28.5   0.0    1.2  1  tr|A0A1B1JX64|A0A1B1JX64_RHOOP  Phenol hydrolase OS=Rhodococcus 
    2.7e-07   29.1   0.0      4e-07   28.6   0.0    1.2  1  tr|R1GFM5|R1GFM5_9PSEU          Phthalate 4,5-dioxygenase reduct
    2.9e-07   29.0   0.0    2.3e-06   26.1   0.0    2.0  2  tr|A0A239S8D2|A0A239S8D2_9BURK  Phthalate dioxygenase reductase 
    2.9e-07   29.0   0.0    4.7e-07   28.3   0.0    1.3  1  tr|Q39LC3|Q39LC3_BURL3          Ferredoxin OS=Burkholderia lata 
      3e-07   29.0   0.0    4.2e-07   28.5   0.0    1.2  1  tr|A0A229SH12|A0A229SH12_9PSEU  Phthalate 4,5-dioxygenase OS=Amy
    3.2e-07   28.9   0.0    4.9e-07   28.3   0.0    1.3  1  tr|A0A0M7FNA0|A0A0M7FNA0_9BURK  Phthalate dioxygenase reductase 
    3.8e-07   28.6   0.0    6.3e-07   27.9   0.0    1.3  1  tr|A0A315DJ33|A0A315DJ33_9BURK  Phthalate 4,5-dioxygenase OS=Lim
    4.1e-07   28.5   0.0    7.9e-07   27.6   0.0    1.4  1  tr|A0A0M7IUX9|A0A0M7IUX9_ALCXX  Phthalate dioxygenase reductase 
    4.3e-07   28.5   0.0    8.2e-07   27.6   0.0    1.4  1  tr|A0A0D6G5G7|A0A0D6G5G7_ALCXX  Phthalate dioxygenase reductase 
    4.3e-07   28.5   0.0      7e-07   27.8   0.0    1.3  1  tr|A0A076MRJ0|A0A076MRJ0_AMYME  Phthalate 4,5-dioxygenase reduct
    4.9e-07   28.3   0.0      8e-07   27.6   0.0    1.3  1  tr|A0A1Z1W3J7|A0A1Z1W3J7_9ACTN  Phthalate 4,5-dioxygenase OS=Str
    5.1e-07   28.2   0.1    8.8e-07   27.4   0.0    1.4  1  tr|A0A0L8NP96|A0A0L8NP96_9ACTN  Phthalate 4,5-dioxygenase OS=Str
    5.1e-07   28.2   0.1    8.8e-07   27.4   0.0    1.4  1  tr|A0A0X7JKF5|A0A0X7JKF5_9ACTN  Phthalate 4,5-dioxygenase OS=Str
    5.4e-07   28.1   0.4    1.1e-06   27.1   0.0    1.6  1  tr|A0A2S6TMQ5|A0A2S6TMQ5_9PROT  Phthalate 4,5-dioxygenase oxygen
    5.6e-07   28.1   0.0    1.8e-06   26.4   0.0    1.7  1  tr|H8MV48|H8MV48_CORCM          Putative phthalate dioxygenase r
    5.8e-07   28.0   0.0    9.5e-07   27.3   0.0    1.4  1  tr|Q46P14|Q46P14_CUPNJ          Phthalate 4,5-dioxygenase OS=Cup
      6e-07   28.0   0.6    3.4e-05   22.2   0.0    2.1  2  tr|A0A2U3MYY7|A0A2U3MYY7_9GAMM  Phthalate dioxygenase reductase 
      6e-07   28.0   0.2    4.9e-06   25.0   0.0    2.0  2  tr|U3R2L0|U3R2L0_RALPI          Phthalate 4,5-dioxygenase OS=Ral
    6.3e-07   27.9   0.0    1.2e-06   27.1   0.0    1.4  1  tr|F6EWC9|F6EWC9_SPHCR          Phthalate 4,5-dioxygenase OS=Sph
    6.9e-07   27.8   0.1    2.2e-06   26.2   0.0    1.7  1  tr|J7J6I0|J7J6I0_BURCE          Ferredoxin OS=Burkholderia cepac
    7.2e-07   27.7   0.0    1.2e-06   27.0   0.0    1.3  1  tr|F6F3N9|F6F3N9_SPHCR          Phthalate 4,5-dioxygenase OS=Sph
    8.3e-07   27.5   0.1    1.2e-06   27.0   0.1    1.2  1  tr|I7FPT6|I7FPT6_MYCS2          Putative iron-sulfur oxidoreduct
    8.4e-07   27.5   0.0      2e-06   26.3   0.0    1.6  1  tr|N1M644|N1M644_9NOCA          Probable phenol hydrolase OS=Rho
    8.7e-07   27.5   0.0    1.3e-06   26.9   0.0    1.2  1  tr|A0A076MZF3|A0A076MZF3_AMYME  Phthalate 4,5-dioxygenase reduct
    9.2e-07   27.4   0.0    1.4e-06   26.8   0.0    1.2  1  tr|A0A1H1IEQ8|A0A1H1IEQ8_9RHIZ  Phthalate 4,5-dioxygenase, reduc
    9.2e-07   27.4   0.0    1.4e-06   26.8   0.0    1.2  1  tr|A0A1H4MMV8|A0A1H4MMV8_9RHIZ  Phthalate 4,5-dioxygenase, reduc
    9.2e-07   27.4   0.0    1.4e-06   26.8   0.0    1.2  1  tr|A0A1H5ANP0|A0A1H5ANP0_9RHIZ  Phthalate 4,5-dioxygenase, reduc
    9.6e-07   27.3   0.1    1.4e-06   26.8   0.1    1.2  1  tr|A0A0D6IN34|A0A0D6IN34_MYCSM  Iron-sulfur oxidoreductase OS=My
      1e-06   27.3   0.4      2e-06   26.2   0.0    1.6  1  tr|A0A0J6C4M1|A0A0J6C4M1_9BORD  Phthalate dioxygenase reductase 
      1e-06   27.2   0.0    1.5e-06   26.7   0.0    1.2  1  tr|A0A1W7A133|A0A1W7A133_9RHIZ  Phthalate 4,5-dioxygenase OS=Pse
    1.1e-06   27.2   0.0    2.2e-06   26.1   0.0    1.5  1  tr|A0A099KB31|A0A099KB31_9GAMM  Phthalate 4,5-dioxygenase OS=Tha
    1.1e-06   27.1   0.4    2.5e-06   26.0   0.0    1.7  1  tr|A0A0F7E3I5|A0A0F7E3I5_MYXFU  Phthalate 4,5-dioxygenase OS=Myx
    1.1e-06   27.1   0.1    1.9e-06   26.3   0.0    1.4  1  tr|A0A0L8Q3B1|A0A0L8Q3B1_KITAU  Phthalate 4,5-dioxygenase OS=Kit
    1.1e-06   27.1   0.1    1.9e-06   26.3   0.0    1.4  1  tr|A0A0N0SAY6|A0A0N0SAY6_STRRM  Phthalate 4,5-dioxygenase OS=Str
    1.1e-06   27.1   0.1    1.9e-06   26.3   0.0    1.4  1  tr|A0A0X3RNP0|A0A0X3RNP0_STRRM  Phthalate 4,5-dioxygenase OS=Str
    1.1e-06   27.1   0.1    1.9e-06   26.3   0.0    1.4  1  tr|L8ERT2|L8ERT2_STRR1          Phthalate dioxygenase reductase 
    1.2e-06   27.1   0.0    2.4e-06   26.0   0.0    1.5  1  tr|A0A193GM82|A0A193GM82_9BORD  Phthalate 4,5-dioxygenase OS=Bor
    1.2e-06   27.0   0.0    4.4e-06   25.2   0.0    1.8  1  tr|G7CJ83|G7CJ83_MYCT3          Phthalate 4,5-dioxygenase reduct
    1.2e-06   27.0   0.0    2.1e-06   26.2   0.0    1.3  1  tr|F8B5U5|F8B5U5_FRADG          Phthalate 4,5-dioxygenase OS=Fra
    1.2e-06   27.0   0.0    1.6e-06   26.6   0.0    1.2  1  tr|A0A1I2FD74|A0A1I2FD74_9RHOB  Phthalate 4,5-dioxygenase reduct
    1.3e-06   26.9   0.0      2e-06   26.3   0.0    1.3  1  tr|A0A0X3WD26|A0A0X3WD26_STRVO  Phthalate 4,5-dioxygenase OS=Str
    1.3e-06   26.9   0.0    2.4e-06   26.0   0.0    1.4  1  tr|A0A1K2FVH7|A0A1K2FVH7_9ACTN  Phthalate 4,5-dioxygenase oxygen
    1.3e-06   26.9   0.0    4.7e-06   25.1   0.0    1.8  1  tr|A0A124E7X0|A0A124E7X0_MYCTH  Phthalate 4,5-dioxygenase reduct
    1.3e-06   26.9   1.1    1.6e-06   26.6   0.0    1.6  1  tr|A0A238J5S7|A0A238J5S7_9RHOB  Phthalate dioxygenase reductase 
    1.5e-06   26.7   0.0    2.8e-06   25.8   0.0    1.4  1  tr|A0A1J5SFS3|A0A1J5SFS3_9ZZZZ  Phthalate dioxygenase reductase 
    1.5e-06   26.7   0.0    2.4e-06   26.0   0.0    1.3  1  tr|A0A1H0GHV5|A0A1H0GHV5_9RHOB  Phthalate 4,5-dioxygenase reduct
    1.5e-06   26.7   0.1    3.1e-06   25.7   0.0    1.5  1  tr|A0A0J6F0S0|A0A0J6F0S0_9BORD  Phthalate dioxygenase reductase 
    1.6e-06   26.6   0.0    2.5e-06   26.0   0.0    1.3  1  tr|A0A1B1K877|A0A1B1K877_RHOOP  Phthalate 4,5-dioxygenase OS=Rho
    1.7e-06   26.5   0.0    2.7e-06   25.8   0.0    1.3  1  tr|A0A094LUN9|A0A094LUN9_9PSEU  Phthalate 4,5-dioxygenase OS=Amy
    1.8e-06   26.4   0.0    3.3e-06   25.6   0.0    1.3  1  tr|A0A1C4HGS1|A0A1C4HGS1_ACICA  Vanillate O-demethylase oxidored
    1.8e-06   26.4   0.0    2.6e-06   25.9   0.0    1.2  1  tr|A0A1X6Y3A0|A0A1X6Y3A0_9RHOB  Phthalate 4,5-dioxygenase oxygen
    1.8e-06   26.4   0.1    6.4e-06   24.6   0.0    1.8  1  tr|A0A2P9E5B3|A0A2P9E5B3_ECOLX  Phthalate dioxygenase reductase 
    1.9e-06   26.4   0.0      3e-06   25.7   0.0    1.3  1  tr|A0A0M8RMB4|A0A0M8RMB4_9ACTN  Phthalate 4,5-dioxygenase OS=Str
    1.9e-06   26.3   0.0    3.2e-06   25.6   0.0    1.3  1  tr|C4TNS5|C4TNS5_9BURK          Reductase component of isophthal
    1.9e-06   26.3   0.0      4e-06   25.3   0.0    1.4  1  tr|A0A143QCZ0|A0A143QCZ0_9NOCA  Phthalate 4,5-dioxygenase oxygen
      2e-06   26.3   0.2    0.00032   19.1   0.0    2.2  2  tr|A0A1Q9QZ31|A0A1Q9QZ31_PSEPU  Phthalate dioxygenase reductase 
      2e-06   26.3   0.0    3.6e-06   25.4   0.0    1.3  1  tr|A0A239SQ98|A0A239SQ98_9BURK  Phthalate dioxygenase reductase 
      2e-06   26.3   0.0    7.7e-06   24.4   0.0    1.7  1  tr|B5WQ71|B5WQ71_9BURK          Phthalate 4,5-dioxygenase OS=Bur
      2e-06   26.3   0.0    3.2e-06   25.6   0.0    1.2  1  tr|A0A2X0U8F2|A0A2X0U8F2_9ACTN  Phthalate dioxygenase reductase 
    2.1e-06   26.2   0.1    1.3e-05   23.7   0.0    2.0  1  tr|A0A2X1TAG2|A0A2X1TAG2_9ENTR  Phthalate dioxygenase reductase 
    2.1e-06   26.2   0.0    8.5e-06   24.2   0.0    1.9  1  tr|A0A100JTR8|A0A100JTR8_STRSC  Phthalate dioxygenase reductase 
    2.2e-06   26.1   0.0    3.8e-06   25.4   0.0    1.3  1  tr|F6APX6|F6APX6_DELSC          Linalool 8-monooxygenase., Phtha
    2.3e-06   26.1   0.1    3.5e-06   25.5   0.1    1.2  1  tr|M2YR49|M2YR49_9NOCA          Phthalate 4,5-dioxygenase OS=Rho
    2.4e-06   26.0   0.5    1.6e-05   23.3   0.0    2.0  2  tr|A0A1H6C4V1|A0A1H6C4V1_9GAMM  Phthalate 4,5-dioxygenase reduct
    2.5e-06   26.0   0.3    1.7e-05   23.2   0.0    2.0  1  tr|A0A0T5P3H1|A0A0T5P3H1_9RHOB  Ferredoxin OS=Roseovarius indicu
    2.5e-06   26.0   0.0    4.6e-06   25.1   0.0    1.3  1  tr|A0A334QG26|A0A334QG26_ACIBA  Vanillate O-demethylase oxidored
    2.6e-06   25.9   0.1    4.5e-06   25.1   0.0    1.4  1  tr|A0A0M8R900|A0A0M8R900_STRRM  Phthalate 4,5-dioxygenase OS=Str
    2.8e-06   25.8   0.0    4.6e-06   25.1   0.0    1.3  1  tr|A0A2S0XSM2|A0A2S0XSM2_9RHIZ  Phthalate 4,5-dioxygenase oxygen
    2.9e-06   25.8   0.0    5.1e-06   25.0   0.0    1.3  1  tr|R4X4G8|R4X4G8_9BURK          Phthalate 4,5-dioxygenase reduct
    2.9e-06   25.7   0.0    5.2e-06   24.9   0.0    1.3  1  tr|A0A031I935|A0A031I935_9BURK  Linalool 8-monooxygenase, Phthal
      3e-06   25.7   0.0    4.9e-06   25.0   0.0    1.4  1  tr|A0A0M7HYA6|A0A0M7HYA6_9BURK  Phthalate dioxygenase reductase 
      3e-06   25.7   0.0    4.7e-06   25.1   0.0    1.2  1  tr|A0A1K2G2N8|A0A1K2G2N8_9ACTN  Phthalate 4,5-dioxygenase oxygen
    3.3e-06   25.5   0.0    6.4e-06   24.6   0.0    1.4  1  tr|A0A334ZIB6|A0A334ZIB6_ACIBA  Vanillate O-demethylase oxidored
    3.4e-06   25.5   0.0    7.1e-06   24.5   0.0    1.5  1  tr|A0A2B8BN36|A0A2B8BN36_9PROT  Phthalate 4,5-dioxygenase OS=Azo
    3.6e-06   25.4   0.0    8.1e-06   24.3   0.0    1.4  1  tr|W1S2L5|W1S2L5_9SPHN          Phthalate 4,5-dioxygenase OS=Sph
    3.6e-06   25.4   0.0    6.8e-06   24.5   0.0    1.4  1  tr|K0EWT0|K0EWT0_9NOCA          Phthalate 4,5-dioxygenase OS=Noc
    4.1e-06   25.3   0.0    6.5e-06   24.6   0.0    1.2  1  tr|A0JVQ0|A0JVQ0_ARTS2          Phthalate 4,5-dioxygenase OS=Art
    4.5e-06   25.1   0.0    1.8e-05   23.1   0.0    1.9  1  tr|W7SNJ9|W7SNJ9_9PSEU          Phthalate 4,5-dioxygenase OS=Kut
    4.9e-06   25.0   0.0    7.3e-06   24.4   0.0    1.3  1  tr|R4SMV9|R4SMV9_AMYOR          Phthalate dioxygenase reductase 
      5e-06   25.0   0.3    1.3e-05   23.6   0.0    1.7  1  tr|A0A2J7VX30|A0A2J7VX30_9BURK  Phthalate 4,5-dioxygenase oxygen
    5.2e-06   24.9   0.0    8.6e-06   24.2   0.0    1.3  1  tr|G8FRC6|G8FRC6_9BURK          Tert-butyl alcohol monooxygenase
    5.5e-06   24.9   0.0    1.2e-05   23.8   0.0    1.5  1  tr|F2KFA0|F2KFA0_PSEBN          Putative phthalate 4,5-dioxygena
    5.6e-06   24.8   0.1    1.3e-05   23.7   0.0    1.6  1  tr|A0A2X0U466|A0A2X0U466_ACHDE  Phthalate dioxygenase reductase 
    5.6e-06   24.8   0.3    1.4e-05   23.5   0.0    1.7  1  tr|H0FW62|H0FW62_RHIML          Phthalate 4,5-dioxygenase OS=Sin
    5.8e-06   24.8   0.0    9.2e-06   24.1   0.0    1.3  1  tr|A0A229RWT3|A0A229RWT3_9PSEU  Phthalate 4,5-dioxygenase OS=Amy
    6.3e-06   24.6   0.0    1.7e-05   23.3   0.0    1.6  1  tr|B1FCG2|B1FCG2_9BURK          Phthalate 4,5-dioxygenase OS=Bur
    6.5e-06   24.6   0.1    1.5e-05   23.4   0.0    1.6  1  tr|A0A1H6BTZ7|A0A1H6BTZ7_9RHOB  Phthalate 4,5-dioxygenase, reduc
    6.5e-06   24.6   0.1    1.5e-05   23.4   0.0    1.6  1  tr|A0A1I1QL55|A0A1I1QL55_9RHOB  Phthalate 4,5-dioxygenase, reduc
    6.6e-06   24.6   0.0    8.8e-06   24.2   0.0    1.1  1  tr|A0A202FRD9|A0A202FRD9_MYCPC  Phthalate dioxygenase reductase 
    6.6e-06   24.6   0.0      1e-05   23.9   0.0    1.4  1  tr|A0A0T1WIT2|A0A0T1WIT2_9MYCO  Phthalate 4,5-dioxygenase OS=Myc
    6.7e-06   24.6   0.0    1.9e-05   23.1   0.0    1.7  1  tr|A0A1B8NXQ4|A0A1B8NXQ4_HALEL  Phthalate 4,5-dioxygenase oxygen
    6.8e-06   24.5   0.0      1e-05   24.0   0.0    1.2  1  tr|I7G5G4|I7G5G4_MYCS2          Ferredoxin:Oxidoreductase FAD/NA
    7.1e-06   24.5   0.0    9.9e-06   24.0   0.0    1.2  1  tr|A0A1F2Q956|A0A1F2Q956_RHOER  Phthalate dioxygenase reductase 
    7.2e-06   24.4   1.0      9e-06   24.1   0.1    1.7  1  tr|A0A2S0XHL6|A0A2S0XHL6_9RHIZ  Phthalate dioxygenase reductase 
    7.4e-06   24.4   0.2    2.2e-05   22.9   0.0    1.7  1  tr|A0A0E0ULX3|A0A0E0ULX3_SINMB  Phthalate 4,5-dioxygenase OS=Sin
    7.8e-06   24.3   0.0      3e-05   22.4   0.0    1.8  1  tr|B1T279|B1T279_9BURK          Phthalate 4,5-dioxygenase OS=Bur
    7.9e-06   24.3   0.0    1.3e-05   23.7   0.0    1.3  1  tr|A0A2N8MPW4|A0A2N8MPW4_9PSEU  Phthalate 4,5-dioxygenase OS=Amy
    8.9e-06   24.2   0.0    1.3e-05   23.6   0.0    1.2  1  tr|A0A1T8TM21|A0A1T8TM21_9MYCO  Iron-sulfur oxidoreductase OS=My
      1e-05   24.0   0.1      2e-05   23.0   0.1    1.5  1  tr|A0A154ML41|A0A154ML41_9PSEU  Phthalate 4,5-dioxygenase OS=Amy
    1.1e-05   23.9   0.0    1.5e-05   23.4   0.0    1.1  1  tr|D5PC14|D5PC14_9MYCO          2Fe-2S iron-sulfur cluster bindi
    1.2e-05   23.8   0.4    0.00045   18.6   0.0    2.1  2  tr|A0A0D5LXG6|A0A0D5LXG6_9GAMM  Phthalate 4,5-dioxygenase OS=Hal
    1.2e-05   23.7   0.0      4e-05   22.0   0.0    1.7  1  tr|Q13QL9|Q13QL9_PARXL          Putative phthalate 4,5-dioxygena
    1.3e-05   23.7   0.3    3.6e-05   22.2   0.0    1.8  1  tr|A0A1U7DHI8|A0A1U7DHI8_9RHOB  Ferredoxin OS=Brevirhabdus pacif
    1.3e-05   23.6   0.0      2e-05   23.0   0.0    1.3  1  tr|A0A0D6I0K2|A0A0D6I0K2_ALCXX  Phthalate dioxygenase reductase 
    1.3e-05   23.6   0.0    2.3e-05   22.8   0.0    1.4  1  tr|A0A0L8QLV1|A0A0L8QLV1_9ACTN  Phthalate 4,5-dioxygenase OS=Str
    1.3e-05   23.6   0.1    2.6e-05   22.6   0.0    1.4  1  tr|A0A334MG64|A0A334MG64_ACIBA  Vanillate O-demethylase oxidored
    1.3e-05   23.6   0.0    1.8e-05   23.2   0.0    1.1  1  tr|A0A193FS28|A0A193FS28_9BORD  Phthalate 4,5-dioxygenase OS=Bor
    1.3e-05   23.6   0.0    2.5e-05   22.7   0.0    1.4  1  tr|A0A1P9YB53|A0A1P9YB53_9BURK  Phthalate 4,5-dioxygenase OS=Bur
    1.3e-05   23.6   0.0      2e-05   23.0   0.0    1.3  1  tr|A0A143QDY4|A0A143QDY4_9NOCA  Phthalate 4,5-dioxygenase oxygen
    1.4e-05   23.5   0.0    2.1e-05   22.9   0.0    1.2  1  tr|F6AP70|F6AP70_DELSC          Phthalate 4,5-dioxygenase OS=Del
    1.4e-05   23.5   0.0      2e-05   23.0   0.0    1.1  1  tr|A0A143QIQ7|A0A143QIQ7_9NOCA  Phthalate dioxygenase reductase 
    1.4e-05   23.5   0.0    2.3e-05   22.8   0.0    1.4  1  tr|A0A1R0KVN1|A0A1R0KVN1_9PSEU  Phthalate 4,5-dioxygenase OS=Amy
    1.4e-05   23.5   0.0    2.1e-05   22.9   0.0    1.2  1  tr|A0A1Q4VSS6|A0A1Q4VSS6_9ACTN  Phthalate 4,5-dioxygenase OS=Str
    1.5e-05   23.4   0.0    2.6e-05   22.6   0.0    1.3  1  tr|W4A5A6|W4A5A6_RHORH          Phthalate 4,5-dioxygenase OS=Rho
    1.6e-05   23.3   0.0    2.3e-05   22.8   0.0    1.2  1  tr|A4FCJ8|A4FCJ8_SACEN          Ferredoxin-NADP reductase OS=Sac
    1.6e-05   23.3   0.3      5e-05   21.7   0.0    1.8  1  tr|A0A1M7UEU3|A0A1M7UEU3_9BRAD  Phthalate 4,5-dioxygenase, reduc
    1.6e-05   23.3   0.0    3.5e-05   22.2   0.0    1.6  1  tr|A0A0M7CUP5|A0A0M7CUP5_ALCXX  Phthalate dioxygenase reductase 
    1.6e-05   23.3   0.0    6.2e-05   21.4   0.0    1.8  1  tr|Q39AH6|Q39AH6_BURL3          Ferredoxin/Oxidoreductase FAD/NA
    1.6e-05   23.3   0.0    5.1e-05   21.7   0.0    1.7  1  tr|A0A2J7YJ52|A0A2J7YJ52_PSEPU  Phthalate 4,5-dioxygenase oxygen
    1.6e-05   23.3   1.3     0.0065   14.8   0.1    2.2  2  tr|A0A1B5DCB8|A0A1B5DCB8_9PSED  Phthalate dioxygenase reductase 
    1.7e-05   23.3   0.0    2.2e-05   22.9   0.0    1.1  1  tr|A0A2I9DB63|A0A2I9DB63_9NOCA  Phthalate dioxygenase reductase 
    1.7e-05   23.2   0.0    2.9e-05   22.5   0.0    1.3  1  tr|A0A1V2Q004|A0A1V2Q004_9PSEU  Phthalate 4,5-dioxygenase OS=Act
    1.8e-05   23.2   0.0    3.5e-05   22.2   0.0    1.5  1  tr|A0A291T3Q0|A0A291T3Q0_9ACTN  Phthalate 4,5-dioxygenase reduct
    1.8e-05   23.2   0.0    2.4e-05   22.7   0.0    1.1  1  tr|A0A2I7WAJ1|A0A2I7WAJ1_MYCTX  Phthalate dioxygenase reductase 
      2e-05   23.0   0.0      3e-05   22.4   0.0    1.2  1  tr|R7WK50|R7WK50_9NOCA          Phthalate 4,5-dioxygenase OS=Rho
    2.1e-05   22.9   0.0    3.6e-05   22.2   0.0    1.4  1  tr|F6B2J6|F6B2J6_DELSC          Phthalate 4,5-dioxygenase OS=Del
    2.4e-05   22.7   0.0    3.7e-05   22.1   0.0    1.2  1  tr|A0A2S6TUW3|A0A2S6TUW3_9PROT  Phthalate dioxygenase reductase 
    2.5e-05   22.7   0.0    0.00022   19.6   0.0    2.1  2  tr|A0A0H2M9H7|A0A0H2M9H7_VARPD  Phthalate 4,5-dioxygenase oxygen
    2.6e-05   22.6   0.3    4.8e-05   21.8   0.0    1.5  1  tr|Q39N47|Q39N47_BURL3          Ferredoxin/Oxidoreductase FAD/NA
    2.7e-05   22.6   0.0    4.1e-05   22.0   0.0    1.2  1  tr|A0A1Q4BLK7|A0A1Q4BLK7_9RHIZ  Phthalate 4,5-dioxygenase OS=Rhi
    2.8e-05   22.5   0.0    4.8e-05   21.8   0.0    1.3  1  tr|W4A3K0|W4A3K0_RHORH          Phthalate 4,5-dioxygenase OS=Rho
    3.1e-05   22.4   0.0    5.7e-05   21.5   0.0    1.5  1  tr|A0A0Q8X9W3|A0A0Q8X9W3_9BURK  Phthalate 4,5-dioxygenase OS=Ach
    3.1e-05   22.4   0.0    4.5e-05   21.9   0.0    1.2  1  tr|A0A1P9Y054|A0A1P9Y054_9BURK  Phthalate 4,5-dioxygenase OS=Bur
    3.1e-05   22.4   0.0    4.7e-05   21.8   0.0    1.4  1  tr|A0A208XZ82|A0A208XZ82_9BURK  Phthalate 4,5-dioxygenase OS=Pig
    3.1e-05   22.4   0.0    4.6e-05   21.8   0.0    1.2  1  tr|A0A161GL10|A0A161GL10_RHOFA  Phthalate dioxygenase reductase 
    3.2e-05   22.3   0.3      7e-05   21.2   0.0    1.7  1  tr|A0A2T0MSV0|A0A2T0MSV0_9ACTN  Phthalate 4,5-dioxygenase reduct
    3.2e-05   22.3   0.2    5.9e-05   21.5   0.0    1.4  1  tr|A0A240UBM8|A0A240UBM8_9BURK  Phthalate 4,5-dioxygenase OS=Aci
    3.4e-05   22.2   0.0      5e-05   21.7   0.0    1.2  1  tr|A0A2X2F619|A0A2X2F619_9NOCA  Phthalate 4,5-dioxygenase OS=Rho
    3.5e-05   22.2   0.0    4.6e-05   21.8   0.0    1.1  1  tr|J9WIP0|J9WIP0_MYCIP          Phthalate dioxygenase reductase 
    3.5e-05   22.2   0.0    8.1e-05   21.0   0.0    1.6  1  tr|A0A2S0XNE0|A0A2S0XNE0_9RHIZ  Phthalate dioxygenase reductase 
    3.8e-05   22.1   0.0    0.00031   19.1   0.0    2.0  2  tr|C5CZN4|C5CZN4_VARPS          Phthalate 4,5-dioxygenase OS=Var
      4e-05   22.0   0.1    0.00086   17.6   0.0    2.2  2  tr|B7LLA9|B7LLA9_ESCF3          Vanillate O-demethylase oxidored
    4.1e-05   22.0   0.1      8e-05   21.0   0.0    1.4  1  tr|A0A335R8T1|A0A335R8T1_ACIBA  Vanillate O-demethylase oxidored
    4.2e-05   22.0   0.0    5.7e-05   21.5   0.0    1.2  1  tr|A0A315EP87|A0A315EP87_9BURK  Phthalate 4,5-dioxygenase OS=Lim
    4.2e-05   21.9   0.0    5.7e-05   21.5   0.0    1.2  1  tr|A0A315EFB5|A0A315EFB5_9BURK  Phthalate 4,5-dioxygenase OS=Lim
    4.2e-05   21.9   0.0    5.8e-05   21.5   0.0    1.2  1  tr|L2T626|L2T626_9NOCA          Phthalate 4,5-dioxygenase OS=Rho
    4.2e-05   21.9   0.1    0.00022   19.6   0.0    2.0  1  tr|A0A1X6ZC43|A0A1X6ZC43_9RHOB  Phthalate 4,5-dioxygenase oxygen
    4.3e-05   21.9   0.1    8.2e-05   21.0   0.0    1.4  1  tr|A0A333Z6R8|A0A333Z6R8_ACIBA  Vanillate O-demethylase oxidored
    4.4e-05   21.9   0.1    0.00011   20.6   0.0    1.6  1  tr|A0A0N9I5B1|A0A0N9I5B1_9PSEU  Phthalate 4,5-dioxygenase OS=Kib
    4.4e-05   21.9   0.2    0.00011   20.5   0.1    1.7  1  tr|V4YTP2|V4YTP2_9PROT          Phthalate dioxygenase reductase 
    4.7e-05   21.8   0.0    8.1e-05   21.0   0.0    1.4  1  tr|A0A0L0R218|A0A0L0R218_9BURK  Phthalate 4,5-dioxygenase OS=Ach
    4.8e-05   21.8   0.0      8e-05   21.0   0.0    1.3  1  tr|A0A2X0V792|A0A2X0V792_9ACTN  Phthalate dioxygenase reductase 
    4.8e-05   21.8   0.0    6.2e-05   21.4   0.0    1.1  1  tr|A0A1S1NM72|A0A1S1NM72_9MYCO  Oxidoreductase OS=Mycobacterium 
    5.2e-05   21.7   0.0    8.1e-05   21.0   0.0    1.4  1  tr|F8GSL7|F8GSL7_CUPNN          Phthalate dioxygenase reductase 
    5.9e-05   21.5   0.0    7.8e-05   21.1   0.0    1.3  1  tr|A0A1D7TW86|A0A1D7TW86_9BRAD  Phthalate 4,5-dioxygenase OS=Bos
      6e-05   21.4   0.0    9.4e-05   20.8   0.0    1.2  1  tr|A0A2J7VJH0|A0A2J7VJH0_9BURK  Phthalate dioxygenase reductase 
    6.1e-05   21.4   0.0    8.4e-05   21.0   0.0    1.2  1  tr|I0W6D5|I0W6D5_9NOCA          Phthalate 4,5-dioxygenase OS=Rho
    6.1e-05   21.4   0.0     0.0001   20.7   0.0    1.3  1  tr|A0A1B3M2U1|A0A1B3M2U1_9BURK  Phthalate dioxygenase reductase 
    6.2e-05   21.4   0.0     0.0001   20.7   0.0    1.3  1  tr|A0A1B2R6W7|A0A1B2R6W7_9BORD  Phthalate 4,5-dioxygenase OS=Bor
    6.2e-05   21.4   0.0    0.00012   20.4   0.0    1.5  1  tr|A0A1U7DEA6|A0A1U7DEA6_9RHOB  Phthalate 4,5-dioxygenase, reduc
    6.4e-05   21.4   0.0     0.0002   19.7   0.0    1.7  1  tr|A0A1X7A757|A0A1X7A757_9RHOB  Phthalate 4,5-dioxygenase oxygen
    6.9e-05   21.2   0.8    8.7e-05   20.9   0.0    1.5  1  tr|F8CMB1|F8CMB1_MYXFH          Putative phthalate dioxygenase r
    7.2e-05   21.2   0.0    9.6e-05   20.8   0.0    1.1  1  tr|J9WE73|J9WE73_MYCIP          Phthalate dioxygenase reductase 
    7.4e-05   21.1   0.0    0.00011   20.6   0.0    1.2  1  tr|A0A193C6Y6|A0A193C6Y6_AMYOR  Phthalate 4,5-dioxygenase OS=Amy
    7.5e-05   21.1   0.1    0.00015   20.1   0.0    1.6  1  tr|A0A0C7KCB1|A0A0C7KCB1_KLEPN  Oxidoreductase OS=Klebsiella pne
    8.3e-05   21.0   0.0    0.00012   20.4   0.0    1.3  1  tr|A0A1G7T588|A0A1G7T588_9RHOB  Oxidoreductase OS=Celeribacter b
    8.4e-05   21.0   0.0    0.00013   20.3   0.0    1.2  1  tr|A0A2N7Y8H7|A0A2N7Y8H7_9PSED  Phthalate 4,5-dioxygenase OS=Pse
    8.8e-05   20.9   0.1    0.00013   20.3   0.1    1.2  1  tr|K8Y0Y5|K8Y0Y5_RHOOP          Phthalate 4,5-dioxygenase OS=Rho
    8.9e-05   20.9   0.0     0.0022   16.3   0.0    2.1  2  tr|A0A1A8TC24|A0A1A8TC24_9GAMM  Phthalate dioxygenase reductase 
    8.9e-05   20.9   0.0    0.00014   20.3   0.0    1.2  1  tr|H6RMM9|H6RMM9_BLASD          Phthalate 4,5-dioxygenase OS=Bla
    9.3e-05   20.8   0.0    0.00018   19.9   0.0    1.5  1  tr|A0A291SSM9|A0A291SSM9_9ACTN  Phthalate 4,5-dioxygenase reduct
    9.4e-05   20.8   0.0    0.00019   19.8   0.0    1.5  1  tr|K8XJ60|K8XJ60_RHOOP          Phthalate 4,5-dioxygenase OS=Rho
    9.5e-05   20.8   0.0    0.00014   20.2   0.0    1.3  1  tr|A0A1H4RBK1|A0A1H4RBK1_9RHIZ  Phthalate 4,5-dioxygenase reduct
    9.6e-05   20.8   0.0    0.00019   19.8   0.0    1.5  1  tr|A0A238JJ80|A0A238JJ80_9RHOB  Phthalate dioxygenase reductase 
    9.8e-05   20.7   0.1    0.00016   20.0   0.0    1.5  1  tr|A0A0X3XNX1|A0A0X3XNX1_9ACTN  Phthalate 4,5-dioxygenase OS=Str
    9.9e-05   20.7   0.0    0.00014   20.3   0.0    1.2  1  tr|K8XV50|K8XV50_RHOOP          Phthalate 4,5-dioxygenase OS=Rho
     0.0001   20.7   0.0    0.00015   20.1   0.0    1.2  1  tr|Q0SCI2|Q0SCI2_RHOJR          Phthalate dioxygenase reductase 
    0.00011   20.6   0.0    0.00043   18.6   0.0    1.8  1  tr|K8XLS5|K8XLS5_RHOOP          Phthalate 4,5-dioxygenase OS=Rho
    0.00011   20.6   0.0    0.00021   19.7   0.0    1.4  1  tr|Q0SAG1|Q0SAG1_RHOJR          Probable phthalate 4,5-dioxygena
    0.00012   20.5   0.0    0.00019   19.8   0.0    1.4  1  tr|A0A1P8USQ5|A0A1P8USQ5_9RHOB  Phthalate 4,5-dioxygenase reduct
    0.00012   20.5   0.4    0.00023   19.5   0.0    1.6  1  tr|A0A0F0L803|A0A0F0L803_9MICO  Phthalate dioxygenase reductase 
    0.00012   20.5   0.0    0.00018   19.9   0.0    1.3  1  tr|A0A0B9ASM1|A0A0B9ASM1_BRELN  Phthalate 4,5-dioxygenase OS=Bre
    0.00012   20.5   0.1     0.0005   18.4   0.0    1.9  1  tr|A0A0M0ELT1|A0A0M0ELT1_KOMEU  Phthalate dioxygenase reductase 
    0.00012   20.4   0.0    0.00023   19.5   0.0    1.4  1  tr|M2YQQ0|M2YQQ0_9NOCA          Phthalate 4,5-dioxygenase OS=Rho
    0.00012   20.4   0.1    0.00024   19.5   0.0    1.4  1  tr|A0A333XHX7|A0A333XHX7_ACIBA  Vanillate O-demethylase oxidored
    0.00012   20.4   0.2    0.00048   18.5   0.0    2.0  1  tr|A0A0H2MCG1|A0A0H2MCG1_VARPD  Phthalate dioxygenase reductase 
    0.00013   20.3   0.1    0.00025   19.4   0.0    1.4  1  tr|B0VAG3|B0VAG3_ACIBY          Vanillate O-demethylase oxidored
    0.00013   20.3   0.0    0.00023   19.5   0.0    1.3  1  tr|A0A0T2YKG6|A0A0T2YKG6_9BURK  Phthalate 4,5-dioxygenase OS=Hyd
    0.00013   20.3   0.0    0.00043   18.6   0.0    1.7  1  tr|A0A2X2EVN2|A0A2X2EVN2_9NOCA  Phthalate 4,5-dioxygenase OS=Rho
    0.00013   20.3   0.0    0.00025   19.4   0.0    1.4  1  tr|A0A335VFF7|A0A335VFF7_ACIBA  Vanillate O-demethylase oxidored
    0.00014   20.3   0.2    0.00028   19.2   0.0    1.5  1  tr|A0A161GLU0|A0A161GLU0_RHOFA  Phthalate dioxygenase reductase 
    0.00014   20.3   0.1    0.00021   19.7   0.1    1.2  1  tr|L2T9P7|L2T9P7_9NOCA          Phthalate 4,5-dioxygenase OS=Rho
    0.00014   20.2   0.1    0.00043   18.6   0.0    1.8  1  tr|B1Y697|B1Y697_LEPCP          Phthalate 4,5-dioxygenase OS=Lep
    0.00015   20.2   0.0    0.00026   19.4   0.0    1.3  1  tr|W3ZZB0|W3ZZB0_RHORH          Phthalate 4,5-dioxygenase OS=Rho
    0.00015   20.1   0.0    0.00022   19.6   0.0    1.2  1  tr|I4EXN9|I4EXN9_9ACTN          Phthalate 4,5-dioxygenase OS=Mod
    0.00015   20.1   0.1     0.0003   19.1   0.0    1.4  1  tr|A0A0D5YKZ2|A0A0D5YKZ2_ACIBA  2Fe-2S iron-sulfur cluster bindi
    0.00015   20.1   0.0    0.00079   17.8   0.0    2.0  1  tr|M4X3V7|M4X3V7_9PSED          Phthalate 4,5-dioxygenase OS=Pse
    0.00015   20.1   0.1    0.00066   18.0   0.0    1.8  1  tr|A0A222TQK3|A0A222TQK3_GORRU  Phthalate dioxygenase reductase 
    0.00016   20.1   0.0    0.00026   19.3   0.0    1.3  1  tr|A0A1F4H6S8|A0A1F4H6S8_9BURK  Phthalate 4,5-dioxygenase OS=Bur
    0.00016   20.0   0.0    0.00042   18.7   0.0    1.7  1  tr|A0A239SNB1|A0A239SNB1_9BURK  Phthalate dioxygenase reductase 
    0.00016   20.0   0.1    0.00024   19.5   0.1    1.2  1  tr|I0WPP6|I0WPP6_9NOCA          Phthalate 4,5-dioxygenase OS=Rho
    0.00016   20.0   0.0    0.00091   17.6   0.0    1.9  1  tr|A0A238K1B5|A0A238K1B5_9RHOB  Phthalate dioxygenase reductase 
    0.00017   19.9   0.0    0.00034   19.0   0.0    1.5  1  tr|L1KMN0|L1KMN0_9ACTN          Putative phthalate dioxygenase r
    0.00017   19.9   0.8    0.00031   19.1   0.0    1.7  1  tr|A0A1X2FHI8|A0A1X2FHI8_9MYCO  Phthalate 4,5-dioxygenase OS=Myc
    0.00018   19.9   0.0    0.00032   19.0   0.0    1.4  1  tr|A0A333HCE2|A0A333HCE2_ACIBA  Vanillate O-demethylase oxidored
    0.00018   19.9   0.1    0.00036   18.9   0.0    1.5  1  tr|C0VH44|C0VH44_9GAMM          2Fe-2S iron-sulfur cluster bindi
    0.00019   19.8   0.1    0.00037   18.9   0.0    1.4  1  tr|A0A334ZID8|A0A334ZID8_ACIBA  Vanillate O-demethylase oxidored
    0.00019   19.8   0.0    0.00034   19.0   0.0    1.3  1  tr|A0A336CC72|A0A336CC72_ACIBA  Vanillate O-demethylase oxidored
     0.0002   19.7   0.0    0.00046   18.5   0.0    1.6  1  tr|F6AJ53|F6AJ53_PSEF1          Phthalate 4,5-dioxygenase OS=Pse
     0.0002   19.7   0.0    0.00036   18.9   0.0    1.4  1  tr|A0A334SIZ1|A0A334SIZ1_ACIBA  Vanillate O-demethylase oxidored
     0.0002   19.7   0.0    0.00036   18.9   0.0    1.3  1  tr|A0A0C1Z2F1|A0A0C1Z2F1_9BURK  Linalool 8-monooxygenase, Phthal
     0.0002   19.7   0.0    0.00037   18.9   0.0    1.4  1  tr|W8H2A4|W8H2A4_RHOOP          Phthalate dioxygenase reductase 
    0.00021   19.7   1.2    0.00029   19.2   0.1    1.7  1  tr|A0A2J7VX64|A0A2J7VX64_9BURK  Phthalate dioxygenase reductase 
    0.00021   19.7   0.0    0.00038   18.8   0.0    1.4  1  tr|A0A335FES0|A0A335FES0_ACIBA  Vanillate O-demethylase oxidored
    0.00021   19.7   0.0    0.00044   18.6   0.0    1.5  1  tr|A0A0T2YB98|A0A0T2YB98_9BURK  Phthalate 4,5-dioxygenase OS=Hyd
    0.00022   19.6   0.0    0.00037   18.8   0.0    1.4  1  tr|A0A076MVR2|A0A076MVR2_AMYME  Phthalate 4,5-dioxygenase reduct
    0.00022   19.6   0.1    0.00052   18.4   0.0    1.6  1  tr|A0A0M7MN12|A0A0M7MN12_9BURK  Phthalate dioxygenase reductase 
    0.00022   19.6   0.1    0.00052   18.4   0.0    1.6  1  tr|A0A1R1JZI0|A0A1R1JZI0_ALCXX  Phthalate 4,5-dioxygenase OS=Alc
    0.00022   19.6   0.8    0.00034   19.0   0.0    1.6  1  tr|Q39A66|Q39A66_BURL3          Ferredoxin OS=Burkholderia lata 
    0.00022   19.6   0.0     0.0003   19.2   0.0    1.2  1  tr|A0A1C3NYG6|A0A1C3NYG6_9ACTN  Phthalate 4,5-dioxygenase OS=Can
    0.00024   19.5   0.0     0.0005   18.4   0.0    1.5  1  tr|A0A1F4NEJ4|A0A1F4NEJ4_9BURK  Phthalate 4,5-dioxygenase OS=Bur
    0.00024   19.5   0.0     0.0005   18.4   0.0    1.5  1  tr|A0A2S9K1G7|A0A2S9K1G7_9BURK  Phthalate 4,5-dioxygenase OS=Mal
    0.00025   19.4   0.2     0.0034   15.7   0.0    2.1  2  tr|A0A2X1GUV0|A0A2X1GUV0_BURCE  Ferredoxin OS=Burkholderia cepac
    0.00025   19.4   0.0    0.00047   18.5   0.0    1.4  1  tr|A0A1Q2YMP2|A0A1Q2YMP2_9PROT  Phthalate 4,5-dioxygenase oxygen
    0.00026   19.3   0.0     0.0041   15.4   0.0    2.2  2  tr|A0A335KWA7|A0A335KWA7_ACIBA  Vanillate O-demethylase oxidored
    0.00028   19.3   0.0    0.00042   18.7   0.0    1.3  1  tr|A0A1Y6CMZ9|A0A1Y6CMZ9_9PROT  Phthalate 4,5-dioxygenase, reduc
    0.00028   19.2   0.0    0.00051   18.4   0.0    1.4  1  tr|A0A2S6UKB0|A0A2S6UKB0_9PROT  Phthalate dioxygenase reductase 
    0.00029   19.2   0.3    0.00054   18.3   0.0    1.6  1  tr|A0A2J7W459|A0A2J7W459_9BURK  Phthalate dioxygenase reductase 
    0.00029   19.2   0.1    0.00043   18.6   0.1    1.2  1  tr|Q0S9K5|Q0S9K5_RHOJR          Phthalate 4,5-dioxygenase reduct
    0.00029   19.2   0.0    0.00048   18.5   0.0    1.3  1  tr|F6CY07|F6CY07_MARPP          Phthalate 4,5-dioxygenase OS=Mar
     0.0003   19.1   0.6     0.0013   17.1   0.0    2.2  1  tr|S5YCA7|S5YCA7_PARAH          Phthalate 4,5-dioxygenase OS=Par
     0.0003   19.1   0.0    0.00049   18.5   0.0    1.3  1  tr|J7LNJ2|J7LNJ2_9MICC          Reductase component (Flavin-iron
     0.0003   19.1   0.2    0.00065   18.1   0.0    1.8  1  tr|Q39P04|Q39P04_BURL3          Ferredoxin-NADPH reductase OS=Bu
    0.00031   19.1   0.0    0.00052   18.4   0.0    1.3  1  tr|Q0SJT1|Q0SJT1_RHOJR          Probable phthalate dioxygenase r
    0.00032   19.1   0.1     0.0036   15.6   0.0    2.0  2  tr|A0A1Z3YX76|A0A1Z3YX76_BURCE  Ferredoxin OS=Burkholderia cepac
    0.00032   19.1   0.0    0.00044   18.6   0.0    1.2  1  tr|A4FFK5|A4FFK5_SACEN          Ferredoxin-NADP reductase OS=Sac
    0.00032   19.0   0.1    0.00066   18.0   0.0    1.5  1  tr|A0A335ZBC5|A0A335ZBC5_ACIBA  Vanillate O-demethylase oxidored
    0.00032   19.0   0.0    0.00059   18.2   0.0    1.4  1  tr|A0A333QNF4|A0A333QNF4_ACIBA  Vanillate O-demethylase oxidored
    0.00032   19.0   0.0    0.00084   17.7   0.0    1.5  1  tr|A0A1B1KER3|A0A1B1KER3_RHOOP  Phthalate 4,5-dioxygenase OS=Rho
    0.00033   19.0   0.0    0.00059   18.2   0.0    1.4  1  tr|L2TSX2|L2TSX2_9NOCA          Phthalate 4,5-dioxygenase OS=Rho
    0.00034   19.0   0.0     0.0053   15.1   0.0    2.2  2  tr|A0A335EKA4|A0A335EKA4_ACIBA  Vanillate O-demethylase oxidored
    0.00034   19.0   0.0     0.0007   17.9   0.0    1.4  1  tr|Q0SJH6|Q0SJH6_RHOJR          Possible phthalate 4,5-dioxygena
    0.00039   18.8   0.1    0.00077   17.8   0.0    1.4  1  tr|A0A335C2R5|A0A335C2R5_ACIBA  Vanillate O-demethylase oxidored
    0.00041   18.7   0.0    0.00079   17.8   0.0    1.6  1  tr|A1VWL7|A1VWL7_POLNA          Phthalate 4,5-dioxygenase, reduc
    0.00041   18.7   0.1     0.0009   17.6   0.0    1.5  1  tr|A0A334NDZ9|A0A334NDZ9_ACIBA  Vanillate O-demethylase oxidored
    0.00043   18.6   0.1    0.00079   17.8   0.1    1.5  1  tr|A0A2X2F8I5|A0A2X2F8I5_9NOCA  Phthalate 4,5-dioxygenase OS=Rho
    0.00046   18.6   0.1     0.0081   14.5   0.0    2.1  2  tr|A0A0H3KJS8|A0A0H3KJS8_BURM1  Phthalate 4,5-dioxygenase OS=Bur
    0.00046   18.5   0.0     0.0009   17.6   0.0    1.4  1  tr|J1RSX9|J1RSX9_9NOCA          Putative phthalate 4,5-dioxygena
    0.00047   18.5   0.0     0.0015   16.9   0.0    1.8  1  tr|A0A1E7WV03|A0A1E7WV03_9BURK  Phthalate dioxygenase reductase 
    0.00051   18.4   0.0    0.00068   18.0   0.0    1.2  1  tr|A0A1G4UFG3|A0A1G4UFG3_9SPHN  Phthalate 4,5-dioxygenase reduct
    0.00052   18.4   0.1    0.00096   17.5   0.1    1.4  1  tr|A0A1B1JWN3|A0A1B1JWN3_RHOOP  Phthalate 4,5-dioxygenase OS=Rho
    0.00053   18.3   0.1      0.001   17.4   0.0    1.4  1  tr|A0A333PE28|A0A333PE28_ACIBA  Vanillate O-demethylase oxidored
    0.00054   18.3   0.1     0.0082   14.4   0.0    2.2  2  tr|A0A335WFY3|A0A335WFY3_ACIBA  Vanillate O-demethylase oxidored
    0.00054   18.3   0.7       0.01   14.1   0.0    2.1  2  tr|F2JV69|F2JV69_MARM1          Phthalate 4,5-dioxygenase OS=Mar
    0.00055   18.3   0.0     0.0008   17.7   0.0    1.3  1  tr|A0A2S0MFG0|A0A2S0MFG0_9BURK  Phthalate 4,5-dioxygenase OS=Ott
    0.00056   18.3   0.0     0.0017   16.7   0.0    1.7  1  tr|A0A0P1H3N1|A0A0P1H3N1_9RHOB  Phthalate dioxygenase reductase 
    0.00057   18.2   0.0     0.0013   17.1   0.0    1.6  1  tr|A0A1E7WVS2|A0A1E7WVS2_9BURK  Phthalate 4,5-dioxygenase oxygen
    0.00058   18.2   0.0     0.0011   17.3   0.0    1.4  1  tr|A0A334PIP0|A0A334PIP0_ACIBA  Vanillate O-demethylase oxidored
    0.00059   18.2   0.6     0.0015   16.8   0.0    1.9  1  tr|A0A117EFD6|A0A117EFD6_STRSC  Phthalate 4,5-dioxygenase oxygen
     0.0006   18.2   0.6      0.013   13.7   0.0    2.6  2  tr|A0A2X2P8X9|A0A2X2P8X9_BURCE  Phthalate 4,5-dioxygenase OS=Bur
     0.0006   18.2   0.0     0.0013   17.0   0.0    1.5  1  tr|H0TTH3|H0TTH3_9BRAD          Putative Oxydoreductase OS=Brady
    0.00061   18.1   0.1     0.0012   17.1   0.0    1.4  1  tr|A0A336CD07|A0A336CD07_ACIBA  Vanillate O-demethylase oxidored
    0.00063   18.1   0.5     0.0011   17.3   0.0    1.8  1  tr|A0A146AMH9|A0A146AMH9_9BORD  Phthalate 4,5-dioxygenase OS=Bor
    0.00063   18.1   0.0      0.001   17.4   0.0    1.3  1  tr|A0A0Q7TEB7|A0A0Q7TEB7_9RHIZ  Phthalate 4,5-dioxygenase OS=Pse
    0.00065   18.1   0.0     0.0011   17.2   0.0    1.4  1  tr|D0SH70|D0SH70_ACIJO          Putative phthalate dioxygenase r
    0.00065   18.0   2.2      0.061   11.6   0.1    2.2  2  tr|A0A1B5DSM3|A0A1B5DSM3_9PSED  Phthalate dioxygenase reductase 
    0.00066   18.0   0.0    0.00092   17.6   0.0    1.2  1  tr|M2ZJX9|M2ZJX9_9NOCA          Phthalate 4,5-dioxygenase OS=Rho
    0.00067   18.0   0.1     0.0012   17.2   0.0    1.5  1  tr|A0A1G8R0P5|A0A1G8R0P5_9RHOB  Phthalate 4,5-dioxygenase, reduc
    0.00067   18.0   0.1     0.0012   17.2   0.0    1.5  1  tr|A0A1U9Z9L4|A0A1U9Z9L4_9RHIZ  Phthalate dioxygenase reductase 
    0.00072   17.9   0.8     0.0009   17.6   0.0    1.6  1  tr|A0A2X2EG44|A0A2X2EG44_RAOPL  Phthalate dioxygenase reductase 
    0.00074   17.9   0.0     0.0014   17.0   0.0    1.4  1  tr|A0A333W2M2|A0A333W2M2_ACIBA  Vanillate O-demethylase oxidored
    0.00075   17.8   0.1     0.0014   17.0   0.0    1.4  1  tr|A0A335YEM7|A0A335YEM7_ACIBA  Vanillate O-demethylase oxidored
    0.00075   17.8   0.1     0.0037   15.6   0.0    2.0  1  tr|A0A0E0UI59|A0A0E0UI59_SINMB  Phthalate 4,5-dioxygenase OS=Sin
    0.00078   17.8   0.0     0.0044   15.3   0.0    1.9  1  tr|H0SYD5|H0SYD5_9BRAD          Putative Oxydoreductase OS=Brady
     0.0008   17.8   0.0    0.00093   17.5   0.0    1.1  1  tr|A0A1E3H7L9|A0A1E3H7L9_9RHIZ  Phthalate dioxygenase reductase 
     0.0008   17.7   0.1     0.0015   16.9   0.0    1.6  1  tr|A0A076MZW0|A0A076MZW0_AMYME  Phthalate 4,5-dioxygenase reduct
    0.00084   17.7   0.2     0.0031   15.8   0.0    1.9  1  tr|A0A1B9VEH6|A0A1B9VEH6_9PROT  Phthalate 4,5-dioxygenase OS=Tha
    0.00086   17.6   0.0     0.0015   16.9   0.0    1.4  1  tr|R1G455|R1G455_9PSEU          Phthalate 4,5-dioxygenase OS=Amy
    0.00087   17.6   0.3     0.0064   14.8   0.0    2.1  2  tr|A9BSJ5|A9BSJ5_DELAS          Phthalate 4,5-dioxygenase OS=Del
    0.00087   17.6   0.0     0.0015   16.9   0.0    1.3  1  tr|A0A0P0KZR7|A0A0P0KZR7_9BURK  Phthalate 4,5-dioxygenase OS=Bur
    0.00091   17.6   0.0     0.0019   16.5   0.0    1.5  1  tr|A0A2X0TSK8|A0A2X0TSK8_ACIHA  Vanillate O-demethylase oxidored
    0.00097   17.5   0.0     0.0018   16.6   0.0    1.4  1  tr|Q39LN8|Q39LN8_BURL3          Ferredoxin OS=Burkholderia lata 
    0.00097   17.5   0.1     0.0077   14.5   0.0    2.1  2  tr|A0A2L0PPM4|A0A2L0PPM4_VITS1  Subunit of phthalate 4,5-dioxyge
      0.001   17.4   0.0     0.0013   17.0   0.0    1.2  1  tr|A0A2M6VMQ9|A0A2M6VMQ9_9BURK  Phthalate 4,5-dioxygenase OS=Lim
      0.001   17.4   0.0     0.0019   16.6   0.0    1.4  1  tr|A0A333YDZ2|A0A333YDZ2_ACIBA  Vanillate O-demethylase oxidored
      0.001   17.4   0.1     0.0054   15.0   0.0    2.0  1  tr|H0G516|H0G516_RHIML          Phthalate 4,5-dioxygenase OS=Sin
      0.001   17.4   0.0      0.002   16.4   0.0    1.6  1  tr|F2JU25|F2JU25_MARM1          Phthalate 4,5-dioxygenase OS=Mar
      0.001   17.4   0.0     0.0016   16.8   0.0    1.3  1  tr|A0A179SJ78|A0A179SJ78_PSEPU  Phthalate 4,5-dioxygenase OS=Pse
      0.001   17.4   0.0     0.0019   16.5   0.0    1.4  1  tr|A0A0B6S102|A0A0B6S102_BURGL  Putative phthalate dioxygenase r
     0.0011   17.4   0.1     0.0015   16.8   0.1    1.3  1  tr|A0A0A8ETU6|A0A0A8ETU6_9ACTN  Phthalate 4 C5-dioxygenase OS=St
     0.0011   17.3   0.0     0.0018   16.6   0.0    1.3  1  tr|A0A1Y2N774|A0A1Y2N774_PSEAH  Phthalate 4,5-dioxygenase oxygen
     0.0011   17.3   0.1     0.0017   16.6   0.1    1.3  1  tr|A0A1Q9R6S2|A0A1Q9R6S2_PSEPU  Phthalate 4,5-dioxygenase oxygen
     0.0011   17.3   0.0     0.0061   14.9   0.0    2.0  1  tr|H0SRU0|H0SRU0_BRAS3          Putative dioxygenase subunit bet
     0.0011   17.3   0.0     0.0022   16.3   0.0    1.5  1  tr|A0A238KPS9|A0A238KPS9_9RHOB  Phthalate dioxygenase reductase 
     0.0011   17.3   0.1     0.0022   16.3   0.1    1.5  1  tr|K8XAK1|K8XAK1_RHOOP          Phthalate 4,5-dioxygenase OS=Rho
     0.0011   17.3   0.2     0.0025   16.1   0.2    1.6  1  tr|I0W7Z9|I0W7Z9_9NOCA          Phthalate 4,5-dioxygenase OS=Rho
     0.0012   17.2   0.1     0.0017   16.7   0.1    1.2  1  tr|A0A0H5NI84|A0A0H5NI84_NOCFR  Phthalate dioxygenase reductase 
     0.0012   17.1   0.6      0.005   15.1   0.0    2.2  1  tr|A0A250IE52|A0A250IE52_9DELT  Phthalate 4,5-dioxygenase OS=Mel
     0.0013   17.0   0.0      0.002   16.4   0.0    1.3  1  tr|A0A286H3W2|A0A286H3W2_RATRA  Oxidoreductase OS=Rathayibacter 
     0.0014   17.0   0.1     0.0023   16.3   0.1    1.3  1  tr|A0A1B2GYV1|A0A1B2GYV1_STRNR  Phthalate 4,5-dioxygenase OS=Str
     0.0014   17.0   0.4     0.0021   16.4   0.0    1.5  1  tr|A0A1Y0N3N7|A0A1Y0N3N7_9BURK  Phthalate dioxygenase reductase 
     0.0014   17.0   0.0     0.0027   16.0   0.0    1.5  1  tr|A0A0H3D5W1|A0A0H3D5W1_AMYMU  Phthalate 4,5-dioxygenase OS=Amy
     0.0014   17.0   0.0     0.0027   16.0   0.0    1.5  1  tr|G0FSX0|G0FSX0_AMYMS          Phthalate 4,5-dioxygenase OS=Amy
     0.0014   17.0   0.0     0.0022   16.3   0.0    1.3  1  tr|A0A0C2C7H2|A0A0C2C7H2_9BURK  Phthalate 4,5-dioxygenase OS=Bur
     0.0014   17.0   0.1     0.0052   15.1   0.0    1.8  1  tr|A0A0X1T5I1|A0A0X1T5I1_PSEAA  Phthalate 4,5-dioxygenase OS=Pse
     0.0015   16.9   0.8       0.01   14.1   0.0    2.2  2  tr|A0A1M9H0E5|A0A1M9H0E5_9MYCO  Phthalate 4,5-dioxygenase OS=Myc
     0.0015   16.8   0.0     0.0082   14.4   0.0    1.9  1  tr|A0A2U3N3B0|A0A2U3N3B0_9GAMM  Phthalate dioxygenase reductase 
     0.0016   16.8   0.7       0.01   14.1   0.0    2.1  2  tr|A0A0N2IN58|A0A0N2IN58_BORPT  Putative phthalate dioxygenase r
     0.0016   16.8   0.7       0.01   14.1   0.0    2.1  2  tr|A0A171K3F5|A0A171K3F5_BORPT  Putative phthalate dioxygenase r
     0.0016   16.8   0.0     0.0031   15.8   0.0    1.5  1  tr|K2N0U8|K2N0U8_9RHIZ          Phthalate 4,5-dioxygenase OS=Nit
     0.0016   16.8   0.0     0.0026   16.1   0.0    1.3  1  tr|A0A0P0KCQ7|A0A0P0KCQ7_9BURK  Putative phthalate 4,5-dioxygena
     0.0016   16.7   0.0     0.0026   16.1   0.0    1.3  1  tr|A0A1F4J6R4|A0A1F4J6R4_9BURK  Phthalate 4,5-dioxygenase OS=Bur
     0.0017   16.7   0.5     0.0089   14.3   0.0    2.1  2  tr|F6AWH0|F6AWH0_DELSC          Phthalate 4,5-dioxygenase OS=Del
     0.0018   16.6   0.0     0.0028   16.0   0.0    1.3  1  tr|A0A178XDN7|A0A178XDN7_9PSEU  Phthalate dioxygenase reductase 
      0.002   16.4   0.0     0.0071   14.6   0.0    1.8  1  tr|A0A0A1YVP5|A0A0A1YVP5_PSEFL  Phthalate 4,5-dioxygenase OS=Pse
     0.0022   16.3   0.0     0.0042   15.4   0.0    1.3  1  tr|A0A1Q9C206|A0A1Q9C206_SYMMI  Phthalate 4,5-dioxygenase oxygen
     0.0022   16.3   0.2      0.053   11.8   0.0    2.2  2  tr|A0A2X1DKB0|A0A2X1DKB0_9BURK  Ferredoxin OS=Burkholderia cenoc
     0.0023   16.3   0.2     0.0034   15.7   0.2    1.2  1  tr|A0A0M7I7Z7|A0A0M7I7Z7_9BURK  Phthalate dioxygenase reductase 
     0.0024   16.2   0.0     0.0043   15.4   0.0    1.5  1  tr|A0A1Q9R8B3|A0A1Q9R8B3_PSEPU  Phthalate 4,5-dioxygenase oxygen
     0.0024   16.2   0.0      0.012   13.8   0.0    1.9  1  tr|A4YPB4|A4YPB4_BRASO          Putative Oxydoreductase OS=Brady
     0.0025   16.1   0.0     0.0039   15.5   0.0    1.3  1  tr|A0A2E2K8K8|A0A2E2K8K8_9GAMM  Phthalate 4,5-dioxygenase OS=Spo
     0.0025   16.1   0.0     0.0034   15.7   0.0    1.2  1  tr|W3YHJ5|W3YHJ5_9GAMM          Putative phthalate dioxygenase r
     0.0025   16.1   0.0     0.0099   14.2   0.0    1.8  1  tr|A0A1B5EP03|A0A1B5EP03_9PSED  Phthalate dioxygenase reductase 
     0.0025   16.1   0.0     0.0099   14.2   0.0    1.8  1  tr|A0A2H2YVS7|A0A2H2YVS7_9PSED  Phthalate dioxygenase reductase 
     0.0026   16.1   0.0     0.0094   14.2   0.0    1.8  1  tr|A0A1C3GU81|A0A1C3GU81_9PSED  Phthalate 4,5-dioxygenase oxygen
     0.0027   16.0   0.0     0.0043   15.4   0.0    1.4  1  tr|K8XP82|K8XP82_RHOOP          Phthalate 4,5-dioxygenase OS=Rho
     0.0031   15.8   0.8      0.026   12.8   0.1    2.4  2  tr|A0A0B3RY01|A0A0B3RY01_9RHOB  Phthalate 4,5-dioxygenase OS=Mam
     0.0031   15.8   0.0      0.019   13.2   0.0    2.0  2  tr|W7WBL8|W7WBL8_9BURK          Phthalate 4,5-dioxygenase oxygen
     0.0032   15.8   0.0     0.0048   15.2   0.0    1.4  1  tr|L2TNK1|L2TNK1_9NOCA          Phthalate 4,5-dioxygenase OS=Rho
     0.0032   15.8   0.0     0.0044   15.3   0.0    1.3  1  tr|W2SVQ9|W2SVQ9_NECAM          Putative phthalate dioxygenase r
     0.0036   15.6   0.0     0.0054   15.0   0.0    1.2  1  tr|A0A2K8M4I6|A0A2K8M4I6_9PSEU  Phthalate 4,5-dioxygenase OS=Amy
     0.0036   15.6   0.0     0.0054   15.0   0.0    1.2  1  tr|D9V9K2|D9V9K2_9ACTN          Phthalate 4,5-dioxygenase OS=Str
     0.0037   15.6   0.0     0.0075   14.6   0.0    1.5  1  tr|A0A1B5DDM1|A0A1B5DDM1_9PSED  Phthalate 4,5-dioxygenase oxygen
      0.004   15.5   0.1     0.0077   14.5   0.0    1.4  1  tr|A0A333RHR3|A0A333RHR3_ACIBA  Vanillate O-demethylase oxidored
     0.0043   15.4   0.7     0.0064   14.8   0.0    1.6  1  tr|A0A0M6YEY9|A0A0M6YEY9_9RHOB  Phthalate 4,5-dioxygenase oxygen
     0.0046   15.3   0.0     0.0096   14.2   0.0    1.5  1  tr|A0A1H9J460|A0A1H9J460_9PSEU  Phthalate 4,5-dioxygenase, reduc
     0.0048   15.2   0.0     0.0098   14.2   0.0    1.5  1  tr|A0A1B5EAD8|A0A1B5EAD8_9PSED  Phthalate 4,5-dioxygenase oxygen
     0.0051   15.1   0.4      0.021   13.1   0.0    2.1  1  tr|A0A2X2G1Q5|A0A2X2G1Q5_RAOPL  Phthalate dioxygenase reductase 
     0.0059   14.9   0.1     0.0091   14.3   0.1    1.2  1  tr|A0A2X2F8E8|A0A2X2F8E8_9NOCA  Phthalate 4,5-dioxygenase OS=Rho
     0.0059   14.9   0.1      0.012   13.9   0.1    1.5  1  tr|A0A225DSB3|A0A225DSB3_PSEOL  Phthalate dioxygenase reductase 
     0.0061   14.9   0.8     0.0077   14.5   0.0    1.6  1  tr|A0A1Y6GC99|A0A1Y6GC99_RAOOR  Phthalate dioxygenase reductase 
     0.0062   14.8   0.0     0.0088   14.3   0.0    1.3  1  tr|G0HDQ8|G0HDQ8_CORVD          Ferredoxin OS=Corynebacterium va
     0.0062   14.8   0.0      0.012   13.9   0.0    1.5  1  tr|A0A334W774|A0A334W774_ACIBA  Vanillate O-demethylase oxidored
     0.0064   14.8   0.0       0.01   14.1   0.0    1.3  1  tr|A0A1S7UUH2|A0A1S7UUH2_ROSNE  Putative phthalate-dioxygenase o
     0.0071   14.7   0.0      0.078   11.2   0.0    2.1  2  tr|I0HNC1|I0HNC1_RUBGI          Vanillate O-demethylase oxidored
     0.0077   14.5   0.0      0.013   13.8   0.0    1.3  1  tr|K0V4V5|K0V4V5_MYCVA          Phthalate 4,5-dioxygenase OS=Myc
     0.0086   14.4   0.3      0.024   12.9   0.0    1.7  1  tr|A0A2S3W2G0|A0A2S3W2G0_9PROT  Phthalate dioxygenase reductase 
     0.0096   14.2   0.0      0.024   12.9   0.0    1.7  1  tr|N9WH91|N9WH91_9SPHN          Phthalate 4,5-dioxygenase OS=Sph
  ------ inclusion threshold ------
      0.011   14.0   0.0      0.021   13.1   0.0    1.4  1  tr|A0A158M5X0|A0A158M5X0_9BORD  Putative phthalate dioxygenase r
      0.011   14.0   0.1      0.023   13.0   0.0    1.7  1  tr|A0A1Y6FQF1|A0A1Y6FQF1_9MICO  Phthalate 4,5-dioxygenase, reduc
      0.011   14.0   0.0      0.019   13.2   0.0    1.4  1  tr|A0A1Q2HV03|A0A1Q2HV03_9CORY  Phthalate dioxygenase reductase 
      0.012   13.9   0.0      0.043   12.1   0.0    1.9  1  tr|A0A099KGQ8|A0A099KGQ8_COLPS  Phthalate 4,5-dioxygenase OS=Col
      0.013   13.8   0.0      0.026   12.8   0.0    1.4  1  tr|A0A1H9GTE6|A0A1H9GTE6_9PSEU  Phthalate 4,5-dioxygenase reduct
      0.013   13.8   0.0      0.018   13.4   0.0    1.3  1  tr|A0A2T0VBK4|A0A2T0VBK4_9MICO  Phthalate 4,5-dioxygenase reduct
      0.013   13.8   0.0      0.032   12.5   0.0    1.6  1  tr|A0A0D8I596|A0A0D8I596_9NOCA  Phthalate dioxygenase reductase 
      0.014   13.7   0.0      0.023   13.0   0.0    1.4  1  tr|A0A166H5F0|A0A166H5F0_9MICO  Phthalate dioxygenase reductase 
      0.014   13.6   0.0      0.031   12.5   0.0    1.5  1  tr|A0A334VK28|A0A334VK28_ACIBA  Vanillate O-demethylase oxidored
      0.015   13.6   0.0      0.029   12.6   0.0    1.4  1  tr|A0A1L7XK96|A0A1L7XK96_9HELO  Related to phthalate 4,5-dioxyge
      0.015   13.5   0.0       0.03   12.6   0.0    1.5  1  tr|W7WKZ8|W7WKZ8_9BURK          Phthalate 4,5-dioxygenase oxygen
      0.019   13.3   0.0      0.043   12.1   0.0    1.6  1  tr|A0A1Y6KKH1|A0A1Y6KKH1_9BRAD  Putative Oxydoreductase OS=Brady
      0.019   13.2   0.0      0.049   11.9   0.0    1.7  1  tr|A0A060PFY4|A0A060PFY4_9BURK  Phthalate 4,5-dioxygenase OS=Bur
      0.019   13.2   0.0      0.049   11.9   0.0    1.7  1  tr|G8MJI9|G8MJI9_9BURK          Phthalate 4,5-dioxygenase OS=Bur
      0.022   13.1   0.0      0.038   12.3   0.0    1.3  1  tr|M1W8T1|M1W8T1_CLAP2          Related to phthalate 4,5-dioxyge
      0.024   12.9   0.5      0.034   12.4   0.0    1.5  1  tr|C9YAY0|C9YAY0_9BURK          Vanillate O-demethylase oxidored
      0.028   12.7   0.2      0.075   11.3   0.0    1.8  1  tr|A0A1Q3HCW7|A0A1Q3HCW7_9DELT  Phthalate 4,5-dioxygenase OS=Arc
       0.03   12.6   0.1      0.078   11.2   0.0    1.7  1  tr|B9TJ52|B9TJ52_RICCO          Vanillate O-demethylase oxidored
      0.031   12.6   0.1        0.2    9.9   0.0    2.0  1  tr|I0W5Y7|I0W5Y7_9NOCA          Phthalate 4,5-dioxygenase OS=Rho
      0.032   12.5   0.0      0.099   10.9   0.0    1.9  1  tr|A0A0H3DCE4|A0A0H3DCE4_AMYMU  Phthalate dioxygenase reductase 
      0.032   12.5   0.0      0.099   10.9   0.0    1.9  1  tr|G0FWC0|G0FWC0_AMYMS          Phthalate dioxygenase reductase 
      0.036   12.3   0.0      0.058   11.7   0.0    1.3  1  tr|A0A225ECI5|A0A225ECI5_PSEOL  Phthalate dioxygenase reductase 
      0.044   12.0   0.0      0.071   11.4   0.0    1.4  1  tr|A0A1I4E6I2|A0A1I4E6I2_9PROT  Phthalate 4,5-dioxygenase reduct
      0.046   12.0   0.0      0.085   11.1   0.0    1.4  1  tr|A0A2A2A2P1|A0A2A2A2P1_9CORY  Phthalate 4,5-dioxygenase OS=Cor
      0.048   11.9   0.0      0.058   11.7   0.0    1.1  1  tr|A0A0H3DIZ3|A0A0H3DIZ3_AMYMU  Phthalate 4,5-dioxygenase OS=Amy
      0.048   11.9   0.0      0.058   11.7   0.0    1.1  1  tr|G0FUL2|G0FUL2_AMYMS          Phthalate 4,5-dioxygenase OS=Amy
      0.048   11.9   0.0       0.16   10.2   0.0    1.9  1  tr|R1IG27|R1IG27_9PSEU          Phthalate dioxygenase reductase 
       0.05   11.9   0.0       0.18   10.1   0.0    1.8  1  tr|L2TF57|L2TF57_9NOCA          Phthalate 4,5-dioxygenase OS=Rho
      0.055   11.7   0.1       0.19   10.0   0.1    1.9  1  tr|A0A066UE62|A0A066UE62_9PSEU  Phthalate 4,5-dioxygenase OS=Amy
      0.056   11.7   0.0        0.2    9.9   0.0    1.9  1  tr|A0A1B1KE41|A0A1B1KE41_RHOOP  Phthalate 4,5-dioxygenase OS=Rho
      0.057   11.7   0.0        0.2    9.9   0.0    1.9  1  tr|K8XM39|K8XM39_RHOOP          Phthalate 4,5-dioxygenase OS=Rho
      0.065   11.5   0.0       0.12   10.6   0.0    1.5  1  tr|A0A2A1ZUI5|A0A2A1ZUI5_9CORY  Phthalate 4,5-dioxygenase OS=Cor
      0.066   11.5   0.3       0.14   10.4   0.0    1.7  1  tr|A0A084SKT3|A0A084SKT3_9DELT  Phthalate 4,5-dioxygenase OS=Arc
      0.068   11.4   0.1       0.13   10.5   0.0    1.5  1  tr|A0A1M6NCJ4|A0A1M6NCJ4_9RHIZ  Phthalate 4,5-dioxygenase reduct
      0.069   11.4   0.3       0.14   10.4   0.0    1.7  1  tr|A0A0M7FAT8|A0A0M7FAT8_ENTCL  Phthalate dioxygenase reductase 
      0.073   11.3   0.0       0.15   10.3   0.0    1.5  1  tr|W8HGN1|W8HGN1_RHOOP          Phthalate 4,5-dioxygenase oxygen
      0.073   11.3   0.1       0.11   10.8   0.1    1.2  1  tr|G0HDQ4|G0HDQ4_CORVD          Ferredoxin OS=Corynebacterium va
      0.082   11.2   0.1       0.27    9.5   0.0    1.8  1  tr|Q0SCV7|Q0SCV7_RHOJR          Probable phthalate 4,5-dioxygena


Domain annotation for each sequence (and alignments):
>> tr|A0A1H1KHS3|A0A1H1KHS3_9BURK  Phthalate 4,5-dioxygenase, reductase subunit OS=Paraburkholderia tuberum OX=157910 GN
   #    score  bias  c-Evalue  i-Evalue hmmfrom  hmm to    alifrom  ali to    envfrom  env to     acc
 ---   ------ ----- --------- --------- ------- -------    ------- -------    ------- -------    ----
   1 !   43.3   0.0   7.2e-13   1.3e-11      51     201 ..      54     208 ..      11     222 .. 0.75

  Alignments for each domain:
  == domain 1  score: 43.3 bits;  conditional E-value: 7.2e-13
                  CMKOEEHG_01358  51 lrrpisicnvdqekneftmlyraegqgt....ktlatrkqgemvdvlgplghgfpveeaeagqtallvgggigvpplye 125
                                      rr  s+cn  qe+n + +  + +g g       +    +g+ vdv  p  + fp++e   +++ +lv+ggig+ p+  
  tr|A0A1H1KHS3|A0A1H1KHS3_9BURK  54 SRRSYSLCNDSQERNRYVIAVKRDGNGRggsiSFIDDTAEGDAVDVSLPR-NEFPLDER--AKSFVLVAGGIGITPMLS 129
                                     599******************9999875211134567899******9997.57***975..57899************* PP

                  CMKOEEHG_01358 126 lsqrlvakgvrv..ihilgfqtkdvvfyeekfaelgdtyvatvdgthg..tkgfvtdvidnygidfdilyscgplamlr 200
                                     ++++l a+g+r   +h l    +   f++e  ++   + v  +   hg  +k+f    +   +     +y cgp a++ 
  tr|A0A1H1KHS3|A0A1H1KHS3_9BURK 130 MARQLRAEGLRSfkLHYLTRDPEGTAFFDELTSDEWRSDVK-IHHDHGepSKAFDFWPVFERSKSAQHVYCCGPQALMD 207
                                     ***********633688888888899**9998876655553.45556622566655556666778889999**999875 PP

                  CMKOEEHG_01358 201 a 201
                                      
  tr|A0A1H1KHS3|A0A1H1KHS3_9BURK 208 T 208
                                     4 PP

>> tr|A0A1H1K9U5|A0A1H1K9U5_9BURK  Phthalate 4,5-dioxygenase, reductase subunit OS=Paraburkholderia tuberum OX=157910 GN
   #    score  bias  c-Evalue  i-Evalue hmmfrom  hmm to    alifrom  ali to    envfrom  env to     acc
 ---   ------ ----- --------- --------- ------- -------    ------- -------    ------- -------    ----
   1 !   39.8   0.0   8.6e-12   1.5e-10      51     201 ..      54     208 ..      10     222 .. 0.74

  Alignments for each domain:
  == domain 1  score: 39.8 bits;  conditional E-value: 8.6e-12
                  CMKOEEHG_01358  51 lrrpisicnvdqekneftmlyrae..gqgt..ktlatrkqgemvdvlgplghgfpveeaeagqtallvgggigvpplye 125
                                      rr  s+cn  qe+n + +  + +  g+g     +    +g  vdv  p  + fp++e   +++ +lv+ggig+ p+  
  tr|A0A1H1K9U5|A0A1H1K9U5_9BURK  54 SRRSYSLCNDSQERNRYVIAVKRDsnGRGGsmSFIDDTAEGGTVDVSLPR-NEFPLDER--AKSFVLVAGGIGITPMLS 129
                                     599**************9998866124443113456788999****9997.57***975..57899************* PP

                  CMKOEEHG_01358 126 lsqrlvakgvrv..ihilgfqtkdvvfyeekfaelgdtyvatvdgthg..tkgfvtdvidnygidfdilyscgplamlr 200
                                     ++++l a+g+r   ++ l+   +   f+ee  ++   + v  +   hg  +k+f    +   +     +y cgp a++ 
  tr|A0A1H1K9U5|A0A1H1K9U5_9BURK 130 MARQLRAEGLRSfkLYYLARDQEGTAFFEELTSDEWRSDV-KIHHDHGdpSKAFDFWPVFERSKSAQHVYCCGPQALMD 207
                                     ***********722466777888999***99887666555.355666622466655556666778889999**999875 PP

                  CMKOEEHG_01358 201 a 201
                                      
  tr|A0A1H1K9U5|A0A1H1K9U5_9BURK 208 T 208
                                     4 PP

>> tr|A0A063BI08|A0A063BI08_9BURK  Phthalate 4,5-dioxygenase OS=Burkholderia sp. lig30 OX=1192124 GN=LIG30_0187 PE=4 SV=
   #    score  bias  c-Evalue  i-Evalue hmmfrom  hmm to    alifrom  ali to    envfrom  env to     acc
 ---   ------ ----- --------- --------- ------- -------    ------- -------    ------- -------    ----
   1 !   39.5   0.0   1.1e-11   1.9e-10      51     200 ..      54     207 ..      11     221 .. 0.69

  Alignments for each domain:
  == domain 1  score: 39.5 bits;  conditional E-value: 1.1e-11
                  CMKOEEHG_01358  51 lrrpisicnvdqekneftmlyrae..gqgt..ktlatrkqgemvdvlgplghgfpveeaeagqtallvgggigvpplye 125
                                      rr  s+cn  qe+n + +  + +  g+g     +    +g+ vdv  p  + fp++ a a  + +lv+ggig+ p+  
  tr|A0A063BI08|A0A063BI08_9BURK  54 SRRSYSLCNDSQERNRYVIAVKRDsnGRGGsmSFIDDTAEGDAVDVSLPR-NEFPLD-ARA-NSFILVAGGIGITPMLS 129
                                     599**************9998866124443113466789*******9997.57**96.566.567999*********** PP

                  CMKOEEHG_01358 126 lsqrlvakgvrv..ihilgfqtkdvvfyeekfaelgdtyvatvdgth..g..tkgfvtdvidnygidfdilyscgplam 198
                                     ++q+l a+g+r   ++ l+   +   f++e     gd + + v   h  g  +k+f    +   +     +y cgp a+
  tr|A0A063BI08|A0A063BI08_9BURK 130 MAQQLRAEGLRSfkLYYLARDPEGTAFFDELT---GDEWRSDVKIHHdyGdpSKAFDFWPVFERSKSAQHVYCCGPQAL 205
                                     ***********722456777888899999875...44444444322211311556655455555667788899999888 PP

                  CMKOEEHG_01358 199 lr 200
                                     + 
  tr|A0A063BI08|A0A063BI08_9BURK 206 MD 207
                                     75 PP

>> sp|P33164|PDR_BURCE  Phthalate dioxygenase reductase OS=Burkholderia cepacia OX=292 GN=ophA1 PE=1 SV=3
   #    score  bias  c-Evalue  i-Evalue hmmfrom  hmm to    alifrom  ali to    envfrom  env to     acc
 ---   ------ ----- --------- --------- ------- -------    ------- -------    ------- -------    ----
   1 !   38.9   0.0   1.6e-11   2.8e-10      40     201 ..      47     208 ..      10     221 .. 0.69

  Alignments for each domain:
  == domain 1  score: 38.9 bits;  conditional E-value: 1.6e-11
       CMKOEEHG_01358  40 hikvaegiapllrrpisicnvdqekneftmlyrae..gqgt..ktlatrkqgemvdvlgplghgfpveeaeagqtallvgggigvpplye 125
                           + v        rr  s+cn  qe+n + +  + +  g+g     +    +g+ v+v  p  + fp+++   +++ +lv+ggig+ p+  
  sp|P33164|PDR_BURCE  47 TVAVPN----GSRRTYSLCNDSQERNRYVIAVKRDsnGRGGsiSFIDDTSEGDAVEVSLPR-NEFPLDKR--AKSFILVAGGIGITPMLS 129
                          333333....469***************9998866124443114567789*******9997.57***974..57899************* PP

       CMKOEEHG_01358 126 lsqrlvakgvrvihilgfqtkd...vvfyeekfaelgdtyvatvdgthg..tkgfvtdvidnygidfdilyscgplamlra 201
                          ++++l a+g+r +++  + t+d     f++e  ++   + v  +   hg  tk+f    +   +     +y cgp a++  
  sp|P33164|PDR_BURCE 130 MARQLRAEGLRSFRLY-YLTRDpegTAFFDELTSDEWRSDVK-IHHDHGdpTKAFDFWSVFEKSKPAQHVYCCGPQALMDT 208
                          ***********97653.4454422278999987765554443.3444443377776656666677788999****998754 PP

>> tr|A0A2S9N026|A0A2S9N026_9BURK  Phthalate dioxygenase reductase OS=Burkholderia multivorans OX=87883 GN=C6Q15_03940 P
   #    score  bias  c-Evalue  i-Evalue hmmfrom  hmm to    alifrom  ali to    envfrom  env to     acc
 ---   ------ ----- --------- --------- ------- -------    ------- -------    ------- -------    ----
   1 !   38.9   0.0   1.6e-11   2.8e-10      40     201 ..      47     208 ..      10     221 .. 0.69

  Alignments for each domain:
  == domain 1  score: 38.9 bits;  conditional E-value: 1.6e-11
                  CMKOEEHG_01358  40 hikvaegiapllrrpisicnvdqekneftmlyrae..gqgt..ktlatrkqgemvdvlgplghgfpveeaeagqtallv 114
                                      + v        rr  s+cn  qe+n + +  + +  g+g     +    +g+ v+v  p  + fp+++   +++ +lv
  tr|A0A2S9N026|A0A2S9N026_9BURK  47 TVAVPN----GSRRTYSLCNDSQERNRYVIAVKRDsnGRGGsiSFIDDTSEGDAVEVSLPR-NEFPLDKR--AKSFILV 118
                                     333333....469***************9998866124443114567789*******9997.57***974..57899** PP

                  CMKOEEHG_01358 115 gggigvpplyelsqrlvakgvrvihilgfqtkd...vvfyeekfaelgdtyvatvdgthg..tkgfvtdvidnygidfd 188
                                     +ggig+ p+  ++++l a+g+r +++  + t+d     f++e  ++   + v  +   hg  tk+f    +   +    
  tr|A0A2S9N026|A0A2S9N026_9BURK 119 AGGIGITPMLSMARQLRAEGLRSFRLY-YLTRDpegTAFFDELTSDEWRSDVK-IHHDHGdpTKAFDFWSVFEKSKPAQ 195
                                     **********************97653.4454422278999987765554443.3444443377776656666677788 PP

                  CMKOEEHG_01358 189 ilyscgplamlra 201
                                      +y cgp a++  
  tr|A0A2S9N026|A0A2S9N026_9BURK 196 HVYCCGPQALMDT 208
                                     999****998754 PP

>> tr|A0A329CXY9|A0A329CXY9_9BURK  Phthalate 4,5-dioxygenase reductase subunit OS=Burkholderia cenocepacia OX=95486 GN=D
   #    score  bias  c-Evalue  i-Evalue hmmfrom  hmm to    alifrom  ali to    envfrom  env to     acc
 ---   ------ ----- --------- --------- ------- -------    ------- -------    ------- -------    ----
   1 !   38.9   0.0   1.6e-11   2.8e-10      40     201 ..      47     208 ..      10     221 .. 0.69

  Alignments for each domain:
  == domain 1  score: 38.9 bits;  conditional E-value: 1.6e-11
                  CMKOEEHG_01358  40 hikvaegiapllrrpisicnvdqekneftmlyrae..gqgt..ktlatrkqgemvdvlgplghgfpveeaeagqtallv 114
                                      + v        rr  s+cn  qe+n + +  + +  g+g     +    +g+ v+v  p  + fp+++   +++ +lv
  tr|A0A329CXY9|A0A329CXY9_9BURK  47 TVAVPN----GSRRTYSLCNDSQERNRYVIAVKRDsnGRGGsiSFIDDTSEGDAVEVSLPR-NEFPLDKR--AKSFILV 118
                                     333333....469***************9998866124443114567789*******9997.57***974..57899** PP

                  CMKOEEHG_01358 115 gggigvpplyelsqrlvakgvrvihilgfqtkd...vvfyeekfaelgdtyvatvdgthg..tkgfvtdvidnygidfd 188
                                     +ggig+ p+  ++++l a+g+r +++  + t+d     f++e  ++   + v  +   hg  tk+f    +   +    
  tr|A0A329CXY9|A0A329CXY9_9BURK 119 AGGIGITPMLSMARQLRAEGLRSFRLY-YLTRDpegTAFFDELTSDEWRSDVK-IHHDHGdpTKAFDFWSVFEKSKPAQ 195
                                     **********************97653.4454422278999987765554443.3444443377776656666677788 PP

                  CMKOEEHG_01358 189 ilyscgplamlra 201
                                      +y cgp a++  
  tr|A0A329CXY9|A0A329CXY9_9BURK 196 HVYCCGPQALMDT 208
                                     999****998754 PP

>> tr|A4JLU3|A4JLU3_BURVG  Phthalate 4,5-dioxygenase, reductase subunit OS=Burkholderia vietnamiensis (strain G4 / LMG 2
   #    score  bias  c-Evalue  i-Evalue hmmfrom  hmm to    alifrom  ali to    envfrom  env to     acc
 ---   ------ ----- --------- --------- ------- -------    ------- -------    ------- -------    ----
   1 !   38.9   0.0   1.6e-11   2.8e-10      40     201 ..      47     208 ..      10     221 .. 0.69

  Alignments for each domain:
  == domain 1  score: 38.9 bits;  conditional E-value: 1.6e-11
          CMKOEEHG_01358  40 hikvaegiapllrrpisicnvdqekneftmlyrae..gqgt..ktlatrkqgemvdvlgplghgfpveeaeagqtallvgggigvpp 122
                              + v        rr  s+cn  qe+n + +  + +  g+g     +    +g+ v+v  p  + fp+++   +++ +lv+ggig+ p
  tr|A4JLU3|A4JLU3_BURVG  47 TVAVPN----GSRRTYSLCNDSQERNRYVIAVKRDsnGRGGsiSFIDDTSEGDAVEVSLPR-NEFPLDKR--AKSFILVAGGIGITP 126
                             333333....469***************9998866124443114567789*******9997.57***974..57899********** PP

          CMKOEEHG_01358 123 lyelsqrlvakgvrvihilgfqtkd...vvfyeekfaelgdtyvatvdgthg..tkgfvtdvidnygidfdilyscgplamlra 201
                             +  ++++l a+g+r +++  + t+d     f++e  ++   + v  +   hg  tk+f    +   +     +y cgp a++  
  tr|A4JLU3|A4JLU3_BURVG 127 MLSMARQLRAEGLRSFRLY-YLTRDpegTAFFDELTSDEWRSDVK-IHHDHGdpTKAFDFWSVFEKSKPAQHVYCCGPQALMDT 208
                             **************97653.4454422278999987765554443.3444443377776656666677788999****998754 PP

>> tr|A0A2S6TGK7|A0A2S6TGK7_9PROT  Phthalate 4,5-dioxygenase oxygenase reductase subunit OS=Alphaproteobacteria bacteriu
   #    score  bias  c-Evalue  i-Evalue hmmfrom  hmm to    alifrom  ali to    envfrom  env to     acc
 ---   ------ ----- --------- --------- ------- -------    ------- -------    ------- -------    ----
   1 !   37.9   0.1   3.3e-11   5.7e-10      52     202 ..      49     201 ..      42     207 .. 0.82

  Alignments for each domain:
  == domain 1  score: 37.9 bits;  conditional E-value: 3.3e-11
                  CMKOEEHG_01358  52 rrpisicnvdqeknef.tmlyrae..gqgtktlatr.kqgemvdvlgplghgfpveeaeagqtallvgggigvpplyel 126
                                      r  s++n  +e n + t + r e  g g+k +  +   g+ + v gp + +f  e a+   t +l+gggig+ pl  +
  tr|A0A2S6TGK7|A0A2S6TGK7_9PROT  49 IRSYSLANNPEESNRYvTAVLREEtgGGGSKYMHDNvSVGDELKVTGPSN-NF--ELADIPGTHILLGGGIGITPLLAM 124
                                     57789999999999984556676644667787765425688888888854.45..67888899**************** PP

                  CMKOEEHG_01358 127 sqrlvakg.vrvihilgfqtkdvvfyeekfaelgdtyvatvdgthgtkgf.vtdvidnygidfdilyscgplamlral 202
                                       +l a++  r +h      ++  f ee    +gd      dg   +kg+ + + i    id + ly cgp  +l a 
  tr|A0A2S6TGK7|A0A2S6TGK7_9PROT 125 GHKLKAENrPRHLHYCTKSREETAFVEEVEQIFGDNLTFYHDGGDPSKGInLKETIGVQTIDAN-LYICGPTGLLSAA 201
                                     ****99863799999999999********999*****************845678888888876.7*******99875 PP

>> tr|A0A2J7VSD6|A0A2J7VSD6_9BURK  Phthalate dioxygenase reductase OS=Variovorax sp. B4 OX=2021405 GN=ophA1_3 PE=4 SV=1
   #    score  bias  c-Evalue  i-Evalue hmmfrom  hmm to    alifrom  ali to    envfrom  env to     acc
 ---   ------ ----- --------- --------- ------- -------    ------- -------    ------- -------    ----
   1 !   37.4   0.0   4.7e-11   8.3e-10      74     206 ..      84     215 ..      58     222 .. 0.82

  Alignments for each domain:
  == domain 1  score: 37.4 bits;  conditional E-value: 4.7e-11
                  CMKOEEHG_01358  74 egqg.tktlatr.kqgemvdvlgplghgfpveeaeagqtallvgggigvpplyelsqrlvakgvrv.ihilgfqtkdvv 149
                                     eg+g ++ +  r kqg+++ v  p  + fp+     g t +lv+ggig+ pl  ++ r  a+g  v +h  g   + + 
  tr|A0A2J7VSD6|A0A2J7VSD6_9BURK  84 EGRGgSRFMHERlKQGDLLTVEPP-KNDFPLHTGPGG-T-VLVAGGIGITPLASMAARRRAEGEPVrLHYAGRSRELMA 159
                                     45541444444449****998655.689***988776.4.67899****************998775899**9999999 PP

                  CMKOEEHG_01358 150 fyeekfaelgdtyvatvdgthgtkgfvtdvidnygidfdilyscgplamlralegry 206
                                     f  e  a lgd      d   g    +  v+d      d ly cgp  ml a+ +r 
  tr|A0A2J7VSD6|A0A2J7VSD6_9BURK 160 FLPELHALLGDDLRVHADVDAGGPLDIDAVLDQVPA-GDRLYVCGPKVMLDAVLART 215
                                     ************999999999999889999998875.699**********9987775 PP

>> tr|A0A1Q4CAF8|A0A1Q4CAF8_9BURK  Phthalate 4,5-dioxygenase OS=Pandoraea sp. 64-18 OX=1895806 GN=BGP02_01845 PE=4 SV=1
   #    score  bias  c-Evalue  i-Evalue hmmfrom  hmm to    alifrom  ali to    envfrom  env to     acc
 ---   ------ ----- --------- --------- ------- -------    ------- -------    ------- -------    ----
   1 !   37.6   0.0   4.1e-11   7.2e-10      48     200 ..      50     206 ..      12     220 .. 0.76

  Alignments for each domain:
  == domain 1  score: 37.6 bits;  conditional E-value: 4.1e-11
                  CMKOEEHG_01358  48 ap.llrrpisicnvdqekneftmlyrae..gqgt..ktlatrkqgemvdvlgplghgfpveeaeagqtallvgggigvp 121
                                     ap  lrr  s+cn  qe++ + +  + +  g+g     +    +g+ vdv  p  + fp++e   +++ +lv+ggig+ 
  tr|A0A1Q4CAF8|A0A1Q4CAF8_9BURK  50 APnGLRRSYSLCNDSQERDRYVIAVKRDsnGRGGsmSFVDDTAEGDDVDVSLPR-NEFPLDER--AKSFILVAGGIGIT 125
                                     44249****************99887661244431133456789******9997.57***975..67899********* PP

                  CMKOEEHG_01358 122 plyelsqrlvakgvrv..ihilgfqtkdvvfyeekfaelgdtyvatvdgthgtkgfvtdvidnygid.fdilyscgpla 197
                                     p+  ++++l a+g+r   ++ l+   +   f +e  ++   +   t+   hg  +   d    +       +y cgp a
  tr|A0A1Q4CAF8|A0A1Q4CAF8_9BURK 126 PMLSMARQLRAEGLRSfkLYYLARDPEGTAFVDELSSDEWRSD-VTIHHDHGDPSKAFDFWPVFERPkSAHVYCCGPQA 203
                                     ***************7224567778888999999887766554.47888888777666666555543144589999998 PP

                  CMKOEEHG_01358 198 mlr 200
                                     ++ 
  tr|A0A1Q4CAF8|A0A1Q4CAF8_9BURK 204 LMD 206
                                     875 PP

>> tr|A0A2Z5LKW8|A0A2Z5LKW8_9BURK  Phthalate 4,5-dioxygenase OS=Paraburkholderia hospita OX=169430 GN=CUJ88_44805 PE=4 S
   #    score  bias  c-Evalue  i-Evalue hmmfrom  hmm to    alifrom  ali to    envfrom  env to     acc
 ---   ------ ----- --------- --------- ------- -------    ------- -------    ------- -------    ----
   1 !   37.2   0.0   5.2e-11     9e-10       9     203 ..      14     209 ..       9     216 .. 0.71

  Alignments for each domain:
  == domain 1  score: 37.2 bits;  conditional E-value: 5.2e-11
                  CMKOEEHG_01358   9 vvnqkeiakniyelvlqgtlvqqmne..pgqfvhikvaegiapllrrpisicnvdqekneftmlyr..aegqgt..ktl 81 
                                     +  +k++a++i+ + l      ++ e   g  + ++v  g     rr  s+cn  +e+n + +  +  a g+g     +
  tr|A0A2Z5LKW8|A0A2Z5LKW8_9BURK  14 IAGKKQVARDIWRFELYDPRGAELPEfrAGSNLTVQVPNG----SRRRYSLCNSPEERNRYVIAVKrdANGRGGsiSMI 88 
                                     5677888888888777666666655522466666666666....5899*************998772355665411456 PP

                  CMKOEEHG_01358  82 atrkqgemvdvlgplghgfpveeaeagqtallvgggigvpplyelsqrlvakgvrvihilgf..qtkdvvfyeekfael 158
                                        ++g++++v  p  + fp+++   +q  +l++ggig+ p+  +  +l  +g+r ++++      +   f ee   e 
  tr|A0A2Z5LKW8|A0A2Z5LKW8_9BURK  89 DDTREGDLINVSVPK-NDFPLDD--RAQEFILIAGGIGITPMLSMMHELRTEGLRRFRLIYVarDPEATAFLEELQGEE 164
                                     6789*******9997.68***97..468999***********************9888764311445578888887777 PP

                  CMKOEEHG_01358 159 gdtyvatvdgthgtkgfvtdvidnygi....dfdilyscgplamlrale 203
                                       ++v      h   g v+  +d +++        +y cgp a++ a++
  tr|A0A2Z5LKW8|A0A2Z5LKW8_9BURK 165 WHSHVK----VHHDYGDVSKSFDFWSVferpTKAHIYCCGPRALMDAVK 209
                                     777765....34455556666665555111123458999*999998875 PP

>> tr|A0A1H6NW65|A0A1H6NW65_9BURK  Phthalate 4,5-dioxygenase, reductase subunit OS=Paraburkholderia hospita OX=169430 GN
   #    score  bias  c-Evalue  i-Evalue hmmfrom  hmm to    alifrom  ali to    envfrom  env to     acc
 ---   ------ ----- --------- --------- ------- -------    ------- -------    ------- -------    ----
   1 !   37.2   0.0   5.2e-11     9e-10       9     203 ..      14     209 ..       9     216 .. 0.71

  Alignments for each domain:
  == domain 1  score: 37.2 bits;  conditional E-value: 5.2e-11
                  CMKOEEHG_01358   9 vvnqkeiakniyelvlqgtlvqqmne..pgqfvhikvaegiapllrrpisicnvdqekneftmlyr..aegqgt..ktl 81 
                                     +  +k++a++i+ + l      ++ e   g  + ++v  g     rr  s+cn  +e+n + +  +  a g+g     +
  tr|A0A1H6NW65|A0A1H6NW65_9BURK  14 IAGKKQVARDIWRFELYDPRGAELPEfrAGSNLTVQVPNG----SRRRYSLCNSPEERNRYVIAVKrdANGRGGsiSMI 88 
                                     5677888888888777666666655522466666666666....5899*************998772355665411456 PP

                  CMKOEEHG_01358  82 atrkqgemvdvlgplghgfpveeaeagqtallvgggigvpplyelsqrlvakgvrvihilgf..qtkdvvfyeekfael 158
                                        ++g++++v  p  + fp+++   +q  +l++ggig+ p+  +  +l  +g+r ++++      +   f ee   e 
  tr|A0A1H6NW65|A0A1H6NW65_9BURK  89 DDTREGDLINVSVPK-NDFPLDD--RAQEFILIAGGIGITPMLSMMHELRTEGLRRFRLIYVarDPEATAFLEELQGEE 164
                                     6789*******9997.68***97..468999***********************9888764311445578888887777 PP

                  CMKOEEHG_01358 159 gdtyvatvdgthgtkgfvtdvidnygi....dfdilyscgplamlrale 203
                                       ++v      h   g v+  +d +++        +y cgp a++ a++
  tr|A0A1H6NW65|A0A1H6NW65_9BURK 165 WHSHVK----VHHDYGDVSKSFDFWSVferpTKAHIYCCGPRALMDAVK 209
                                     777765....34455556666665555111123458999*999998875 PP

>> tr|A0A063U824|A0A063U824_BORBO  Putative phthalate dioxygenase reductase OS=Bordetella bronchiseptica OSU553 OX=13312
   #    score  bias  c-Evalue  i-Evalue hmmfrom  hmm to    alifrom  ali to    envfrom  env to     acc
 ---   ------ ----- --------- --------- ------- -------    ------- -------    ------- -------    ----
   1 !   36.0   0.0   1.2e-10   2.2e-09      53     202 ..      58     210 ..      44     224 .. 0.79

  Alignments for each domain:
  == domain 1  score: 36.0 bits;  conditional E-value: 1.2e-10
                  CMKOEEHG_01358  53 rpisicnvdqekneftmlyr..aegqg.tktlatr.kqgemvdvlgplghgfpveeaeagqtallvgggigvpplyels 127
                                     r  s+cn  +e + + +  +   eg+g +k +      g ++++  p  ++fp+ e  a    +l++ggigv p+  + 
  tr|A0A063U824|A0A063U824_BORBO  58 RQYSLCNDPRETHRYVFAVQreEEGRGgSKAIHQLvHAGRILNISRPR-NNFPLRED-A-PHHVLIAGGIGVTPIASMV 133
                                     6789***99999987765541156765256665432579999999996.67***875.4.34578899*********** PP

                  CMKOEEHG_01358 128 qrlvakgvrvihilgfqtkd.vvfyeekfa.elgdtyvatvdgthgtkgf.vtdvidnygidfdilyscgplamlral 202
                                     +rl+  g       g +t++ + fy+e +a  l d     vdg    kg+ + +++   + d   +y cgp  +++ +
  tr|A0A063U824|A0A063U824_BORBO 134 RRLLETGASFEVHYGARTREkLAFYDELIAlNLDDRLHVYVDGGDPDKGMrLPEIVAGAAADAH-FYCCGPAGLMKGV 210
                                     *******9875556888876378****9985799999999*********845678888887765.79*****999876 PP

>> tr|I7G4H1|I7G4H1_MYCS2  Putative Iron-sulfur oxidoreductase OS=Mycobacterium smegmatis (strain ATCC 700084 / mc(2)155
   #    score  bias  c-Evalue  i-Evalue hmmfrom  hmm to    alifrom  ali to    envfrom  env to     acc
 ---   ------ ----- --------- --------- ------- -------    ------- -------    ------- -------    ----
   1 !   36.1   0.0   1.2e-10   2.1e-09       5     215 ..       3     209 ..       1     217 [. 0.79

  Alignments for each domain:
  == domain 1  score: 36.1 bits;  conditional E-value: 1.2e-10
          CMKOEEHG_01358   5 qnmivvnqkeiakniyelvlqgtlvqqmnepgqfvhikvaegiapllrrpisicnvdqeknef..tmlyraegqgtktl..atrkqg 87 
                              n+ v  ++++a  + elvl+    q +   +   hi       p + r  s+c    ++  +   +l +  g+g      a    g
  tr|I7G4H1|I7G4H1_MYCS2   3 MNLTVSGRRDVATGVIELVLRRDDGQALAVWAPGAHIDFIV--GPGVVRQYSLCGSPADRAHYriAVLREEAGRGGSVAihADAHIG 87 
                             6899999*************998888877655555666553..35566889999977776665115566666777554312667789 PP

          CMKOEEHG_01358  88 emvdvlgplghgfpveeaeagqtallvgggigvpplyelsqrlvakgvrvihilgfqtkdvvfyeekfaelgdtyvatvdgthgtkg 174
                                +v gp  ++f +e a+   + l+++ggig+ p+  +    va       + g + +  + y e++ +lg           g   
  tr|I7G4H1|I7G4H1_MYCS2  88 SSFEVAGPR-NNFALEPAD---SYLFIAGGIGITPIIPMVSAAVASDADWRLLYGGRQRTSMAYAEELEQLGPRVSIRPQDVDGLLD 170
                             9*******7.579999886...5799********************99988899999999999*********988776666666644 PP

          CMKOEEHG_01358 175 fvtdvidnygidfdilyscgplamlralegrykekkayisl 215
                                d + +  +   ++y cgp  +l a+e r + ++   sl
  tr|I7G4H1|I7G4H1_MYCS2 171 --LDAVLSRCVAGTLIYCCGPEPLLAAVEDRCERRQLMSSL 209
                             ..58888889999******************9888776666 PP

>> tr|A0A1U7DLR8|A0A1U7DLR8_9RHOB  Phthalate 4,5-dioxygenase reductase subunit OS=Brevirhabdus pacifica OX=1267768 GN=BV
   #    score  bias  c-Evalue  i-Evalue hmmfrom  hmm to    alifrom  ali to    envfrom  env to     acc
 ---   ------ ----- --------- --------- ------- -------    ------- -------    ------- -------    ----
   1 !   35.5   0.0   1.7e-10     3e-09       8     203 ..       7     203 ..       1     209 [. 0.72

  Alignments for each domain:
  == domain 1  score: 35.5 bits;  conditional E-value: 1.7e-10
                  CMKOEEHG_01358   8 ivvnqkeiakniyelvlqgtlvqqm..nepgqfvhikvaegiapllrrpisicnvdqekneftmlyra..egqg.tkt. 80 
                                      v + + +a +i+e vl     + +    pg  vh+ v  g      r  s+ n   e++ + +  +   egqg +++ 
  tr|A0A1U7DLR8|A0A1U7DLR8_9RHOB   7 KVGSTRIVASDIHEYVLVDPDGRALppFTPGAHVHVSVPAGG----TRQYSLLNDPAERDAYRIAIKRenEGQGgSRSf 81 
                                     55566778899999888644333331157********99885....5889****9999999988776512677633442 PP

                  CMKOEEHG_01358  81 latrkqgemvdvlgplghgfpveeaeagqtallvgggigvpplyelsqrlvakgvrvihilgfqtkdvv..fyeekfae 157
                                     + t   g+mv+v +p +  f +   + g+  +l++ggig+ p+  +++ l   g r +h+  + t+d     y +++  
  tr|A0A1U7DLR8|A0A1U7DLR8_9RHOB  82 VDTVSAGDMVEVSAPAN-DFQL--GQDGERVILIAGGIGITPILSMARYLHRTGERPFHMY-YLTRDPAqtAYLDEITS 156
                                     67899*********975.6765..6789*******************************76.77888641145555555 PP

                  CMKOEEHG_01358 158 lgdtyvatvdgthgtkgfvtdvidnyg.idfdilyscgplamlrale 203
                                            t+    g  +   d+    +  d  +ly cgp  +l+a+ 
  tr|A0A1U7DLR8|A0A1U7DLR8_9RHOB 157 APFAKNVTIHHDMGDPARSLDLQALLAeQDGAVLYCCGPTGLLHAVR 203
                                     555555555555555555555544332147889*********99976 PP

>> tr|A0A076MRK7|A0A076MRK7_AMYME  Phthalate 4,5-dioxygenase reductase subunit OS=Amycolatopsis methanolica 239 OX=10689
   #    score  bias  c-Evalue  i-Evalue hmmfrom  hmm to    alifrom  ali to    envfrom  env to     acc
 ---   ------ ----- --------- --------- ------- -------    ------- -------    ------- -------    ----
   1 !   36.1   0.0   1.2e-10     2e-09       6     209 ..      12     211 ..       8     222 .. 0.79

  Alignments for each domain:
  == domain 1  score: 36.1 bits;  conditional E-value: 1.2e-10
                  CMKOEEHG_01358   6 nmivvnqkeiakniyelvlqgtlvqqmn..epgqfvhikvaegiapllrrpisicnvdqekn..eftmlyraegqgtkt 80 
                                     ++ vv ++++a  +  lvl+ +  + +   epg  v + + e +     r  s+c      +  e  +l +  g+g   
  tr|A0A076MRK7|A0A076MRK7_AMYME  12 DVKVVGKEQVADGVVRLVLRRSCGEGFPawEPGAHVDLVLDEDL----VRQYSLCGDPGRSDvlEVAVLREPAGRGGSA 86 
                                     566899999**********9999886543399999988887764....47799**865444322788899999999988 PP

                  CMKOEEHG_01358  81 latrk..qgemvdvlgplghgfpveeaeagqtallvgggigvpplyelsqrlvakgvrvihilgfqtkdvvfyeekfae 157
                                     +   k   g+ + + gp  ++fp+ ea+     l+v+ggig+ p+  + +   a g r   + g +t+  + + e++a+
  tr|A0A076MRK7|A0A076MRK7_AMYME  87 FVHDKveVGDRLRIRGPR-NNFPLVEADE---YLFVAGGIGITPILPMVRAAAAAGARWRLVYGGRTRRSMAFLEELAD 161
                                     876652269999999*97.57***99874...799********************************999989999*** PP

                  CMKOEEHG_01358 158 lgdtyvatvdgthgtkgfvtdvidnygidfdilyscgplamlralegrykek 209
                                      g+          g   +  ++    g +   +y cgp  +lra+e + + +
  tr|A0A076MRK7|A0A076MRK7_AMYME 162 YGERVRIRSQDETGLLDLAGEL-AGAG-ESAAVYCCGPEGLLRAIEDECRGR 211
                                     **98655544445666666554.3455.55678************9877655 PP

>> tr|A0A235FHR0|A0A235FHR0_9BURK  Phthalate 4,5-dioxygenase reductase subunit OS=Burkholderia sp. CF145 OX=1882792 GN=B
   #    score  bias  c-Evalue  i-Evalue hmmfrom  hmm to    alifrom  ali to    envfrom  env to     acc
 ---   ------ ----- --------- --------- ------- -------    ------- -------    ------- -------    ----
   1 !   36.0   0.0   1.2e-10   2.1e-09      36     203 ..      43     209 ..      10     217 .. 0.68

  Alignments for each domain:
  == domain 1  score: 36.0 bits;  conditional E-value: 1.2e-10
                  CMKOEEHG_01358  36 gqfvhikvaegiapllrrpisicnvdqekneftmlyr..aegqgt..ktlatrkqgemvdvlgplghgfpveeaeagqt 110
                                     g  + ++v  g     rr  s+cn  +e+n + +  +  a g+g     +   ++g++++v  p  + fp+++   +q 
  tr|A0A235FHR0|A0A235FHR0_9BURK  43 GSNLTVQVPNG----SRRRYSLCNSPEERNRYVIAVKrdANGRGGsiSMIDDTREGDLINVSVPK-NDFPLDD--RAQE 114
                                     44444555554....58999************9987723556654114566789*******9997.68***97..4689 PP

                  CMKOEEHG_01358 111 allvgggigvpplyelsqrlvakgvrvihilgf..qtkdvvfyeekfaelgdtyvatvdgthgtkgfvtdvidnygi.. 185
                                      +l++ggig+ p+  +  +l  +g+r ++++      +   f ee   e   ++v      h   g v+  +d +++  
  tr|A0A235FHR0|A0A235FHR0_9BURK 115 FILIAGGIGITPMLSMMHELRTEGLRRFRLIYVarDPEATAFLEELQGEEWHSHVK----VHHDYGDVSKSFDFWSVfe 189
                                     99***********************9888764311445578888887777777765....3445555666666555511 PP

                  CMKOEEHG_01358 186 ..dfdilyscgplamlrale 203
                                           +y cgp a++ a++
  tr|A0A235FHR0|A0A235FHR0_9BURK 190 rpTKAHIYCCGPRALMDAVK 209
                                     1123458999*999998875 PP

>> tr|A0A1G6LSS0|A0A1G6LSS0_9BURK  Phthalate 4,5-dioxygenase reductase subunit OS=Burkholderia sp. TNe-862 OX=416944 GN=
   #    score  bias  c-Evalue  i-Evalue hmmfrom  hmm to    alifrom  ali to    envfrom  env to     acc
 ---   ------ ----- --------- --------- ------- -------    ------- -------    ------- -------    ----
   1 !   36.2   0.0   1.1e-10   1.9e-09      51     200 ..      54     207 ..      12     226 .. 0.74

  Alignments for each domain:
  == domain 1  score: 36.2 bits;  conditional E-value: 1.1e-10
                  CMKOEEHG_01358  51 lrrpisicnvdqekneftmlyrae..gqgt..ktlatrkqgemvdvlgplghgfpveeaeagqtallvgggigvpplye 125
                                      rr  s+cn  qe+n + +  + +  g+g     +     g+ vdv  p  + fp++e   +++ +lv+ggig+ p+  
  tr|A0A1G6LSS0|A0A1G6LSS0_9BURK  54 SRRSYSLCNDSQERNRYVIAVKRDssGRGGsmSFIDDTAVGDDVDVSLPR-NEFPLDER--AKSFILVAGGIGITPMLS 129
                                     5899*************99988661244431134566789******9997.57***975..67899************* PP

                  CMKOEEHG_01358 126 lsqrlvakgvrvi..hilgfqtkdvvfyeekfaelgdtyvat.vdgthgtkgfvtdvidnygidfdilyscgplamlr 200
                                     ++++l a+g+r +  + l+   +   f++e  ++     v    d    +k+f    +   +     +y cgp a++ 
  tr|A0A1G6LSS0|A0A1G6LSS0_9BURK 130 MARQLRAEGLRTFklYYLARDPEGTAFFDELGSDAWHPDVKIhHDYGDPSKAFDFWPVFEKSKPAQHVYCCGPQALMD 207
                                     ***********8611556777778889888777665544432123333455665545555566677788888888764 PP

>> tr|A0A165PQS9|A0A165PQS9_9RHOB  Phthalate dioxygenase reductase OS=Pseudovibrio sp. W74 OX=1735584 GN=ophA1 PE=4 SV=1
   #    score  bias  c-Evalue  i-Evalue hmmfrom  hmm to    alifrom  ali to    envfrom  env to     acc
 ---   ------ ----- --------- --------- ------- -------    ------- -------    ------- -------    ----
   1 !   35.4   0.0   1.9e-10   3.4e-09      34     203 ..      34     199 ..      24     218 .. 0.79

  Alignments for each domain:
  == domain 1  score: 35.4 bits;  conditional E-value: 1.9e-10
                  CMKOEEHG_01358  34 epgqfvhikvaegiapllrrpisicnvdqekneftmlyraegqg...tktlatrkqgemvdvlgplghgfpveeaeagq 109
                                     epg  v i++ +     l r  si n dq    + +  + e  g   +  +    +g+ v +  p +h f +++    +
  tr|A0A165PQS9|A0A165PQS9_9RHOB  34 EPGAHVDIRLNDD----LVRQYSIWNWDQNGKWLNVAVKREDAGrggSLAMHALNEGQSVQIGMPRNH-FVLQDGPNHK 107
                                     7787777777665....45789*******999998888777544111445566789999*99889888.8888877665 PP

                  CMKOEEHG_01358 110 tallvgggigvpplyelsqrlvakgv..rvihilgfqtkdvvfyeekfae..lgdtyvatvdgthgtkgfvtdvidnyg 184
                                     t  l++ggig  p++ ++++l   g   rvi++   ++k++   ++ f+   lgd y    d t g    + +v+ +  
  tr|A0A165PQS9|A0A165PQS9_9RHOB 108 T--LIAGGIGATPIFAMARQLQNSGAdfRVIYL--VRSKELAALDDAFSSlnLGDRYQLHCDETSGPIE-LKEVMQSVP 181
                                     5..7899**************999972356665..6899*******9985337*************875.689****** PP

                  CMKOEEHG_01358 185 idfdilyscgplamlrale 203
                                     ++ di y+cgp  +l+a+ 
  tr|A0A165PQS9|A0A165PQS9_9RHOB 182 LNGDI-YTCGPEPLLNAIL 199
                                     **996.9*******99964 PP

>> tr|R0DZP5|R0DZP5_RALPI  Phthalate 4,5-dioxygenase, reductase subunit OS=Ralstonia pickettii OR214 OX=1264675 GN=OR214
   #    score  bias  c-Evalue  i-Evalue hmmfrom  hmm to    alifrom  ali to    envfrom  env to     acc
 ---   ------ ----- --------- --------- ------- -------    ------- -------    ------- -------    ----
   1 !   34.9   0.0   2.6e-10   4.5e-09      34     154 ..      40     159 ..       9     212 .. 0.69

  Alignments for each domain:
  == domain 1  score: 34.9 bits;  conditional E-value: 2.6e-10
          CMKOEEHG_01358  34 epgqfvhikvaegiapllrrpisicnvdqekneftmlyrae..gqg.tktl.atrkqgemvdvlgplghgfpveeaeagqtallvgg 116
                             e g  + + v  g    +rr  s+cn  qe + + +  + +  g+g + +l      g+++dv  p  + fp++e   +++ +lv+g
  tr|R0DZP5|R0DZP5_RALPI  40 EAGSNLTVVVPNG----MRRSYSLCNDSQESHRYVIAVKRDsnGRGgSMSLiDGTSTGDLIDVSLPR-NEFPLDER--AKSFILVAG 119
                             4455555555554....79***************99887661244423444145789******9997.57***975..67899**** PP

          CMKOEEHG_01358 117 gigvpplyelsqrlvakgvrvi..hilgfqtkdvvfyeek 154
                             gig+ p+  ++++l a+g+r +  + l+   +   f +e 
  tr|R0DZP5|R0DZP5_RALPI 120 GIGITPMLSMARQLKAEGLRDFklYYLARDPEGTAFLDEL 159
                             *******************975114455555556666655 PP

>> tr|U3G9H7|U3G9H7_9RALS  Phthalate dioxygenase reductase OS=Ralstonia sp. 5_2_56FAA OX=658080 GN=HMPREF0989_03740 PE=4
   #    score  bias  c-Evalue  i-Evalue hmmfrom  hmm to    alifrom  ali to    envfrom  env to     acc
 ---   ------ ----- --------- --------- ------- -------    ------- -------    ------- -------    ----
   1 !   34.9   0.0   2.6e-10   4.5e-09      34     154 ..      40     159 ..       9     212 .. 0.69

  Alignments for each domain:
  == domain 1  score: 34.9 bits;  conditional E-value: 2.6e-10
          CMKOEEHG_01358  34 epgqfvhikvaegiapllrrpisicnvdqekneftmlyrae..gqg.tktl.atrkqgemvdvlgplghgfpveeaeagqtallvgg 116
                             e g  + + v  g    +rr  s+cn  qe + + +  + +  g+g + +l      g+++dv  p  + fp++e   +++ +lv+g
  tr|U3G9H7|U3G9H7_9RALS  40 EAGSNLTVVVPNG----MRRSYSLCNDSQESHRYVIAVKRDsnGRGgSMSLiDGTSTGDLIDVSLPR-NEFPLDER--AKSFILVAG 119
                             4455555555554....79***************99887661244423444145789******9997.57***975..67899**** PP

          CMKOEEHG_01358 117 gigvpplyelsqrlvakgvrvi..hilgfqtkdvvfyeek 154
                             gig+ p+  ++++l a+g+r +  + l+   +   f +e 
  tr|U3G9H7|U3G9H7_9RALS 120 GIGITPMLSMARQLKAEGLRDFklYYLARDPEGTAFLDEL 159
                             *******************975114455555556666655 PP

>> tr|A0A1V2MWA1|A0A1V2MWA1_9ACTN  Phthalate dioxygenase reductase OS=Streptomyces sp. IB2014 011-1 OX=1844478 GN=ophA1 
   #    score  bias  c-Evalue  i-Evalue hmmfrom  hmm to    alifrom  ali to    envfrom  env to     acc
 ---   ------ ----- --------- --------- ------- -------    ------- -------    ------- -------    ----
   1 !   34.5   0.0   3.5e-10   6.2e-09       6     206 ..      55     251 ..      51     296 .. 0.74

  Alignments for each domain:
  == domain 1  score: 34.5 bits;  conditional E-value: 3.5e-10
                  CMKOEEHG_01358   6 nmivvnqkeiakniyelvlqgtlvqqmnepgqfvhikvaegiapllrrpisicnvdqekneftmlyra..egqg.tktl 81 
                                      +++  +  +a+ + +l l+gt + +  +pg  + + +  g+     r  s+c    +   +t+  r   +g+g ++ +
  tr|A0A1V2MWA1|A0A1V2MWA1_9ACTN  55 RLLITERASVAEGVVQLRLEGTALPRW-QPGAHLDLVLPSGL----VRQYSLCGDPDDPGTYTVATRLmeDGRGgSREV 128
                                     577888999*************99876.7**99999888885....4789****999******9887532677624444 PP

                  CMKOEEHG_01358  82 .atrkqgemvdvlgplghgfpveeaeagqtallvgggigvpplyelsqrlvakgvrvihilgfqtkdvvfyeekfaelg 159
                                         ++g  ++v gp +  fp+ eaea    ++v+ggig+ p+  + + l a+g     + g +++  + + +++ +lg
  tr|A0A1V2MWA1|A0A1V2MWA1_9ACTN 129 hEQLQEGVEIEVRGPRN-RFPLVEAEA---YVFVAGGIGITPILPMLRALAARGADWRLLYGGRSRGSMPFLDEIEKLG 203
                                     1445779999*****75.6******98...5789*********************988888988887655544444444 PP

                  CMKOEEHG_01358 160 ...dtyvatvdgthgtkgfvtdvidnygidfdilyscgplamlralegry 206
                                                   g    v  + d        +y cgp  ++ a+ +  
  tr|A0A1V2MWA1|A0A1V2MWA1_9ACTN 204 aegGRVTVVAQDEAGHPDAVAALADIA--PGTAVYCCGPEPLMAAVTAAL 251
                                     110222222233344445555555532..345789999988888876655 PP

>> tr|A0A0A0N3N2|A0A0A0N3N2_STRRN  Phthalate 4,5-dioxygenase OS=Streptomyces rapamycinicus (strain ATCC 29253 / DSM 4153
   #    score  bias  c-Evalue  i-Evalue hmmfrom  hmm to    alifrom  ali to    envfrom  env to     acc
 ---   ------ ----- --------- --------- ------- -------    ------- -------    ------- -------    ----
   1 !   34.3   0.0   4.2e-10   7.3e-09       6     212 ..       3     205 ..       1     227 [. 0.78

  Alignments for each domain:
  == domain 1  score: 34.3 bits;  conditional E-value: 4.2e-10
                  CMKOEEHG_01358   6 nmivvnqkeiakniyelvlqgtlvq.qmnepgqfvhikvaegiapllrrpisicnvdqekneftmlyrae..gqg.tkt 80 
                                       +v + +++a+++  lvl+g        epg   hi +a  +   l r  s+c    ++  + +  r +  ++g ++ 
  tr|A0A0A0N3N2|A0A0A0N3N2_STRRN   3 QTVVDHIEQVAEDVVSLVLRGATGPlAPWEPGA--HIDLA--LPNWLTRQYSLCGDPADRESYRVAVRHDrlSRGgSEY 77 
                                     456777789***********9765415579996..66555..5668999*****9877777777666544224440444 PP

                  CMKOEEHG_01358  81 l.atrkqgemvdvlgplghgfpveeaeagqtallvgggigvpplyelsqrlvakgvrv.ihilgfqtkdvvfyeekfae 157
                                     +    ++g  +dv  p +h fp+  a      l+++ggig+ p+  + +   a gv   +  lg     + f +e  a 
  tr|A0A0A0N3N2|A0A0A0N3N2_STRRN  78 IhRFLRRGRALDVSQPRNH-FPLLPAP---EYLFLAGGIGITPILPMLRAAAASGVPAsLVYLGQSVASMPFVDELRAS 152
                                     4134589*********999.9998764...4688899*******************86255699999************ PP

                  CMKOEEHG_01358 158 lgdtyvatvdgthgtkgfvtdvidnygidfdilyscgplamlralegrykekkay 212
                                      gd         +g   f    + +      ++y+cgp  ml a e  +   + y
  tr|A0A0A0N3N2|A0A0A0N3N2_STRRN 153 YGDQVRIVATRQQGRPDFAA--LASALSPGAVVYACGPGPMLAAAEDVFPSGRLY 205
                                     ***98878888899999975..3444456689*************9988877766 PP

>> tr|A0A2M6VY89|A0A2M6VY89_9BURK  Phthalate 4,5-dioxygenase OS=Limnohabitans sp. 15K OX=1100706 GN=B9Z40_06995 PE=4 SV=
   #    score  bias  c-Evalue  i-Evalue hmmfrom  hmm to    alifrom  ali to    envfrom  env to     acc
 ---   ------ ----- --------- --------- ------- -------    ------- -------    ------- -------    ----
   1 !   33.7   0.0   6.1e-10   1.1e-08       9     198 ..      12     203 ..       7     221 .. 0.67

  Alignments for each domain:
  == domain 1  score: 33.7 bits;  conditional E-value: 6.1e-10
                  CMKOEEHG_01358   9 vvnqkeiakniyelvl...qgtlvqqmnepgqfvhikvaegiapllrrpisicnvdqekneftmlyr..aegqg.tktl 81 
                                     +  ++ iak+ y l l   +g+ +    e g  v +k+  g+    +rp s+c    +   + +  +  a g+g + +l
  tr|A0A2M6VY89|A0A2M6VY89_9BURK  12 ITEKRVIAKDTYWLALahpEGSALPG-FEAGAHVTMKMPNGV----NRPYSLCGDPADTGHYEVAIKreANGRGgSISL 85 
                                     45667789999999883333544443.478888888988886....7******98777776665554116676525578 PP

                  CMKOEEHG_01358  82 atrkq.gemvdvlgplghgfpveeaeagqtallvgggigvpplyelsqrlvakgvrvihilgfqtkd...vvfyeekfa 156
                                     a   q g+ +dv +p++ +f ++ a+a ++ llv+ggig+ p+  + q+l a+g+r + ++ + t+d     f +e  +
  tr|A0A2M6VY89|A0A2M6VY89_9BURK  86 ADGTQvGDWMDVSAPVN-AFSLD-AKA-KSFLLVAGGIGITPMRAMLQQLQAEGLRAFKLV-YLTRDadsTAFLDELNS 160
                                     8765549********95.79886.555.6889************************99865.55665122467777666 PP

                  CMKOEEHG_01358 157 elgdtyv.atvdgthgtkgfvtdvidnygidfdilyscgplam 198
                                     e     v    d   + k+f    + +  +    +y cgp  +
  tr|A0A2M6VY89|A0A2M6VY89_9BURK 161 EAWAGKVmVHHDQGDAQKAFDLWKLFDKPVTGCHVYCCGPQRL 203
                                     5432222022333444555544444444555555677777655 PP

>> tr|A0A0N1NRV2|A0A0N1NRV2_9ACTN  Phthalate 4,5-dioxygenase OS=Actinobacteria bacterium OV320 OX=1592329 GN=OV320_5831 
   #    score  bias  c-Evalue  i-Evalue hmmfrom  hmm to    alifrom  ali to    envfrom  env to     acc
 ---   ------ ----- --------- --------- ------- -------    ------- -------    ------- -------    ----
   1 !   32.9   0.0   1.1e-09   1.9e-08       6     206 ..       7     203 ..       2     219 .. 0.76

  Alignments for each domain:
  == domain 1  score: 32.9 bits;  conditional E-value: 1.1e-09
                  CMKOEEHG_01358   6 nmivvnqkeiakniyelvlqgtlvqqmn..epgqfvhikvaegiapllrrpisicnvdqekneftm..lyraegqgtkt 80 
                                      ++v +++  a+ +  l l+  l + +   epg   h+ +   + p l+r  s+c    ++  + +  l +  g+g   
  tr|A0A0N1NRV2|A0A0N1NRV2_9ACTN   7 ELVVASREFAAEGVLALTLRHPLGEPLPawEPGA--HVDLV--LGPELERQYSLCGDPADRGAWRVavLGEPAGRGGSA 81 
                                     5666666667889999999999998876336765..66555..5699********988888877651155566776554 PP

                  CMKOEEHG_01358  81 la..trkqgemvdvlgplghgfpveeaeagqtallvgggigvpplyelsqrlvakgvrvihilgfqtkdvvfyeekfae 157
                                           + g+ v v gp +h f +  a       +v+ggig+ pl  +     a g     + g +t+  + + e++a 
  tr|A0A0N1NRV2|A0A0N1NRV2_9ACTN  82 HVheQLRPGDKVRVRGPRNH-FALRPAAR---YRFVAGGIGITPLLPMLAAAEAAGADWSLLYGGRTRGSMAFAEELAR 156
                                     43115578**********99.77776543...457999***************************************** PP

                  CMKOEEHG_01358 158 lgdty.vatvdgthgtk..gfvtdvidnygidfdilyscgplamlralegry 206
                                      gd   va  d t g    g v d +     +  ++y cgp  +l a+e r 
  tr|A0A0N1NRV2|A0A0N1NRV2_9ACTN 157 YGDRVtVAPQDET-GLLdlGSVLDALP----EGTLVYCCGPGPLLDAVEERC 203
                                     ***8624555555.5441155555544....56799***********99885 PP

>> tr|A0A0M2HQY3|A0A0M2HQY3_9MICO  Phthalate dioxygenase reductase OS=Microbacterium hydrocarbonoxydans OX=273678 GN=oph
   #    score  bias  c-Evalue  i-Evalue hmmfrom  hmm to    alifrom  ali to    envfrom  env to     acc
 ---   ------ ----- --------- --------- ------- -------    ------- -------    ------- -------    ----
   1 !   34.0   0.0   5.2e-10   9.1e-09      14     204 ..      19     206 ..       7     224 .. 0.78

  Alignments for each domain:
  == domain 1  score: 34.0 bits;  conditional E-value: 5.2e-10
                  CMKOEEHG_01358  14 eiakniyelvlqgtlvqqmnepgqfvhikvaegiapllrrpisicnvdqekneftm.lyrae..gqgtktlatrkqgem 89 
                                      +   i+ +vl     q+  +pg  v +++     p+ r   s+     e  +f + + r +    g   +   + g+ 
  tr|A0A0M2HQY3|A0A0M2HQY3_9MICO  19 PLTDRIHRIVLSPD-TQRRLDPGMHVDVRIRVDGEPVTR-SYSVVEPVGEGGDFAIsVMRTDvsRGGAAVVHALRPGDR 95 
                                     56678888888766.577779*********988899865.678888888999997624555421346777788899*** PP

                  CMKOEEHG_01358  90 vdvlgplghgfpveeaeagqtallvgggigvpplyelsqrlvakgvrvihilgfqtkdvvfy.eekfaelgdtyvatvd 167
                                     vdv  pl + fp     a    ++++gg+g+  +  +++   a g +   +   +++d + y ++  ae g+     v 
  tr|A0A0M2HQY3|A0A0M2HQY3_9MICO  96 VDVTYPL-QDFPYRHGAARY--VFLAGGVGITAVLGMARAARAAGAEYQVVYCGRSRDAMAYlDDLTAEHGERLQVCV- 170
                                     *******.57**99886654..456789**********9999999988777777888877662677899999876655. PP

                  CMKOEEHG_01358 168 gthgtkgfvtdvidnygidfdilyscgplamlraleg 204
                                     g +gt   +   +d  ++d + ly cgp+ ++ a+  
  tr|A0A0M2HQY3|A0A0M2HQY3_9MICO 171 GDEGTSLDIPQFVDAVAVDAE-LYMCGPIRLMDAVRR 206
                                     99*****************98.7*******9998765 PP

>> tr|A0A2X0V3F8|A0A2X0V3F8_9ACTN  Phthalate dioxygenase reductase OS=Actinomadura madurae OX=1993 GN=ophA1_6 PE=4 SV=1
   #    score  bias  c-Evalue  i-Evalue hmmfrom  hmm to    alifrom  ali to    envfrom  env to     acc
 ---   ------ ----- --------- --------- ------- -------    ------- -------    ------- -------    ----
   1 !   33.8   0.0     6e-10     1e-08      53     205 ..      51     201 ..      26     214 .. 0.84

  Alignments for each domain:
  == domain 1  score: 33.8 bits;  conditional E-value: 6e-10
                  CMKOEEHG_01358  53 rpisicnvdqeknef..tmlyraegqgtktlatr..kqgemvdvlgplghgfpveeaeagqtallvgggigvpplyels 127
                                     r  s+c    e   +   +ly+ +g+g   +  +  + g+ v v gp +  fp+e+a      l+++ggig+ pl  + 
  tr|A0A2X0V3F8|A0A2X0V3F8_9ACTN  51 RQYSLCGEPGESGPYriAVLYEPDGRGGSAFVHEelRPGQTVRVRGPRN-RFPLEDAP---RYLFLAGGIGITPLLPMI 125
                                     56788888888776522689******999876542278*********75.6****986...4688999*********** PP

                  CMKOEEHG_01358 128 qrlvakgvrvihilgfqtkdvvfyeekfaelgdtyvatvdgthgtkgfvtdvidnygidfdilyscgplamlralegr 205
                                      r   +gv    + g +++  + +  ++a  gd      +   g      d +     +   +y cgp  +l a+e r
  tr|A0A2X0V3F8|A0A2X0V3F8_9ACTN 126 SRAAGRGVPWRLVYGGRSRSSMAFLPELARYGDAVTVVPEDRAGRPD--LDALLGTPQEGTAVYCCGPEGLLAAVEKR 201
                                     ********999999***9999999999******98877777777665..4777777889999************9987 PP

>> tr|A0A0N1G575|A0A0N1G575_9ACTN  Phthalate 4,5-dioxygenase OS=Actinobacteria bacterium OK074 OX=1592327 GN=OK074_2241 
   #    score  bias  c-Evalue  i-Evalue hmmfrom  hmm to    alifrom  ali to    envfrom  env to     acc
 ---   ------ ----- --------- --------- ------- -------    ------- -------    ------- -------    ----
   1 !   32.9   0.0   1.1e-09   1.9e-08       8     206 ..       8     203 ..       1     213 [. 0.80

  Alignments for each domain:
  == domain 1  score: 32.9 bits;  conditional E-value: 1.1e-09
                  CMKOEEHG_01358   8 ivvnqke.iakniyelvlqgtlvqqmnepgqfvhikvaegiapllrrpisicnvdqekn..eftmlyraegqgtktlat 83 
                                     +vv+++e  a+ +  l l+  l + + +     h+ v   + p l+r  s+c    e+    + +l ++ g+g      
  tr|A0A0N1G575|A0A0N1G575_9ACTN   8 LVVDRREsAAEGVVVLRLRHPLGESLPDWEPGAHVDVV--LGPGLERQYSLCGDPAEREvwRIAVLRESAGRGGSAYVH 84 
                                     45555441678899999999999998765555677776..45889*******977777611456778888999888776 PP

                  CMKOEEHG_01358  84 rkq..gemvdvlgplghgfpveeaeagqtallvgggigvpplyelsqrlvakgvrvihilgfqtkdvvfyeekfaelgd 160
                                     ++   g  v v gp  ++f ++ a       +v+ggig+ p+  +   + a g +   + g ++++ + + e++a  gd
  tr|A0A0N1G575|A0A0N1G575_9ACTN  85 EQLglGAKVRVRGPR-NNFALQSAPR---YRFVAGGIGITPILPMLAAVEAAGAEWTLLYGGRSRESMAFTEELARYGD 159
                                     6542278999****7.5799988764...55899********************************************* PP

                  CMKOEEHG_01358 161 tyvatvdgthgtkgfvtdvidnygidfdilyscgplamlralegry 206
                                               g    +  v+d    +  ++y cgp  +l a+e r 
  tr|A0A0N1G575|A0A0N1G575_9ACTN 160 RVTLAPQDESGLLD-LPSVLDELP-EGTLVYCCGPGPLLDAVEERC 203
                                     99888777888776.567999875.6789************99885 PP

>> tr|A0A0M7L9J6|A0A0M7L9J6_9BURK  Phthalate dioxygenase reductase OS=Achromobacter sp. OX=134375 GN=ophA1_2 PE=4 SV=1
   #    score  bias  c-Evalue  i-Evalue hmmfrom  hmm to    alifrom  ali to    envfrom  env to     acc
 ---   ------ ----- --------- --------- ------- -------    ------- -------    ------- -------    ----
   1 !   32.8   0.0   1.1e-09     2e-08      76     202 ..      83     209 ..      44     226 .. 0.84

  Alignments for each domain:
  == domain 1  score: 32.8 bits;  conditional E-value: 1.1e-09
                  CMKOEEHG_01358  76 qgtktlatrkqgemvdvlgplghgfpveeaeagq.tallvgggigvpplyelsqrlvakgvr.vihilgfqtkdvvfye 152
                                      g++ +    +g+ +dv gp  + fp+ e+ ag    +l++ggig+ p+  ++  l a g    +h  g     + f  
  tr|A0A0M7L9J6|A0A0M7L9J6_9BURK  83 GGSRHMHALAEGDTLDVEGPK-NDFPLHESPAGDePVVLIAGGIGITPVASMAAALKAAGRAfHLHYCGRSKDQLAFLP 160
                                     4678888889**********7.68********9625789*****************99995414788898777789999 PP

                  CMKOEEHG_01358 153 ekfaelgdtyvatvdgthgtkgfvtdvidnygidfdilyscgplamlral 202
                                     e  a  gd      d   + +  +  ++d  +     ly cgp  ++ a+
  tr|A0A0M7L9J6|A0A0M7L9J6_9BURK 161 ELQALAGDDLSLHADDDPSCRFDLQALLDA-SSPRQHLYVCGPKGLIDAV 209
                                     *99******999999999888777777775.5678899*****9998774 PP

>> tr|A0A1N7RNH2|A0A1N7RNH2_9BURK  Phthalate dioxygenase reductase OS=Paraburkholderia piptadeniae OX=1701573 GN=ophA PE
   #    score  bias  c-Evalue  i-Evalue hmmfrom  hmm to    alifrom  ali to    envfrom  env to     acc
 ---   ------ ----- --------- --------- ------- -------    ------- -------    ------- -------    ----
   1 !   32.8   0.0   1.2e-09   2.1e-08      46     198 ..      52     204 ..       5     217 .. 0.66

  Alignments for each domain:
  == domain 1  score: 32.8 bits;  conditional E-value: 1.2e-09
                  CMKOEEHG_01358  46 giapllrrpisicnvdqekneftmlyrae..gqg.tktlat.rkqgemvdvlgplghgfpveeaeagqtallvgggigv 120
                                     g     rr  s+cn  qe++ + +  + +  g+g + +l      g++++v  p  + fp++e   +++ +lv+ggig+
  tr|A0A1N7RNH2|A0A1N7RNH2_9BURK  52 G----ARRSYSLCNDSQERDRYVIAVKRDrhGRGgSMSLVDeTSAGDVIEVSLPR-NEFPLDER--AKSFILVAGGIGI 123
                                     3....699**************998876522554245555415789*****9997.57***975..67899******** PP

                  CMKOEEHG_01358 121 pplyelsqrlvakgvrvi..hilgfqtkdvvfyeekfaelgdtyva.tvdgthgtkgfvtdvidnygidfdilyscgpl 196
                                      p+  ++++l a+g+r +  + l+   +   f +e  +      v    d     k+f    +   +     +y cgp 
  tr|A0A1N7RNH2|A0A1N7RNH2_9BURK 124 TPMLSMARQLRAEGLRQFklYYLARDPEGTAFLDELSSNEWRAAVKiHHDFGDPAKSFDFWPVFERSKSAQHVYCCGPQ 202
                                     ****************751145666666677777655433332222022333334555444444445555556666666 PP

                  CMKOEEHG_01358 197 am 198
                                     a+
  tr|A0A1N7RNH2|A0A1N7RNH2_9BURK 203 AL 204
                                     65 PP

>> tr|A0A014MUG6|A0A014MUG6_9ACTN  Phthalate 4,5-dioxygenase OS=Streptomyces sp. PRh5 OX=1158056 GN=Z951_26410 PE=4 SV=1
   #    score  bias  c-Evalue  i-Evalue hmmfrom  hmm to    alifrom  ali to    envfrom  env to     acc
 ---   ------ ----- --------- --------- ------- -------    ------- -------    ------- -------    ----
   1 !   32.7   0.0   1.3e-09   2.2e-08       6     213 ..       3     206 ..       1     228 [. 0.77

  Alignments for each domain:
  == domain 1  score: 32.7 bits;  conditional E-value: 1.3e-09
                  CMKOEEHG_01358   6 nmivvnqkeiakniyelvlqgtlvqq.mnepgqfvhikvaegiapllrrpisicn..vdqekneftmlyraegqgtktl 81 
                                       +v + + +a+++  lvl+gt       epg   hi +a  +   l r  s+c    d+e     + y   ++g    
  tr|A0A014MUG6|A0A014MUG6_9ACTN   3 QTVVDHIERVAEDVVSLVLRGTTGPLaPWEPGA--HIDLA--LPNWLTRQYSLCGdpADRESYRVAVRYDRLSRGGSEY 77 
                                     4566677889***********987641569996..66555..5668999*****8334556666666675555555544 PP

                  CMKOEEHG_01358  82 atr..kqgemvdvlgplghgfpveeaeagqtallvgggigvpplyelsqrlvakgvrv.ihilgfqtkdvvfyeekfae 157
                                       r  +qg  +dv  p +h fp+  a      l+++ggig+ p+  + +   a  v   +  lg   + + f +e  + 
  tr|A0A014MUG6|A0A014MUG6_9ACTN  78 IHRflRQGRALDVSLPRNH-FPLVPAP---EYLFLAGGIGITPILPMLRAAAASDVPAsLVYLGQSVESMPFVDELRSC 152
                                     443339**********999.9997664...4688899***********9999999976255699999************ PP

                  CMKOEEHG_01358 158 lgdtyvatvdgthgtkgfvtdvidnygidfdilyscgplamlralegrykekkayi 213
                                      gd         +g   f             ++y+cgp  ml a e  +   + y 
  tr|A0A014MUG6|A0A014MUG6_9ACTN 153 YGDRVRIVATRQQGRPDFAALA--PALSPGAVVYACGPGPMLAAAEDTFPSGRLYA 206
                                     ***9887888889999997533..333455799*************9998888775 PP

>> tr|A0A1W2M3M6|A0A1W2M3M6_9PSEU  Phthalate 4,5-dioxygenase OS=Amycolatopsis keratiniphila subsp. keratiniphila OX=2277
   #    score  bias  c-Evalue  i-Evalue hmmfrom  hmm to    alifrom  ali to    envfrom  env to     acc
 ---   ------ ----- --------- --------- ------- -------    ------- -------    ------- -------    ----
   1 !   32.7   0.0   1.2e-09   2.1e-08      48     201 ..      89     237 ..      61     243 .. 0.83

  Alignments for each domain:
  == domain 1  score: 32.7 bits;  conditional E-value: 1.2e-09
                  CMKOEEHG_01358  48 apllrrpisicnvdqekneftmlyraegqgtktlatrkqgemvdvlgplghgfpveeaeagqtallvgggigvpplyel 126
                                      p l r  s+c    +++ + +  r  g+g+  +   k+g  +   gp  ++fp  e+ a    l+++ggig+ p+  +
  tr|A0A1W2M3M6|A0A1W2M3M6_9PSEU  89 RPGLVRQYSLCGDPDDRSAYRVGVRLLGEGSTAMHALKKGARITGRGPR-NAFPFVESPA---YLFIAGGIGITPILPM 163
                                     56788999****************************************7.69**999876...699************* PP

                  CMKOEEHG_01358 127 sqrlvakgv..rvihilgfqtkdvvfyeekfaelgdtyvatvdgthgtkgfvtdvidnygidfdilyscgplamlra 201
                                      ++  a g   r+++  g     + f e +++e+gd      d  +g  +   ++++        +y cgp+ m+ +
  tr|A0A1W2M3M6|A0A1W2M3M6_9PSEU 164 VRQAAAVGAdwRLVY-TGRDEASMPFLE-ELSEFGDRVWIRPDTDYGIPASGAELLEGAEKSVP-IYCCGPVPMIVS 237
                                     999999987335554.576777777776.589*****999****************97665554.7******99865 PP

>> tr|A0A0D5YI47|A0A0D5YI47_ACIBA  2Fe-2S iron-sulfur cluster binding domain protein OS=Acinetobacter baumannii OX=470 G
   #    score  bias  c-Evalue  i-Evalue hmmfrom  hmm to    alifrom  ali to    envfrom  env to     acc
 ---   ------ ----- --------- --------- ------- -------    ------- -------    ------- -------    ----
   1 !   24.0   0.0   5.8e-07     1e-05      32     198 ..      34     198 ..       5     204 .. 0.72
   2 ?    7.4   0.1     0.067       1.2     181     240 ..     226     285 ..     214     292 .. 0.77

  Alignments for each domain:
  == domain 1  score: 24.0 bits;  conditional E-value: 5.8e-07
                  CMKOEEHG_01358  32 mnepgqfvhikvaegiapllrrpisicnvdqekneftm..lyraegqgtktla..trkqgemvdvlgplghgfpveeae 106
                                       epg  + + +  g+     r  s+c    ++ +f +  l   e++g    a    k g ++ v  p  + fp+ +a+
  tr|A0A0D5YI47|A0A0D5YI47_ACIBA  34 KVEPGAHIDVHLPNGMV----RQYSLCQNPNDEGKFRLgiLRDPESRGGSISAfdEIKDGMQIQVSEPK-NLFPLLKAK 107
                                     45899888888888854....77899987777777754326677877766554216799999**99997.67**99875 PP

                  CMKOEEHG_01358 107 agqtallvgggigvpplyelsqrlvakgvrv.ihilgfqtkdvvfyee.kfaelgd..tyvatvdgthgtkgfvtdvid 181
                                         ++l+gggig+ pl  ++ +l  +g    +h  g   +   f +e k   l+   t+    +g    ++f    i 
  tr|A0A0D5YI47|A0A0D5YI47_ACIBA 108 ---HSVLIGGGIGITPLITMAYQLAHEGASFeLHYCGASPEKCAFVDEiKNGVLAQytTFHFKSEGAS-HRAFFESAIK 182
                                     ...5789*********************97549*******9999998844444443113444444443.3677778887 PP

                  CMKOEEHG_01358 182 nygidfdilyscgplam 198
                                     +   +   +y+cgp+ +
  tr|A0A0D5YI47|A0A0D5YI47_ACIBA 183 DIDSES-HIYTCGPVGF 198
                                     765554.5799**9876 PP

  == domain 2  score: 7.4 bits;  conditional E-value: 0.067
                  CMKOEEHG_01358 181 dnygidfdily.scgplamlralegrykekkayisleermgcgigacfacvchlqedpsgh 240
                                     d  g  f+++    g + m++a e    +  a   +e +m+c  g c  c+c + e    h
  tr|A0A0D5YI47|A0A0D5YI47_ACIBA 226 DTSGDSFEVVAeRSGKIIMVEAGETI-LQALAKEGIEIEMSCEQGVCGTCMCDVIEGEPDH 285
                                     66777788765157888888888765.456778889999*************988765555 PP

>> tr|A0A096D7E2|A0A096D7E2_COMTE  Flavodoxin reductases OS=Comamonas testosteroni OX=285 GN=CTR2_5230 PE=4 SV=1
   #    score  bias  c-Evalue  i-Evalue hmmfrom  hmm to    alifrom  ali to    envfrom  env to     acc
 ---   ------ ----- --------- --------- ------- -------    ------- -------    ------- -------    ----
   1 !   32.5   0.0   1.4e-09   2.5e-08      51     153 ..      53     158 ..      12     213 .. 0.75

  Alignments for each domain:
  == domain 1  score: 32.5 bits;  conditional E-value: 1.4e-09
                  CMKOEEHG_01358  51 lrrpisicnvdqekneftmlyrae..gqg.tktla.trkqgemvdvlgplghgfpveeaeagqtallvgggigvpplye 125
                                     +rr  s+cn  qe+n + +  + +  g+g + +l      g+ ++   p  + fp++e   +++ +lv+ggig+ p+  
  tr|A0A096D7E2|A0A096D7E2_COMTE  53 MRRSYSLCNDSQERNRYVIAVKRDsnGRGgSMSLVdDTSAGDSIEASLPR-NEFPLDER--AKSFILVAGGIGITPMLS 128
                                     89***************999886612444244554156789999999996.57***975..67899************* PP

                  CMKOEEHG_01358 126 lsqrlvakgvrvi..hilgfqtkdvvfyee 153
                                     ++++l a+g+r +  + l+   +   f +e
  tr|A0A096D7E2|A0A096D7E2_COMTE 129 MARQLKAEGLRDFklYYLARDPEGTAFLDE 158
                                     **********97511445555555666655 PP

>> tr|A0A0M2DHR2|A0A0M2DHR2_9BURK  Reductase component of phthalate 4,5-dioxygenase OS=Comamonas sp. E6 OX=364029 GN=oph
   #    score  bias  c-Evalue  i-Evalue hmmfrom  hmm to    alifrom  ali to    envfrom  env to     acc
 ---   ------ ----- --------- --------- ------- -------    ------- -------    ------- -------    ----
   1 !   32.5   0.0   1.4e-09   2.5e-08      51     153 ..      53     158 ..      12     213 .. 0.75

  Alignments for each domain:
  == domain 1  score: 32.5 bits;  conditional E-value: 1.4e-09
                  CMKOEEHG_01358  51 lrrpisicnvdqekneftmlyrae..gqg.tktla.trkqgemvdvlgplghgfpveeaeagqtallvgggigvpplye 125
                                     +rr  s+cn  qe+n + +  + +  g+g + +l      g+ ++   p  + fp++e   +++ +lv+ggig+ p+  
  tr|A0A0M2DHR2|A0A0M2DHR2_9BURK  53 MRRSYSLCNDSQERNRYVIAVKRDsnGRGgSMSLVdDTSAGDSIEASLPR-NEFPLDER--AKSFILVAGGIGITPMLS 128
                                     89***************999886612444244554156789999999996.57***975..67899************* PP

                  CMKOEEHG_01358 126 lsqrlvakgvrvi..hilgfqtkdvvfyee 153
                                     ++++l a+g+r +  + l+   +   f +e
  tr|A0A0M2DHR2|A0A0M2DHR2_9BURK 129 MARQLKAEGLRDFklYYLARDPEGTAFLDE 158
                                     **********97511445555555666655 PP

>> tr|R4TJV9|R4TJV9_AMYOR  Phthalate 4,5-dioxygenase OS=Amycolatopsis orientalis HCCB10007 OX=1156913 GN=AORI_7857 PE=4 
   #    score  bias  c-Evalue  i-Evalue hmmfrom  hmm to    alifrom  ali to    envfrom  env to     acc
 ---   ------ ----- --------- --------- ------- -------    ------- -------    ------- -------    ----
   1 !   32.2   0.0   1.8e-09   3.2e-08      48     201 ..      92     240 ..      66     246 .. 0.85

  Alignments for each domain:
  == domain 1  score: 32.2 bits;  conditional E-value: 1.8e-09
          CMKOEEHG_01358  48 apllrrpisicnvdqekneftmlyraegqgtktlatrkqgemvdvlgplghgfpveeaeagqtallvgggigvpplyelsqrlvakg 134
                              p l r  s+c    +++ + +  r  g+g+  +   k+g  +   gp  ++fp  e+ a    l+++ggig+ p+  + ++  a g
  tr|R4TJV9|R4TJV9_AMYOR  92 RPGLVRQYSLCGDRDDRSAYRVGVRLLGEGSTAMHALKKGARITGRGPR-NAFPFVESPA---YLFIAGGIGITPILPMVRQAAASG 174
                             46788999****999*********************************7.69**999876...699********************9 PP

          CMKOEEHG_01358 135 v..rvihilgfqtkdvvfyeekfaelgdtyvatvdgthgtkgfvtdvidnygidfdilyscgplamlra 201
                                r+++  g     + f e +++e+gd      d  +g  +   ++++        +y cgp+ m+ +
  tr|R4TJV9|R4TJV9_AMYOR 175 AdwRLVY-TGRDEASMPFLE-ELSEFGDRVWIRPDTDYGIPASGAELLEGAPRSA-PIYCCGPVPMIVS 240
                             8334444.576667777776.589*****999****************9887665.57******99865 PP

>> tr|A0A2P2FSV8|A0A2P2FSV8_9PSEU  Phthalate 4,5-dioxygenase OS=Amycolatopsis lurida NRRL 2430 OX=1460371 GN=BB31_18295 
   #    score  bias  c-Evalue  i-Evalue hmmfrom  hmm to    alifrom  ali to    envfrom  env to     acc
 ---   ------ ----- --------- --------- ------- -------    ------- -------    ------- -------    ----
   1 !   32.0   0.0   2.1e-09   3.6e-08      48     200 ..      92     239 ..      69     246 .. 0.86

  Alignments for each domain:
  == domain 1  score: 32.0 bits;  conditional E-value: 2.1e-09
                  CMKOEEHG_01358  48 apllrrpisicnvdqekneftmlyraegqgtktlatrkqgemvdvlgplghgfpveeaeagqtallvgggigvpplyel 126
                                      p l r  s+c    +++ + +  r  g+g+  +   k+g  +   gp  ++fp     a+   l+++ggig+ p+  +
  tr|A0A2P2FSV8|A0A2P2FSV8_9PSEU  92 RPGLVRQYSLCGDPDDRSAYRVGVRLLGEGSTAVHALKKGARITGRGPR-NAFPFV---ASPAYLFIAGGIGITPILPM 166
                                     46788999****************************************7.68**86...5566899************* PP

                  CMKOEEHG_01358 127 sqrlvakgv..rvihilgfqtkdvvfyeekfaelgdtyvatvdgthgtkgfvtdvidnygidfdilyscgplamlr 200
                                      ++  a g   r+++  g +   + f ee ++e+gd      d  +g  +   ++++    d   +y cgp+ m+ 
  tr|A0A2P2FSV8|A0A2P2FSV8_9PSEU 167 VRQAAAAGAdwRLVY-TGREEASMPFLEE-LSEFGDRVWIRPDTDYGIPAAGAELLEGA-PDGAPIYCCGPVPMIV 239
                                     999999998335554.6888888888876.89*****999****************975.688889******9985 PP

>> tr|I0WXI8|I0WXI8_9NOCA  Phenol hydrolase OS=Rhodococcus imtechensis RKJ300 = JCM 13270 OX=1165867 GN=W59_04451 PE=4 S
   #    score  bias  c-Evalue  i-Evalue hmmfrom  hmm to    alifrom  ali to    envfrom  env to     acc
 ---   ------ ----- --------- --------- ------- -------    ------- -------    ------- -------    ----
   1 !   31.8   0.0   2.4e-09   4.1e-08      27     208 ..     121     317 ..     108     328 .. 0.74

  Alignments for each domain:
  == domain 1  score: 31.8 bits;  conditional E-value: 2.4e-09
          CMKOEEHG_01358  27 tlvqqmnepgqfvhikvaegiapl..lrrpisicnvdqekn..eftmlyraegqgtkt..latrkqgemvdvlgplghgfpveeaea 107
                              lv +++ep +f   + ae i p   + r  s++n   e+   ef +   a g +t+   + +   g+ +d+ gplg+ f v ea  
  tr|I0WXI8|I0WXI8_9NOCA 121 RLVVELDEPMEFDAGQYAELIVPGsgVARQYSMANPPSEQRllEFHVRNTAGGLATEGwiFDSLAVGDRIDLRGPLGQ-FAVVEAR- 205
                             5788999999999999999999953378999***98766643388888889999998622456789***********8.6666665. PP

          CMKOEEHG_01358 108 gqtallvgggigvpplyelsqrlvakg.vrvihilgfqtkdvvfye.ekfa..elgdt...y..vatvdgthgtkgfvtdvi..dny 183
                              + a+l+ggg g+ pl  + ++ +    +  ih+     ++  +y+ e f   e  d+   y  v + ++  g  g+vtd +  d  
  tr|I0WXI8|I0WXI8_9NOCA 206 EEPAILIGGGTGLAPLKSIVRHALDHDlLPAIHLYHGGRREADLYDvECFRamEATDSrfhYhpVLSEENWDGATGMVTDAVlgDFA 292
                             3789**************988777655167999987777776666625554114455444334466778999********7633444 PP

          CMKOEEHG_01358 184 gidfdilyscgplamlralegryke 208
                             +      y cgp am+ a     k 
  tr|I0WXI8|I0WXI8_9NOCA 293 SCRGHSAYLCGPPAMVAAAVKALKR 317
                             5667899********9886655554 PP

>> tr|A0A1V4D7T6|A0A1V4D7T6_9ACTN  Phthalate 4,5-dioxygenase OS=Streptomyces antioxidans OX=1507734 GN=VT50_0211380 PE=4
   #    score  bias  c-Evalue  i-Evalue hmmfrom  hmm to    alifrom  ali to    envfrom  env to     acc
 ---   ------ ----- --------- --------- ------- -------    ------- -------    ------- -------    ----
   1 !   31.8   0.0   2.3e-09     4e-08       8     213 ..       5     206 ..       1     233 [. 0.78

  Alignments for each domain:
  == domain 1  score: 31.8 bits;  conditional E-value: 2.3e-09
                  CMKOEEHG_01358   8 ivvnqkeiakniyelvlqgtlvq.qmnepgqfvhikvaegiapllrrpisicnvdqekneftmlyrae..gqg.tktl. 81 
                                     ++ + +++a++   lvl+g        epg  v +     +   l r  s+c    ++  + +  r +  ++g ++ + 
  tr|A0A1V4D7T6|A0A1V4D7T6_9ACTN   5 VLDHIEQVAEDAVSLVLRGAAGPlAPWEPGAHVDLA----LPNWLTRQYSLCGDPADRESYRVAVRHDrlSRGgSEYIh 79 
                                     45566789999999***9987651456999755554....55678999****977777777766654422444044441 PP

                  CMKOEEHG_01358  82 atrkqgemvdvlgplghgfpveeaeagqtallvgggigvpplyelsqrlvakgvrv.ihilgfqtkdvvfyeekfaelg 159
                                        ++g  +dv  p +h fp+  a    + l+++ggig+ p+  + +  va g    +  lg     + f +e  +  g
  tr|A0A1V4D7T6|A0A1V4D7T6_9ACTN  80 RFLRRGRALDVSLPRNH-FPLLPAP---SYLFLAGGIGITPILPMLRAAVASGAPAsLVYLGQSVASMPFADELRSSYG 154
                                     34589*********999.9*98775...579999*******************976255699999************** PP

                  CMKOEEHG_01358 160 dtyvatvdgthgtkgfvtdvidnygidfdilyscgplamlralegrykekkayi 213
                                     d         +g   f   +    g    ++y+cgp  ml a e  +   + y 
  tr|A0A1V4D7T6|A0A1V4D7T6_9ACTN 155 DRVRIVATRQQGRPDFAA-LASELGPG-AVVYACGPGPMLAAAEDAFPSGRLYA 206
                                     *98888888999999986.56677865.699*************9998888775 PP

>> tr|A0A193BQG2|A0A193BQG2_AMYOR  Phthalate 4,5-dioxygenase OS=Amycolatopsis orientalis OX=31958 GN=SD37_01335 PE=4 SV=
   #    score  bias  c-Evalue  i-Evalue hmmfrom  hmm to    alifrom  ali to    envfrom  env to     acc
 ---   ------ ----- --------- --------- ------- -------    ------- -------    ------- -------    ----
   1 !   32.0   0.0     2e-09   3.6e-08      40     200 ..      83     236 ..      49     242 .. 0.84

  Alignments for each domain:
  == domain 1  score: 32.0 bits;  conditional E-value: 2e-09
                  CMKOEEHG_01358  40 hikvaegiapllrrpisicnvdqekneftmlyraegqgtktlatrkqgemvdvlgplghgfpveeaeagqtallvgggi 118
                                     h+ +a    p l r  s+c    +++ + +  r  g+g+  +   k+g  v   gp  ++fp     a++  l+++ggi
  tr|A0A193BQG2|A0A193BQG2_AMYOR  83 HVDLAP--RPGLVRQYSLCGDPADRSAYRVGVRLLGEGSTAVHALKKGARVTARGPR-NAFPFV---ASRAYLFIAGGI 155
                                     444443..5778899*****************************************7.68**86...567789****** PP

                  CMKOEEHG_01358 119 gvpplyelsqrlvakgv..rvihilgfqtkdvvfyeekfaelgdtyvatvdgthgtkgfvtdvidnygidfdilyscgp 195
                                     g+ p+  + ++  a g   r+++  g     + f ee ++ lgd      d  +g  +   ++++    +   +y cgp
  tr|A0A193BQG2|A0A193BQG2_AMYOR 156 GITPILPMVRQAAASGAdwRLVY-TGRDEASMPFLEE-LSGLGDRVWIRPDTDYGMPASGAELLEGAP-EGAPIYCCGP 231
                                     ***************98334444.5777777777765.789****999****************9865.55678***** PP

                  CMKOEEHG_01358 196 lamlr 200
                                     + m+ 
  tr|A0A193BQG2|A0A193BQG2_AMYOR 232 VPMIV 236
                                     *9975 PP

>> tr|M2X6Y1|M2X6Y1_9PSEU  Phthalate 4,5-dioxygenase OS=Amycolatopsis decaplanina DSM 44594 OX=1284240 GN=H074_23219 PE=
   #    score  bias  c-Evalue  i-Evalue hmmfrom  hmm to    alifrom  ali to    envfrom  env to     acc
 ---   ------ ----- --------- --------- ------- -------    ------- -------    ------- -------    ----
   1 !   31.9   0.0   2.2e-09   3.8e-08      48     200 ..      89     236 ..      62     243 .. 0.85

  Alignments for each domain:
  == domain 1  score: 31.9 bits;  conditional E-value: 2.2e-09
          CMKOEEHG_01358  48 apllrrpisicnvdqekneftmlyraegqgtktlatrkqgemvdvlgplghgfpveeaeagqtallvgggigvpplyelsqrlvakg 134
                              p l r  s+c    +++ + +  r  g+g+  +   k+g  v   gp  ++fp   + a    l+++ggig+ p+  + ++  a g
  tr|M2X6Y1|M2X6Y1_9PSEU  89 RPGLVRQYSLCGDPDDRSAYRVGVRLLGEGSTAVHALKKGARVTARGPR-NAFPFVTSPA---YLFIAGGIGITPILPMVRQAAASG 171
                             46788999****************************************7.68**977654...799********************9 PP

          CMKOEEHG_01358 135 v..rvihilgfqtkdvvfyeekfaelgdtyvatvdgthgtkgfvtdvidnygidfdilyscgplamlr 200
                                r+++  g     + f ee ++e+gd      d  +g  +   ++++    +   +y cgp+ m+ 
  tr|M2X6Y1|M2X6Y1_9PSEU 172 AdwRLVY-TGRDAASMPFLEE-LSEFGDRVWIRPDTEYGIPASGAELLEGAP-EGAPIYCCGPVPMIV 236
                             8334554.5888888888876.89*****999****************9865.55678******9985 PP

>> tr|A0A2J7VL46|A0A2J7VL46_9BURK  Phthalate dioxygenase reductase OS=Variovorax sp. B4 OX=2021405 GN=ophA1_4 PE=4 SV=1
   #    score  bias  c-Evalue  i-Evalue hmmfrom  hmm to    alifrom  ali to    envfrom  env to     acc
 ---   ------ ----- --------- --------- ------- -------    ------- -------    ------- -------    ----
   1 !   31.6   0.1   2.8e-09   4.9e-08      55     201 ..      53     198 ..      24     206 .. 0.74

  Alignments for each domain:
  == domain 1  score: 31.6 bits;  conditional E-value: 2.8e-09
                  CMKOEEHG_01358  55 isicnv..dqekneftmlyraegq.gtktlatrkqgemvdvlgplghgfpveeaeagqtallvgggigvpplyelsqrl 130
                                      s+     ++e+ e+ +l +  g  g+ t+     g+ ++  gp  + fp+  ae ++  ll++ggig+ p+  +++ l
  tr|A0A2J7VL46|A0A2J7VL46_9BURK  53 YSLVGApeERERYEIAVLREPAGSgGSATMHALAVGDTLEAEGPA-NEFPL--AEGAREHLLIAGGIGITPILCMARAL 128
                                     45544400456667777877777625778999999*********7.56998..5678899******************* PP

                  CMKOEEHG_01358 131 vakgvrv.ihilgfqtkdvvfyeekfaelgdtyvatvdgthgtkgfvtdvidnygidfdilyscgplamlra 201
                                      a+g  + +h  +   +  + y e+ a l    +   dg   ++g+  d i     +   ly cgp  ++  
  tr|A0A2J7VL46|A0A2J7VL46_9BURK 129 AARGEPMqLHYAARSAQR-MAYREEAAALPGAALYCDDGD-PSRGMPLDAILADPGEARHLYVCGPRGLIAG 198
                                     ****87537776665555.556666777777777777775.6799999988777778999******998765 PP

>> tr|A0A0D6JFT6|A0A0D6JFT6_9RHIZ  Phthalate dioxygenase reductase OS=Candidatus Filomicrobium marinum OX=1608628 GN=oph
   #    score  bias  c-Evalue  i-Evalue hmmfrom  hmm to    alifrom  ali to    envfrom  env to     acc
 ---   ------ ----- --------- --------- ------- -------    ------- -------    ------- -------    ----
   1 !   31.6   0.0   2.7e-09   4.7e-08      52     201 ..      73     226 ..      26     233 .. 0.74

  Alignments for each domain:
  == domain 1  score: 31.6 bits;  conditional E-value: 2.7e-09
                  CMKOEEHG_01358  52 rrpisicnvdqekneftm..lyraegqgtktla..trkqgemvdvlgplghgfpveeaeagqtallvgggigvpplyel 126
                                      r  s+cn   e++ + +  l +  g+g   l      +g+ + v +p +h fp+   ea    ll++ggigv p+  +
  tr|A0A0D6JFT6|A0A0D6JFT6_9RHIZ  73 IRSYSLCNDPAERHRYVIavLKEENGRGGSKLMheAISEGDSLVVSNPRNH-FPLAGREAR-AHLLLAGGIGVTPMMAM 149
                                     4789****999999987521556668876665412457999**9****998.9**999985.6788899********** PP

                  CMKOEEHG_01358 127 sqrlvakgvrv.ihilgfqtkdvvfyee..kfaelgdtyvatvdgthgtkgf.vtdvidnygidfdilyscgplamlra 201
                                       +l akg r  +h      +   f ++   + e g   +   dg     g+ +  ++ ny i    ly cgp  +++a
  tr|A0A0D6JFT6|A0A0D6JFT6_9RHIZ 150 IAELDAKGARWsMHYATRSPERTAFLKQlaPYVEAGKVTIHH-DGGIPQNGLdIRALLSNYEIGTH-LYFCGPQGFMNA 226
                                     **********62677666666677776522466667665544.555556665377899*****865.899***998876 PP

>> tr|A0A2M6VFC4|A0A2M6VFC4_9BURK  Phthalate 4,5-dioxygenase OS=Limnohabitans sp. G3-2 OX=1100711 GN=B9Z31_04105 PE=4 SV
   #    score  bias  c-Evalue  i-Evalue hmmfrom  hmm to    alifrom  ali to    envfrom  env to     acc
 ---   ------ ----- --------- --------- ------- -------    ------- -------    ------- -------    ----
   1 !   31.1   0.0   3.8e-09   6.6e-08      11     203 ..       9     204 ..       1     217 [. 0.72

  Alignments for each domain:
  == domain 1  score: 31.1 bits;  conditional E-value: 3.8e-09
                  CMKOEEHG_01358  11 nqkeiakniyelvlqgtlvqqmnepgqfvhikvaegiapllrrpisicnvdqekneftmlyrae..gqgt..ktlatrk 85 
                                     ++  +ak+iy + +q      +       hi v         r  s+cn  +e + + +  + e  g+g     + + +
  tr|A0A2M6VFC4|A0A2M6VFC4_9BURK   9 SKAAVAKDIYRFEFQHMDGGPLPAFTAGAHIPVQTPNG--SMRAYSLCNDPEETHRYQIAVKREagGRGGsiSMIDSLQ 85 
                                     55566677776666655444444444445555544333..35789********99998877655225553114566788 PP

                  CMKOEEHG_01358  86 qgemvdvlgplghgfpveeaeagqtallvgggigvpplyelsqrlvakgvr.vihilgfqtkdvvfyeekfae.lgdty 162
                                      g+ v+v  pl+h fp++    +q  +l++ggig+ p+  +++ l   g    ++ l    +   f  e   e ++   
  tr|A0A2M6VFC4|A0A2M6VFC4_9BURK  86 AGDTVEVGQPLNH-FPLDP--QAQKYVLIAGGIGITPMLAMAKTLTHWGKPfKLYYLTRDPESTAFLSELRDEaFAQNL 161
                                     9**********99.9*985..357889999***************9877541356677777778888775554268899 PP

                  CMKOEEHG_01358 163 vatvdgthgtkgf.vtdvidnygidfdi.lyscgplamlrale 203
                                     v   dg +   gf +  v++  g    + ly cgp  ++ a++
  tr|A0A2M6VFC4|A0A2M6VFC4_9BURK 162 VCHHDGGQPDHGFdLWPVLEKSGSLTGLqLYCCGPAGLMSAVK 204
                                     99**********955689999986555449******9998875 PP

>> tr|A0A286M9N8|A0A286M9N8_COMTE  Phthalate 4,5-dioxygenase (Fragment) OS=Comamonas testosteroni OX=285 PE=4 SV=1
   #    score  bias  c-Evalue  i-Evalue hmmfrom  hmm to    alifrom  ali to    envfrom  env to     acc
 ---   ------ ----- --------- --------- ------- -------    ------- -------    ------- -------    ----
   1 !   31.7   0.0   2.5e-09   4.3e-08      51     154 ..       1     107 [.       1     162 [. 0.72

  Alignments for each domain:
  == domain 1  score: 31.7 bits;  conditional E-value: 2.5e-09
                  CMKOEEHG_01358  51 lrrpisicnvdqekneftmlyrae..gqg.tktla.trkqgemvdvlgplghgfpveeaeagqtallvgggigvpplye 125
                                     +rr  s+cn  qe+n + +  + +  g+g + +l      g+ ++   p  + fp++e   +++ +lv+ggig+ p+  
  tr|A0A286M9N8|A0A286M9N8_COMTE   1 MRRSYSLCNDSQERNRYVIAVKRDsnGRGgSMSLVdDTSAGDSIEASLPR-NEFPLDER--AKSFILVAGGIGITPMLS 76 
                                     6999*************999886612444244554156789999999996.57***975..67899************* PP

                  CMKOEEHG_01358 126 lsqrlvakgvrvi..hilgfqtkdvvfyeek 154
                                     ++++l a+g+r +  + l+   +   f +e 
  tr|A0A286M9N8|A0A286M9N8_COMTE  77 MARQLKAEGLRDFklYYLARDPEGTAFLDEL 107
                                     **********975114455555556666654 PP

>> tr|K8XRS6|K8XRS6_RHOOP  Phenol hydrolase OS=Rhodococcus opacus M213 OX=1129896 GN=WSS_A25470 PE=4 SV=1
   #    score  bias  c-Evalue  i-Evalue hmmfrom  hmm to    alifrom  ali to    envfrom  env to     acc
 ---   ------ ----- --------- --------- ------- -------    ------- -------    ------- -------    ----
   1 !   31.5   0.0     3e-09   5.3e-08      27     208 ..     118     314 ..     105     326 .. 0.74

  Alignments for each domain:
  == domain 1  score: 31.5 bits;  conditional E-value: 3e-09
          CMKOEEHG_01358  27 tlvqqmnepgqfvhikvaegiapl..lrrpisicnvdqekn..eftmlyraegqgtkt..latrkqgemvdvlgplghgfpveeaea 107
                              lv +++ep +f   + ae i p   + r  s++n   e+   ef +   a g +t+   + +   g+ +d+ gplg+ f v ea  
  tr|K8XRS6|K8XRS6_RHOOP 118 RLVVELDEPMEFDAGQYAELIVPGsgVARQYSMANPPSEQRllEFHVRNTAGGLATEGwiFDSLAVGDRIDLRGPLGQ-FGVVEAR- 202
                             5788999999999999999999953378999***98766643388888889999998622456789***********8.6666665. PP

          CMKOEEHG_01358 108 gqtallvgggigvpplyelsqrlvakg.vrvihilgfqtkdvvfye.ekfa..elgdt...y..vatvdgthgtkgfvtdvi..dny 183
                              + a+l+ggg g+ pl  + ++ +    +  ih+     ++  +y+ e f   e  d+   y  v + ++  g  g+vtd +  d  
  tr|K8XRS6|K8XRS6_RHOOP 203 EEPAILIGGGTGLAPLKSIVRHALDHDlLPAIHLYHGGRREADLYDvECFRamEATDSrfhYhpVLSEENWDGATGMVTDAVlgDFA 289
                             3789**************988777655167999987777776666625554114455444334466778999********7633444 PP

          CMKOEEHG_01358 184 gidfdilyscgplamlralegryke 208
                             +      y cgp am+ a     k 
  tr|K8XRS6|K8XRS6_RHOOP 290 SCRGHSAYLCGPPAMVAAAVKALKR 314
                             5667899********9886655554 PP

>> tr|J0JDJ8|J0JDJ8_ALCFA  Phthalate 4,5-dioxygenase OS=Alcaligenes faecalis subsp. faecalis NCIB 8687 OX=1156918 GN=QWA
   #    score  bias  c-Evalue  i-Evalue hmmfrom  hmm to    alifrom  ali to    envfrom  env to     acc
 ---   ------ ----- --------- --------- ------- -------    ------- -------    ------- -------    ----
   1 !   31.6   0.0   2.7e-09   4.7e-08      32     210 ..      34     210 ..       5     221 .. 0.77

  Alignments for each domain:
  == domain 1  score: 31.6 bits;  conditional E-value: 2.7e-09
          CMKOEEHG_01358  32 mnepgqfvhikvaegiapllrrpisicnvdqekneftm..lyraegqgtktl..atrkqgemvdvlgplghgfpveeaeagqtallv 114
                               epg  +++++a + +  l r  s+c       e+ +  l +  g+g         ++g+ + v  p +h fp     a++  +++
  tr|J0JDJ8|J0JDJ8_ALCFA  34 AWEPGAHIELELAVSQSEPLYRQYSLCGQQANTREWQIavLKEDAGRGGSAYihEVLQEGDALAVSLPKNH-FPF---AANKKCFFI 116
                             569*********99999888999****998888887651155556777665412467899**999999998.997...478999*** PP

          CMKOEEHG_01358 115 gggigvpplyelsqrlvakgvrvihi..lgfqtkdvvfyeekfaelgd...tyvatvdgthgtkgfvtdvidnygidfdilyscgpl 196
                             +ggig+ p+  + q   a g+   h+  l+    d +f +e     g    t+ +  dg    +g +   +d       ++yscgp 
  tr|J0JDJ8|J0JDJ8_ALCFA 117 AGGIGITPIVPMVQAAAAAGLDW-HLlyLARNAADFIFLQELQQVDGQritTHASNQDGLFDLQGALK-ALDAQ----TVVYSCGPQ 197
                             ********************964.4411566789****998765445322277888888888888764.45543....589****** PP

          CMKOEEHG_01358 197 amlralegrykekk 210
                              +l ale+  +e +
  tr|J0JDJ8|J0JDJ8_ALCFA 198 PLLTALENYQQE-Q 210
                             *******75444.3 PP

>> tr|A0A0E3BRW0|A0A0E3BRW0_COMTE  Phthalate 4,5-dioxygenase OS=Comamonas testosteroni OX=285 GN=P608_16260 PE=4 SV=1
   #    score  bias  c-Evalue  i-Evalue hmmfrom  hmm to    alifrom  ali to    envfrom  env to     acc
 ---   ------ ----- --------- --------- ------- -------    ------- -------    ------- -------    ----
   1 !   31.6   0.0   2.7e-09   4.8e-08      51     153 ..      53     158 ..      12     213 .. 0.75

  Alignments for each domain:
  == domain 1  score: 31.6 bits;  conditional E-value: 2.7e-09
                  CMKOEEHG_01358  51 lrrpisicnvdqekneftmlyrae..gqg.tktla.trkqgemvdvlgplghgfpveeaeagqtallvgggigvpplye 125
                                     +rr  s+cn  qe n + +  + +  g+g + +l      g+ ++   p  + fp++e   +++ +lv+ggig+ p+  
  tr|A0A0E3BRW0|A0A0E3BRW0_COMTE  53 MRRSYSLCNDSQESNRYVIAVKRDsnGRGgSMSLVdDTSAGDSIEASLPR-NEFPLDER--AKSFILVAGGIGITPMLS 128
                                     89***************999886612444244554156789999999996.57***975..67899************* PP

                  CMKOEEHG_01358 126 lsqrlvakgvrvi..hilgfqtkdvvfyee 153
                                     ++++l a+g+r +  + l+   +   f +e
  tr|A0A0E3BRW0|A0A0E3BRW0_COMTE 129 MARQLKAEGLRDFklYYLARDPEGTAFLDE 158
                                     **********97511445555555666655 PP

>> tr|A0A2E7C3A6|A0A2E7C3A6_9GAMM  Phthalate 4,5-dioxygenase OS=Haliea sp. OX=1932666 GN=CME43_07075 PE=4 SV=1
   #    score  bias  c-Evalue  i-Evalue hmmfrom  hmm to    alifrom  ali to    envfrom  env to     acc
 ---   ------ ----- --------- --------- ------- -------    ------- -------    ------- -------    ----
   1 !   31.5   0.0     3e-09   5.2e-08       7     202 ..      14     208 ..       9     222 .. 0.73

  Alignments for each domain:
  == domain 1  score: 31.5 bits;  conditional E-value: 3e-09
                  CMKOEEHG_01358   7 mivvnqkeiakniy..elvlqgtlvqqmnepgqfvhikvaegiapllrrpisicnvdqekneftmlyr..aegqgtk.. 79 
                                     +++  ++eia ni+  el            pg  + +    g     +r  sicnv ++   +++  +  a+g+g    
  tr|A0A2E7C3A6|A0A2E7C3A6_9GAMM  14 VVISRKQEIASNIFlfELSRADGAALPACAPGSHISVHTPGG----ANRWYSICNVAEDNMSYSIAVKreADGRGGSvs 88 
                                     56667789****972245444445556678998777776665....47899******9999999877612566664411 PP

                  CMKOEEHG_01358  80 tlatrkqgemvdvlgplghgfpveeaeagqtallvgggigvpplyelsqrlvakgvrvihi..lgfqtkdvvfyee.kf 155
                                      +   +qg ++ +  p    f   ea      ll++ggig+ p+y + q l   g + + +  l    +d  f +e   
  tr|A0A2E7C3A6|A0A2E7C3A6_9GAMM  89 MVDDTEQGSVLTISQPEC-EFEFVEAP---AYLLIAGGIGITPIYAMFQALAKAGHEHFKLvyLTRSPEDTPFLDElSR 163
                                     345678898888888864.45555554...4799*****************9988765544114456789999988346 PP

                  CMKOEEHG_01358 156 aelgdtyvatvdgthgtkgfvtdvidnygidfdilyscgplamlral 202
                                     +e  d  +    g  g +    d+++        +y cgp +++  +
  tr|A0A2E7C3A6|A0A2E7C3A6_9GAMM 164 SEYKDHILIHHSGASGDRYDFWDLLEKPT--SQHIYCCGPKSLMSEI 208
                                     899999999999*****99999*999865..4679*****9887655 PP

>> tr|A0A0N0MNT8|A0A0N0MNT8_9ACTN  Phthalate 4,5-dioxygenase OS=Actinobacteria bacterium OK006 OX=1592326 GN=OK006_7999 
   #    score  bias  c-Evalue  i-Evalue hmmfrom  hmm to    alifrom  ali to    envfrom  env to     acc
 ---   ------ ----- --------- --------- ------- -------    ------- -------    ------- -------    ----
   1 !   30.8   0.0   4.7e-09   8.2e-08       8     206 ..       8     203 ..       2     212 .. 0.76

  Alignments for each domain:
  == domain 1  score: 30.8 bits;  conditional E-value: 4.7e-09
                  CMKOEEHG_01358   8 ivvnqke.iakniyelvlqgtlvqqmn..epgqfvhikvaegiapllrrpisicnvdqekn..eftmlyraegqgtktl 81 
                                     +vv ++e +a  +  l l+  l +++   epg   h+ v  g    l+r  s+c    ++    + +l + +g+g  + 
  tr|A0A0N0MNT8|A0A0N0MNT8_9ACTN   8 LVVEEREfVADGVLSLSLRHPLGEELPawEPGA--HVDVVLGAG--LERQYSLCGDPADRRawRIAVLREPDGRGGSSY 82 
                                     345555437899999****99999986336775..556655543..7899****865555511667889999**99988 PP

                  CMKOEEHG_01358  82 atrk..qgemvdvlgplghgfpveeaeagqtallvgggigvpplyelsqrlvakgvrvihilgfqtkdvvfyeekfael 158
                                       ++   g+ v v gp +h f +    a++   +v+ggig+ p+  +     a g +   + g +t+d + +  ++   
  tr|A0A0N0MNT8|A0A0N0MNT8_9ACTN  83 VHEQlgAGDKVRVRGPRNH-FALA--PAAR-YRFVAGGIGITPILPMLAAAQAAGAEWTLLYGGRTRDSMAFTGELERY 157
                                     7665225899*******99.6554..4444.357899****************************************** PP

                  CMKOEEHG_01358 159 gdtyvatvdgthgtkgfvtdvidnygidfdilyscgplamlralegry 206
                                     gd          g   +   v+     +  ++y cgp  +l a+e+r 
  tr|A0A0N0MNT8|A0A0N0MNT8_9ACTN 158 GDRVTVAPQDECGLLDL-DSVLT-GVPEGTLVYCCGPGPLLDAVEARC 203
                                     **976666666666543.33443.33467899************9985 PP

>> tr|B1K673|B1K673_BURCC  Phthalate 4,5-dioxygenase OS=Burkholderia cenocepacia (strain MC0-3) OX=406425 GN=Bcenmc03_50
   #    score  bias  c-Evalue  i-Evalue hmmfrom  hmm to    alifrom  ali to    envfrom  env to     acc
 ---   ------ ----- --------- --------- ------- -------    ------- -------    ------- -------    ----
   1 !   29.5   0.0   1.2e-08   2.1e-07      51     207 ..      50     209 ..      23     222 .. 0.76

  Alignments for each domain:
  == domain 1  score: 29.5 bits;  conditional E-value: 1.2e-08
          CMKOEEHG_01358  51 lrrpisicnvdqeknef..tmlyraegqg.tktla.trkqgemvdvlgplghgfpveeaeagqtallvgggigvpplyelsqrlvak 133
                             l r  s+cn  ++++ +   +l +aeg+g ++ +    +qg+ v +  p  + fp+   +a    ll++ggigv p+  +++rl + 
  tr|B1K673|B1K673_BURCC  50 LVRQYSLCNHPEQRDRYqiAVLREAEGRGgSRAIHdEVRQGDTVRIGLP-RNQFPLAP-DA-PHHLLLAGGIGVTPILSMAERLSSS 133
                             55789****988777552167999***9724555414589999987555.678**954.44.55688899***************** PP

          CMKOEEHG_01358 134 gvrv.ihilgfqtkdvvfyee.kfaelgdtyvatvdgthgtkgfvtdvidnygidfdilyscgplamlralegryk 207
                             g    +h  +  t  + f e    a + d     vd     + f    +   + d   ly cgp  ++ a+ +  +
  tr|B1K673|B1K673_BURCC 134 GTSFdMHYCARSTDRMAFVERiNTAGFHDRVRFHVDDGDPAQRFDLAAVLAGAPDGTHLYVCGPRGFMDAVLNAAR 209
                             *986489999888888888763457777888888887777778877777777889999******998888765555 PP

>> tr|A0A1R0L144|A0A1R0L144_9PSEU  Phthalate 4,5-dioxygenase OS=Amycolatopsis coloradensis OX=76021 GN=BS329_06120 PE=4 
   #    score  bias  c-Evalue  i-Evalue hmmfrom  hmm to    alifrom  ali to    envfrom  env to     acc
 ---   ------ ----- --------- --------- ------- -------    ------- -------    ------- -------    ----
   1 !   31.4   0.0   3.1e-09   5.4e-08      48     200 ..      89     236 ..      53     243 .. 0.83

  Alignments for each domain:
  == domain 1  score: 31.4 bits;  conditional E-value: 3.1e-09
                  CMKOEEHG_01358  48 apllrrpisicnvdqekneftmlyraegqgtktlatrkqgemvdvlgplghgfpveeaeagqtallvgggigvpplyel 126
                                      p l r  s+c    +++ + +  r  g+g+  +   k++  + v gp  ++fp     a+q  l+v+ggig+ p+  +
  tr|A0A1R0L144|A0A1R0L144_9PSEU  89 RPGLVRQYSLCGDPDDRSAYRVGVRLLGEGSTAVHALKKNARITVRGPR-NAFPFV---ASQAYLFVAGGIGITPILPM 163
                                     46778999*************************9999999********7.68*985...77889*************** PP

                  CMKOEEHG_01358 127 sqrlvakgv..rvihilgfqtkdvvfyeekfaelgdtyvatvdgthgtkgfvtdvidnygidfdilyscgplamlr 200
                                      ++  a g   r+++  g     + f e +++e+ d      d  +g  +   ++++        +y cgp+ m+ 
  tr|A0A1R0L144|A0A1R0L144_9PSEU 164 VRQAAASGAdwRLVY-TGRDRASMPFLE-ELSEFEDRVWVRPDTEYGIPASGAELLEGAEKSA-PIYCCGPIPMIV 236
                                     *******98334444.466666777766.589****99999***************9876554.57******9985 PP

>> tr|A0A143J0V5|A0A143J0V5_ACIPI  Phthalate dioxygenase reductase OS=Acinetobacter pittii OX=48296 GN=ophA1 PE=4 SV=1
   #    score  bias  c-Evalue  i-Evalue hmmfrom  hmm to    alifrom  ali to    envfrom  env to     acc
 ---   ------ ----- --------- --------- ------- -------    ------- -------    ------- -------    ----
   1 !   23.9   0.0   6.2e-07   1.1e-05      42     198 ..      44     198 ..       6     204 .. 0.72
   2 ?    6.2   0.1      0.16       2.8     181     240 ..     226     285 ..     215     292 .. 0.75

  Alignments for each domain:
  == domain 1  score: 23.9 bits;  conditional E-value: 6.2e-07
                  CMKOEEHG_01358  42 kvaegiapllrrpisicnvdqekneftm..lyraegqgtktla..trkqgemvdvlgplghgfpveeaeagqtallvgg 116
                                      +  g+     r  s+c    ++ +f +  l   e++g    a    k g ++ v  p  + fp+ +a+    ++l+gg
  tr|A0A143J0V5|A0A143J0V5_ACIPI  44 HLPNGM----VRQYSLCQNPNDEGKFRLgiLRDPESRGGSVSAfdEIKDGMQIQVSEPK-NLFPLLKAK---HSVLIGG 114
                                     444443....4678899876666666542266677777665541167999999999996.57**99875...5789*** PP

                  CMKOEEHG_01358 117 gigvpplyelsqrlvakgvrv.ihilgfqtkdvvfyee.kfaelgd..tyvatvdgthgtkgfvtdvidnygidfdily 191
                                     gig+ pl  ++ +l  +g    +h  g   +   f +e k  el+   t+    +g    ++f    i +   +   +y
  tr|A0A143J0V5|A0A143J0V5_ACIPI 115 GIGITPLITMAYQLAHEGASFeLHYCGASPEKCAFVDEiKNGELAQytTFHFKSEGAS-HRAFFESAIKDIDPES-HIY 191
                                     ******************97549******99999998758899985224545555543.4678888887766554.579 PP

                  CMKOEEHG_01358 192 scgplam 198
                                     +cgp+ +
  tr|A0A143J0V5|A0A143J0V5_ACIPI 192 TCGPVGF 198
                                     ****976 PP

  == domain 2  score: 6.2 bits;  conditional E-value: 0.16
                  CMKOEEHG_01358 181 dnygidfdily.scgplamlralegrykekkayisleermgcgigacfacvchlqedpsgh 240
                                     d  g  f+++    g + m++a e    +  a   ++ +m+c  g c  c+c + e    h
  tr|A0A143J0V5|A0A143J0V5_ACIPI 226 DTSGDSFEVVAeRSGKIIMVEAGETIL-QALAKEGIDIEMSCEQGVCGTCMCDVIEGEPDH 285
                                     666777777651578888888877654.55677778888*************988765555 PP

>> tr|A0A1Q8J0I5|A0A1Q8J0I5_9BURK  Phthalate 4,5-dioxygenase OS=Burkholderia sp. SRS-W-2-2016 OX=1926878 GN=BTH42_08435 
   #    score  bias  c-Evalue  i-Evalue hmmfrom  hmm to    alifrom  ali to    envfrom  env to     acc
 ---   ------ ----- --------- --------- ------- -------    ------- -------    ------- -------    ----
   1 !   31.2   0.0   3.6e-09   6.3e-08      33     141 ..      39     145 ..       9     213 .. 0.69

  Alignments for each domain:
  == domain 1  score: 31.2 bits;  conditional E-value: 3.6e-09
                  CMKOEEHG_01358  33 nepgqfvhikvaegiapllrrpisicnvdqekneftmlyraegqgt...ktla.trkqgemvdvlgplghgfpveeaea 107
                                      e g  + +++  g    +rr  s+cn   e + + +  + eg g     +l     +g+m+dv  p  + fp++   a
  tr|A0A1Q8J0I5|A0A1Q8J0I5_9BURK  39 FEAGSNLTVQIPNG----MRRSYSLCNDPNENHRYVIAVKREGNGRggsISLVdETSEGDMLDVSPP-RNDFPLDG-RA 111
                                     35666666666666....79********************999875211344415689*****9766.689**985.44 PP

                  CMKOEEHG_01358 108 gqtallvgggigvpplyelsqrlva.kgvrvihil 141
                                      +  +lv+ggig+ p+  ++++l + +g+r ++++
  tr|A0A1Q8J0I5|A0A1Q8J0I5_9BURK 112 -REFILVAGGIGITPMLSMARQLKSeEGLRKFRLI 145
                                     .567999************9999762688877665 PP

>> tr|A0A2N8MUY8|A0A2N8MUY8_9PSEU  Phthalate 4,5-dioxygenase OS=Amycolatopsis sp. BJA-103 OX=1911175 GN=B1H26_10275 PE=4
   #    score  bias  c-Evalue  i-Evalue hmmfrom  hmm to    alifrom  ali to    envfrom  env to     acc
 ---   ------ ----- --------- --------- ------- -------    ------- -------    ------- -------    ----
   1 !   31.2   0.0   3.7e-09   6.5e-08      48     200 ..      92     239 ..      61     246 .. 0.84

  Alignments for each domain:
  == domain 1  score: 31.2 bits;  conditional E-value: 3.7e-09
                  CMKOEEHG_01358  48 apllrrpisicnvdqekneftmlyraegqgtktlatrkqgemvdvlgplghgfpveeaeagqtallvgggigvpplyel 126
                                      p l r  s+c    +++ + +  r  g+g+  +   k+g  +   gp  ++fp     a+   l+++ggig+ p+  +
  tr|A0A2N8MUY8|A0A2N8MUY8_9PSEU  92 RPGLVRQYSLCGDPDDRSAYRVGVRLLGEGSTAVHALKKGARITARGPR-NAFPFV---ASPAYLFIAGGIGITPILPM 166
                                     46678999****************************************7.68**86...5566899************* PP

                  CMKOEEHG_01358 127 sqrlvakgv..rvihilgfqtkdvvfyeekfaelgdtyvatvdgthgtkgfvtdvidnygidfdilyscgplamlr 200
                                      ++  a g   r+++  g     + f + +++e+gd      d  +g  +   ++++        +y cgp+ m+ 
  tr|A0A2N8MUY8|A0A2N8MUY8_9PSEU 167 VRQAAASGAdwRLVY-TGRDEASMPFLD-ELSEFGDRVWVRPDTDYGIPASGAELLEGAEKSA-PIYCCGPVPMIV 239
                                     *******98334444.566667777776.589*****999****************9876554.57******9985 PP

>> tr|A0A0M7M561|A0A0M7M561_9BURK  Phthalate dioxygenase reductase OS=Achromobacter sp. OX=134375 GN=ophA1_2 PE=4 SV=1
   #    score  bias  c-Evalue  i-Evalue hmmfrom  hmm to    alifrom  ali to    envfrom  env to     acc
 ---   ------ ----- --------- --------- ------- -------    ------- -------    ------- -------    ----
   1 !   30.5   0.0     6e-09   1.1e-07      75     202 ..      82     209 ..      36     224 .. 0.82

  Alignments for each domain:
  == domain 1  score: 30.5 bits;  conditional E-value: 6e-09
                  CMKOEEHG_01358  75 gqgtktlatrkqgemvdvlgplghgfpveeaeagq.tallvgggigvpplyelsqrlvakgvrv.ihilgfqtkdvvfy 151
                                       g++ +    +g+ + v gp  + fp+ e+ ag    +l++ggig+ p+  ++  l a g    +h  g     + f 
  tr|A0A0M7M561|A0A0M7M561_9BURK  82 QGGSRHMHGLAEGDTLSVEGPK-NDFPLHESPAGDePVVLIAGGIGITPVASMAAALKAAGRDFhLHYCGRSKDQLAFL 159
                                     346778888899*********7.68********9625789******************999654378899887788999 PP

                  CMKOEEHG_01358 152 eekfaelgdtyvatvdgthgtkgfvtdvidnygidfdilyscgplamlral 202
                                      e  a  gd      d   +t  f    +   +     ly cgp  ++ a+
  tr|A0A0M7M561|A0A0M7M561_9BURK 160 PELEALAGDALSVHADDD-STSRFDLQAVLAAASPRQHLYVCGPKGLIDAV 209
                                     9999999**998888865.677788888888889999*******9999876 PP

>> tr|A0A0M3FGM5|A0A0M3FGM5_ACIBA  Oxidoreductase OS=Acinetobacter baumannii OX=470 GN=ophA1 PE=4 SV=1
   #    score  bias  c-Evalue  i-Evalue hmmfrom  hmm to    alifrom  ali to    envfrom  env to     acc
 ---   ------ ----- --------- --------- ------- -------    ------- -------    ------- -------    ----
   1 !   22.3   0.0   1.8e-06   3.2e-05      32     198 ..      34     198 ..       5     204 .. 0.71
   2 ?    7.4   0.1     0.067       1.2     181     240 ..     226     285 ..     214     292 .. 0.77

  Alignments for each domain:
  == domain 1  score: 22.3 bits;  conditional E-value: 1.8e-06
                  CMKOEEHG_01358  32 mnepgqfvhikvaegiapllrrpisicnvdqekneftm..lyraegqgtktla..trkqgemvdvlgplghgfpveeae 106
                                       epg  + + +  g+     r  s+c    ++ +f +  l   e++g    a    + g ++ v  p  + fp+ +a+
  tr|A0A0M3FGM5|A0A0M3FGM5_ACIBA  34 KVEPGAHIDVHLPNGMV----RQYSLCQNPNDEGKFRLgiLRDPESRGGSISAfdEIRDGMQIQVSEPK-NLFPLLKAK 107
                                     45889888888888854....678999877777776542267778887765551156789999999996.67**99875 PP

                  CMKOEEHG_01358 107 agqtallvgggigvpplyelsqrlvakgvrv.ihilgfqtkdvvfyee.kfaelgd..tyvatvdgthgtkgfvtdvid 181
                                         ++l+gggig+ pl  ++ +l  +g    +h  g   +   f +e k   l+   t+    +g    ++f    i 
  tr|A0A0M3FGM5|A0A0M3FGM5_ACIBA 108 ---HSVLIGGGIGITPLITMAYQLAHEGASFeLHYCGASPEKCAFVDEiKNGVLAQytTFHFKSEGAS-HRAFFESAIK 182
                                     ...5789*********************97549*******9999998834444443113334444443.3677788887 PP

                  CMKOEEHG_01358 182 nygidfdilyscgplam 198
                                     +   +   +y+cgp+ +
  tr|A0A0M3FGM5|A0A0M3FGM5_ACIBA 183 DIDPES-HIYTCGPVGF 198
                                     766554.5799999876 PP

  == domain 2  score: 7.4 bits;  conditional E-value: 0.067
                  CMKOEEHG_01358 181 dnygidfdily.scgplamlralegrykekkayisleermgcgigacfacvchlqedpsgh 240
                                     d  g  f+++    g + m++a e    +  a   +e +m+c  g c  c+c + e    h
  tr|A0A0M3FGM5|A0A0M3FGM5_ACIBA 226 DTSGDSFEVVAeRSGKIIMVEAGETI-LQALAKEGIEIEMSCEQGVCGTCMCDVIEGEPDH 285
                                     66777788765157888888888765.456778889999*************988765555 PP

>> tr|D6A8D2|D6A8D2_STRVD  Phthalate dioxygenase reductase OS=Streptomyces viridosporus ATCC 14672 OX=566461 GN=SSFG_071
   #    score  bias  c-Evalue  i-Evalue hmmfrom  hmm to    alifrom  ali to    envfrom  env to     acc
 ---   ------ ----- --------- --------- ------- -------    ------- -------    ------- -------    ----
   1 !   31.1   0.0     4e-09     7e-08      82     208 ..      93     213 ..      44     226 .. 0.82

  Alignments for each domain:
  == domain 1  score: 31.1 bits;  conditional E-value: 4e-09
          CMKOEEHG_01358  82 atrkqgemvdvlgplghgfpveeaeagqtallvgggigvpplyelsqrlvakgvrvihilgfqtkdvvfyeekfaelgdtyvatvdg 168
                                + ge+v+v gp +h fp+ ea+   + l+++ggig+ pl  + +r+ a+g     + g +t+  + y  ++a  gd        
  tr|D6A8D2|D6A8D2_STRVD  93 EVLRPGEIVEVGGPRNH-FPLVEAK---SYLFIAGGIGITPLLPMIRRIDAQGGDWRLLYGGRTRRSMAYLSELAPHGDAVEPRPFD 175
                             45689*********999.9*99986...5799*********************9999999*******************98877766 PP

          CMKOEEHG_01358 169 thgtkgfvtdvidnygidfdilyscgplamlralegryke 208
                               g      d      ++   +y cgp  ++ a+e r + 
  tr|D6A8D2|D6A8D2_STRVD 176 EFGHL--DLDAALGEPVEGTAVYCCGPEGLIAAVEQRCES 213
                             66654..457777888999***************999765 PP

>> tr|A0A1M5ND67|A0A1M5ND67_9GAMM  Phthalate 4,5-dioxygenase, reductase subunit OS=Marinomonas polaris DSM 16579 OX=1122
   #    score  bias  c-Evalue  i-Evalue hmmfrom  hmm to    alifrom  ali to    envfrom  env to     acc
 ---   ------ ----- --------- --------- ------- -------    ------- -------    ------- -------    ----
   1 !   30.1   0.0   7.9e-09   1.4e-07       6     201 ..       2     195 ..       1     215 [. 0.73

  Alignments for each domain:
  == domain 1  score: 30.1 bits;  conditional E-value: 7.9e-09
                  CMKOEEHG_01358   6 nmivvnqkeiakniyelvlqgtlvqqmn..epgqfvhikvaegiapllrrpisicnvdqekneftmlyraegq...gtk 79 
                                      miv  ++ +  +i e+ l +t  q ++  epg  + i    g     +r +s+ +     + +t+  + e +   g++
  tr|A0A1M5ND67|A0A1M5ND67_9GAMM   2 KMIVTARRALTSDIEEFTLTSTDGQDLHraEPGAHITITTPSG----AHRRFSLVHPGDNLSSYTVAIKLEPKsrgGSE 76 
                                     589999999*************999987335666555555555....46779999999999999999988764222444 PP

                  CMKOEEHG_01358  80 tla.trkqgemvdvlgplghgfpveeaeagqtallvgggigvpplyelsqrlvakgvrvihilgfqtkdvvfyeekfae 157
                                     ++      g ++dv  p  + fp+  +     all++ggig+ p+y ++q l  +g +   +   + ++   y +++ e
  tr|A0A1M5ND67|A0A1M5ND67_9GAMM  77 SMHkDATIGTILDVEKPE-NEFPLGYSH---AALLIAGGIGITPIYSMAQALKEEGRKFRVVYCSREEEQTAYLDELKE 151
                                     443134568899999886.569998765...59********************99977666666677777888888999 PP

                  CMKOEEHG_01358 158 lgdtyvatvdgthgtkgfvtdvidnygi.dfdilyscgplamlra 201
                                     l  +   t+  ++g  g   d  d       + +y cgp a+++ 
  tr|A0A1M5ND67|A0A1M5ND67_9GAMM 152 LCGSD-LTLHFSQGNPGGRLDFWDLLMTpTVEHIYCCGPEAIMEE 195
                                     86654.4667777777777777776543156889*****998753 PP

>> tr|A0A222T909|A0A222T909_9ACTN  Phthalate 4,5-dioxygenase OS=Streptomyces sp. 11-1-2 OX=1851167 GN=CGL27_45720 PE=4 S
   #    score  bias  c-Evalue  i-Evalue hmmfrom  hmm to    alifrom  ali to    envfrom  env to     acc
 ---   ------ ----- --------- --------- ------- -------    ------- -------    ------- -------    ----
   1 !   30.8   0.0   4.9e-09   8.5e-08       7     213 ..       4     206 ..       1     229 [. 0.76

  Alignments for each domain:
  == domain 1  score: 30.8 bits;  conditional E-value: 4.9e-09
                  CMKOEEHG_01358   7 mivvnqkeiakniyelvlqgtlvq.qmnepgqfvhikvaegiapllrrpisicnvdqekneftmlyrae..gqg.tktl 81 
                                      iv   +++a+++  lvl+g        epg   hi +a  +   l r  s+c    ++  + +  r +  ++g ++ +
  tr|A0A222T909|A0A222T909_9ACTN   4 TIVGAIEQVAEDVVSLVLRGATGPlAPWEPGA--HIDLA--LPNWLTRQYSLCGDTADRESYRVAVRHDrlSRGgSEYI 78 
                                     556666899**********9765415579996..66555..5668999*****87666666666655432244404444 PP

                  CMKOEEHG_01358  82 .atrkqgemvdvlgplghgfpveeaeagqtallvgggigvpplyelsqrlvakgvrvihi.lgfqtkdvvfyeekfael 158
                                         +qg  +dv  p +h fp   a      l+++ggig+ p+  + +  v  gv    + +g     + f +e  +  
  tr|A0A222T909|A0A222T909_9ACTN  79 hRFLRQGRSLDVSLPRNH-FPFLPAP---EYLFLAGGIGITPILPMLRAAVTSGVPASLVyVGQSVAFMPFADELRSSY 153
                                     14469**********999.9987654...4688899*******************875541677788889999*99*** PP

                  CMKOEEHG_01358 159 gdtyvatvdgthgtkgfvt.dvidnygidfdilyscgplamlralegrykekkayi 213
                                     gd         +g   f       n g    ++y+cgp  ml a e+ +   + y 
  tr|A0A222T909|A0A222T909_9ACTN 154 GDRVRIVATREQGRPDFAAlGAALNPG---AVVYACGPGPMLAAAEAAFPAGRLYA 206
                                     **9877777889999997524455655...599*************9998877775 PP

>> tr|A0A1H0Q8U5|A0A1H0Q8U5_9RHOB  Phthalate 4,5-dioxygenase, reductase subunit OS=Sulfitobacter litoralis OX=335975 GN=
   #    score  bias  c-Evalue  i-Evalue hmmfrom  hmm to    alifrom  ali to    envfrom  env to     acc
 ---   ------ ----- --------- --------- ------- -------    ------- -------    ------- -------    ----
   1 !   30.9   0.0   4.4e-09   7.7e-08     100     203 ..     100     200 ..       1     215 [. 0.68

  Alignments for each domain:
  == domain 1  score: 30.9 bits;  conditional E-value: 4.4e-09
                  CMKOEEHG_01358 100 fpveeaeagqtallvgggigvpplyelsqrlva..kgvrvihilgfqtkdvvfyeekfaelgdtyvatvdgthgtkgfv 176
                                     f + +   ++  ll++ggigv p+y +sq+l+   k  +vi+    +  d  f ee  + lgd      dg  g    v
  tr|A0A1H0Q8U5|A0A1H0Q8U5_9RHOB 100 FELTD---AKNYLLIAGGIGVTPIYAMSQQLLRefKPFEVIYCTRGE-ADTAFLEEMKSTLGDRLTLHHDG--GDPEAV 172
                                     43333...35789******************9633677888876654.699************99888887..777889 PP

                  CMKOEEHG_01358 177 tdvidnygidfdi.lyscgplamlrale 203
                                      d  d++    d+ +y cgp  ++  +e
  tr|A0A1H0Q8U5|A0A1H0Q8U5_9RHOB 173 FDFWDHFEEPKDMkVYCCGPQPLIDEIE 200
                                     9******99999757*****88865444 PP

>> tr|G0PWX2|G0PWX2_9ACTN  Phthalate 4,5-dioxygenase OS=Streptomyces sp. ACT-1 OX=1609288 GN=SACT1_5611 PE=4 SV=1
   #    score  bias  c-Evalue  i-Evalue hmmfrom  hmm to    alifrom  ali to    envfrom  env to     acc
 ---   ------ ----- --------- --------- ------- -------    ------- -------    ------- -------    ----
   1 !   30.0   0.0   8.5e-09   1.5e-07       6     163 ..      55     210 ..      51     254 .. 0.72

  Alignments for each domain:
  == domain 1  score: 30.0 bits;  conditional E-value: 8.5e-09
          CMKOEEHG_01358   6 nmivvnqkeiakniyelvlqgtlvqqmnepgqfvhikvaegiapllrrpisicnvdqekneftmlyr..aegqgtk.tl.atrkqge 88 
                              +++  + e+a+ +  l l+g  + +  epg  + + +  g+     r  s+c   ++   +t+  r  a+g+g    +    ++g 
  tr|G0PWX2|G0PWX2_9ACTN  55 RLLITERSEVAEGVVRLRLEGAGLPRW-EPGAHLDLVLPSGL----VRQYSLCGDPEDTGAYTVATRlvADGRGGSrEVhEQLREGL 136
                             57889999*************998775.9**99999888885....4789*************998855788875413314568999 PP

          CMKOEEHG_01358  89 mvdvlgplghgfpveeaeagqtallvgggigvpplyelsqrlvakgvrvihilgfqtkdvv.fyee..kfaelgdtyv 163
                              ++v gp +  fp+ ea a    ++v ggig+ p+  + + l a g     + g +++  + f ee  k+   gd   
  tr|G0PWX2|G0PWX2_9ACTN 137 EIEVRGPRN-RFPLTEAPAY---VFVVGGIGITPVLPMLRSLAASGADWRLLYGGRSRASMpFLEEieKLGADGDRVT 210
                             9******75.6****99874...677799*****************98888888887765515543224444445433 PP

>> tr|A0A063BA00|A0A063BA00_9BURK  Phthalate 4,5-dioxygenase OS=Burkholderia sp. lig30 OX=1192124 GN=LIG30_3497 PE=4 SV=
   #    score  bias  c-Evalue  i-Evalue hmmfrom  hmm to    alifrom  ali to    envfrom  env to     acc
 ---   ------ ----- --------- --------- ------- -------    ------- -------    ------- -------    ----
   1 !   29.6   0.0   1.1e-08     2e-07      73     203 ..      86     213 ..      34     223 .. 0.79

  Alignments for each domain:
  == domain 1  score: 29.6 bits;  conditional E-value: 1.1e-08
                  CMKOEEHG_01358  73 aegqgtkt.latrkqgemvdvlgplghgfpveeaeagqtallvgggigvpplyelsqrlvakgvr.vihilgfqtkdvv 149
                                      eg+g    +   + g+ ++v +p++h fp+    a    ll++ggig+ p+  ++ +l a+     +h+ g +t+d +
  tr|A0A063BA00|A0A063BA00_9BURK  86 DEGRGGSAhMHRLRAGDTLNVRAPVNH-FPLA---APPRVLLIAGGIGITPIASMAAELAAQQRDfALHFSG-RTRDAL 159
                                     366655441555688**********99.9985...66789*******************9986542678777.899999 PP

                  CMKOEEHG_01358 150 fyeekf.aelgdtyvatvdgthgtkgfvtdvidnygidfdilyscgplamlrale 203
                                      y + + a  gd      d   +t+  +  ++d   ++   +y cgp  m+ a+ 
  tr|A0A063BA00|A0A063BA00_9BURK 160 PYVDALrALAGDRLTLHADDDPATRLSIDALLDRAEVNQP-IYLCGPAGMIDAVL 213
                                     88887625569***********************999965.69*******99875 PP

>> tr|A0A0M7PBD0|A0A0M7PBD0_9BURK  Phthalate dioxygenase reductase OS=Achromobacter sp. OX=134375 GN=ophA1_3 PE=4 SV=1
   #    score  bias  c-Evalue  i-Evalue hmmfrom  hmm to    alifrom  ali to    envfrom  env to     acc
 ---   ------ ----- --------- --------- ------- -------    ------- -------    ------- -------    ----
   1 !   29.9   0.0   8.8e-09   1.5e-07      73     202 ..      80     209 ..      58     226 .. 0.82

  Alignments for each domain:
  == domain 1  score: 29.9 bits;  conditional E-value: 8.8e-09
                  CMKOEEHG_01358  73 aegqgtktlatrkqgemvdvlgplghgfpveeaeagq.tallvgggigvpplyelsqrlvakgvr.vihilgfqtkdvv 149
                                     a   g++ +     g+ + v gp  + fp+ ea ag    +l++ggig+ p+  ++  l + g    +h  g     + 
  tr|A0A0M7PBD0|A0A0M7PBD0_9BURK  80 ASQGGSRHMHGLAVGDTLSVEGPK-NDFPLHEAPAGDePVVLIAGGIGITPVASMAAALKSAGRAfELHYSGRSRDQLA 157
                                     444567777777889999*****7.68********9625789****************9998854269*99*999999* PP

                  CMKOEEHG_01358 150 fyeekfaelgdtyvatvdgthgtkgfvtdvidnygidfdilyscgplamlral 202
                                     f  e  a  gd  v   d    t  f    + + +     ly cgp  ++ a+
  tr|A0A0M7PBD0|A0A0M7PBD0_9BURK 158 FLPELQALAGDALVPHADDDA-TCRFDLKALLDAAHPRQHLYVCGPKGLIDAV 209
                                     ****************99865.555666665566778899******9998875 PP

>> tr|A0A1I5UYK2|A0A1I5UYK2_9RHOB  Phthalate 4,5-dioxygenase, reductase subunit OS=Tranquillimonas alkanivorans OX=44111
   #    score  bias  c-Evalue  i-Evalue hmmfrom  hmm to    alifrom  ali to    envfrom  env to     acc
 ---   ------ ----- --------- --------- ------- -------    ------- -------    ------- -------    ----
   1 !   30.3   0.0   6.9e-09   1.2e-07      34     203 ..      35     200 ..       3     215 .. 0.64

  Alignments for each domain:
  == domain 1  score: 30.3 bits;  conditional E-value: 6.9e-09
                  CMKOEEHG_01358  34 epgqfvhikvaegiapllrrpisicn..vdqekneftmlyraegqgtktlatrkqgemvdv.lgplghgfpveeaeagq 109
                                     epg  + i+   g    +rr  s+ n   d e   + +  + e++g       +  e  ++ ++p  + fp++ea    
  tr|A0A1I5UYK2|A0A1I5UYK2_9RHOB  35 EPGAHLTIETPSGA---MRR-YSLVNdgTDPEVYVIAVKREIESRGGSASMHDEAVEGTELrVSPPENTFPLQEAN--- 106
                                     56655555555442...333.344441134444444444444555544333333333333324677899***9985... PP

                  CMKOEEHG_01358 110 tallvgggigvpplyelsqrlvakgvrvihilgfqtk.dvvfyeekfaelgdtyvatvdgthgtkgfvtdvidnygidf 187
                                       ll++ggig+ p+y ++q+l  +g     i   ++k d  + e+    +gd    tv   +g    v d  d++    
  tr|A0A1I5UYK2|A0A1I5UYK2_9RHOB 107 EYLLIAGGIGITPIYAMAQHLERQGKPFQVIYCTRSKeDTAYLEDLSEAFGDRL--TVHHDNGDLDEVYDFWDHFEEPR 183
                                     47999****************998876555555666615555555555679975..78888999999********9888 PP

                  CMKOEEHG_01358 188 di.lyscgplamlrale 203
                                     ++ +y cgp  +++ +e
  tr|A0A1I5UYK2|A0A1I5UYK2_9RHOB 184 NMhVYCCGPKPLMEEIE 200
                                     7658*****98876555 PP

>> tr|A0A2S0XGG9|A0A2S0XGG9_9RHIZ  Phthalate dioxygenase reductase OS=Aminobacter sp. MSH1 OX=374606 GN=ophA1_1 PE=4 SV=
   #    score  bias  c-Evalue  i-Evalue hmmfrom  hmm to    alifrom  ali to    envfrom  env to     acc
 ---   ------ ----- --------- --------- ------- -------    ------- -------    ------- -------    ----
   1 !   28.9   0.0   1.8e-08   3.1e-07      35     202 ..     308     472 ..     296     479 .. 0.73

  Alignments for each domain:
  == domain 1  score: 28.9 bits;  conditional E-value: 1.8e-08
                  CMKOEEHG_01358  35 pgqfvhikvaegiapllrrpisicnvdqekneftmlyrae....gqgtktlatrkqgemvdvlgplghgfpveeaeagq 109
                                     pg  + + +  g+     r  si n   e + + +  + e    g +t    t ++g+++ +  p  ++fp+   +a q
  tr|A0A2S0XGG9|A0A2S0XGG9_9RHIZ 308 PGAHIDVHLPNGL----IRQYSITNGPGESDSYVIGVKLErdskGGSTCLHETVREGDVLAISEPR-NNFPLRR-DAVQ 380
                                     6666666655553....46788999988888887654433111133444457999***99999986.67**975.7888 PP

                  CMKOEEHG_01358 110 tallvgggigvpplyelsqrlvakgv.rvihilgfqtkdvvfyeekfaelgdtyvatvdgt.hgtkgfvtdvidnygid 186
                                     t l+++ggig+ pl  ++q l  +++ + +h ++ q +  + + ek + lg +    +  +   t +++ +++  yg d
  tr|A0A2S0XGG9|A0A2S0XGG9_9RHIZ 381 T-LFIAGGIGITPLLAMAQALKNQSLaHELHYFA-QNEAQLAFPEKTSTLGASLKPHLGLSpDQTGAMLREILSGYGPD 457
                                     8.678899***********997666413455544.55556778999*****9998887655145667899********* PP

                  CMKOEEHG_01358 187 fdilyscgplamlral 202
                                        +y cgp  ml+a 
  tr|A0A2S0XGG9|A0A2S0XGG9_9RHIZ 458 KH-VYLCGPGPMLEAA 472
                                     87.599******9985 PP

>> tr|W7TD49|W7TD49_9PSEU  Phthalate 4,5-dioxygenase OS=Kutzneria sp. 744 OX=345341 GN=KUTG_09128 PE=4 SV=1
   #    score  bias  c-Evalue  i-Evalue hmmfrom  hmm to    alifrom  ali to    envfrom  env to     acc
 ---   ------ ----- --------- --------- ------- -------    ------- -------    ------- -------    ----
   1 !   30.1   0.0   7.6e-09   1.3e-07       7     213 ..      13     219 ..       8     235 .. 0.72

  Alignments for each domain:
  == domain 1  score: 30.1 bits;  conditional E-value: 7.6e-09
          CMKOEEHG_01358   7 mivvnqkeiakniyelvlqgtlvqqmn..epgqfvhikvaegiapllrrpisicnvdqekn..eftmlyraegqgtktla..trkqg 87 
                             +++v ++ ia  +  l l+    + +   +pg  v + +       + r  s+c    +++  e  +l +  g+g          +g
  tr|W7TD49|W7TD49_9PSEU  13 LVLVRKETIADGVVRLTLRHPDGESLPgwKPGAHVDLVL----TDDMTRQYSLCGNPHDRStlEVAVLREEAGRGGSRYVhdVLVEG 95 
                             677777778888888888776665553224555554444....4456789999987555542277777777788766544126789* PP

          CMKOEEHG_01358  88 emvdvlgplghgfpveeaeagqtallvgggigvpplyelsqrlvakgvrvihilgfqtkd.vvfyeekfaelgdtyvatvdgthgtk 173
                             + v + gp +h f + ea   +  l+++ggig+ p+  +  ++ a g     + g +t+  + f +e  a             hg  
  tr|W7TD49|W7TD49_9PSEU  96 QRVHLRGPRNH-FALVEA---RRYLFIAGGIGITPILPMVAQVAAGGADWRLVYGGRTRQsMAFRDELTARYPGRVEIHPQDEHGLL 178
                             *********99.555555...45799*********************9999999999986256777777877666666667789998 PP

          CMKOEEHG_01358 174 gfvtdvidnygidfd..ilyscgplamlralegrykekkayi 213
                              + + ++   g d d   +y cgp a+l a+e r   + + +
  tr|W7TD49|W7TD49_9PSEU 179 DL-SSLLAEPGSDADdtAIYCCGPEALLVAVEQRCAGRPSGV 219
                             75.5677777877764479*************9987666554 PP

>> tr|A0A0B5FEH3|A0A0B5FEH3_9BURK  Oxidoreductase OS=Pandoraea apista OX=93218 GN=ophA1 PE=4 SV=1
   #    score  bias  c-Evalue  i-Evalue hmmfrom  hmm to    alifrom  ali to    envfrom  env to     acc
 ---   ------ ----- --------- --------- ------- -------    ------- -------    ------- -------    ----
   1 !   28.0   0.0   3.5e-08   6.1e-07       9     205 ..       5     199 ..       1     205 [. 0.70
   2 ?    0.3   0.0       9.9   1.7e+02     213     237 ..     255     279 ..     227     291 .. 0.74

  Alignments for each domain:
  == domain 1  score: 28.0 bits;  conditional E-value: 3.5e-08
                  CMKOEEHG_01358   9 vvnqkeiakniye..lv.lqgtlvqqmnepgqfvhikvaegiapllrrpisicnvdqekneftm.lyr..aegqgtktl 81 
                                     + n++++a +i e  lv + g+ +  +   g  + + va+g+     r  s+cn   e + + + + r  a   g++ +
  tr|A0A0B5FEH3|A0A0B5FEH3_9BURK   5 LANKRDVATDICEfeLVsVDGSALPAF-TAGAHIDVHVADGL----VRQYSLCNAPGETHRYCLgVLRdpASRGGSEGM 78 
                                     568889999886511442345555444.56888888888885....4789**********9986323322566789999 PP

                  CMKOEEHG_01358  82 atrkqgemvdvlgplghgfpveeaeagqtallvgggigvpplyelsqrlvakgvrv.ihilgfqtkdvvfyeekfaelg 159
                                          g  +++ +p +h fp++e   +q ++l++ggigv p+  +++ l a++    +h    +     f  e+fa   
  tr|A0A0B5FEH3|A0A0B5FEH3_9BURK  79 HALTVGTTLEISAPRNH-FPLDE--QAQHSILLAGGIGVTPILCMAEALSARNASFeVHYCTREPARTAF-RERFARD- 152
                                     9999**********999.9**97..468899999*****************9876437877766666555.6788852. PP

                  CMKOEEHG_01358 160 dtyvat..vdgthgtkgfvtdvidnygidfdilyscgplamlralegr 205
                                     d    t     + g ++ + d i         ly cgp  +++a+ +r
  tr|A0A0B5FEH3|A0A0B5FEH3_9BURK 153 DLAAKTrlYFDSDGERADL-DAILAQPSGSKHLYVCGPAGFIEAVLAR 199
                                     2222221133455666554.4444455566778999999888887665 PP

  == domain 2  score: 0.3 bits;  conditional E-value: 9.9
                  CMKOEEHG_01358 213 isleermgcgigacfacvchlqedp 237
                                       +e +m+c  g c  c+ ++ +  
  tr|A0A0B5FEH3|A0A0B5FEH3_9BURK 255 QGVEVQMSCEQGVCGTCLTRVIDGT 279
                                     4678999999999999998876654 PP

>> tr|L7UR94|L7UR94_MYXSD  Putative phthalate dioxygenase reductase OS=Myxococcus stipitatus (strain DSM 14675 / JCM 126
   #    score  bias  c-Evalue  i-Evalue hmmfrom  hmm to    alifrom  ali to    envfrom  env to     acc
 ---   ------ ----- --------- --------- ------- -------    ------- -------    ------- -------    ----
   1 !   29.6   0.0   1.1e-08     2e-07      20     203 ..      22     205 ..      10     231 .. 0.78

  Alignments for each domain:
  == domain 1  score: 29.6 bits;  conditional E-value: 1.1e-08
          CMKOEEHG_01358  20 yelvlqgtlvqqmnepgqfvhikvaegiapllrrpisicnvdqekneftmlyr..aegqg.tktlatr.kqgemvdvlgplghgfpv 102
                             yelv +        epg  v ++v  g   +l r  s+cn  +e + + +  +  a g+g ++ +  + ++g+++ v +p  + fp+
  tr|L7UR94|L7UR94_MYXSD  22 YELVAEEGGALPSFEPGAHVDVRVP-GRESVL-RSYSLCNDAEETHRYVIAVQrdARGRGgSRAMHEHvREGDVLVVSAPR-NDFPL 105
                             888887666666789***9999986.666666.579********9999987761355665244554433789988888885.78**9 PP

          CMKOEEHG_01358 103 eeaeagqtallvgggigvpplyelsqrlvakgvr.vihilgfqtkdvvfyeekfae.lgdtyvatvdgthgtkgfvtdvidnygidf 187
                               a      +lv+ggig+ pl  ++++l   g    ++  +   +   f+e    e ++d      dg +  kg+    + +     
  tr|L7UR94|L7UR94_MYXSD 106 LFAR---GYVLVAGGIGITPLLSMARQLQRTGADyTLYYCARAPERAAFHELLSTEpFADRVRFHFDGGEPEKGLDVSGLLSTRKPG 189
                             8875...4689******************9998625677777788889999877663688888899********9776666677788 PP

          CMKOEEHG_01358 188 dilyscgplamlrale 203
                               ly cgp  +++a+ 
  tr|L7UR94|L7UR94_MYXSD 190 TRLYCCGPSGLMKAVR 205
                             89*********99975 PP

>> tr|A0A143YPZ0|A0A143YPZ0_9LACT  Phthalate dioxygenase reductase OS=Trichococcus palustris OX=140314 GN=Tpal_1533 PE=4
   #    score  bias  c-Evalue  i-Evalue hmmfrom  hmm to    alifrom  ali to    envfrom  env to     acc
 ---   ------ ----- --------- --------- ------- -------    ------- -------    ------- -------    ----
   1 !   30.1   0.0   7.8e-09   1.4e-07      34     148 ..     241     357 ..     206     431 .. 0.79

  Alignments for each domain:
  == domain 1  score: 30.1 bits;  conditional E-value: 7.8e-09
                  CMKOEEHG_01358  34 epgqfvhikvaegiapllrrpisicnvdqekneftmlyraegqgtktlatrkqgemvdvlgplghgfpvee.aeagq.t 110
                                       gqfv ++v +   p+ ++p+s+ +  q + e+ +  +a g  t  +   + g  v v gp g  + + e  +  + +
  tr|A0A143YPZ0|A0A143YPZ0_9LACT 241 NAGQFVFMRVKDKRYPFEEHPFSLISAPQNRKEIAVAIKAAGDYTNKIQDLEPGVKVTVEGPYGGLWRIREeLQNTEdS 319
                                     47**************************************************************999986514544415 PP

                  CMKOEEHG_01358 111 allvgggigvpplyelsqrlvakgvrvihilgfqtkdv 148
                                      +l +gg+g+ pl  + + +  k +    +l +  kd 
  tr|A0A143YPZ0|A0A143YPZ0_9LACT 320 LVLFAGGVGITPLLGILEDIKHKQLPNKIVLVWSLKDQ 357
                                     56889********9998888877776666666666664 PP

>> tr|G4HQC1|G4HQC1_MYCRH  Phthalate 4,5-dioxygenase OS=Mycolicibacterium rhodesiae JS60 OX=931627 GN=MycrhDRAFT_1179 PE
   #    score  bias  c-Evalue  i-Evalue hmmfrom  hmm to    alifrom  ali to    envfrom  env to     acc
 ---   ------ ----- --------- --------- ------- -------    ------- -------    ------- -------    ----
   1 !   29.6   0.0   1.1e-08   1.9e-07       5     209 ..      18     219 ..      15     230 .. 0.78

  Alignments for each domain:
  == domain 1  score: 29.6 bits;  conditional E-value: 1.1e-08
          CMKOEEHG_01358   5 qnmivvnqkeiakniyelvlqgtlvqqmnepgqfvhikvaegiapllrrpisicnvdqekneftmlyrae..gqg.tktla.trkqg 87 
                             ++m++  ++ +a+ +  l l     + + + +   hi +   i+p + r  s+c    +++ +t+    e  g+g ++ +     +g
  tr|G4HQC1|G4HQC1_MYCRH  18 RDMLIAKKQTVARGVVALTLTDPTGEVLPQWAAGSHIDL--QISPGVVRQYSLCGSPDDQHSWTIAVLREdaGRGgSRHIHdELSEG 102
                             678999999999999999998877777766666666655..367777899*****99999999875544412654255554145799 PP

          CMKOEEHG_01358  88 emvdvlgplghgfpveeaeagqtallvgggigvpplyelsqrlvakg.vrvihilgfqtkdvvfyeekfaelgdtyvatvdgthgtk 173
                              +v v++ l + fp+e ae     l+++ggig+ p+  +     a      ++  g   + + f  e   + g   v   +  +g  
  tr|G4HQC1|G4HQC1_MYCRH 103 SLVRVVA-LRNLFPLEPAER---YLFIAGGIGITPIIPMLAAADADHrPWRLYYGGRSRESMAFAHELAVQYGPNVVLWPEDEQGML 185
                             9**9985.8999***99985...799**********9987776665413345666777778899999999**********9999998 PP

          CMKOEEHG_01358 174 gfvtdvidnygidfdilyscgplamlralegrykek 209
                             ++   ++d+   d   +y cgp  ++ a+e r +e+
  tr|G4HQC1|G4HQC1_MYCRH 186 NL-AGILDSP-ADGQHVYCCGPTGLISAVEDRCREQ 219
                             75.6799985.69999****************9986 PP

>> tr|Q0S9W1|Q0S9W1_RHOJR  Probable phenol hydrolase OS=Rhodococcus jostii (strain RHA1) OX=101510 GN=RHA1_ro03875 PE=4 
   #    score  bias  c-Evalue  i-Evalue hmmfrom  hmm to    alifrom  ali to    envfrom  env to     acc
 ---   ------ ----- --------- --------- ------- -------    ------- -------    ------- -------    ----
   1 !   29.8   0.0   9.9e-09   1.7e-07      27     207 ..     121     316 ..     108     329 .. 0.74

  Alignments for each domain:
  == domain 1  score: 29.8 bits;  conditional E-value: 9.9e-09
          CMKOEEHG_01358  27 tlvqqmnepgqfvhikvaegiapl..lrrpisicnvdqekn..eftmlyraegqgtkt..latrkqgemvdvlgplghgfpveeaea 107
                              lv +++ep +f   + ae i p   + r  s++n   e+   ef +   a g +t+   + +   g+ +d+ gplg+   ve  e 
  tr|Q0S9W1|Q0S9W1_RHOJR 121 RLVVELDEPMEFDAGQYAELIVPGsgVARQYSMANPPSEQRllEFHVRNTAGGLATEGwiFDSLAVGDRIDMRGPLGQFGVVEPRE- 206
                             5788999999999999999999953378999***98766643388888889999998622456789***********977777666. PP

          CMKOEEHG_01358 108 gqtallvgggigvpplyelsqrlvakg.vrvihilgfqtkdvvfye.ekfa..elgdt...y..vatvdgthgtkgfvtdvi..dny 183
                              + a+l+ggg g+ pl  + ++ +    +  ih+     ++  +y+ e f   e  d+   y  v + ++  g  g+vtd +  d  
  tr|Q0S9W1|Q0S9W1_RHOJR 207 -EPAILIGGGTGLAPLKSIVRHALDHDlLPAIHLYHGGRREADLYDvECFRamEATDSrfhYhpVLSEENWDGATGMVTDAVlgDFA 292
                             .789*************9988777655167999987767776666625554114455443334466778999********7633344 PP

          CMKOEEHG_01358 184 gidfdilyscgplamlralegryk 207
                             +      y cgp am+ a     k
  tr|Q0S9W1|Q0S9W1_RHOJR 293 SCRGHSAYLCGPPAMVVAAVKALK 316
                             5667899*****999877554444 PP

>> tr|A0A0M2L2C5|A0A0M2L2C5_COMTE  Phthalate 4,5-dioxygenase OS=Comamonas testosteroni OX=285 GN=XA67_24580 PE=4 SV=1
   #    score  bias  c-Evalue  i-Evalue hmmfrom  hmm to    alifrom  ali to    envfrom  env to     acc
 ---   ------ ----- --------- --------- ------- -------    ------- -------    ------- -------    ----
   1 !   29.9   0.0   9.2e-09   1.6e-07      51     140 ..      53     143 ..      12     211 .. 0.77

  Alignments for each domain:
  == domain 1  score: 29.9 bits;  conditional E-value: 9.2e-09
                  CMKOEEHG_01358  51 lrrpisicnvdqekneftmlyrae..gqg.tktla.trkqgemvdvlgplghgfpveeaeagqtallvgggigvpplye 125
                                     +rr  s+cn  qe n + +  + +  g+g + +l      g+ ++   p  + fp++e   +++ +lv+ggig+ p+  
  tr|A0A0M2L2C5|A0A0M2L2C5_COMTE  53 MRRSYSLCNDSQECNRYVIAVKRDsnGRGgSMSLVdDTSAGDSIEASLPR-NEFPLDER--AKSFILVAGGIGITPMLS 128
                                     89***************999886612444244554156789999999996.57***975..67899************* PP

                  CMKOEEHG_01358 126 lsqrlvakgvrvihi 140
                                     ++++l a+g+r + +
  tr|A0A0M2L2C5|A0A0M2L2C5_COMTE 129 MARQLKAEGLRDFKL 143
                                     **********97543 PP

>> tr|A0A0H3D4L9|A0A0H3D4L9_AMYMU  Phthalate 4,5-dioxygenase reductase subunit OS=Amycolatopsis mediterranei (strain U-3
   #    score  bias  c-Evalue  i-Evalue hmmfrom  hmm to    alifrom  ali to    envfrom  env to     acc
 ---   ------ ----- --------- --------- ------- -------    ------- -------    ------- -------    ----
   1 !   29.8   0.0   9.3e-09   1.6e-07      14     204 ..      12     197 ..       2     212 .. 0.77

  Alignments for each domain:
  == domain 1  score: 29.8 bits;  conditional E-value: 9.3e-09
                  CMKOEEHG_01358  14 eiakniyelvlq..gtlvqqmnepgqfvhikvaegiapllrrpisicnvdqekneft..mlyraegqgtktla..trkq 86 
                                     ++a  +  l l+  g  +    epg  + +     + p   r  s+c    +++ +   +l +a+g+g       +   
  tr|A0A0H3D4L9|A0A0H3D4L9_AMYMU  12 KLADGVVRLTLRapGGGLLPPWEPGAHIDL-----VLPGGARQYSLCGDPADRSAYVvaVLREADGRGGSAYVhdSLAD 85 
                                     466666666664222223334577765544.....3455568999**98777777652168899999987765225679 PP

                  CMKOEEHG_01358  87 gemvdvlgplghgfpveeaeagqtallvgggigvpplyelsqrlvakgvrvihilgfqtkdvvfyeekfaelgdtyvat 165
                                     g+++ v gp +h f + +ae     l+++ggig+ p+  +  ++ a g     + g +t+  + + e++   gd  +  
  tr|A0A0H3D4L9|A0A0H3D4L9_AMYMU  86 GDLLQVDGPRNH-FTLVDAE---RYLFIAGGIGITPILPMLDQVTAAGRDWQLVYGGRTRASMAFTEELTRHGDRVLFR 160
                                     **********99.6777776...5799*********************9999999*****99999999*********** PP

                  CMKOEEHG_01358 166 vdgthgtkgfvtdvidnygidfdilyscgplamlraleg 204
                                         hg   + t +    +     +y cgp  +l a+e+
  tr|A0A0H3D4L9|A0A0H3D4L9_AMYMU 161 PQDEHGLLDLPTLLAA--AQPGTAVYCCGPEPLLAAVEA 197
                                     *******999886654..4456789*****999999886 PP

>> tr|G0FMD2|G0FMD2_AMYMS  Phthalate 4,5-dioxygenase reductase subunit OS=Amycolatopsis mediterranei (strain S699) OX=71
   #    score  bias  c-Evalue  i-Evalue hmmfrom  hmm to    alifrom  ali to    envfrom  env to     acc
 ---   ------ ----- --------- --------- ------- -------    ------- -------    ------- -------    ----
   1 !   29.8   0.0   9.3e-09   1.6e-07      14     204 ..      12     197 ..       2     212 .. 0.77

  Alignments for each domain:
  == domain 1  score: 29.8 bits;  conditional E-value: 9.3e-09
          CMKOEEHG_01358  14 eiakniyelvlq..gtlvqqmnepgqfvhikvaegiapllrrpisicnvdqekneft..mlyraegqgtktla..trkqgemvdvlg 94 
                             ++a  +  l l+  g  +    epg  + +     + p   r  s+c    +++ +   +l +a+g+g       +   g+++ v g
  tr|G0FMD2|G0FMD2_AMYMS  12 KLADGVVRLTLRapGGGLLPPWEPGAHIDL-----VLPGGARQYSLCGDPADRSAYVvaVLREADGRGGSAYVhdSLADGDLLQVDG 93 
                             466666666664222223334577765544.....3455568999**98777777652168899999987765225679******** PP

          CMKOEEHG_01358  95 plghgfpveeaeagqtallvgggigvpplyelsqrlvakgvrvihilgfqtkdvvfyeekfaelgdtyvatvdgthgtkgfvtdvid 181
                             p +h f + +ae     l+++ggig+ p+  +  ++ a g     + g +t+  + + e++   gd  +      hg   + t +  
  tr|G0FMD2|G0FMD2_AMYMS  94 PRNH-FTLVDAE---RYLFIAGGIGITPILPMLDQVTAAGRDWQLVYGGRTRASMAFTEELTRHGDRVLFRPQDEHGLLDLPTLLAA 176
                             **99.6777776...5799*********************9999999*****99999999******************999886654 PP

          CMKOEEHG_01358 182 nygidfdilyscgplamlraleg 204
                               +     +y cgp  +l a+e+
  tr|G0FMD2|G0FMD2_AMYMS 177 --AQPGTAVYCCGPEPLLAAVEA 197
                             ..4456789*****999999886 PP

>> tr|L2TAX5|L2TAX5_9NOCA  Phenol hydrolase OS=Rhodococcus wratislaviensis IFP 2016 OX=1195242 GN=Rwratislav_39695 PE=4 
   #    score  bias  c-Evalue  i-Evalue hmmfrom  hmm to    alifrom  ali to    envfrom  env to     acc
 ---   ------ ----- --------- --------- ------- -------    ------- -------    ------- -------    ----
   1 !   29.5   0.0   1.2e-08     2e-07      27     207 ..     118     313 ..     105     326 .. 0.73

  Alignments for each domain:
  == domain 1  score: 29.5 bits;  conditional E-value: 1.2e-08
          CMKOEEHG_01358  27 tlvqqmnepgqfvhikvaegiapl..lrrpisicnvdqekn..eftmlyraegqgtkt..latrkqgemvdvlgplghgfpveeaea 107
                              lv +++ep +f   + ae i p   + r  s++n   e+   ef +   a g +t+   + +   g+ +d+ gplg+ f v ea  
  tr|L2TAX5|L2TAX5_9NOCA 118 RLVVELDEPMEFDAGQYAELIVPGsgVARQYSMANPPSEQRllEFHVRNTAGGLATEGwiFDSLAVGDRIDLRGPLGQ-FGVVEAR- 202
                             5788999999999999999999953378999***98766643388888889999998622456789***********8.6666665. PP

          CMKOEEHG_01358 108 gqtallvgggigvpplyelsqrlvakg.vrvihilgfqtkdvvfye.ekfa..elgdt...y..vatvdgthgtkgfvtdvi.dny. 183
                              + a+l+ggg g+ pl  + ++ +    +  ih+     ++  +y+ e f   e  d+   y  v + ++  g  g+vtd +  ++ 
  tr|L2TAX5|L2TAX5_9NOCA 203 EEPAILIGGGTGLAPLKSIVRHALDHDlLPAIHLYHGGRREADLYDvECFRamEATDSrfhYhpVLSEENWDGATGMVTDAVlGDFa 289
                             3789*************99887766551678999876667766665255541144554433344667788999******97634441 PP

          CMKOEEHG_01358 184 gidfdilyscgplamlralegryk 207
                             +      y cgp am+ a     k
  tr|L2TAX5|L2TAX5_9NOCA 290 SCRGHSGYLCGPPAMVVAAVKALK 313
                             456678899**9999876554444 PP

>> tr|A0A2S6PUY9|A0A2S6PUY9_9ACTN  Phthalate 4,5-dioxygenase OS=Streptomyces sp. QL37 OX=2093747 GN=C5F59_26925 PE=4 SV=
   #    score  bias  c-Evalue  i-Evalue hmmfrom  hmm to    alifrom  ali to    envfrom  env to     acc
 ---   ------ ----- --------- --------- ------- -------    ------- -------    ------- -------    ----
   1 !   29.4   0.0   1.2e-08   2.2e-07       8     231 ..       5     226 ..       1     234 [. 0.71

  Alignments for each domain:
  == domain 1  score: 29.4 bits;  conditional E-value: 1.2e-08
                  CMKOEEHG_01358   8 ivvnqkeiakniyelvlqgtlvqqm.nepgqfvhikvaegiapllrrpisicnvdqekneftmlyr..aegqgtktlat 83 
                                     +v +   +a+++  l l+ t  +    +pg  + +     +   l r  s+c    +++ + +  r    ++g      
  tr|A0A2S6PUY9|A0A2S6PUY9_9ACTN   5 VVEHIDRVAEDVVALTLRTTAGELApWDPGAHIDLS----LPNWLTRQYSLCGDPADRDAYRVAVRydPLSRGGSEYVH 79 
                                     555666788888888888776554314677544444....456788999999977777776665551144566555554 PP

                  CMKOEEHG_01358  84 r..kqgemvdvlgplghgfpveeaeagqtallvgggigvpplyelsqrlvakgvrv.ihilgfqtkdvvfyeekfaelg 159
                                     r  + g  + v  p +h fp+  a      l+++ggig+ pl  + + + a g+   +  +g     + f +e     g
  tr|A0A2S6PUY9|A0A2S6PUY9_9ACTN  80 RflRPGRPLGVSLPRNH-FPLVPAP---RYLFLAGGIGITPLLPMLRAVAAAGLPAtLLYVGPSADSMPFADELRRSYG 154
                                     43378999999999988.8987664...5688999******************97515567888888999999999*** PP

                  CMKOEEHG_01358 160 dtyvatvdgthgtkgfvtdvidnygidfd.ilyscgplamlralegrykekkayisleerm..gcgigacfacvc 231
                                     d       g +g   +  d +   g+d d ++y cgp aml a ++ +  ++ +    + +  + g   +f +vc
  tr|A0A2S6PUY9|A0A2S6PUY9_9ACTN 155 DRVRIVETGEQGRPDL--DAL-AAGLDADtLVYCCGPAAMLAAADAAFPAERLHAERFQPVprSFGPDTAFEAVC 226
                                     *987777788887654..665.47999993469************999988877665544411334445566666 PP

>> tr|A0A0S6WTD6|A0A0S6WTD6_9SPHN  Phthalate 4,5-dioxygenase oxygenase subunit OS=Novosphingobium sp. MBES04 OX=1206458 
   #    score  bias  c-Evalue  i-Evalue hmmfrom  hmm to    alifrom  ali to    envfrom  env to     acc
 ---   ------ ----- --------- --------- ------- -------    ------- -------    ------- -------    ----
   1 !   29.4   0.0   1.3e-08   2.2e-07      33     204 ..      54     221 ..      33     248 .. 0.73

  Alignments for each domain:
  == domain 1  score: 29.4 bits;  conditional E-value: 1.3e-08
                  CMKOEEHG_01358  33 nepgqfvhikvaegiapllrrpisicnvdqekneftm..lyraegqg.tktl.atrkqgemvdvlgplghgfpveeaea 107
                                      epg  v +++     p l r  s+ n  +e+  + +   +  +++g ++ +    + ge+v++ +p  ++fp+ e +a
  tr|A0A0S6WTD6|A0A0S6WTD6_9SPHN  54 FEPGAHVDVQL----KPGLTRSYSLVNDPKERRYYEIavHHAIDSRGgSRHIhEVWRVGEIVEISAPK-NNFPMNE-DA 126
                                     47887666655....56688999****9999986654104555665514444256799********97.57***98.56 PP

                  CMKOEEHG_01358 108 gqtallvgggigvpplyelsqrlvakgvr.vihilgfqtkdvvfyeekfaelgdtyvatvdgthg.tkgfvtdvidnyg 184
                                     + t  l++ggigv p+  +  rl   g    +h ++  t +   y e++a + +  +   dg +g  k  +  + ++  
  tr|A0A0S6WTD6|A0A0S6WTD6_9SPHN 127 AHTV-LIAGGIGVTPMLPMIARLEDLGKSwELHYVA-ATPERAAYVERIAAFPNAKIV-FDGIEGgAKLDLAGLSESAP 202
                                     6775.67889*************9888652578776.5778889999***99998875.79987615555666666555 PP

                  CMKOEEHG_01358 185 idfdilyscgplamlraleg 204
                                      d   ly cgp  ml a+ +
  tr|A0A0S6WTD6|A0A0S6WTD6_9SPHN 203 GD-AHLYCCGPGGMLDAFVA 221
                                     55.569********998754 PP

>> tr|A0A094MB16|A0A094MB16_9PSEU  Phthalate 4,5-dioxygenase OS=Amycolatopsis sp. MJM2582 OX=1427749 GN=ED92_07645 PE=4 
   #    score  bias  c-Evalue  i-Evalue hmmfrom  hmm to    alifrom  ali to    envfrom  env to     acc
 ---   ------ ----- --------- --------- ------- -------    ------- -------    ------- -------    ----
   1 !   29.4   0.0   1.3e-08   2.2e-07      48     201 ..      91     239 ..      64     247 .. 0.84

  Alignments for each domain:
  == domain 1  score: 29.4 bits;  conditional E-value: 1.3e-08
                  CMKOEEHG_01358  48 apllrrpisicnvdqekneftmlyraegqgtktlatrkqgemvdvlgplghgfpveeaeagqtallvgggigvpplyel 126
                                      p l r  s+c    +++ + +  r  g+g+  +   k+g  +   gp  ++fp  e+ a    l+++ggig+ p+  +
  tr|A0A094MB16|A0A094MB16_9PSEU  91 LPGLVRQYSLCGDPDDRSAYRVGVRLLGEGSTAMHALKKGARITGRGPR-NAFPFVESPA---YLFIAGGIGITPILPM 165
                                     45577899****************************************7.69**999876...699************* PP

                  CMKOEEHG_01358 127 sqrlvakgv..rvihilgfqtkdvvfyeekfaelgdtyvatvdgthgtkgfvtdvidnygidfdilyscgplamlra 201
                                      ++  a g   r+++  g     + f ee ++e+ d      d  +g  +   ++++        +y cgp+ m+ +
  tr|A0A094MB16|A0A094MB16_9PSEU 166 VRQAAASGAdwRLVY-TGRDEASMPFLEE-LSEFEDRVWIRPDTDYGIPASGAELLEGAPKSA-PIYCCGPVPMIVS 239
                                     *******98334444.5767777777765.89****99999***************9877665.57******99865 PP

>> tr|A0A2X0TR97|A0A2X0TR97_9ACTN  Phthalate dioxygenase reductase OS=Actinomadura madurae OX=1993 GN=ophA1_2 PE=4 SV=1
   #    score  bias  c-Evalue  i-Evalue hmmfrom  hmm to    alifrom  ali to    envfrom  env to     acc
 ---   ------ ----- --------- --------- ------- -------    ------- -------    ------- -------    ----
   1 !   29.0   0.0   1.7e-08     3e-07      39     206 ..      41     205 ..       8     218 .. 0.76

  Alignments for each domain:
  == domain 1  score: 29.0 bits;  conditional E-value: 1.7e-08
                  CMKOEEHG_01358  39 vhikvaegiapllrrpisicnvdqe..kneftmlyraegqgtkt.latr.kqgemvdvlgplghgfpveeaeagqtall 113
                                      hi v  g    + r  s+c    +     + +l + +g+g    l  r  +g+ + v gp +h fp+   eag   ++
  tr|A0A2X0TR97|A0A2X0TR97_9ACTN  41 AHIDVVTGTG--IVRQYSLCGDPGDctSYRIAVLRQDDGRGGSAwLHERlHEGDRIAVSGPRNH-FPL---EAGTRYVF 113
                                     5666766654..3366888986555104556778888999766515555358*********999.998...58999999 PP

                  CMKOEEHG_01358 114 vgggigvpplyelsqrlvakgvrvihilgfqtkdvvfyeekfaelgdtyvatvdgthgtkgfvtdvidnygidfdilys 192
                                     ++ggig+ pl  + +r+ a g       g +t+  + y + +  +g + v      +     +   + + g +   +y 
  tr|A0A2X0TR97|A0A2X0TR97_9ACTN 114 LAGGIGITPLLTMIRRVAADGADWSLHYGGRTRASMAYADDLRAIGASRVRLHPFDECGLIDLDSALADAGPETS-VYC 191
                                     *********************9876667889**99***********99998765444333334556777888765.69* PP

                  CMKOEEHG_01358 193 cgplamlralegry 206
                                     cgp  ++ra e+  
  tr|A0A2X0TR97|A0A2X0TR97_9ACTN 192 CGPEPLIRAAESMC 205
                                     *********99765 PP

>> tr|A0A2C9BNX0|A0A2C9BNX0_9BURK  Phthalate 4,5-dioxygenase, reductase subunit OS=Burkholderia sp. D7 OX=1873884 GN=SAM
   #    score  bias  c-Evalue  i-Evalue hmmfrom  hmm to    alifrom  ali to    envfrom  env to     acc
 ---   ------ ----- --------- --------- ------- -------    ------- -------    ------- -------    ----
   1 !   29.2   0.0   1.4e-08   2.5e-07       7     201 ..      14     210 ..       9     225 .. 0.76

  Alignments for each domain:
  == domain 1  score: 29.2 bits;  conditional E-value: 1.4e-08
                  CMKOEEHG_01358   7 mivvnqkeiakniyelvlqgtlvqqmnepgqfvhikvaegiapllrrpisicnvdqekneftmlyrae..gqg.tktla 82 
                                     ++v  + eia  i+ + l+    +++       h+ v        +r  s+cn   e+  + +  + +  g+g + ++a
  tr|A0A2C9BNX0|A0A2C9BNX0_9BURK  14 LVVTEKTEIAAGIFRFELRDPQRRELLPFTPGAHVSVCTPS--GANRSYSLCNAPSERERYVIAVKRDssGRGgSVSMA 90 
                                     67777889999999999999988888654444566665433..35899*************998876512554255677 PP

                  CMKOEEHG_01358  83 trkq.gemvdvlgplghgfpveeaeagqtallvgggigvpplyelsqrlvakgvrvihil.gfqtkdvvfyeekfaelg 159
                                      + q g  ++v +p ++ f  e +  ++  ++v+ggig+ p+  + ++l a gv  + +    ++ ++  + +++a+ g
  tr|A0A2C9BNX0|A0A2C9BNX0_9BURK  91 DELQpGASIEVSAPRNE-F--ELSPVARNFIFVAGGIGITPILSMMRHLKATGVARLKLYyCTRSPELTAFRQELADSG 166
                                     76544999***999764.5..556778999************************88876514567789999******** PP

                  CMKOEEHG_01358 160 dtyvatvdgthgtkgfvtd..vidnygidfdilyscgplamlra 201
                                      +   t+    g +    d   +         +y cgp a++  
  tr|A0A2C9BNX0|A0A2C9BNX0_9BURK 167 WSSEVTIHHDFGDREKAFDfwPVFEKPAGGTHIYCCGPRALMDG 210
                                     **999*9999987665555113444456677899****998865 PP

>> tr|A0A0P1G8E3|A0A0P1G8E3_9RHOB  Phthalate dioxygenase reductase OS=Epibacterium multivorans OX=928856 GN=ophA1 PE=4 S
   #    score  bias  c-Evalue  i-Evalue hmmfrom  hmm to    alifrom  ali to    envfrom  env to     acc
 ---   ------ ----- --------- --------- ------- -------    ------- -------    ------- -------    ----
   1 !   28.1   0.0   3.2e-08   5.6e-07      54     202 ..      48     196 ..      20     241 .. 0.74

  Alignments for each domain:
  == domain 1  score: 28.1 bits;  conditional E-value: 3.2e-08
                  CMKOEEHG_01358  54 pisicnvdqekneftmlyrae..gq.gtktlatrkqgemvdvlgplghgfpveeaeagqtallvgggigvpplyelsqr 129
                                       si n   +   + +  + e  g+ g+  +   ++g +v + gp +h f ++  +      l++ggig  pl  ++++
  tr|A0A0P1G8E3|A0A0P1G8E3_9RHOB  48 QYSIWNWSLDGRTLNVAVKREdtGRgGSLAMHALEEGAVVQIGGPRNH-FKLQTGDR--YVTLIAGGIGATPLVAMARE 123
                                     455666555555555555544124413445667899*********999.88887664..566899************** PP

                  CMKOEEHG_01358 130 lvakgvrvihilgfqtkdvvfyeekfaelgdtyvatvdgthgtkgf..vtdvidnygidfdilyscgplamlral 202
                                     l+  g +   i   ++++    + kf  lg      +  +   +gf  + +v+    +d d+ y+cgp  ml+a+
  tr|A0A0P1G8E3|A0A0P1G8E3_9RHOB 124 LLNAGREFQVIYLVRSREHAAMDSKFRALGLNEWYRLHCS-DDEGFmdMAEVMQGLPVDSDV-YTCGPEPMLNAV 196
                                     *998866555555688999999****99985544444332.345552246899999999996.9********985 PP

>> tr|A0A0M7E922|A0A0M7E922_9BURK  Phthalate dioxygenase reductase OS=Achromobacter sp. OX=134375 GN=ophA1 PE=4 SV=1
   #    score  bias  c-Evalue  i-Evalue hmmfrom  hmm to    alifrom  ali to    envfrom  env to     acc
 ---   ------ ----- --------- --------- ------- -------    ------- -------    ------- -------    ----
   1 !   28.8   0.0   1.9e-08   3.3e-07      71     202 ..      78     209 ..      54     226 .. 0.85

  Alignments for each domain:
  == domain 1  score: 28.8 bits;  conditional E-value: 1.9e-08
                  CMKOEEHG_01358  71 yraegqgtktlatrkqgemvdvlgplghgfpveeaeagq.tallvgggigvpplyelsqrlvakgvr.vihilgfqtkd 147
                                      +a + g++ +     g+ + v gp  + fp+ e  ag    +l++ggig+ p+  ++  l + g    +h  g     
  tr|A0A0M7E922|A0A0M7E922_9BURK  78 EEASAGGSRHMHGLAVGDTLSVEGPK-NDFPLHEGPAGDePVVLIAGGIGITPVASMAAALKSAGRAfELHYSGRSRDQ 155
                                     556677888888888999*******7.68********9625789****************9998854269*99*99999 PP

                  CMKOEEHG_01358 148 vvfyeekfaelgdtyvatvdgthgtkgfvtdvidnygidfdilyscgplamlral 202
                                     + f  e  a  gd  v   d   + +  +  ++d        ly cgp  ++ a+
  tr|A0A0M7E922|A0A0M7E922_9BURK 156 LAFLPELQALAGDALVPHADDDASCRFDLKALLDAA-NPRQHLYVCGPKGLIDAV 209
                                     9*******************9998887777777765.567899*****9998875 PP

>> tr|A0A2X3DXE6|A0A2X3DXE6_KLUCR  Phthalate dioxygenase reductase OS=Kluyvera cryocrescens OX=580 GN=ophA1 PE=4 SV=1
   #    score  bias  c-Evalue  i-Evalue hmmfrom  hmm to    alifrom  ali to    envfrom  env to     acc
 ---   ------ ----- --------- --------- ------- -------    ------- -------    ------- -------    ----
   1 !   26.4   0.0   1.1e-07   1.9e-06      49     148 ..      43     142 ..       9     204 .. 0.74
   2 ?    1.2   0.1         5        88     181     240 ..     219     278 ..     210     290 .. 0.78

  Alignments for each domain:
  == domain 1  score: 26.4 bits;  conditional E-value: 1.1e-07
                  CMKOEEHG_01358  49 pllrrpisicnvdqekneftm..lyraegqgtk.tlatrkqgemvdvlgplghgfpveeaeagqtallvgggigvpply 124
                                       l rp s+c+  qe++ + +  l  +++qg    +   ++g+ + v  p  + f ++e   ++ +ll+gggig+ p+ 
  tr|A0A2X3DXE6|A0A2X3DXE6_KLUCR  43 DDLLRPYSLCSSPQERHFYQLgvLKDSQSQGGSlAVHALREGDAIAVSEPR-NLFALDEK--ARHSLLIGGGIGITPML 118
                                     45779***********9765422777788875415567799******9997.56888864..5779************* PP

                  CMKOEEHG_01358 125 elsqrlvakgvrv.ihilgfqtkdv 148
                                      ++ +l+a g    +h    +t+d 
  tr|A0A2X3DXE6|A0A2X3DXE6_KLUCR 119 AMAAELLAAGRTFsLHYC-AKTRDQ 142
                                     *****9999965415544.355554 PP

  == domain 2  score: 1.2 bits;  conditional E-value: 5
                  CMKOEEHG_01358 181 dnygidfdilyscgplamlralegrykekkayisleermgcgigacfacvchlqedpsgh 240
                                     +  g  f+++ + + + +  a      e  a   l+  ++c  g c +c+  + e    h
  tr|A0A2X3DXE6|A0A2X3DXE6_KLUCR 219 ETGGQPFEVVAATSGITVQVAANQTIVEALALAGLKVCVSCKQGICGSCLTDVLEGEPDH 278
                                     55677788888777777777778888899999999999***********99887765555 PP

>> tr|A0A2P2FRK0|A0A2P2FRK0_9PSEU  Phthalate 4,5-dioxygenase OS=Amycolatopsis lurida NRRL 2430 OX=1460371 GN=BB31_20805 
   #    score  bias  c-Evalue  i-Evalue hmmfrom  hmm to    alifrom  ali to    envfrom  env to     acc
 ---   ------ ----- --------- --------- ------- -------    ------- -------    ------- -------    ----
   1 !   29.1   0.0   1.6e-08   2.8e-07      11     214 ..       8     204 ..       1     212 [. 0.76

  Alignments for each domain:
  == domain 1  score: 29.1 bits;  conditional E-value: 1.6e-08
                  CMKOEEHG_01358  11 nqkeiakniyelvlqgtlvqq.mnepgqfvhikvaegiapllrrpisicnvdqekneftmlyrae..gq.gtktl.atr 84 
                                       + ia+    lvl+g        epg   h+ va  +   l r  s+c    ++  + +  r +  ++ g++ +    
  tr|A0A2P2FRK0|A0A2P2FRK0_9PSEU   8 RVEPIAEGTVSLVLRGAEGSLaPWEPGA--HVDVA--LPNWLTRQYSLCGDPADRGGYRVAVRYDrlSRgGSEYVhLFL 82 
                                     4566888899999988765431458886..55555..56678999****998898888776554322331444331457 PP

                  CMKOEEHG_01358  85 kqgemvdvlgplghgfpveeaeagqtallvgggigvpplyelsqrlvakgvrvihilgfqtkdvvfyeekfaelgdtyv 163
                                     + g  +dv  p  ++fp+  a      l+++ggig+ pl  +         r++++ g     + f  e  a  gd   
  tr|A0A2P2FRK0|A0A2P2FRK0_9PSEU  83 RAGRTLDVSLPR-NNFPLLPAP---DHLFIAGGIGITPLMPMLA-AAGPTARLVYV-GRSEATMPFAAELKAAYGDRVR 155
                                     89******9997.57**98764...5799*********987643.33445677775.88888999****99******99 PP

                  CMKOEEHG_01358 164 atvdgthgtkgfvtdvidnygidfdilyscgplamlralegrykekkayis 214
                                         + hg   f   +    g d  ++y cgp +ml a e+ +  k+ +i 
  tr|A0A2P2FRK0|A0A2P2FRK0_9PSEU 156 LHATAEHGRPDFAA-LAAGLGPDA-LVYCCGPASMLDAAEAVFPAKRLHIE 204
                                     9999********86.556778774.78****************99998875 PP

>> tr|A0A0D8I6M3|A0A0D8I6M3_9NOCA  Phthalate dioxygenase reductase OS=Rhodococcus sp. AD45 OX=103808 GN=ophA1_2 PE=4 SV=
   #    score  bias  c-Evalue  i-Evalue hmmfrom  hmm to    alifrom  ali to    envfrom  env to     acc
 ---   ------ ----- --------- --------- ------- -------    ------- -------    ------- -------    ----
   1 !   29.2   0.0   1.5e-08   2.6e-07      50     220 ..     114     282 ..      70     292 .. 0.78

  Alignments for each domain:
  == domain 1  score: 29.2 bits;  conditional E-value: 1.5e-08
                  CMKOEEHG_01358  50 llrrpisicnvdqekneftmlyra..e.gqgtktlatrkqgemvdvlgplghgfpveeaeagqtallvgggigvpplye 125
                                      lrr  s+c    ++  +t+  r   + g g+  +   + ge v v gp  +gfp    e   +al+++ggig+ p+  
  tr|A0A0D8I6M3|A0A0D8I6M3_9NOCA 114 GLRRQYSLCGDPADRWGYTVAVRRipDgGGGSVEMHALQPGEHVTVRGPR-NGFPFVG-E--GSALFIAGGIGITPIIA 188
                                     389*******999******998853332566778889999*********6.7***742.2..3699************9 PP

                  CMKOEEHG_01358 126 lsqrlvakgvrvihilgfqtkd.vvfyeekfaelgdtyvatvdgthgtkgfvtdvidnygidfdilyscgplamlrale 203
                                     + +     g+    + + ++++ + f ee      +      d   g     td+++    +   +y cgp  ml a+ 
  tr|A0A0D8I6M3|A0A0D8I6M3_9NOCA 189 MVRAARELGMDWHFVYSGRSREsMPFLEEIATWEPERVFVRPDDEFGLP-TATDLLEKA-PEGGAVYCCGPTLMLDAVR 265
                                     9998888898877777666666155666554444555556678888875.68****975.688999************* PP

                  CMKOEEHG_01358 204 grykekkayisleermg 220
                                       ++e  +     er+g
  tr|A0A0D8I6M3|A0A0D8I6M3_9NOCA 266 TSFREASSTALHFERFG 282
                                     ***99887766667766 PP

>> tr|D5WF29|D5WF29_BURSC  Phthalate 4,5-dioxygenase OS=Burkholderia sp. (strain CCGE1002) OX=640511 GN=BC1002_3292 PE=4
   #    score  bias  c-Evalue  i-Evalue hmmfrom  hmm to    alifrom  ali to    envfrom  env to     acc
 ---   ------ ----- --------- --------- ------- -------    ------- -------    ------- -------    ----
   1 !   26.4   0.0     1e-07   1.8e-06      21     198 ..      24     200 ..       3     212 .. 0.65
   2 ?    0.5   0.0       8.5   1.5e+02     115     138 ..     244     267 ..     229     274 .. 0.85

  Alignments for each domain:
  == domain 1  score: 26.4 bits;  conditional E-value: 1e-07
          CMKOEEHG_01358  21 elvlqgtlvqqmnepgqfvhikvaegiapllrrpisicnvdqekneftm.lyrae.gq.gtktla.trkqgemvdvlgplghgfpve 103
                             el  ++       + g  v + +  g+     r  s+cn  +e + + + + r e g+ g+k +    ++g+ + + +p +h    +
  tr|D5WF29|D5WF29_BURSC  24 ELASENGQALPAFDAGSHVDVHLPNGL----VRQYSLCNDPRETHRYLIaVLRDEaGRgGSKAVHdLLREGDRLQISAPRNHFALAD 106
                             444444444444566777777777664....4789********999875234444255256766425799**********9955444 PP

          CMKOEEHG_01358 104 eaeagqtallvgggigvpplyelsqrlvakgvrvihilgfqtkdvvfyeekfaelgdtyvatvdgthgtkgfvtdvidny..gidfd 188
                             +a      ll++ggigv p+  +++rl a g         ++k    + e++a+ g      +     + g   d+      +    
  tr|D5WF29|D5WF29_BURSC 107 DA---AHHLLLAGGIGVTPILCMAERLAATGASFDMHYCTRSKQRTAFVERLAQAGFANSVQLHHDDHSGGSTFDIEQTLsdAPAGT 190
                             43...34688899******************99755556678888888899999997655544333333344444433320023345 PP

          CMKOEEHG_01358 189 ilyscgplam 198
                              ly cgp  +
  tr|D5WF29|D5WF29_BURSC 191 HLYVCGPRGF 200
                             6888888765 PP

  == domain 2  score: 0.5 bits;  conditional E-value: 8.5
          CMKOEEHG_01358 115 gggigvpplyelsqrlvakgvrvi 138
                             g+ i vpp   + q l a gv+vi
  tr|D5WF29|D5WF29_BURSC 244 GATIDVPPECTVVQALAAHGVEVI 267
                             67799****************998 PP

>> tr|A0A0M7G9N4|A0A0M7G9N4_9BURK  Phthalate dioxygenase reductase OS=Achromobacter sp. OX=134375 GN=ophA1_1 PE=4 SV=1
   #    score  bias  c-Evalue  i-Evalue hmmfrom  hmm to    alifrom  ali to    envfrom  env to     acc
 ---   ------ ----- --------- --------- ------- -------    ------- -------    ------- -------    ----
   1 !   28.3   0.0   2.8e-08   4.9e-07      76     202 ..      83     209 ..      45     226 .. 0.85

  Alignments for each domain:
  == domain 1  score: 28.3 bits;  conditional E-value: 2.8e-08
                  CMKOEEHG_01358  76 qgtktlatrkqgemvdvlgplghgfpveeaeagq.tallvgggigvpplyelsqrlvakgvr.vihilgfqtkdvvfye 152
                                      g++ +     g+ + v gp  + fp+ e  ag    +l++ggig+ p+  ++  l + g    +h  g     + f  
  tr|A0A0M7G9N4|A0A0M7G9N4_9BURK  83 GGSRHMHGLAVGDTLSVEGPK-NDFPLHEGPAGDePVVLIAGGIGITPVASMAAALKSAGRAfELHYSGRSRDQLAFLP 160
                                     46666666778999999***7.68********9625789****************9998854269*99*999999**** PP

                  CMKOEEHG_01358 153 ekfaelgdtyvatvdgthgtkgfvtdvidnygidfdilyscgplamlral 202
                                     e  a  gd  v   d   + +  +  ++d  +     ly cgp  ++ a+
  tr|A0A0M7G9N4|A0A0M7G9N4_9BURK 161 ELQALAGDALVPHADDDASCRFDLKALLDA-ASPRQHLYVCGPKGLIDAV 209
                                     ***************998888777777776.5678899*****9998875 PP

>> tr|D5WGK6|D5WGK6_BURSC  Phthalate 4,5-dioxygenase OS=Burkholderia sp. (strain CCGE1002) OX=640511 GN=BC1002_3597 PE=4
   #    score  bias  c-Evalue  i-Evalue hmmfrom  hmm to    alifrom  ali to    envfrom  env to     acc
 ---   ------ ----- --------- --------- ------- -------    ------- -------    ------- -------    ----
   1 !   27.3   0.0   5.7e-08   9.9e-07      49     202 ..      52     203 ..      35     209 .. 0.73

  Alignments for each domain:
  == domain 1  score: 27.3 bits;  conditional E-value: 5.7e-08
          CMKOEEHG_01358  49 pllrrpisicnvdqekneft..mlyraegqg.tktl.atrkqgemvdvlgplghgfpveeaeagqtallvgggigvpplyelsqrlv 131
                             p+  r  s+cn   e++ +   +l  a ++g ++ +     +g+ + +  p +h fp+   +a    ll++ggigv p+  ++++l 
  tr|D5WGK6|D5WGK6_BURSC  52 PV--RQYSLCNAPHERHRYQiaVLRDANSRGgSQRMhDAVNEGDAIHIGVPRNH-FPLARHDA--KPLLLAGGIGVTPILCMAEQLA 133
                             43..6789****999998751156666666513334156689****99888887.9*988877..568999**************** PP

          CMKOEEHG_01358 132 akgvrv.ihilgfqtkdvvfyeekfa.elgdtyvatvdgthgtkgfvtdvidnygidfdilyscgplamlral 202
                             akg    +h  +       f e   a   +d      d  hg   +  + +   g d   ly cgp  +++a+
  tr|D5WGK6|D5WGK6_BURSC 134 AKGAAFdMHYCARSKSRAAFVERIAAsSWADNVQYHFDDEHGMLDL--NALLTGGADRH-LYVCGPQGFMNAV 203
                             ***986367776655556666654442467888899999**98764..55666788865.899***9988775 PP

>> tr|A0A1B1JX64|A0A1B1JX64_RHOOP  Phenol hydrolase OS=Rhodococcus opacus OX=37919 GN=R1CP_00900 PE=4 SV=1
   #    score  bias  c-Evalue  i-Evalue hmmfrom  hmm to    alifrom  ali to    envfrom  env to     acc
 ---   ------ ----- --------- --------- ------- -------    ------- -------    ------- -------    ----
   1 !   28.5   0.0   2.4e-08   4.3e-07      27     208 ..     121     317 ..     108     329 .. 0.73

  Alignments for each domain:
  == domain 1  score: 28.5 bits;  conditional E-value: 2.4e-08
                  CMKOEEHG_01358  27 tlvqqmnepgqfvhikvaegiapl..lrrpisicnvdqekn..eftmlyraegqgtkt..latrkqgemvdvlgplghg 99 
                                      lv +++ep +f   + ae i p   + r  s++n   e+   ef +   a g +t+   + +    + +d+ gplg+ 
  tr|A0A1B1JX64|A0A1B1JX64_RHOOP 121 RLVVELDEPMEFDAGQYAELIVPDsgVARQYSMANPPSEQRllEFHVRNTAGGLATEGwiFDSLAVDDRIDLRGPLGQ- 198
                                     4788999999999999999999953378999***98766653388888889999988621345667899********8. PP

                  CMKOEEHG_01358 100 fpveeaeagqtallvgggigvpplyelsqrlvakg.vrvihilgfqtkdvvfye.ekfa..elgdt...y..vatvdgt 169
                                     f v ea   + a+l+ggg g+ pl  + ++ +    +  ih+     ++  +y+ e f   e  d+   y  v + ++ 
  tr|A0A1B1JX64|A0A1B1JX64_RHOOP 199 FGVVEAR-EEPAILIGGGTGLAPLKSIVRHALDHDlLPAIHLYHGGRREADLYDvECFRamEATDSrfhYhpVLSEENW 276
                                     6666665.3789**************98877765516799998777777666662555411445544433446677899 PP

                  CMKOEEHG_01358 170 hgtkgfvtdvi..dnygidfdilyscgplamlralegryke 208
                                      g  g+vtd +  d  +      y cgp am+ a     k 
  tr|A0A1B1JX64|A0A1B1JX64_RHOOP 277 DGATGMVTDAVlgDFASCRGHSAYLCGPPAMVAAAVKALKR 317
                                     9********76334445667899********9886655554 PP

>> tr|R1GFM5|R1GFM5_9PSEU  Phthalate 4,5-dioxygenase reductase subunit OS=Amycolatopsis vancoresmycina DSM 44592 OX=1292
   #    score  bias  c-Evalue  i-Evalue hmmfrom  hmm to    alifrom  ali to    envfrom  env to     acc
 ---   ------ ----- --------- --------- ------- -------    ------- -------    ------- -------    ----
   1 !   28.6   0.0   2.3e-08     4e-07       8     204 ..       6     194 ..       2     204 .. 0.75

  Alignments for each domain:
  == domain 1  score: 28.6 bits;  conditional E-value: 2.3e-08
          CMKOEEHG_01358   8 ivvnqkeiakniyelvlqgtlvqqm..nepgqfvhikvaegiapllrrpisicn..vdqekneftmlyraegqgtktlatrk..qge 88 
                             +v  ++eia  +  l l++     +   epg   hi +   + p + r  s+c    d    +  +l++  g+g       k   g+
  tr|R1GFM5|R1GFM5_9PSEU   6 LVDRKEEIADGVARLTLRAPGGGSLppWEPGA--HIDL---VLPGFVRQYSLCGdpADTSAYQVAVLHEPGGRGGSAYVHDKlsAGD 87 
                             45556678888888877654444331146775..5443...5677788999**833466666778999999*99988776553379* PP

          CMKOEEHG_01358  89 mvdvlgplghgfpveeaeagqtallvgggigvpplyelsqrlvakgvrvihilgfqtkdvvfyeekfaelgdtyvatvdgthgtkgf 175
                              v+v +p +h fp+   +ag+  l+++ggig+ p+  +  r    g     + g +t+  + + +++a  gd  v      hg   +
  tr|R1GFM5|R1GFM5_9PSEU  88 RVEVSAPRNH-FPLV--DAGR-YLFIAGGIGITPILPMLARA---GGDWQLVYGGRTRSSMAFADELARHGDRVVFRPQDEHGLLDL 167
                             *******999.9986..5676.588999******99887664...3344457899****999999******************9986 PP

          CMKOEEHG_01358 176 vtdvidnygidfdilyscgplamlraleg 204
                                ++ + g     +y cgp  +l a+e+
  tr|R1GFM5|R1GFM5_9PSEU 168 P-ALLASAGPG-TAVYCCGPQPLLAAVEA 194
                             5.577788865.578*********99996 PP

>> tr|A0A239S8D2|A0A239S8D2_9BURK  Phthalate dioxygenase reductase OS=Pandoraea sputorum OX=93222 GN=ophA1_1 PE=4 SV=1
   #    score  bias  c-Evalue  i-Evalue hmmfrom  hmm to    alifrom  ali to    envfrom  env to     acc
 ---   ------ ----- --------- --------- ------- -------    ------- -------    ------- -------    ----
   1 !   26.1   0.0   1.3e-07   2.3e-06       9     202 ..       5     196 ..       1     205 [. 0.69
   2 ?    0.8   0.0         7   1.2e+02     212     239 ..     256     283 ..     227     293 .. 0.73

  Alignments for each domain:
  == domain 1  score: 26.1 bits;  conditional E-value: 1.3e-07
                  CMKOEEHG_01358   9 vvnqkeiakniye..lv.lqgtlvqqmnepgqfvhikvaegiapllrrpisicnvdqekneftm..lyraegq.gtktl 81 
                                     + n++++a +i e  lv + g+ +  +   g  + + va+g+     r  s+cn   e + + +  l   +++ g+  +
  tr|A0A239S8D2|A0A239S8D2_9BURK   5 LANKRDVATDICEfeLVsVDGSALPAF-TAGAHIDVHVADGL----IRQYSLCNAPGETHRYCVgvLRDPQSRgGSVGM 78 
                                     568889999886511442345555444.56888888888885....4789**********9986214444554245567 PP

                  CMKOEEHG_01358  82 atrkqgemvdvlgplghgfpveeaeagqtallvgggigvpplyelsqrlvakgvrv.ihilgfqtkdvvfyeekfaelg 159
                                          g  +++ +p +h fp+  a+ ++ ++l++ggigv p+  +++ l a g    +h    +      + ++fa  g
  tr|A0A239S8D2|A0A239S8D2_9BURK  79 HALTVGTDIEISAPRNH-FPL--ADGAKHSILLAGGIGVTPILCMAEALAASGASFeVHYCTREPARTA-FRDRFASAG 153
                                     78889*********999.998..56678899999*******************9743787776666655.567898887 PP

                  CMKOEEHG_01358 160 dtyvat.vdgthgtkgfvtdvidnygidfdilyscgplamlral 202
                                                +g ++ +  ++         ly cgp  ++ a+
  tr|A0A239S8D2|A0A239S8D2_9BURK 154 IADKTQfYFDNEGARADLDAIL-AQPSGGKHLYVCGPAGFIDAV 196
                                     5433221334566666654444.444556778888888877765 PP

  == domain 2  score: 0.8 bits;  conditional E-value: 7
                  CMKOEEHG_01358 212 yisleermgcgigacfacvchlqedpsg 239
                                        +e +m+c  g c  c+ ++ +    
  tr|A0A239S8D2|A0A239S8D2_9BURK 256 AQGVEVQMSCEQGVCGTCLTRVVDGTPD 283
                                     456889999******9999887766555 PP

>> tr|Q39LC3|Q39LC3_BURL3  Ferredoxin OS=Burkholderia lata (strain ATCC 17760 / DSM 23089 / LMG 22485 / NCIMB 9086 / R18
   #    score  bias  c-Evalue  i-Evalue hmmfrom  hmm to    alifrom  ali to    envfrom  env to     acc
 ---   ------ ----- --------- --------- ------- -------    ------- -------    ------- -------    ----
   1 !   28.3   0.0   2.7e-08   4.7e-07      73     205 ..      81     214 ..       9     230 .. 0.67

  Alignments for each domain:
  == domain 1  score: 28.3 bits;  conditional E-value: 2.7e-08
          CMKOEEHG_01358  73 aegqgtktlatr.kqgemvdvlgplghgfpveeaeagqtallvgggigvpplyelsqrlvakgvr.vihilgfqtkdvvfyeekfae 157
                             a   g++ l  +   ge v + gp +h fp+     + ++ll++ggig+ p+  ++ rl ++g    +h  + + +d  f +     
  tr|Q39LC3|Q39LC3_BURL3  81 ASRGGSRFLHEQvSVGERVRISGPYNH-FPMTA--GATSSLLIAGGIGITPILSMAARLFSEGQPfALHYCARREQDAAFVDL--LR 162
                             444556666554256**********99.99853..3346799*********************75379************974..44 PP

          CMKOEEHG_01358 158 lgdtyvatv....dgthgtkgfvtdvidnygidfdilyscgplamlralegr 205
                              g  + a v    dg    kg+    + +   +   ly cgp  +++a+e+ 
  tr|Q39LC3|Q39LC3_BURL3 163 RGVPFAAHVhlhfDGGDPGKGLDVRSLLSDVTEGRHLYCCGPGGLMNAVEAA 214
                             5555555442223777777887554444555677889**********99975 PP

>> tr|A0A229SH12|A0A229SH12_9PSEU  Phthalate 4,5-dioxygenase OS=Amycolatopsis thailandensis OX=589330 GN=CFP71_04010 PE=
   #    score  bias  c-Evalue  i-Evalue hmmfrom  hmm to    alifrom  ali to    envfrom  env to     acc
 ---   ------ ----- --------- --------- ------- -------    ------- -------    ------- -------    ----
   1 !   28.5   0.0   2.4e-08   4.2e-07      48     200 ..      92     239 ..      52     246 .. 0.83

  Alignments for each domain:
  == domain 1  score: 28.5 bits;  conditional E-value: 2.4e-08
                  CMKOEEHG_01358  48 apllrrpisicnvdqekneftmlyraegqgtktlatrkqgemvdvlgplghgfpveeaeagqtallvgggigvpplyel 126
                                      p l r  s+c    ++  + +  r  g+g+  +   k+g  +   gp  ++fp     a+q  l+v+ggig+ p+  +
  tr|A0A229SH12|A0A229SH12_9PSEU  92 RPGLVRQYSLCGDPDDRAAYRVGVRLLGEGSTAVHALKKGARITARGPR-NAFPFV---ASQAYLFVAGGIGITPILPM 166
                                     57788999*****9**********************************7.68*985...77889*************** PP

                  CMKOEEHG_01358 127 sqrlvakgv..rvihilgfqtkdvvfyeekfaelgdtyvatvdgthgtkgfvtdvidnygidfdilyscgplamlr 200
                                      ++  a g   r+++  g     + f +e ++  gd      d  +g  +   ++++        +y cgp+ m+ 
  tr|A0A229SH12|A0A229SH12_9PSEU 167 VRQAAAAGAdwRLVY-TGRDEASMPFLDE-LSGYGDRVWIRPDTDYGIPASGAELLEGAEKSA-PIYCCGPVPMIV 239
                                     999999998334544.5777777777766.6789**999999**************9876554.579****99975 PP

>> tr|A0A0M7FNA0|A0A0M7FNA0_9BURK  Phthalate dioxygenase reductase OS=Achromobacter sp. OX=134375 GN=ophA1_1 PE=4 SV=1
   #    score  bias  c-Evalue  i-Evalue hmmfrom  hmm to    alifrom  ali to    envfrom  env to     acc
 ---   ------ ----- --------- --------- ------- -------    ------- -------    ------- -------    ----
   1 !   28.3   0.0   2.8e-08   4.9e-07      34     207 ..      33     205 ..       8     251 .. 0.70

  Alignments for each domain:
  == domain 1  score: 28.3 bits;  conditional E-value: 2.8e-08
                  CMKOEEHG_01358  34 epgqfvhikvaegiapllrrpisicnvdqeknef..tmlyraegqg.tktlatr.kqgemvdvlgplghgfpveeaeag 108
                                     e g  + i+   g+    +r  s+cnv    + +   +l+  +++g ++ +  + + g++++v g   + fp+ e +ag
  tr|A0A0M7FNA0|A0A0M7FNA0_9BURK  33 EAGAHLDIRTPGGV----NRRYSLCNVPGSTDRYciAVLHVPDSRGgSRAMHEQvRPGDLLEVAGV-HNYFPLRE-DAG 105
                                     55555555555554....57789****988877622568888877614555443267999999985.45699987.799 PP

                  CMKOEEHG_01358 109 qtallvgggigvpplyelsqrlvakgvr.vihilgfqtkdvvfyeekfaelgdtyvatv....dgthgtkgfvtdvidn 182
                                      + ll++ggig+ pl  +++rl a g    +h      +   f    +a  gd +   v    dg +   g+    +  
  tr|A0A0M7FNA0|A0A0M7FNA0_9BURK 106 HS-LLLAGGIGITPLLAMAERLHALGRPyTLHYCTQSPERTAFAGY-LA--GDKWRGRVflhhDGGNPANGLDLGQLLA 180
                                     86.566789***************9965256766554444555333.22..4444333322228888888887666555 PP

                  CMKOEEHG_01358 183 ygidfdilyscgplamlralegryk 207
                                        d   ly cgp  ++ra+++   
  tr|A0A0M7FNA0|A0A0M7FNA0_9BURK 181 QWPDDGQLYFCGPPGFMRAVQAASA 205
                                     6667788999****99999987655 PP

>> tr|A0A315DJ33|A0A315DJ33_9BURK  Phthalate 4,5-dioxygenase OS=Limnohabitans sp. 2KL-1 OX=1100699 GN=B9Z47_16675 PE=4 S
   #    score  bias  c-Evalue  i-Evalue hmmfrom  hmm to    alifrom  ali to    envfrom  env to     acc
 ---   ------ ----- --------- --------- ------- -------    ------- -------    ------- -------    ----
   1 !   27.9   0.0   3.6e-08   6.3e-07       9     198 ..      12     203 ..       7     218 .. 0.71

  Alignments for each domain:
  == domain 1  score: 27.9 bits;  conditional E-value: 3.6e-08
                  CMKOEEHG_01358   9 vvnqkeiakniyelvlqgtlvqqm..nepgqfvhikvaegiapllrrpisicnvdqekneftmlyr..aegqgtk.tla 82 
                                     +++++ iak+ + l lq      +   e g  + +kv  gi     r  s+c     +  + +  +  a g+g   +l 
  tr|A0A315DJ33|A0A315DJ33_9BURK  12 IMSKRVIAKDTHGLALQRPDGADLpaFEAGAHLTVKVPSGIT----RQYSLCGDPDNRGTYEIAIKreANGRGGSvSLV 86 
                                     677888999999999997654443116899999999999985....889***988887766665541166766431444 PP

                  CMKOEEHG_01358  83 .trkqgemvdvlgplghgfpveeaeagqtallvgggigvpplyelsqrlvakgvrvihilgfqtkd...vvfyeekfae 157
                                        + g++++v +p+ ++f ++e   +++ llv+ggig+ p+  +  rl  +g+r + ++ + t+d     f +e  +e
  tr|A0A315DJ33|A0A315DJ33_9BURK  87 dDTEVGQFIEVGAPV-NAFGLDEK--AKSFLLVAGGIGITPMRAMMWRLHNEGLRPFKLV-YLTRDaqsTAFLDEMKSE 161
                                     15678*****99998.57988864..6789*************************98765.445551116788887777 PP

                  CMKOEEHG_01358 158 lgdtyvatvdgthgtkgfvtdvidnyg..idfdilyscgplam 198
                                           a v   hg  g   d+   +        +y cgp  +
  tr|A0A315DJ33|A0A315DJ33_9BURK 162 PW-AGNARVHHDHGDAGQAFDLWKLFEkpAPGCHVYCCGPKRL 203
                                     54.3456778888888887776554431133445677777665 PP

>> tr|A0A0M7IUX9|A0A0M7IUX9_ALCXX  Phthalate dioxygenase reductase OS=Alcaligenes xylosoxydans xylosoxydans OX=85698 GN=
   #    score  bias  c-Evalue  i-Evalue hmmfrom  hmm to    alifrom  ali to    envfrom  env to     acc
 ---   ------ ----- --------- --------- ------- -------    ------- -------    ------- -------    ----
   1 !   27.6   0.0   4.5e-08   7.9e-07      71     202 ..      78     209 ..      60     226 .. 0.84

  Alignments for each domain:
  == domain 1  score: 27.6 bits;  conditional E-value: 4.5e-08
                  CMKOEEHG_01358  71 yraegqgtktlatrkqgemvdvlgplghgfpveeaeagq.tallvgggigvpplyelsqrlv.akgvrvihilgfqtkd 147
                                      +a + g++ +     g+ + v gp  + fp+ e  ag    +l++ggig+ p+  ++  l  a     +h  g     
  tr|A0A0M7IUX9|A0A0M7IUX9_ALCXX  78 EEASAGGSRHMHGLAVGDTLSVEGPK-NDFPLHEGPAGDePVVLIAGGIGITPVASMAAALKsANRAFELHYSGRSRDQ 155
                                     5566778888888889999******7.68********9625789*************9998624556679****99999 PP

                  CMKOEEHG_01358 148 vvfyeekfaelgdtyvatvdgthgtkgfvtdvidnygidfdilyscgplamlral 202
                                     + f  e  a  gd  v   d   + +  +  ++d  +     ly cgp  ++ a+
  tr|A0A0M7IUX9|A0A0M7IUX9_ALCXX 156 LAFLPELQALAGDALVLHADDDASCRFDLKALLDA-ASPRQHLYVCGPKGLIDAV 209
                                     9*******************998888777777776.5678899*****9998875 PP

>> tr|A0A0D6G5G7|A0A0D6G5G7_ALCXX  Phthalate dioxygenase reductase OS=Alcaligenes xylosoxydans xylosoxydans OX=85698 GN=
   #    score  bias  c-Evalue  i-Evalue hmmfrom  hmm to    alifrom  ali to    envfrom  env to     acc
 ---   ------ ----- --------- --------- ------- -------    ------- -------    ------- -------    ----
   1 !   27.6   0.0   4.7e-08   8.2e-07      71     202 ..      78     209 ..      60     226 .. 0.84

  Alignments for each domain:
  == domain 1  score: 27.6 bits;  conditional E-value: 4.7e-08
                  CMKOEEHG_01358  71 yraegqgtktlatrkqgemvdvlgplghgfpveeaeagq.tallvgggigvpplyelsqrlv.akgvrvihilgfqtkd 147
                                      +a + g++ +     g+ + v gp  + fp+ e  ag    +l++ggig+ p+  ++  l  a     +h  g     
  tr|A0A0D6G5G7|A0A0D6G5G7_ALCXX  78 EEASAGGSRHMHGLAVGDTLSVEGPK-NDFPLHEGPAGDePVVLIAGGIGITPVASMAAALKsANRAFELHYSGRSRDQ 155
                                     5566778888888889999******7.68********9625789*************9998624556679****99999 PP

                  CMKOEEHG_01358 148 vvfyeekfaelgdtyvatvdgthgtkgfvtdvidnygidfdilyscgplamlral 202
                                     + f  e  a  gd  v   d   + +  +  ++d  +     ly cgp  ++ a+
  tr|A0A0D6G5G7|A0A0D6G5G7_ALCXX 156 LAFLPELQALAGDALVLHADDDPSCRFDLKALLDA-ASPRQHLYVCGPKGLIDAV 209
                                     9*******************999998777777776.5677899*****9998875 PP

>> tr|A0A076MRJ0|A0A076MRJ0_AMYME  Phthalate 4,5-dioxygenase reductase subunit OS=Amycolatopsis methanolica 239 OX=10689
   #    score  bias  c-Evalue  i-Evalue hmmfrom  hmm to    alifrom  ali to    envfrom  env to     acc
 ---   ------ ----- --------- --------- ------- -------    ------- -------    ------- -------    ----
   1 !   27.8   0.0     4e-08     7e-07      15     204 ..      20     205 ..       9     219 .. 0.74

  Alignments for each domain:
  == domain 1  score: 27.8 bits;  conditional E-value: 4e-08
                  CMKOEEHG_01358  15 iakniyelvlq..gtlvqqmnepgqfvhikvaegiapllrrpisicnvdqekn..eftmlyraegqgtktlatr..kqg 87 
                                     +a+ +  l l   g        pg  + ++  eg+     r  s+c    +    +  +l + +++g   +a +   +g
  tr|A0A076MRJ0|A0A076MRJ0_AMYME  20 LAEGVVRLHLTdpGGAALPSWTPGSHIDLQFGEGLV----RQYSLCGDPDDTGtwQVAILREPDSRGGSAFAHEhlTEG 94 
                                     566665555432244455556799999999999964....778999876666512556777888999999987622689 PP

                  CMKOEEHG_01358  88 emvdvlgplghgfpveeaeagqtallvgggigvpplyelsqrlvakgvrvihilgfqtkdvvfyeekfaelgdtyvatv 166
                                      ++ v gp +h f  e a a    l++gggig+ pl  + ++    g +   + g +t+  + + +++a lgd      
  tr|A0A076MRJ0|A0A076MRJ0_AMYME  95 TQIGVRGPRNH-F--ELAPA-ANYLFIGGGIGITPLVPMIREAERAGANWRLLYGGRTRGSMAFRDELAALGDRVSIRP 169
                                     99*******99.4..44554.46799****************9999**999999*******************976665 PP

                  CMKOEEHG_01358 167 dgthgtkgfvtdvidnygidfdilyscgplamlraleg 204
                                         g   +    +     d   +y cgp  +l+a+e 
  tr|A0A076MRJ0|A0A076MRJ0_AMYME 170 QDETGLLDLAAF-LGEPRPD-TAVYCCGPEPLLQAVEQ 205
                                     555566555443.3333444.5689********99985 PP

>> tr|A0A1Z1W3J7|A0A1Z1W3J7_9ACTN  Phthalate 4,5-dioxygenase OS=Streptomyces alboflavus OX=67267 GN=SMD44_00390 PE=4 SV=
   #    score  bias  c-Evalue  i-Evalue hmmfrom  hmm to    alifrom  ali to    envfrom  env to     acc
 ---   ------ ----- --------- --------- ------- -------    ------- -------    ------- -------    ----
   1 !   27.6   0.0   4.6e-08     8e-07       2     210 ..       1     205 [.       1     215 [. 0.74

  Alignments for each domain:
  == domain 1  score: 27.6 bits;  conditional E-value: 4.6e-08
                  CMKOEEHG_01358   2 mqkqnmivvnqkeiakniyelvlqgtl.vqqmnepgqfvhikvaegiapllrrpisicn..vdqekneftmlyraegqg 77 
                                     mq q+ ++    ++a+++  lvl++        epg  + + +       l r  s+c    dqe     + +   ++g
  tr|A0A1Z1W3J7|A0A1Z1W3J7_9ACTN   1 MQAQHTVIDRVDQVAEDVVSLVLRAATgPLAPWEPGAHIDLTL----PNWLTRSYSLCGdpADQEHYRVAVRHDPLSRG 75 
                                     7889999999999**********97551445679998666654....557899*****823455555555555444555 PP

                  CMKOEEHG_01358  78 .tktl.atrkqgemvdvlgplghgfpveeaeagqtallvgggigvpplyelsqrlvakgvrv.ihilgfqtkdvvfyee 153
                                      ++ +    + g  ++v  p +h fp+  a      l+++ggig+ pl  +    va  +   +  +g  t  + f e 
  tr|A0A1Z1W3J7|A0A1Z1W3J7_9ACTN  76 gSEYIhHYFRPGRALEVSPPRNH-FPLLPAP---RYLFLAGGIGITPLLPMLAAAVAADIPAtLVYVGRSTSTMPFAEG 150
                                     14444134689*****9999888.9*98764...5688999********999999988886515668************ PP

                  CMKOEEHG_01358 154 kfaelgdtyvatvdgthgtkgfvtdvidnygidfdilyscgplamlralegrykekk 210
                                       a  gd       +  g  g+   + ++ + d  ++y cgp  m+ a ++ +  ++
  tr|A0A1Z1W3J7|A0A1Z1W3J7_9ACTN 151 LRARYGDRVRLVATSEDGRPGLG-ALAESLAPD-ALVYCCGPAPMIAAAQAAFPAER 205
                                     *******8755555566666653.456677766.589**********9998887665 PP

>> tr|A0A0L8NP96|A0A0L8NP96_9ACTN  Phthalate 4,5-dioxygenase OS=Streptomyces griseoflavus OX=35619 GN=ADK76_08870 PE=4 S
   #    score  bias  c-Evalue  i-Evalue hmmfrom  hmm to    alifrom  ali to    envfrom  env to     acc
 ---   ------ ----- --------- --------- ------- -------    ------- -------    ------- -------    ----
   1 !   27.4   0.0     5e-08   8.8e-07      17     207 ..      14     200 ..       2     226 .. 0.76

  Alignments for each domain:
  == domain 1  score: 27.4 bits;  conditional E-value: 5e-08
                  CMKOEEHG_01358  17 kniyelvlqgtlvq.qmnepgqfvhikvaegiapllrrpisicn..vdqekneftmlyraegqgtktlatr..kqgemv 90 
                                      ++  lvl+g        epg   h+ va  +   l r  s+c    d+e     + y   ++g      r  + g  +
  tr|A0A0L8NP96|A0A0L8NP96_9ACTN  14 DDVVSLVLRGADGPlAPWEPGA--HVDVA--LPNWLTRQYSLCGdpADRETYRVAVRYDPLSRGGSEYIHRflRPGRTL 88 
                                     5666777776643313457885..55554..55678999****83345555555666766666666555443389**** PP

                  CMKOEEHG_01358  91 dvlgplghgfpveeaeagqtallvgggigvpplyelsqrlvakgvrvihilgfqtkdvv.fyeekfaelgdtyvatvdg 168
                                     dv  p +h fp+  a      l+++ggig+ p+  + +   a g+    + +  + d + f  e  a  gd        
  tr|A0A0L8NP96|A0A0L8NP96_9ACTN  89 DVSLPRNH-FPLVPAP---RYLFLAGGIGITPVLPMLRAATAAGIPASLVYAGPSADAMpFAGELRAAYGDAVHIVATR 163
                                     *****999.9998764...5688999*******************9988877777776528889999****99888889 PP

                  CMKOEEHG_01358 169 thgtkgfvtdvidnygid.fdilyscgplamlralegryk 207
                                      hg   f  d +   g++   ++y cgp +ml a e+ + 
  tr|A0A0L8NP96|A0A0L8NP96_9ACTN 164 EHGRPDF--DALA-AGLEpGTLVYCCGPASMLAAAEAAFP 200
                                     9****99..5554.466525689***********998875 PP

>> tr|A0A0X7JKF5|A0A0X7JKF5_9ACTN  Phthalate 4,5-dioxygenase OS=Streptomyces albus subsp. albus OX=67257 GN=ADL21_17660 
   #    score  bias  c-Evalue  i-Evalue hmmfrom  hmm to    alifrom  ali to    envfrom  env to     acc
 ---   ------ ----- --------- --------- ------- -------    ------- -------    ------- -------    ----
   1 !   27.4   0.0     5e-08   8.8e-07      17     207 ..      14     200 ..       2     226 .. 0.76

  Alignments for each domain:
  == domain 1  score: 27.4 bits;  conditional E-value: 5e-08
                  CMKOEEHG_01358  17 kniyelvlqgtlvq.qmnepgqfvhikvaegiapllrrpisicn..vdqekneftmlyraegqgtktlatr..kqgemv 90 
                                      ++  lvl+g        epg   h+ va  +   l r  s+c    d+e     + y   ++g      r  + g  +
  tr|A0A0X7JKF5|A0A0X7JKF5_9ACTN  14 DDVVSLVLRGADGPlAPWEPGA--HVDVA--LPNWLTRQYSLCGdpADRETYRVAVRYDPLSRGGSEYIHRflRPGRTL 88 
                                     5666777776643313457885..55554..55678999****83345555555666766666666555443389**** PP

                  CMKOEEHG_01358  91 dvlgplghgfpveeaeagqtallvgggigvpplyelsqrlvakgvrvihilgfqtkdvv.fyeekfaelgdtyvatvdg 168
                                     dv  p +h fp+  a      l+++ggig+ p+  + +   a g+    + +  + d + f  e  a  gd        
  tr|A0A0X7JKF5|A0A0X7JKF5_9ACTN  89 DVSLPRNH-FPLVPAP---RYLFLAGGIGITPVLPMLRAATAAGIPASLVYAGPSADAMpFAGELRAAYGDAVHIVATR 163
                                     *****999.9998764...5688999*******************9988877777776528889999****99888889 PP

                  CMKOEEHG_01358 169 thgtkgfvtdvidnygid.fdilyscgplamlralegryk 207
                                      hg   f  d +   g++   ++y cgp +ml a e+ + 
  tr|A0A0X7JKF5|A0A0X7JKF5_9ACTN 164 EHGRPDF--DALA-AGLEpGTLVYCCGPASMLAAAEAAFP 200
                                     9****99..5554.466525689***********998875 PP

>> tr|A0A2S6TMQ5|A0A2S6TMQ5_9PROT  Phthalate 4,5-dioxygenase oxygenase reductase subunit OS=Alphaproteobacteria bacteriu
   #    score  bias  c-Evalue  i-Evalue hmmfrom  hmm to    alifrom  ali to    envfrom  env to     acc
 ---   ------ ----- --------- --------- ------- -------    ------- -------    ------- -------    ----
   1 !   27.1   0.0   6.2e-08   1.1e-06      45     201 ..      52     207 ..      26     215 .. 0.77

  Alignments for each domain:
  == domain 1  score: 27.1 bits;  conditional E-value: 6.2e-08
                  CMKOEEHG_01358  45 egiapllrrpisicnvdqekn..eftmlyraegqgtktlatrk..qgemvdvlgplghgfpveeaeagqtallvgggig 119
                                     +g    l r +s+cn  +e++  e+ +l + +g+g      +k  +g+++ v  p +h   v++a      ll++ggig
  tr|A0A2S6TMQ5|A0A2S6TMQ5_9PROT  52 DG----LVRQFSLCNSPRERHryEIAVLNEPDGRGGSLALHEKvaEGDILTVSEPRNHFRLVDDAV---RHLLLAGGIG 123
                                     44....45889*****999872255778899999876544444347999*********98898875...4689999*** PP

                  CMKOEEHG_01358 120 vpplyelsqrlvakgv.rvihilgfqtkdvvfyee..kfaelgdtyvatvdgthgtkgfvtd.vidnygidfdilyscg 194
                                     v p+  + + l   g   vih       +  f +    +ae g  +    dg   ++g+  d  +dn       ly cg
  tr|A0A2S6TMQ5|A0A2S6TMQ5_9PROT 124 VTPMMAMMETLETVGAdYVIHYCTRTPLNTAFMDRliPLAEQGKVFFH-HDGGDPSQGLDIDaTLDNPRAGT-HLYYCG 200
                                     ***********9999735899998888899999873346899988875.68989999997772578887765.5788** PP

                  CMKOEEHG_01358 195 plamlra 201
                                     p  ++ a
  tr|A0A2S6TMQ5|A0A2S6TMQ5_9PROT 201 PPGFMSA 207
                                     9887766 PP

>> tr|H8MV48|H8MV48_CORCM  Putative phthalate dioxygenase reductase OS=Corallococcus coralloides (strain ATCC 25202 / DS
   #    score  bias  c-Evalue  i-Evalue hmmfrom  hmm to    alifrom  ali to    envfrom  env to     acc
 ---   ------ ----- --------- --------- ------- -------    ------- -------    ------- -------    ----
   1 !   26.4   0.0     1e-07   1.8e-06      19     203 ..      22     205 ..       9     217 .. 0.71

  Alignments for each domain:
  == domain 1  score: 26.4 bits;  conditional E-value: 1e-07
          CMKOEEHG_01358  19 iyelvlqgtlvqqmnepgqfvhikvaegiapllrrpisicnvdqekneftmlyr..aegqg.tktlatr.kqgemvdvlgplghgfp 101
                              yelv q        e g  + ++v  g+  +  r  s+cn   e + + +  +  a g+g +k +  +  +g+++ v  pl+  fp
  tr|H8MV48|H8MV48_CORCM  22 SYELVSQDGSALPEFEAGAHLDVQV-PGLNGM--RQYSLCNDPSETHRYVIAVQrdANGRGgSKAMHENvHEGDVLTVSEPLN-DFP 104
                             5888888655555667887777776.466654..779**********9998765235676526666544268*********96.79* PP

          CMKOEEHG_01358 102 veeaeagqtallvgggigvpplyelsqrlvakgvr.vihilgfqtkdvvfyeekfae...lgdtyvatvdgthgtkgf.vtdvidny 183
                             +     g++ +l++ggig+ pl  +++ l   g + v+h          f e  ++     g  +v   dg   +kg+ v  ++   
  tr|H8MV48|H8MV48_CORCM 105 LL---YGRSYVLIAGGIGITPLLAMARLLERTGAEwVLHYCTRDADRTAFRE-LLSTpsfAGRVHV-HHDGGDPSKGLdVRALLATR 186
                             85...69999***************999999998635565544443344444.4332111344454.46888999998345566667 PP

          CMKOEEHG_01358 184 gidfdilyscgplamlrale 203
                             g     ly cgp  +++a+ 
  tr|H8MV48|H8MV48_CORCM 187 GP-GTRLYCCGPAGLMKAVR 205
                             75.5679*******999974 PP

>> tr|Q46P14|Q46P14_CUPNJ  Phthalate 4,5-dioxygenase OS=Cupriavidus necator (strain JMP 134 / LMG 1197) OX=264198 GN=Reu
   #    score  bias  c-Evalue  i-Evalue hmmfrom  hmm to    alifrom  ali to    envfrom  env to     acc
 ---   ------ ----- --------- --------- ------- -------    ------- -------    ------- -------    ----
   1 !   27.3   0.0   5.5e-08   9.5e-07      85     205 ..      94     209 ..      42     222 .. 0.79

  Alignments for each domain:
  == domain 1  score: 27.3 bits;  conditional E-value: 5.5e-08
          CMKOEEHG_01358  85 kqgemvdvlgplghgfpveeaeagqtallvgggigvpplyelsqrlvakgvrvihilgfqtk.dvvfyeekfaelgdtyvatvdgth 170
                             + g ++ v  p  ++fp+ e e ++ ++lvgggig+ p+  +++rl a g  +  + + + + dv f ee      + +   +d+  
  tr|Q46P14|Q46P14_CUPNJ  94 RPGAVIQVE-PPRNNFPLNE-E-AEHSVLVGGGIGITPILCMARRLKALGRSMTLVYSCRDRvDVAFLEEL-RSYENLH-LHIDAEA 175
                             456677665.55678**976.3.456799*********************988888887765388888775.4444555.5789999 PP

          CMKOEEHG_01358 171 gtkgfvtdvidnygidfdilyscgplamlralegr 205
                             g    + +v+  +  +   +y cgp  ml a+e+ 
  tr|Q46P14|Q46P14_CUPNJ 176 GGVLDIAEVVKAHPANTH-FYCCGPGPMLSAFEAA 209
                             988999999999998865.7**********99975 PP

>> tr|A0A2U3MYY7|A0A2U3MYY7_9GAMM  Phthalate dioxygenase reductase OS=Acinetobacter sp. KPC-SM-21 OX=2126983 GN=ophA1_1 
   #    score  bias  c-Evalue  i-Evalue hmmfrom  hmm to    alifrom  ali to    envfrom  env to     acc
 ---   ------ ----- --------- --------- ------- -------    ------- -------    ------- -------    ----
   1 !   22.2   0.0     2e-06   3.4e-05      35     199 ..      37     199 ..       1     207 [. 0.65
   2 ?    4.5   0.2       0.5       8.7     181     240 ..     226     285 ..     200     292 .. 0.68

  Alignments for each domain:
  == domain 1  score: 22.2 bits;  conditional E-value: 2e-06
                  CMKOEEHG_01358  35 pgqfvhikvaegiapllrrpisicnvdqekneftm..lyraegqgtktla..trkqgemvdvlgplghgfpveeaeagq 109
                                      g  + + +  g+     r  s+c    +   f +  l   e++g    a    + g ++ v  p  + fp+ +a+   
  tr|A0A2U3MYY7|A0A2U3MYY7_9GAMM  37 AGSHIDVHLPNGM----VRQYSLCQDPNQSGIFRLgiLKDPESRGGSVSAfdDIQDGMQIQVSEPR-NLFPLVKAK--- 107
                                     4444444444443....3567777766666666542255566666554441145677788888875.579998775... PP

                  CMKOEEHG_01358 110 tallvgggigvpplyelsqrlvakgvrv.ihilgfqtkdvvfyee.k...faelgdtyvatvdgthgtkgfvtdvidny 183
                                      ++l+gggig+ pl  ++ +l ++g    +h  g   +   f +e k   +ae+   +  +  ++h  + f    i n 
  tr|A0A2U3MYY7|A0A2U3MYY7_9GAMM 108 HSVLIGGGIGITPLITMAYQLASEGASFeLHYCGASPERCAFVDEiKngvLAEFTHFHFKSEGASH--REFFESSIKNI 184
                                     5789*********************97549***********9988552223444444444443344..56778888998 PP

                  CMKOEEHG_01358 184 gidfdilyscgplaml 199
                                       d   +y+cgp+ ++
  tr|A0A2U3MYY7|A0A2U3MYY7_9GAMM 185 DKDSH-IYTCGPVGFM 199
                                     77765.69****9765 PP

  == domain 2  score: 4.5 bits;  conditional E-value: 0.5
                  CMKOEEHG_01358 181 dnygidfdil.yscgplamlralegrykekkayisleermgcgigacfacvchlqedpsgh 240
                                     +  g  f+++    g + m+++ e   +       +  +m+c  g c  c+c + e    h
  tr|A0A2U3MYY7|A0A2U3MYY7_9GAMM 226 ETGGDSFEVVaQQSGKIIMVNSDETILQAL-EREGINIEMSCEQGVCGTCMCDVIEGEPDH 285
                                     455666665524567777777766554432.223444569************988765555 PP

>> tr|U3R2L0|U3R2L0_RALPI  Phthalate 4,5-dioxygenase OS=Ralstonia pickettii DTP0602 OX=1366050 GN=N234_37800 PE=4 SV=1
   #    score  bias  c-Evalue  i-Evalue hmmfrom  hmm to    alifrom  ali to    envfrom  env to     acc
 ---   ------ ----- --------- --------- ------- -------    ------- -------    ------- -------    ----
   1 !   25.0   0.0   2.8e-07   4.9e-06      41     156 ..      43     156 ..      19     211 .. 0.68
   2 ?    0.8   0.1       6.7   1.2e+02     220     240 ..     269     289 ..     240     312 .. 0.61

  Alignments for each domain:
  == domain 1  score: 25.0 bits;  conditional E-value: 2.8e-07
          CMKOEEHG_01358  41 ikvaegiapllrrpisicnvdqekneftm.lyr..aegqgtktlatr.kqgemvdvlgplghgfpveeaeagqtallvgggigvppl 123
                             i v   +ap + r  s+cn   e++ + + + r  a   g+  +  r + g ++++ +p +h fp+   +ag  ++l++ggigv p+
  tr|U3R2L0|U3R2L0_RALPI  43 IDV--HVAPGVVRQYSLCNAPSERHRYLIgVLRdpASRGGSIAIHERlEAGAVIEISAPRNH-FPL---KAGTRSILIAGGIGVTPM 123
                             333..467777899***********99753334113334555555552569999*****998.998...5999************** PP

          CMKOEEHG_01358 124 yelsqrlvakgvrv.ihilgfqtkdvvfyeekfa 156
                               +++ l   g  + +h    +++d   +  ++ 
  tr|U3R2L0|U3R2L0_RALPI 124 LCMAEALHVSGTGLaLHYC-ARSQDKAAFRSRIE 156
                             *****99999886515554.45555555555544 PP

  == domain 2  score: 0.8 bits;  conditional E-value: 6.7
          CMKOEEHG_01358 220 gcgigacfacvchlqedpsgh 240
                             +c  g c  cv +l e  + h
  tr|U3R2L0|U3R2L0_RALPI 269 SCEEGTCGTCVTRLLEGEADH 289
                             344455555555555444444 PP

>> tr|F6EWC9|F6EWC9_SPHCR  Phthalate 4,5-dioxygenase OS=Sphingobium chlorophenolicum L-1 OX=690566 GN=Sphch_2158 PE=4 SV
   #    score  bias  c-Evalue  i-Evalue hmmfrom  hmm to    alifrom  ali to    envfrom  env to     acc
 ---   ------ ----- --------- --------- ------- -------    ------- -------    ------- -------    ----
   1 !   27.1   0.0   6.6e-08   1.2e-06      10     143 ..      10     139 ..       4     204 .. 0.76

  Alignments for each domain:
  == domain 1  score: 27.1 bits;  conditional E-value: 6.6e-08
          CMKOEEHG_01358  10 vnqkeiakniyelvlqgtlvq..qmnepgqfvhikvaegiapllrrpisicnvdq..ekneftmlyraegqgtktlatr..kqgemv 90 
                               ++e a  +  l+l  t        epg  + +k+  g+     r  s+c         e+ +l++aeg+g      +    ge++
  tr|F6EWC9|F6EWC9_SPHCR  10 AERREEADGVVGLILAPTGPGslPAYEPGAHIDLKLPNGLV----RQYSLCGPQAngATYELGILHEAEGRGGSRYVHEhlAVGEVL 92 
                             566777777777777655544004579**********9964....7789998654115678899*******977665441267**** PP

          CMKOEEHG_01358  91 dvlgplghgfpveeaeagqtallvgggigvpplyelsqrlvakgvrvihilgf 143
                             ++ +p  + fp+     gq all +ggig+ p+  ++ +l  +g+     l +
  tr|F6EWC9|F6EWC9_SPHCR  93 EISAPR-NLFPLV---PGQPALLFAGGIGITPILSMADELARQGLAY--ELHY 139
                             ***997.579985...79***********************999753..3333 PP

>> tr|J7J6I0|J7J6I0_BURCE  Ferredoxin OS=Burkholderia cepacia GG4 OX=1009846 GN=GEM_3252 PE=4 SV=1
   #    score  bias  c-Evalue  i-Evalue hmmfrom  hmm to    alifrom  ali to    envfrom  env to     acc
 ---   ------ ----- --------- --------- ------- -------    ------- -------    ------- -------    ----
   1 !   26.2   0.0   1.2e-07   2.2e-06      51     202 ..      50     204 ..      34     218 .. 0.73

  Alignments for each domain:
  == domain 1  score: 26.2 bits;  conditional E-value: 1.2e-07
          CMKOEEHG_01358  51 lrrpisicnvdqe..kneftmlyraegqg.tktla.trkqgemvdvlgplghgfpveeaeagqtallvgggigvpplyelsqrlvak 133
                             l r  s+cn  +   + ++ +l  aeg+g ++ +    +qg+ v +  p  + fp+   +a    ll++ggigv p+  +++rl + 
  tr|J7J6I0|J7J6I0_BURCE  50 LVRQYSLCNHPEHgdRYQIAVLRDAEGRGgSRAIHdEVRQGDSVRIGMP-RNQFPLAP-DA-PHHLLLAGGIGVTPILSMAERLFSS 133
                             557899***987611556678999***9724555424589***987555.678**954.44.55688899***************** PP

          CMKOEEHG_01358 134 gvrv.ihilgfqtkdvvfyee.kfaelgdtyvatvdgthgtkgfvtdvidnygidfdilyscgplamlral 202
                             g+   +h  +  t  + f e    a + d     vd     + f    +   + d   ly cgp  ++ a+
  tr|J7J6I0|J7J6I0_BURCE 134 GMPFdMHYCARSTDRMAFVERiNTAGFHDRARFHVDDGDPAQRFDLASVLATAPDGTHLYVCGPRGFMDAV 204
                             *9864899988888888877524566667776667655555566544444567899999999998877665 PP

>> tr|F6F3N9|F6F3N9_SPHCR  Phthalate 4,5-dioxygenase OS=Sphingobium chlorophenolicum L-1 OX=690566 GN=Sphch_3460 PE=4 SV
   #    score  bias  c-Evalue  i-Evalue hmmfrom  hmm to    alifrom  ali to    envfrom  env to     acc
 ---   ------ ----- --------- --------- ------- -------    ------- -------    ------- -------    ----
   1 !   27.0   0.0   6.7e-08   1.2e-06      15     204 ..      18     210 ..       6     229 .. 0.69

  Alignments for each domain:
  == domain 1  score: 27.0 bits;  conditional E-value: 6.7e-08
          CMKOEEHG_01358  15 iakni..yelvlqgtlvqqmnepgqfvhikvaegiapllrrpisicnvdqekneftm...lyraegqgtktlatr.kqgemvdvlgp 95 
                             +ak+i  yel  +  ++      g  + + +  g    ++r  s+ n   e++ + +   l r    g++ l  + + g+ + ++ p
  tr|F6F3N9|F6F3N9_SPHCR  18 VAKDInsYELRPEPGVILPEFTAGAHIGVSLPNG----IQRSYSLVNPQGERDRYVItvnLDRNSRGGSRYLHEQlRVGQRLSIVPP 100
                             5554322666555444433344566666666666....5799999999999999876222445556678888655277999999988 PP

          CMKOEEHG_01358  96 lghgfpveeaeagqtallvgggigvpplyelsqrlvakgvrv.ihilgfqtkdvvfy....eekfaelgdtyvatvdgthgtk.gfv 176
                              + +f + e   +  ++l +ggig+ p++ + qrl   g    +h  + + kd v y    e+  ae g  +   +d     k   +
  tr|F6F3N9|F6F3N9_SPHCR 101 AN-NFALVE--TAPHSVLFAGGIGITPIWSMIQRLRELGSTWeLH-YACRGKDFVAYrqelEQAAAEAGARFHLHLDEEADGKfLDL 183
                             76.566544..3456788899**************9999765156.57899***999333234468999999988887654440345 PP

          CMKOEEHG_01358 177 tdvidnygidfdilyscgplamlraleg 204
                                +   g d  i+y cgp aml+a ++
  tr|F6F3N9|F6F3N9_SPHCR 184 AGPVAQAGQD-SIFYCCGPEAMLQAYKA 210
                             6677888887.69**********99765 PP

>> tr|I7FPT6|I7FPT6_MYCS2  Putative iron-sulfur oxidoreductase OS=Mycobacterium smegmatis (strain ATCC 700084 / mc(2)155
   #    score  bias  c-Evalue  i-Evalue hmmfrom  hmm to    alifrom  ali to    envfrom  env to     acc
 ---   ------ ----- --------- --------- ------- -------    ------- -------    ------- -------    ----
   1 !   27.0   0.1   6.9e-08   1.2e-06      54     223 ..      48     216 ..      34     222 .. 0.75

  Alignments for each domain:
  == domain 1  score: 27.0 bits;  conditional E-value: 6.9e-08
          CMKOEEHG_01358  54 pisicnvdqekneft..mlyraegqg.tktlatr.kqgemvdvlgplghgfpveeaeagqtallvgggigvpplyelsqrlvakgvr 136
                               s+c    +   +t  +l  a+g+g ++ +  + + g++++v  p  ++f + ea      l+++ggig+ p+  + + l a g +
  tr|I7FPT6|I7FPT6_MYCS2  48 QYSLCGALDDPFSYTvaVLLVADGRGgSREIHEQlRIGQILEVGEPK-NNFELVEAP---RYLFIAGGIGITPILAMMESLRAAGEE 130
                             56777765555555522567788886244444331568888875554.567666553...57999**************99999988 PP

          CMKOEEHG_01358 137 vih..ilgfqtkdvvfyeekfaelgdtyvatvdgthgtkgfvtdvidnygidfdilyscgplamlralegrykekkayisleermgc 221
                             v    + g +t+  + + +++a +g+  v   d thg   + t    +       +y cgp  ml a+++   e    +   er+++
  tr|I7FPT6|I7FPT6_MYCS2 131 VPFrlVYGGRTRASMAFLDRLAGFGEVEVLPQD-THGIPDLATAFAAS--APGTRVYCCGPAPMLDAVQSLAAEHPDVFLHTERFSA 214
                             8652267999**999999*********998766.9***9999987654..456789************9988887766666677777 PP

          CMKOEEHG_01358 222 gi 223
                             g+
  tr|I7FPT6|I7FPT6_MYCS2 215 GV 216
                             76 PP

>> tr|N1M644|N1M644_9NOCA  Probable phenol hydrolase OS=Rhodococcus sp. EsD8 OX=1301088 GN=EBESD8_12640 PE=4 SV=1
   #    score  bias  c-Evalue  i-Evalue hmmfrom  hmm to    alifrom  ali to    envfrom  env to     acc
 ---   ------ ----- --------- --------- ------- -------    ------- -------    ------- -------    ----
   1 !   26.3   0.0   1.1e-07     2e-06      27     209 ..     121     318 ..     111     335 .. 0.71

  Alignments for each domain:
  == domain 1  score: 26.3 bits;  conditional E-value: 1.1e-07
          CMKOEEHG_01358  27 tlvqqmnepgqfvhikvaegiap..llrrpisicnvdqekneftm.lyraeg.qgtkt..latrkqgemvdvlgplghgfpveeaea 107
                              lv +++ep +f   + ae i p  ++ r  s++n   e   + + + r +g  +t+   + + + g+ + + gplg+   v   e 
  tr|N1M644|N1M644_9NOCA 121 RLVVELDEPMEFSAGQYAELIVPgsVVARQYSMANPPSESRRLEFhIKRVDGgLATEGwiFGSLRPGDRIGLRGPLGQFALVRPQE- 206
                             578999**************99866799*******998876554414555541556533267899************977776655. PP

          CMKOEEHG_01358 108 gqtallvgggigvpplyelsqrlvakg....vrvihilgfq..tkdvvfyee.kfaelgdty..vatvdgthgtkgfvtd.vidnyg 184
                              + a+lvggg g+ pl  + ++ ++      + + h    q    dv f+   + a+    y  v + +   g  g vtd v+d+++
  tr|N1M644|N1M644_9NOCA 207 -EPAILVGGGTGLAPLKSIVRHALSNDlvpsIDLYHGGRGQadLYDVDFFRAlEAADPRFRYhpVLSEEQWDGATGVVTDaVLDDFA 292
                             .789************98877766554100044445433331135777765413344444553366677889*******95568886 PP

          CMKOEEHG_01358 185 .idfdilyscgplamlralegrykek 209
                                    y cgp am+ a     k +
  tr|N1M644|N1M644_9NOCA 293 sCKGRSAYLCGPPAMVTAAVKALKRR 318
                             2566789********98876655554 PP

>> tr|A0A076MZF3|A0A076MZF3_AMYME  Phthalate 4,5-dioxygenase reductase subunit OS=Amycolatopsis methanolica 239 OX=10689
   #    score  bias  c-Evalue  i-Evalue hmmfrom  hmm to    alifrom  ali to    envfrom  env to     acc
 ---   ------ ----- --------- --------- ------- -------    ------- -------    ------- -------    ----
   1 !   26.9   0.0   7.6e-08   1.3e-06       8     205 ..      13     207 ..       7     224 .. 0.75

  Alignments for each domain:
  == domain 1  score: 26.9 bits;  conditional E-value: 7.6e-08
                  CMKOEEHG_01358   8 ivvnqkeiakniyelvlqgtlvqqmn..epgqfvhikvaegiapllrrpisicnvdqekn..eftmlyraegqgtktla 82 
                                     ++  ++e+a  +  l l+      +   epg  + + + eg+     r  s+c    ++   +  +l + +g+g     
  tr|A0A076MZF3|A0A076MZF3_AMYME  13 LLERKEELAAGVVRLTLRHPAGDPLPewEPGAHLDLVLGEGMV----RQYSLCGDPADRGvlQVAVLREPDGRGGSAWV 87 
                                     5556778899999999987777666522688888888888854....67899986555541177889999999877654 PP

                  CMKOEEHG_01358  83 .tr.kqgemvdvlgplghgfpveeaeagqtallvgggigvpplyelsqrlvakgvrvihilgfqtk.dvvfyeekfael 158
                                       r   g+ v v gp +h   v+        l+v+ggig+ p+  +  r  a g     + g +++  + f ee  a  
  tr|A0A076MZF3|A0A076MZF3_AMYME  88 hDRlSTGDTVRVRGPRNHFRLVDS----PRYLFVAGGIGITPIVPMIVRAEASGADWRLVYGGRSRaSMAFREELVARY 162
                                     144257************666654....45799*********************9888888877662788999999**9 PP

                  CMKOEEHG_01358 159 gdtyvatvdgthgtkgfvtdvidnygidfd..ilyscgplamlralegr 205
                                     gd            +  + d+ +  g   d   +y cgp  +l a+e r
  tr|A0A076MZF3|A0A076MZF3_AMYME 163 GDRVDIRPQD----ETGLLDLGELLGAPRDgvAVYCCGPEPLLAAVEQR 207
                                     *975443333....33345666666765443278***********9987 PP

>> tr|A0A1H1IEQ8|A0A1H1IEQ8_9RHIZ  Phthalate 4,5-dioxygenase, reductase subunit OS=Rhizobiales bacterium GAS113 OX=18843
   #    score  bias  c-Evalue  i-Evalue hmmfrom  hmm to    alifrom  ali to    envfrom  env to     acc
 ---   ------ ----- --------- --------- ------- -------    ------- -------    ------- -------    ----
   1 !   26.8   0.0     8e-08   1.4e-06      13     202 ..      18     209 ..      10     230 .. 0.66

  Alignments for each domain:
  == domain 1  score: 26.8 bits;  conditional E-value: 8e-08
                  CMKOEEHG_01358  13 keiakniyelvlqgtlvqqm..nepgqfvhikvaegiapllrrpisicnvdqekneftmlyrae..gqgtk.tlatr.k 85 
                                      eia +i+ + l++    ++    pg  + + v  g     +r  s+ n   e+  + +  + e  g+g   ++ t+ +
  tr|A0A1H1IEQ8|A0A1H1IEQ8_9RHIZ  18 SEIADDIFLFELRSPDGAELpaFTPGSHITVTVPTG----QKRRYSLSNSPTERQRYVIAVKRErdGRGGSlSFTTEiE 92 
                                     566666655555444333331135776666665555....467789999999999998877665226654414444436 PP

                  CMKOEEHG_01358  86 qgemvdvlgplghgfpveeaeagqtallvgggigvpplyelsqrlvakgvrvihilgfqtkd.vvfyeekfaelgdtyv 163
                                     +g+ v++  p g+ f +  ae  ++ ++++ggig+ p+  + ++l+ kg   + +  f     ++ +  +fa  gd + 
  tr|A0A1H1IEQ8|A0A1H1IEQ8_9RHIZ  93 EGDAVEI-DPPGNEFEMSSAEP-RSYIFIAGGIGITPIRSMIKHLIEKGRSNFKLYYFTRSPaMMAFRNEFA--GDEFA 167
                                     8999986.788*********97.6778999*******************98888887754441456777776..78777 PP

                  CMKOEEHG_01358 164 atvdgth..gtkgfvtdvidnygi.dfdilyscgplamlral 202
                                       v   h  g  g   d+           ly cgp  ++ a+
  tr|A0A1H1IEQ8|A0A1H1IEQ8_9RHIZ 168 GQVVLHHdeGDPGRAYDLWPVLEEqRRAHLYCCGPKGLMDAV 209
                                     766433311444544444333222023469999998887665 PP

>> tr|A0A1H4MMV8|A0A1H4MMV8_9RHIZ  Phthalate 4,5-dioxygenase, reductase subunit OS=Rhizobiales bacterium GAS188 OX=18843
   #    score  bias  c-Evalue  i-Evalue hmmfrom  hmm to    alifrom  ali to    envfrom  env to     acc
 ---   ------ ----- --------- --------- ------- -------    ------- -------    ------- -------    ----
   1 !   26.8   0.0     8e-08   1.4e-06      13     202 ..      18     209 ..      10     230 .. 0.66

  Alignments for each domain:
  == domain 1  score: 26.8 bits;  conditional E-value: 8e-08
                  CMKOEEHG_01358  13 keiakniyelvlqgtlvqqm..nepgqfvhikvaegiapllrrpisicnvdqekneftmlyrae..gqgtk.tlatr.k 85 
                                      eia +i+ + l++    ++    pg  + + v  g     +r  s+ n   e+  + +  + e  g+g   ++ t+ +
  tr|A0A1H4MMV8|A0A1H4MMV8_9RHIZ  18 SEIADDIFLFELRSPDGAELpaFTPGSHITVTVPTG----QKRRYSLSNSPTERQRYVIAVKRErdGRGGSlSFTTEiE 92 
                                     566666655555444333331135776666665555....467789999999999998877665226654414444436 PP

                  CMKOEEHG_01358  86 qgemvdvlgplghgfpveeaeagqtallvgggigvpplyelsqrlvakgvrvihilgfqtkd.vvfyeekfaelgdtyv 163
                                     +g+ v++  p g+ f +  ae  ++ ++++ggig+ p+  + ++l+ kg   + +  f     ++ +  +fa  gd + 
  tr|A0A1H4MMV8|A0A1H4MMV8_9RHIZ  93 EGDAVEI-DPPGNEFEMSSAEP-RSYIFIAGGIGITPIRSMIKHLIEKGRSNFKLYYFTRSPaMMAFRNEFA--GDEFA 167
                                     8999986.788*********97.6778999*******************98888887754441456777776..78777 PP

                  CMKOEEHG_01358 164 atvdgth..gtkgfvtdvidnygi.dfdilyscgplamlral 202
                                       v   h  g  g   d+           ly cgp  ++ a+
  tr|A0A1H4MMV8|A0A1H4MMV8_9RHIZ 168 GQVVLHHdeGDPGRAYDLWPVLEEqRRAHLYCCGPKGLMDAV 209
                                     766433311444544444333222023469999998887665 PP

>> tr|A0A1H5ANP0|A0A1H5ANP0_9RHIZ  Phthalate 4,5-dioxygenase, reductase subunit OS=Rhizobiales bacterium GAS191 OX=18828
   #    score  bias  c-Evalue  i-Evalue hmmfrom  hmm to    alifrom  ali to    envfrom  env to     acc
 ---   ------ ----- --------- --------- ------- -------    ------- -------    ------- -------    ----
   1 !   26.8   0.0     8e-08   1.4e-06      13     202 ..      18     209 ..      10     230 .. 0.66

  Alignments for each domain:
  == domain 1  score: 26.8 bits;  conditional E-value: 8e-08
                  CMKOEEHG_01358  13 keiakniyelvlqgtlvqqm..nepgqfvhikvaegiapllrrpisicnvdqekneftmlyrae..gqgtk.tlatr.k 85 
                                      eia +i+ + l++    ++    pg  + + v  g     +r  s+ n   e+  + +  + e  g+g   ++ t+ +
  tr|A0A1H5ANP0|A0A1H5ANP0_9RHIZ  18 SEIADDIFLFELRSPDGAELpaFTPGSHITVTVPTG----QKRRYSLSNSPTERQRYVIAVKRErdGRGGSlSFTTEiE 92 
                                     566666655555444333331135776666665555....467789999999999998877665226654414444436 PP

                  CMKOEEHG_01358  86 qgemvdvlgplghgfpveeaeagqtallvgggigvpplyelsqrlvakgvrvihilgfqtkd.vvfyeekfaelgdtyv 163
                                     +g+ v++  p g+ f +  ae  ++ ++++ggig+ p+  + ++l+ kg   + +  f     ++ +  +fa  gd + 
  tr|A0A1H5ANP0|A0A1H5ANP0_9RHIZ  93 EGDAVEI-DPPGNEFEMSSAEP-RSYIFIAGGIGITPIRSMIKHLIEKGRSNFKLYYFTRSPaMMAFRNEFA--GDEFA 167
                                     8999986.788*********97.6778999*******************98888887754441456777776..78777 PP

                  CMKOEEHG_01358 164 atvdgth..gtkgfvtdvidnygi.dfdilyscgplamlral 202
                                       v   h  g  g   d+           ly cgp  ++ a+
  tr|A0A1H5ANP0|A0A1H5ANP0_9RHIZ 168 GQVVLHHdeGDPGRAYDLWPVLEEqRRAHLYCCGPKGLMDAV 209
                                     766433311444544444333222023469999998887665 PP

>> tr|A0A0D6IN34|A0A0D6IN34_MYCSM  Iron-sulfur oxidoreductase OS=Mycobacterium smegmatis OX=1772 GN=ophA1_4 PE=4 SV=1
   #    score  bias  c-Evalue  i-Evalue hmmfrom  hmm to    alifrom  ali to    envfrom  env to     acc
 ---   ------ ----- --------- --------- ------- -------    ------- -------    ------- -------    ----
   1 !   26.8   0.1     8e-08   1.4e-06      53     222 ..      47     215 ..      34     223 .. 0.75

  Alignments for each domain:
  == domain 1  score: 26.8 bits;  conditional E-value: 8e-08
                  CMKOEEHG_01358  53 rpisicnvdqekneft..mlyraegqg.tktlatr.kqgemvdvlgplghgfpveeaeagqtallvgggigvpplyels 127
                                     r  s+c    +   +t  +l  a+g+g ++ +  + + g++++v  p  ++f + ea      l+++ggig+ p+  + 
  tr|A0A0D6IN34|A0A0D6IN34_MYCSM  47 RQYSLCGALDDPYSYTvaVLLVADGRGgSREIHEQlRIGQILEVGEPK-NNFELVEAP---RYLFIAGGIGITPILAMM 121
                                     556777776666666522577788886244444331568888876564.567666553...57999************* PP

                  CMKOEEHG_01358 128 qrlvakgvrvih..ilgfqtkdvvfyeekfaelgdtyvatvdgthgtkgfvtdvidnygidfdilyscgplamlraleg 204
                                     + l a g +v    + g +t+  + + +++a +g+  v   d thg   + t    +       +y cgp  ml a+++
  tr|A0A0D6IN34|A0A0D6IN34_MYCSM 122 ESLRAAGEEVPFrlVYGGRTRASMAFLDRLAGFGEVEVLPQD-THGIPDLATAFAAS--APGTRVYCCGPAPMLDAVQS 197
                                     *999999888652267999**999999*********998766.9***9999987654..456789***********999 PP

                  CMKOEEHG_01358 205 rykekkayisleermgcg 222
                                        e    +   er+++g
  tr|A0A0D6IN34|A0A0D6IN34_MYCSM 198 LAAEHPDVFLHTERFSAG 215
                                     887766555555666555 PP

>> tr|A0A0J6C4M1|A0A0J6C4M1_9BORD  Phthalate dioxygenase reductase OS=Bordetella pseudohinzii OX=1331258 GN=ophA1_3 PE=4
   #    score  bias  c-Evalue  i-Evalue hmmfrom  hmm to    alifrom  ali to    envfrom  env to     acc
 ---   ------ ----- --------- --------- ------- -------    ------- -------    ------- -------    ----
   1 !   26.2   0.0   1.2e-07     2e-06      77     201 ..      80     202 ..      29     221 .. 0.77

  Alignments for each domain:
  == domain 1  score: 26.2 bits;  conditional E-value: 1.2e-07
                  CMKOEEHG_01358  77 gtktlatrkqgemvdvlgplghgfpveeaeagqt.allvgggigvpplyelsqrlv..akgvrvihilgfqtkdvvfye 152
                                     g++ +    +g++++   p  + fp+  aeag+   +l++ggig+ p+  ++  l   a+    +h  g     + f +
  tr|A0A0J6C4M1|A0A0J6C4M1_9BORD  80 GSRHMHALAEGDVIEAEPP-RNDFPLHAAEAGEApVVLIAGGIGITPIAAMAATLAhaARP-YRLHYCGRSRAQLAFLD 156
                                     6777888889999998655.689*********9725799***********99988521333.3489************* PP

                  CMKOEEHG_01358 153 ekfaelgdtyvatvdgthgtkgfvtdvidnygidfdilyscgplamlra 201
                                     e  a  gd      d  +     +  ++   g     +y cgp  ++ a
  tr|A0A0J6C4M1|A0A0J6C4M1_9BORD 157 ELRALAGDALAVHADDENPL--DLAGLLAQAGPA-SHVYVCGPKGLIDA 202
                                     ********998888876543..355666666654.45688888777765 PP

>> tr|A0A1W7A133|A0A1W7A133_9RHIZ  Phthalate 4,5-dioxygenase OS=Pseudorhodoplanes sinuspersici OX=1235591 GN=CAK95_02250
   #    score  bias  c-Evalue  i-Evalue hmmfrom  hmm to    alifrom  ali to    envfrom  env to     acc
 ---   ------ ----- --------- --------- ------- -------    ------- -------    ------- -------    ----
   1 !   26.7   0.0   8.5e-08   1.5e-06      40     201 ..      45     208 ..       8     230 .. 0.69

  Alignments for each domain:
  == domain 1  score: 26.7 bits;  conditional E-value: 8.5e-08
                  CMKOEEHG_01358  40 hikvaegiapllrrpisicnvdqekneftmlyrae..gqgtktlatr..kqgemvdvlgplghgfpveeaeagqtallv 114
                                     hi v+       +r  s+cn   e++ + +  + e  g+g     tr    g++v v +p  + f +  ae  +  ++v
  tr|A0A1W7A133|A0A1W7A133_9RHIZ  45 HITVSTPS--GQKRRYSLCNDSSERDRYVIAIKQEknGRGGSLSFTRdvNVGDVVSVEAPA-NEFEMSAAEP-RNYIFV 119
                                     55544332..247889************999887633677776777733469999999996.5699999886.678999 PP

                  CMKOEEHG_01358 115 gggigvpplyelsqrlvakgvrvihilgf.qtkdvvfyeekfaelgdtyvatvdgthgtkgfvtdvidnygi.dfdily 191
                                     +ggig+ p+  +  + v  g + + ++ f +t +++ + e+f   +      + + +g +    d+           ly
  tr|A0A1W7A133|A0A1W7A133_9RHIZ 120 AGGIGITPIRSMILQCVRNGKQNFKLFYFaRTPEMMAFREEFEAAAFAQTVVLHNDNGDRDQAYDLWPILEEqKGAHLY 198
                                     ***********************99998856899999999997776666666666666666665554333221234699 PP

                  CMKOEEHG_01358 192 scgplamlra 201
                                      cgp  ++ +
  tr|A0A1W7A133|A0A1W7A133_9RHIZ 199 CCGPRGLMDS 208
                                     9999887644 PP

>> tr|A0A099KB31|A0A099KB31_9GAMM  Phthalate 4,5-dioxygenase OS=Thalassotalea sp. ND16A OX=1535422 GN=ND16A_2883 PE=4 SV
   #    score  bias  c-Evalue  i-Evalue hmmfrom  hmm to    alifrom  ali to    envfrom  env to     acc
 ---   ------ ----- --------- --------- ------- -------    ------- -------    ------- -------    ----
   1 !   26.1   0.0   1.3e-07   2.2e-06      50     202 ..     285     441 ..     250     458 .. 0.79

  Alignments for each domain:
  == domain 1  score: 26.1 bits;  conditional E-value: 1.3e-07
                  CMKOEEHG_01358  50 llrrpisicnvdqekn..eftmlyraegqg.tktlatrkq.gemvdvlgplghgfpveea..eagqtallvgggigvpp 122
                                        r  sic+  q ++  e+ +l + +g+g + t+  + q g ++    p +h f +  a  + g  a+lv+ggig+ p
  tr|A0A099KB31|A0A099KB31_9GAMM 285 QALRHYSICSNPQRRDiyEIAVLNEPDGRGgSHTIHQHFQlGLVLACQQPENH-FSLRSAlhQQGAPAVLVAGGIGITP 362
                                     45577899999988863367788899998626788877762444455566666.7777764478999************ PP

                  CMKOEEHG_01358 123 lyelsqrlvakgvr.vihilgfqtkdvvfyeekfaelgdtyvatvdgthgtkgfvtdvidnygidfdilyscgplamlr 200
                                     +  ++q l a++ +  +h  g     + f e+   e++d++     + +g +  +++v+ +   +  i+y cgp  ++ 
  tr|A0A099KB31|A0A099KB31_9GAMM 363 IKAMAQSLRAQNFEfALHYAGKNNLSMAFQEKLQREFADSFNI-YRSAEGQRLNISNVLTSAPAN-SIFYICGPSRLID 439
                                     **********9987369************999999****9965.5678999999*****987765.79******98887 PP

                  CMKOEEHG_01358 201 al 202
                                     a+
  tr|A0A099KB31|A0A099KB31_9GAMM 440 AF 441
                                     64 PP

>> tr|A0A0F7E3I5|A0A0F7E3I5_MYXFU  Phthalate 4,5-dioxygenase OS=Myxococcus fulvus 124B02 OX=1334629 GN=MFUL124B02_41685 
   #    score  bias  c-Evalue  i-Evalue hmmfrom  hmm to    alifrom  ali to    envfrom  env to     acc
 ---   ------ ----- --------- --------- ------- -------    ------- -------    ------- -------    ----
   1 !   26.0   0.0   1.4e-07   2.5e-06      20     204 ..      27     211 ..      12     242 .. 0.70

  Alignments for each domain:
  == domain 1  score: 26.0 bits;  conditional E-value: 1.4e-07
                  CMKOEEHG_01358  20 yelvlqgtlvqqmnepgqfvhikvaegiapllrrpisicnvdqekneftmlyr..aegqg.tktlatrkqgemvdvlgp 95 
                                     yelv +        e g  + ++v  g    l r  s+cn  +e + + +  +  a+g+g ++ +  r     v v++p
  tr|A0A0F7E3I5|A0A0F7E3I5_MYXFU  27 YELVAEDGGALAAFEAGAHLDVRVP-GRESTL-RSYSLCNDPEETHRYVIAVQrdAKGRGgSRAMHERVHEGDVLVVSP 103
                                     7777776666666788888888875.545555.679**********999876523667652567777765445668899 PP

                  CMKOEEHG_01358  96 lghgfpveeaeagqtallvgggigvpplyelsqrlvakgvrvihilgfqtkd.vvfyeekfa.elgdtyvatvdgthgt 172
                                       + fp+  a      +lv+ggigv pl  ++++l   g         +  +   f e      +++      dg    
  tr|A0A0F7E3I5|A0A0F7E3I5_MYXFU 104 PRNDFPLLFAR---GYVLVAGGIGVTPLLSMARQLQRTGTPYTMYYCARAPErAAFRELLSTpPFAEHVRFHFDGGDPD 179
                                     99****98875...4689*********************9765555555555055555433313455555678999999 PP

                  CMKOEEHG_01358 173 kgfvtdvidnygidfdilyscgplamlraleg 204
                                     kg+    + +       ly cgp  +++a+  
  tr|A0A0F7E3I5|A0A0F7E3I5_MYXFU 180 KGLDVSGLLSTRAPGTRLYCCGPAGLMKAVRD 211
                                     **9776666777788899******99999753 PP

>> tr|A0A0L8Q3B1|A0A0L8Q3B1_KITAU  Phthalate 4,5-dioxygenase OS=Kitasatospora aureofaciens OX=1894 GN=ADK78_03990 PE=4 S
   #    score  bias  c-Evalue  i-Evalue hmmfrom  hmm to    alifrom  ali to    envfrom  env to     acc
 ---   ------ ----- --------- --------- ------- -------    ------- -------    ------- -------    ----
   1 !   26.3   0.0   1.1e-07   1.9e-06      17     208 ..      14     201 ..       2     226 .. 0.76

  Alignments for each domain:
  == domain 1  score: 26.3 bits;  conditional E-value: 1.1e-07
                  CMKOEEHG_01358  17 kniyelvlqgtlvq.qmnepgqfvhikvaegiapllrrpisicnvdqekneftmlyrae..gqgtktlatr..kqgemv 90 
                                      ++  lvl+g        epg   h+ va  +   l r  s+c    ++  + +  r +  ++g      r  + g  +
  tr|A0A0L8Q3B1|A0A0L8Q3B1_KITAU  14 DDVVSLVLRGADGPlAPWEPGA--HVDVA--LPNWLTRQYSLCGDPADRGTYRVAVRYDplSRGGSEYIHRflRPGRTL 88 
                                     5666677776543313457875..55554..556789999***99888888877666542255555444443389**** PP

                  CMKOEEHG_01358  91 dvlgplghgfpveeaeagqtallvgggigvpplyelsqrlvakgvrvihilgfqtkd.vvfyeekfaelgdtyvatvdg 168
                                     dv  p +h fp+  a      l+++ggig+ p+  + +   a g+    + +  + d + f  e  a  gd        
  tr|A0A0L8Q3B1|A0A0L8Q3B1_KITAU  89 DVSLPRNH-FPLVPAP---RYLFLAGGIGITPVLPMLRAATAAGIPASLVYAGPSVDaMPFAGELRAAYGDAVRIVATR 163
                                     *****999.9998764...5688999*******************998877666666156888999*****99888899 PP

                  CMKOEEHG_01358 169 thgtkgfvtdvidnygid.fdilyscgplamlralegryke 208
                                      hg   f  d +   g++   ++y cgp +ml a e+ +  
  tr|A0A0L8Q3B1|A0A0L8Q3B1_KITAU 164 EHGRPDF--DALA-AGLEpGTLVYCCGPASMLAAAEAAFPA 201
                                     9****99..5554.466525689************998765 PP

>> tr|A0A0N0SAY6|A0A0N0SAY6_STRRM  Phthalate 4,5-dioxygenase OS=Streptomyces rimosus subsp. pseudoverticillatus OX=14640
   #    score  bias  c-Evalue  i-Evalue hmmfrom  hmm to    alifrom  ali to    envfrom  env to     acc
 ---   ------ ----- --------- --------- ------- -------    ------- -------    ------- -------    ----
   1 !   26.3   0.0   1.1e-07   1.9e-06      17     208 ..      14     201 ..       2     226 .. 0.76

  Alignments for each domain:
  == domain 1  score: 26.3 bits;  conditional E-value: 1.1e-07
                  CMKOEEHG_01358  17 kniyelvlqgtlvq.qmnepgqfvhikvaegiapllrrpisicnvdqekneftmlyrae..gqgtktlatr..kqgemv 90 
                                      ++  lvl+g        epg   h+ va  +   l r  s+c    ++  + +  r +  ++g      r  + g  +
  tr|A0A0N0SAY6|A0A0N0SAY6_STRRM  14 DDVVSLVLRGADGPlAPWEPGA--HVDVA--LPNWLTRQYSLCGDPADRGTYRVAVRYDplSRGGSEYIHRflRPGRTL 88 
                                     5666677776543313457875..55554..556789999***99888888877666542255555444443389**** PP

                  CMKOEEHG_01358  91 dvlgplghgfpveeaeagqtallvgggigvpplyelsqrlvakgvrvihilgfqtkd.vvfyeekfaelgdtyvatvdg 168
                                     dv  p +h fp+  a      l+++ggig+ p+  + +   a g+    + +  + d + f  e  a  gd        
  tr|A0A0N0SAY6|A0A0N0SAY6_STRRM  89 DVSLPRNH-FPLVPAP---RYLFLAGGIGITPVLPMLRAATAAGIPASLVYAGPSVDaMPFAGELRAAYGDAVRIVATR 163
                                     *****999.9998764...5688999*******************998877666666156888999*****99888899 PP

                  CMKOEEHG_01358 169 thgtkgfvtdvidnygid.fdilyscgplamlralegryke 208
                                      hg   f  d +   g++   ++y cgp +ml a e+ +  
  tr|A0A0N0SAY6|A0A0N0SAY6_STRRM 164 EHGRPDF--DALA-AGLEpGTLVYCCGPASMLAAAEAAFPA 201
                                     9****99..5554.466525689************998765 PP

>> tr|A0A0X3RNP0|A0A0X3RNP0_STRRM  Phthalate 4,5-dioxygenase OS=Streptomyces rimosus subsp. rimosus OX=132474 GN=ADK46_1
   #    score  bias  c-Evalue  i-Evalue hmmfrom  hmm to    alifrom  ali to    envfrom  env to     acc
 ---   ------ ----- --------- --------- ------- -------    ------- -------    ------- -------    ----
   1 !   26.3   0.0   1.1e-07   1.9e-06      17     208 ..      14     201 ..       2     226 .. 0.76

  Alignments for each domain:
  == domain 1  score: 26.3 bits;  conditional E-value: 1.1e-07
                  CMKOEEHG_01358  17 kniyelvlqgtlvq.qmnepgqfvhikvaegiapllrrpisicnvdqekneftmlyrae..gqgtktlatr..kqgemv 90 
                                      ++  lvl+g        epg   h+ va  +   l r  s+c    ++  + +  r +  ++g      r  + g  +
  tr|A0A0X3RNP0|A0A0X3RNP0_STRRM  14 DDVVSLVLRGADGPlAPWEPGA--HVDVA--LPNWLTRQYSLCGDPADRGTYRVAVRYDplSRGGSEYIHRflRPGRTL 88 
                                     5666677776543313457875..55554..556789999***99888888877666542255555444443389**** PP

                  CMKOEEHG_01358  91 dvlgplghgfpveeaeagqtallvgggigvpplyelsqrlvakgvrvihilgfqtkd.vvfyeekfaelgdtyvatvdg 168
                                     dv  p +h fp+  a      l+++ggig+ p+  + +   a g+    + +  + d + f  e  a  gd        
  tr|A0A0X3RNP0|A0A0X3RNP0_STRRM  89 DVSLPRNH-FPLVPAP---RYLFLAGGIGITPVLPMLRAATAAGIPASLVYAGPSVDaMPFAGELRAAYGDAVRIVATR 163
                                     *****999.9998764...5688999*******************998877666666156888999*****99888899 PP

                  CMKOEEHG_01358 169 thgtkgfvtdvidnygid.fdilyscgplamlralegryke 208
                                      hg   f  d +   g++   ++y cgp +ml a e+ +  
  tr|A0A0X3RNP0|A0A0X3RNP0_STRRM 164 EHGRPDF--DALA-AGLEpGTLVYCCGPASMLAAAEAAFPA 201
                                     9****99..5554.466525689************998765 PP

>> tr|L8ERT2|L8ERT2_STRR1  Phthalate dioxygenase reductase OS=Streptomyces rimosus subsp. rimosus (strain ATCC 10970 / D
   #    score  bias  c-Evalue  i-Evalue hmmfrom  hmm to    alifrom  ali to    envfrom  env to     acc
 ---   ------ ----- --------- --------- ------- -------    ------- -------    ------- -------    ----
   1 !   26.3   0.0   1.1e-07   1.9e-06      17     208 ..      14     201 ..       2     226 .. 0.76

  Alignments for each domain:
  == domain 1  score: 26.3 bits;  conditional E-value: 1.1e-07
          CMKOEEHG_01358  17 kniyelvlqgtlvq.qmnepgqfvhikvaegiapllrrpisicnvdqekneftmlyrae..gqgtktlatr..kqgemvdvlgplgh 98 
                              ++  lvl+g        epg   h+ va  +   l r  s+c    ++  + +  r +  ++g      r  + g  +dv  p +h
  tr|L8ERT2|L8ERT2_STRR1  14 DDVVSLVLRGADGPlAPWEPGA--HVDVA--LPNWLTRQYSLCGDPADRGTYRVAVRYDplSRGGSEYIHRflRPGRTLDVSLPRNH 96 
                             5666677776543313457875..55554..556789999***99888888877666542255555444443389*********999 PP

          CMKOEEHG_01358  99 gfpveeaeagqtallvgggigvpplyelsqrlvakgvrvihilgfqtkd.vvfyeekfaelgdtyvatvdgthgtkgfvtdvidnyg 184
                              fp+  a      l+++ggig+ p+  + +   a g+    + +  + d + f  e  a  gd         hg   f  d +   g
  tr|L8ERT2|L8ERT2_STRR1  97 -FPLVPAP---RYLFLAGGIGITPVLPMLRAATAAGIPASLVYAGPSVDaMPFAGELRAAYGDAVRIVATREHGRPDF--DALA-AG 176
                             .9998764...5688999*******************998877666666156888999*****998888999****99..5554.46 PP

          CMKOEEHG_01358 185 id.fdilyscgplamlralegryke 208
                             ++   ++y cgp +ml a e+ +  
  tr|L8ERT2|L8ERT2_STRR1 177 LEpGTLVYCCGPASMLAAAEAAFPA 201
                             6525689************998765 PP

>> tr|A0A193GM82|A0A193GM82_9BORD  Phthalate 4,5-dioxygenase OS=Bordetella flabilis OX=463014 GN=BAU07_15855 PE=4 SV=1
   #    score  bias  c-Evalue  i-Evalue hmmfrom  hmm to    alifrom  ali to    envfrom  env to     acc
 ---   ------ ----- --------- --------- ------- -------    ------- -------    ------- -------    ----
   1 !   26.0   0.0   1.4e-07   2.4e-06      13     202 ..      18     208 ..      10     224 .. 0.67

  Alignments for each domain:
  == domain 1  score: 26.0 bits;  conditional E-value: 1.4e-07
                  CMKOEEHG_01358  13 keiakni..yelvlqgtlvqqmnepgqfvhikvaegiapllrrpisicnvdqekneftmlyraegqgt...ktlatr.k 85 
                                      e+a+ i  +elv        +  pg  ++++v  g      r  s+cn   e+  + +  + e qg     +l  + +
  tr|A0A193GM82|A0A193GM82_9BORD  18 TEVARGIraFELVHPDGADLPVFSPGSHIRVRVPNGEV----RKYSLCNSPAERKRYVITVKREDQGRggsISLVDQvR 92 
                                     566665433677776666667789***99999999964....679************9999998876411134444327 PP

                  CMKOEEHG_01358  86 qgemvdvlgplghgfpveeaeagqtallvgggigvpplyelsqrlvak.g.vrvihilgfqtkdvvfyeekfaelgdty 162
                                      g+m+ v +p  ++fp+ ea    + l+++ggig+ p+  + + +  + g    ++ l+ q  +   y e++  l    
  tr|A0A193GM82|A0A193GM82_9BORD  93 PGDMLAVSAP-DNAFPLVEAP--GSLLFIAGGIGITPILSMIRSFQDEpGpAWKLYYLS-QAPETAAYLEELLALDPGG 167
                                     8999999999.689**98875..467999*********998877654413123455554.5555555655566666655 PP

                  CMKOEEHG_01358 163 vatvdgthgtkgfvtdvidnygi....dfdilyscgplamlral 202
                                       t+      +g   d +d + +    +   +y cgp  +++a+
  tr|A0A193GM82|A0A193GM82_9BORD 168 SVTIHH---DRGNPADAFDLWPVlekpNRGHVYCCGPRGLMEAV 208
                                     566544...44444455554443222245568888888877765 PP

>> tr|G7CJ83|G7CJ83_MYCT3  Phthalate 4,5-dioxygenase reductase subunit OS=Mycobacterium thermoresistibile (strain ATCC 1
   #    score  bias  c-Evalue  i-Evalue hmmfrom  hmm to    alifrom  ali to    envfrom  env to     acc
 ---   ------ ----- --------- --------- ------- -------    ------- -------    ------- -------    ----
   1 !   25.2   0.0   2.5e-07   4.4e-06      55     203 ..      52     199 ..       3     211 .. 0.65

  Alignments for each domain:
  == domain 1  score: 25.2 bits;  conditional E-value: 2.5e-07
          CMKOEEHG_01358  55 isicnvdqeknef..tmlyraegqgtktla..trkqgemvdvlgplghgfpveeaeagqtallvgggigvpplyelsqrlvakgvrv 137
                              s+  ++   + +  ++l +  g+g          +g  +    p +h fp+   +a    l+++ggig+ p+  +  +l  ++ r 
  tr|G7CJ83|G7CJ83_MYCT3  52 YSLTGLEARPDRWvvSVLREPAGRGGSQYVhdVLAEGASIGASLPRNH-FPLRS-DA-DNILFIAGGIGITPMLPMISQLEQQA-RT 134
                             455555554444411345555566555444113455666666667666.89864.44.568999********999988886554.44 PP

          CMKOEEHG_01358 138 ihil.gfqtkdvvfyeekfaelgdtyvatvdgthgtkgfvtdvidnygidfdilyscgplamlrale 203
                              +++   +++  + y +++a++gd  v   d  +g   +   +i   + d  ++yscgp  ml  le
  tr|G7CJ83|G7CJ83_MYCT3 135 WNLIyCGRSRTSMAYLDELAKFGDRVVVRPDDEYGVPDLA-GLIRPTAPD-TVVYSCGPEGMLSTLE 199
                             443314567777889999*****************98765.677766666.699*********9998 PP

>> tr|F8B5U5|F8B5U5_FRADG  Phthalate 4,5-dioxygenase OS=Frankia symbiont subsp. Datisca glomerata OX=656024 GN=FsymDg_28
   #    score  bias  c-Evalue  i-Evalue hmmfrom  hmm to    alifrom  ali to    envfrom  env to     acc
 ---   ------ ----- --------- --------- ------- -------    ------- -------    ------- -------    ----
   1 !   26.2   0.0   1.2e-07   2.1e-06      37     204 ..      52     215 ..      21     226 .. 0.75

  Alignments for each domain:
  == domain 1  score: 26.2 bits;  conditional E-value: 1.2e-07
          CMKOEEHG_01358  37 qfvhikvaegiapllrrpisicn..vdqekneftmlyraegqgtktla..trkqgemvdvlgplghgfpveeaeagqtallvgggig 119
                                h+ v  g  p   r  s+c    d+    + +l +a g+g         + g  ++v +p  ++fp+   +ag+   l++ggig
  tr|F8B5U5|F8B5U5_FRADG  52 PGAHVDVVAG--PGRVRQYSLCGdpADRATWRIAVLREAAGRGGSVYLhdEARAGSTLEVGAPR-NNFPLV--DAGRYV-LIAGGIG 132
                             4467777766..4445778888722455556678899999998776541245678899987775.78**96..578865.67889** PP

          CMKOEEHG_01358 120 vpplyelsqrlvakgvrvihilgfqtkdvvfyeekfaelgdtyvatvdgthgtkgfvtdvidnygidfdilyscgplamlraleg 204
                             + pl  +  +l  +g     + g + +  + +   ++  gd  v   +  hg   +  d +     +   +y cgp  +l a+e+
  tr|F8B5U5|F8B5U5_FRADG 133 ITPLLPMIAELAGRGADWTLLYGGRQRTSMAFLAALSAHGDRVVVHPEREHGLLPL--DTVLARPEEGTAVYCCGPEGLLSAVEA 215
                             ****************99999988877777777888899*************9765..555556678899***********9996 PP

>> tr|A0A1I2FD74|A0A1I2FD74_9RHOB  Phthalate 4,5-dioxygenase reductase subunit OS=Sulfitobacter brevis OX=74348 GN=SAMN0
   #    score  bias  c-Evalue  i-Evalue hmmfrom  hmm to    alifrom  ali to    envfrom  env to     acc
 ---   ------ ----- --------- --------- ------- -------    ------- -------    ------- -------    ----
   1 !   26.6   0.0   9.2e-08   1.6e-06      11     204 ..      10     201 ..       1     215 [. 0.59

  Alignments for each domain:
  == domain 1  score: 26.6 bits;  conditional E-value: 9.2e-08
                  CMKOEEHG_01358  11 nqkeiakniyelvlqgtlvqqmne..pgqfvhikvaegiapllrrpisicnvdqekneftmlyraegqgtk.tlatrk. 85 
                                      ++ + ++i e+ l+  + + +    pg  + i+   g    +rr  s+ n      ++ +  + e+ +   +++ ++ 
  tr|A0A1I2FD74|A0A1I2FD74_9RHOB  10 MRRALTEDICEFTLEPVVNENLPSftPGAHLTIETPSG---AMRR-YSLVNDGTSPEQYVIAIKRESNSRGgSISMHEd 84 
                                     55556666666666665555554311333333333333...2333.455555555555555555444322202222220 PP

                  CMKOEEHG_01358  86 qgemvdvlgpl.ghgfpveeaeagqtallvgggigvpplyelsqrlvakgvrvihilgfqtkdvvfyeekfael.gdty 162
                                       e  ++l     + f + ea   +  ll++ggigv p+y + q+l  +++    i   ++++   y  ++ el gd  
  tr|A0A1I2FD74|A0A1I2FD74_9RHOB  85 AIEGAELLVSTpENTFELTEA---KEYLLIAGGIGVTPIYAMGQHLARENIPYRVIYCTRSEEETAYLAEIKELfGDRL 160
                                     223333333220234444443...457999******************9985555555566666666666666548988 PP

                  CMKOEEHG_01358 163 vatvdgthgtkgfvtdvidnygidfdi.lyscgplamlraleg 204
                                         dg  g    + d  d++    d+ +y cgp  ml+ +e+
  tr|A0A1I2FD74|A0A1I2FD74_9RHOB 161 TLHHDG--GDIESIYDFWDHFEEPKDMkVYCCGPAPMLEEIEA 201
                                     777777..7777899******99999757*******9987663 PP

>> tr|A0A0X3WD26|A0A0X3WD26_STRVO  Phthalate 4,5-dioxygenase OS=Streptomyces violaceusniger OX=68280 GN=ADL28_22645 PE=4
   #    score  bias  c-Evalue  i-Evalue hmmfrom  hmm to    alifrom  ali to    envfrom  env to     acc
 ---   ------ ----- --------- --------- ------- -------    ------- -------    ------- -------    ----
   1 !   26.3   0.0   1.2e-07     2e-06       6     208 ..       3     201 ..       1     226 [. 0.77

  Alignments for each domain:
  == domain 1  score: 26.3 bits;  conditional E-value: 1.2e-07
                  CMKOEEHG_01358   6 nmivvnqkeiakniyelvlqgtlvq.qmnepgqfvhikvaegiapllrrpisicn..vdqekneftmlyraegqgtktl 81 
                                       +v + +++a+++  lvl+g        +pg   hi +a  +   l r  s+c    dqe     + +   ++g    
  tr|A0A0X3WD26|A0A0X3WD26_STRVO   3 QTVVDHIEQVAEDVVSLVLRGATGPlAPWQPGA--HIDLA--LPNWLTRQYSLCGdpADQESYRVAVRHDRLSRGGSEY 77 
                                     456777789***********9765414457875..66665..5678999*****8335666666666664445554444 PP

                  CMKOEEHG_01358  82 atr..kqgemvdvlgplghgfpveeaeagqtallvgggigvpplyelsqrlvakgvrv.ihilgfqtkdvvfyeekfae 157
                                       r  ++g  +dv  p +h fp+  a      l+++ggig+ p+  + +   a  v   +  +g     + f +e  + 
  tr|A0A0X3WD26|A0A0X3WD26_STRVO  78 IHRflRRGRTLDVSLPRNH-FPLLPAP---EYLFLAGGIGITPILPMLRAAAASDVPAsLVYMGRSVASMPFADELRSS 152
                                     4333389*********999.9998764...4688899***********9999999976255689999************ PP

                  CMKOEEHG_01358 158 lgdtyvatvdgthgtkgfvtdvidnygidfdilyscgplamlralegryke 208
                                      gd         +g   f    +        ++y+cgp  ml a e+ +  
  tr|A0A0X3WD26|A0A0X3WD26_STRVO 153 YGDRVRIVATRERGRPDFAA--LGAALSPGAVVYACGPGPMLAAAEAAFPA 201
                                     ***98777778899999975..3334445679************9988765 PP

>> tr|A0A1K2FVH7|A0A1K2FVH7_9ACTN  Phthalate 4,5-dioxygenase oxygenase reductase subunit OS=Streptomyces sp. F-1 OX=4636
   #    score  bias  c-Evalue  i-Evalue hmmfrom  hmm to    alifrom  ali to    envfrom  env to     acc
 ---   ------ ----- --------- --------- ------- -------    ------- -------    ------- -------    ----
   1 !   26.0   0.0   1.4e-07   2.4e-06      47     205 ..      52     209 ..      14     214 .. 0.81

  Alignments for each domain:
  == domain 1  score: 26.0 bits;  conditional E-value: 1.4e-07
                  CMKOEEHG_01358  47 iapllrrpisicnvdqeknef..tmlyraegqgtktla..trkqgemvdvlgplghgfpveeaeagqtallvgggigvp 121
                                     +ap l r  s+c+   +   +   +l + +g+g          +g+ v v gp +h fp+e ae     l+++ggig+ 
  tr|A0A1K2FVH7|A0A1K2FVH7_9ACTN  52 LAPDLVRQYSLCSSPDDAQVWrvAVLREDDGRGGSLQVhgKLAEGDPVRVRGPRNH-FPLERAER---YLFIAGGIGIT 126
                                     79999999****9866665541166777788887655411456899*******999.****9985...799******** PP

                  CMKOEEHG_01358 122 plyelsqrlvakgvrvihilgfqtkd.vvfyeekfaelgdtyvatvdgthgtkgfvtdvidnygidfdilyscgplaml 199
                                     p+  + ++    g     + g +t + + f        g+      +  +g      d +        ++y cgp  +l
  tr|A0A1K2FVH7|A0A1K2FVH7_9ACTN 127 PIIPMLEQAERHGCAWELVYGGRTLEsMAFRGALVTRYGERVRVRPEDAYGLLD--LDALLGTPRPGTLVYCCGPEPLL 203
                                     *************99999999999761556666778899998888888999765..577777788889*********** PP

                  CMKOEEHG_01358 200 ralegr 205
                                     +a+e r
  tr|A0A1K2FVH7|A0A1K2FVH7_9ACTN 204 KAVEER 209
                                     **9987 PP

>> tr|A0A124E7X0|A0A124E7X0_MYCTH  Phthalate 4,5-dioxygenase reductase subunit OS=Mycobacterium thermoresistibile OX=179
   #    score  bias  c-Evalue  i-Evalue hmmfrom  hmm to    alifrom  ali to    envfrom  env to     acc
 ---   ------ ----- --------- --------- ------- -------    ------- -------    ------- -------    ----
   1 !   25.1   0.0   2.7e-07   4.7e-06      69     203 ..      66     197 ..       3     209 .. 0.65

  Alignments for each domain:
  == domain 1  score: 25.1 bits;  conditional E-value: 2.7e-07
                  CMKOEEHG_01358  69 mlyraegqgtktla..trkqgemvdvlgplghgfpveeaeagqtallvgggigvpplyelsqrlvakgvrvihil.gfq 144
                                     +l +  g+g          +g  +    p +h fp+   +a    l+++ggig+ p+  +  +l  ++ r  +++   +
  tr|A0A124E7X0|A0A124E7X0_MYCTH  66 VLREPAGRGGSQYVhdVLAEGASIGASLPRNH-FPLRS-DA-DNILFIAGGIGITPMLPMISQLEQQA-RTWNLIyCGR 140
                                     44455566555443113455666666666666.88864.44.568999********999988886554.4444331456 PP

                  CMKOEEHG_01358 145 tkdvvfyeekfaelgdtyvatvdgthgtkgfvtdvidnygidfdilyscgplamlrale 203
                                     ++  + y +++a++gd  v   d  +g   +   +i   + d  ++yscgp  ml  le
  tr|A0A124E7X0|A0A124E7X0_MYCTH 141 SRTSMAYLDELAKFGDRVVVRPDDEYGVPDLA-GLIRPTAPD-TVVYSCGPEGMLSTLE 197
                                     7777889999*****************98765.677766666.699*********9998 PP

>> tr|A0A238J5S7|A0A238J5S7_9RHOB  Phthalate dioxygenase reductase OS=Tropicibacter phthalicicus OX=1037362 GN=ophA1_1 P
   #    score  bias  c-Evalue  i-Evalue hmmfrom  hmm to    alifrom  ali to    envfrom  env to     acc
 ---   ------ ----- --------- --------- ------- -------    ------- -------    ------- -------    ----
   1 !   26.6   0.0   9.4e-08   1.6e-06      34     207 ..      49     219 ..      39     259 .. 0.73

  Alignments for each domain:
  == domain 1  score: 26.6 bits;  conditional E-value: 9.4e-08
                  CMKOEEHG_01358  34 epgqfvhikvaegiapllrrpisicnv..dqekneftmlyraegqg.tktlatrkqgemvdvlgplghgfpveeaeagq 109
                                     epg  v + + eg+     r  s+ +   dq      +  + eg+g ++ +   + g  v + gp +h f ++  +   
  tr|A0A238J5S7|A0A238J5S7_9RHOB  49 EPGAHVDVHLGEGLT----RQYSLWDWsdDQSVLHVAVKREDEGRGgSRAMHGLEVGAEVQLGGPRNH-FALKPGKTF- 121
                                     899999999999864....5666665500444445555555677752678888999*********999.777654443. PP

                  CMKOEEHG_01358 110 tallvgggigvpplyelsqrlvakgvrv.ihilgfqtkdvvfyeekfa..elgdtyvatvdgthgtkgfvtdvidnygi 185
                                        l++ggig  pl  +++ l  +g    ++ l  ++ d+   +++f   +lgd y    d   g   +   v+ +   
  tr|A0A238J5S7|A0A238J5S7_9RHOB 122 -VTLIAGGIGATPLVAMARALRDEGRAFqVYYL-ARSMDLAAMDQEFHqlDLGDKYHPHCDDRDGMFDL-QSVLSDLPE 197
                                     .45899************999988844313333.478899999999962268******99999998664.556776666 PP

                  CMKOEEHG_01358 186 dfdilyscgplamlra.legryk 207
                                       d +y+cgp  ml+a l+g   
  tr|A0A238J5S7|A0A238J5S7_9RHOB 198 GSD-VYTCGPEPMLNAvLDGSSL 219
                                     666.5*********983566555 PP

>> tr|A0A1J5SFS3|A0A1J5SFS3_9ZZZZ  Phthalate dioxygenase reductase OS=mine drainage metagenome OX=410659 GN=ophA1_1 PE=4
   #    score  bias  c-Evalue  i-Evalue hmmfrom  hmm to    alifrom  ali to    envfrom  env to     acc
 ---   ------ ----- --------- --------- ------- -------    ------- -------    ------- -------    ----
   1 !   25.8   0.0   1.6e-07   2.8e-06      34     136 ..      35     133 ..       9     154 .. 0.72

  Alignments for each domain:
  == domain 1  score: 25.8 bits;  conditional E-value: 1.6e-07
                  CMKOEEHG_01358  34 epgqfvhikvaegiapllrrpisicnvdqekneftmlyraegq...gtktlatr.kqgemvdvlgplghgfpveeaeag 108
                                      pg  + +     +a l+r   s+cn  ++ + + +  + e +   g++ +  r + g+++++ +p  ++fp+++    
  tr|A0A1J5SFS3|A0A1J5SFS3_9ZZZZ  35 TPGAHIDVH----VAGLIR-QYSLCNAPEDSSRYLIAVKREPEsrgGSRAMHERlRAGDVLEIGAP-RNNFPLDQTTG- 106
                                     466555444....455665.68***********999888765433367888777355777776555.678***98754. PP

                  CMKOEEHG_01358 109 qtallvgggigvpplyelsqrlvakgvr 136
                                      + ll+++gigv pl  ++++l+ +g  
  tr|A0A1J5SFS3|A0A1J5SFS3_9ZZZZ 107 -SKLLLAAGIGVTPLLSMARQLLGRGTA 133
                                     .45788899****************975 PP

>> tr|A0A1H0GHV5|A0A1H0GHV5_9RHOB  Phthalate 4,5-dioxygenase reductase subunit OS=Lutimaribacter pacificus OX=391948 GN=
   #    score  bias  c-Evalue  i-Evalue hmmfrom  hmm to    alifrom  ali to    envfrom  env to     acc
 ---   ------ ----- --------- --------- ------- -------    ------- -------    ------- -------    ----
   1 !   26.0   0.0   1.4e-07   2.4e-06       6     209 ..       5     209 ..       1     217 [. 0.61

  Alignments for each domain:
  == domain 1  score: 26.0 bits;  conditional E-value: 1.4e-07
                  CMKOEEHG_01358   6 nmivvnqkeiakniyelvlqgtlvqqmne..pgqfvhikvaegiapllrrpisicnvdqekneftmlyraegq..gtkt 80 
                                      m v  ++++  +i e+ l       + e  pg  v i+   g    +rr  s+ n   e  e+ +  + e +  g  +
  tr|A0A1H0GHV5|A0A1H0GHV5_9RHOB   5 RMRVAKRRDLTPSISEFTLVPVDQVDLPEfaPGAHVTIETPSG---AMRR-YSLVNDGTEPKEYVIAIKREPEsrGGSS 79 
                                     5667777888888888777654444444412555554444444...4555.7999999999999998876543224443 PP

                  CMKOEEHG_01358  81 latrkqgemvd.vlgplghgfpveeaeagqtallvgggigvpplyelsqrlvakg..vrvihilgfqtkdvvfyeekfa 156
                                         +  e  +  + p  + fp+ +    q  ll++ggigv p+y +++ l  kg  +r+i++   ++ +   y   +a
  tr|A0A1H0GHV5|A0A1H0GHV5_9RHOB  80 SMHDEAHEGYElTIEPPENDFPLTDV---QKYLLIAGGIGVTPIYAMARYLDKKGkaLRIIYVS--RSAEESAY---LA 150
                                     3333333333315678899****987...678*****************999887224566554..33343444...45 PP

                  CMKOEEHG_01358 157 elgdtyvatv..dgthgtkgfvtdvidnygid.fdilyscgplaml...ralegrykek 209
                                     el++ +   +     +g    v d  d++       ++ cgp  ++   +a+ g++ e 
  tr|A0A1H0GHV5|A0A1H0GHV5_9RHOB 151 ELNEAFDGRIivHHDNGNPDDVYDFWDDFVTPrATHVFCCGPKPLMeeiKAVSGHWPEG 209
                                     55555555440044556666666666666554145689999977651115666766665 PP

>> tr|A0A0J6F0S0|A0A0J6F0S0_9BORD  Phthalate dioxygenase reductase OS=Bordetella pseudohinzii OX=1331258 GN=ophA1_1 PE=4
   #    score  bias  c-Evalue  i-Evalue hmmfrom  hmm to    alifrom  ali to    envfrom  env to     acc
 ---   ------ ----- --------- --------- ------- -------    ------- -------    ------- -------    ----
   1 !   25.7   0.0   1.8e-07   3.1e-06      84     205 ..      89     206 ..      17     226 .. 0.78

  Alignments for each domain:
  == domain 1  score: 25.7 bits;  conditional E-value: 1.8e-07
                  CMKOEEHG_01358  84 rkqgemvdvlgplghgfpveeaeagqtallvgggigvpplyelsqrlvakgvrvihilgfqtk.dvvfyeekfaelgdt 161
                                      + g ++ v  p +h fp++e  a+ t +l++ggig+ p++ +++rl a g       + +t+ d  f  e  a  g  
  tr|A0A0J6F0S0|A0A0J6F0S0_9BORD  89 LRVGAIIGVSEPRNH-FPLKED-AAHT-ILIAGGIGITPVWCMARRLEALGASWELWYSARTRaDAAFLPEIEALAGKV 164
                                     467889999999988.9**985.5566.678899*****************9876666666654899999888877776 PP

                  CMKOEEHG_01358 162 yvatvdgthgtkgfvtdvidnygidfdilyscgplamlralegr 205
                                      +   d   g    +  ++d  + d   ly cgp  ml a e+ 
  tr|A0A0J6F0S0|A0A0J6F0S0_9BORD 165 RL-HFDDEAGRVLDIARIVDAAAKDAH-LYCCGPAPMLDAYESA 206
                                     65.567788998899999**9999875.8*********999865 PP

>> tr|A0A1B1K877|A0A1B1K877_RHOOP  Phthalate 4,5-dioxygenase OS=Rhodococcus opacus OX=37919 GN=R1CP_20785 PE=4 SV=1
   #    score  bias  c-Evalue  i-Evalue hmmfrom  hmm to    alifrom  ali to    envfrom  env to     acc
 ---   ------ ----- --------- --------- ------- -------    ------- -------    ------- -------    ----
   1 !   26.0   0.0   1.4e-07   2.5e-06      67     215 ..      86     230 ..      28     238 .. 0.72

  Alignments for each domain:
  == domain 1  score: 26.0 bits;  conditional E-value: 1.4e-07
                  CMKOEEHG_01358  67 ftmlyraegqgtk.tlatr.kqgemvdvlgplghgfpveeaeagqtallvgggigvpplyelsqrlvakgvrvihilgf 143
                                     + +l +  g+g    l t+ k+g+++   gp +h fp+  ae+    l+++ggig+ pl  +  +    g     + g 
  tr|A0A1B1K877|A0A1B1K877_RHOOP  86 IAILDEPNGRGAShWLHTNvKEGDLLGYGGPRNH-FPMVPAES---YLFIAGGIGITPLIPMIDQAARTGRPWKLLYGG 160
                                     4556667777765245554399*********999.9*999875...799*************999988888777888** PP

                  CMKOEEHG_01358 144 qtkdvvfyeekfaelgdt.yvatvdgthgtkgfvtdvidnygidfdilyscgplamlralegrykekkayisl 215
                                     +t+  + + +++   gd  ++a  d   g   + + + d        +y cgp  +l+a+e+  ++   y   
  tr|A0A1B1K877|A0A1B1K877_RHOOP 161 RTRHSMAFRDELERYGDPvHIAPQD-EVGLPDLASWINDL-E-PSTKVYCCGPAGLLQAVESACRQCLPYALH 230
                                     *****99999******962666666.45666665554443.3.34568*************998887777655 PP

>> tr|A0A094LUN9|A0A094LUN9_9PSEU  Phthalate 4,5-dioxygenase OS=Amycolatopsis sp. MJM2582 OX=1427749 GN=ED92_36515 PE=4 
   #    score  bias  c-Evalue  i-Evalue hmmfrom  hmm to    alifrom  ali to    envfrom  env to     acc
 ---   ------ ----- --------- --------- ------- -------    ------- -------    ------- -------    ----
   1 !   25.8   0.0   1.6e-07   2.7e-06       8     211 ..       6     199 ..       1     207 [. 0.75

  Alignments for each domain:
  == domain 1  score: 25.8 bits;  conditional E-value: 1.6e-07
                  CMKOEEHG_01358   8 ivvnqkeiakniyelvlqgtlvq.qmnepgqfvhikvaegiapllrrpisicnvdqekneftmlyrae...gqgtk.tl 81 
                                     ++   + +a+++  lvl+g        epg  v + +       l r  s+c    ++  + +  r +     g++   
  tr|A0A094LUN9|A0A094LUN9_9PSEU   6 VLDRVEPVAEDVVSLVLRGAEGPlAAWEPGAHVDLSL----PNWLTRQYSLCGDPADRGSYRVAVRHDrlsRGGSEyVH 80 
                                     44455679999******99865415679998777765....4578899*****99999999998875522123444134 PP

                  CMKOEEHG_01358  82 atrkqgemvdvlgplghgfpveeaeagqtallvgggigvpplyelsqrlvakgvrvihilgfqtkdvvfyeekfaelgd 160
                                        + g  +dv  p  ++fp+  a      l+++ggig+ p+  +       + r++++ g     + f  e  ae gd
  tr|A0A094LUN9|A0A094LUN9_9PSEU  81 LFLRAGRTLDVSLPR-NNFPLLPAP---EYLFIAGGIGITPIMPMLA-AAGDSARLVYV-GRSEATMPFAAELKAEYGD 153
                                     55789******9997.57**98764...57999********998754.45667898886.88888999*********** PP

                  CMKOEEHG_01358 161 tyvatvdgthgtkgfvtdvidnygidfdilyscgplamlralegrykekka 211
                                           dg      f   +    g d  ++y cgp +ml a e+ +   + 
  tr|A0A094LUN9|A0A094LUN9_9PSEU 154 RVRLHTDGRP---DFAA-LAAGLGPDA-LVYCCGPASMLDAAEAAFPAHRL 199
                                     9888877755...5554.445677774.78*************99876665 PP

>> tr|A0A1C4HGS1|A0A1C4HGS1_ACICA  Vanillate O-demethylase oxidoreductase OS=Acinetobacter calcoaceticus OX=471 GN=vanB 
   #    score  bias  c-Evalue  i-Evalue hmmfrom  hmm to    alifrom  ali to    envfrom  env to     acc
 ---   ------ ----- --------- --------- ------- -------    ------- -------    ------- -------    ----
   1 !   25.6   0.0   1.9e-07   3.3e-06      20     200 ..      18     195 ..       4     208 .. 0.75

  Alignments for each domain:
  == domain 1  score: 25.6 bits;  conditional E-value: 1.9e-07
                  CMKOEEHG_01358  20 yelvlq.gtlvqqmnepgqfvhikvaegiapllrrpisicnvdqeknef..tmlyraegqg.tktlatr.kqgemvdvl 93 
                                     +elv   gt +    e g  + + +  g+     r  s+ n   ek+ +   +l+ a ++g ++ + t+ ++g+++ + 
  tr|A0A1C4HGS1|A0A1C4HGS1_ACICA  18 FELVAAnGTEL-PSFEAGAHIDVHLKNGLT----RQYSLSNCCTEKHRYviGVLHDANSRGgSRCIHTEyREGDLLKIG 91 
                                     55554314443.344677777777777754....555555555555555116899999876267777753789999875 PP

                  CMKOEEHG_01358  94 gplghgfpveeaeagqtallvgggigvpplyelsqrlvakgvrv.ihilgfqtkdvvfyeekfaelgdtyvatvdgthg 171
                                      p  + f +      + a+l +ggig+ p+  ++ rl + ++   +h +    + + fy      +gd     +     
  tr|A0A1C4HGS1|A0A1C4HGS1_ACICA  92 EP-RNLFEIHPH--TKQAVLFAGGIGITPILSMAYRLKSANIPFeLHYFVRSHEMIAFYGNLTEHFGDQVYFHIQDQPD 167
                                     55.567877653..456889999**************99988643888888888899****999****9999999999* PP

                  CMKOEEHG_01358 172 tkgfvtdvidnygidfdilyscgplamlr 200
                                     t+  +t+v+   + d   ly cgp  +++
  tr|A0A1C4HGS1|A0A1C4HGS1_ACICA 168 TECNMTEVLGQASSDK-HLYVCGPTGFMQ 195
                                     *********9999886.58*****98876 PP

>> tr|A0A1X6Y3A0|A0A1X6Y3A0_9RHOB  Phthalate 4,5-dioxygenase oxygenase reductase subunit OS=Roseivivax jejudonensis OX=1
   #    score  bias  c-Evalue  i-Evalue hmmfrom  hmm to    alifrom  ali to    envfrom  env to     acc
 ---   ------ ----- --------- --------- ------- -------    ------- -------    ------- -------    ----
   1 !   25.9   0.0   1.5e-07   2.6e-06      33     203 ..      34     200 ..       2     215 .. 0.67

  Alignments for each domain:
  == domain 1  score: 25.9 bits;  conditional E-value: 1.5e-07
                  CMKOEEHG_01358  33 nepgqfvhikvaegiapllrrpisicnvdqekn..eftmlyraegqgtktla..trkqgemvdvlgplghgfpveeaea 107
                                      epg  v i+   g    +rr  s+ n        ++ +  +ae++g          +g+ + v  p  ++fp+++a+ 
  tr|A0A1X6Y3A0|A0A1X6Y3A0_9RHOB  34 FEPGAHVTIETPSGA---MRR-YSLVNDGSAPEvyKIAVKREAESRGGSASMhdEATEGKELRVEVP-ENSFPLKDAK- 106
                                     467776666666653...343.455555444440044444556666544332113456777777777.478***9986. PP

                  CMKOEEHG_01358 108 gqtallvgggigvpplyelsqrlva..kgvrvihilgfqtkdvvfyeekfaelgdtyvatvdgthgtkgfvtdvidnyg 184
                                         ll++ggigv p+y ++q+l    k  +vi+       d  + e+    +gd    tv   +g    v d  d++ 
  tr|A0A1X6Y3A0|A0A1X6Y3A0_9RHOB 107 --EYLLIAGGIGVTPIYAMAQHLKRedKPFNVIYCS-RSEADTAYLEDMREAFGDRL--TVHHDNGDPDEVYDFWDHFE 180
                                     ..5799***************997622556777654.4557999999999999**85..78888999***********9 PP

                  CMKOEEHG_01358 185 idfdi.lyscgplamlrale 203
                                        ++ +y cgp  +++ +e
  tr|A0A1X6Y3A0|A0A1X6Y3A0_9RHOB 181 EPRNMrVYCCGPEPLMEEIE 200
                                     9888647*****88876554 PP

>> tr|A0A2P9E5B3|A0A2P9E5B3_ECOLX  Phthalate dioxygenase reductase OS=Escherichia coli OX=562 GN=RCS46_P0007 PE=4 SV=1
   #    score  bias  c-Evalue  i-Evalue hmmfrom  hmm to    alifrom  ali to    envfrom  env to     acc
 ---   ------ ----- --------- --------- ------- -------    ------- -------    ------- -------    ----
   1 !   24.6   0.0   3.7e-07   6.4e-06      55     202 ..      15     164 ..       6     176 .. 0.74

  Alignments for each domain:
  == domain 1  score: 24.6 bits;  conditional E-value: 3.7e-07
                  CMKOEEHG_01358  55 isicnvdqekneftmlyraegq...gtktlat.rkqgemvdvlgplghgfpveeaeagqtallvgggigvpplyelsqr 129
                                      si n  +e++ + +  + e+    g++++ +  + g  v +  p +  f ++ +e  + a+l++ggigv pl  ++  
  tr|A0A2P9E5B3|A0A2P9E5B3_ECOLX  15 YSIVNTPEERDVLVIGVKLEANsrgGSRSMHSdVRVGSKVSITLPRN-QFQLQPSE--RKAVLIAGGIGVTPLLAMALF 90 
                                     56777777777666554444321124555543146688888887764.58888776..5799***********887654 PP

                  CMKOEEHG_01358 130 lvakgvrvihilgf.qtkdvvfyeekfaelgdtyvatvd.gthgtkgfvtdvidnygidfdilyscgplamlral 202
                                        +  r  h+  f +  + + ++++++ lg+     +  g + t++ +t+++   + +   +y cgp am++ +
  tr|A0A2P9E5B3|A0A2P9E5B3_ECOLX  91 -QEQRDRTYHLHYFvRGNEHIAFKDRISALGNNCSTYIGlGIEETQSAITELLQELNPESHDIYVCGPQAMIELV 164
                                     .456679999988734567888999******865554433899****************999*********9765 PP

>> tr|A0A0M8RMB4|A0A0M8RMB4_9ACTN  Phthalate 4,5-dioxygenase OS=Streptomyces sp. NRRL F-5755 OX=1519475 GN=ADK86_13670 P
   #    score  bias  c-Evalue  i-Evalue hmmfrom  hmm to    alifrom  ali to    envfrom  env to     acc
 ---   ------ ----- --------- --------- ------- -------    ------- -------    ------- -------    ----
   1 !   25.7   0.0   1.7e-07     3e-06      17     207 ..      14     200 ..       2     226 .. 0.75

  Alignments for each domain:
  == domain 1  score: 25.7 bits;  conditional E-value: 1.7e-07
                  CMKOEEHG_01358  17 kniyelvlqgtlvq.qmnepgqfvhikvaegiapllrrpisicn..vdqekneftmlyraegqgtktlatr..kqgemv 90 
                                      ++  lvl+g        epg   h+ va  +   l r  s+c    d+e     + y   ++g      r  + g  +
  tr|A0A0M8RMB4|A0A0M8RMB4_9ACTN  14 DDVVSLVLRGADGPlAPWEPGA--HVDVA--LPNWLTRQYSLCGdpADRETYRVAVRYDPLSRGGSEYIHRflRPGRTL 88 
                                     5666777776643313457885..55554..55678999****83345555555666766666666555443389**** PP

                  CMKOEEHG_01358  91 dvlgplghgfpveeaeagqtallvgggigvpplyelsqrlvakgvrvihilgfqtkdvv.fyeekfaelgdtyvatvdg 168
                                     dv  p +h fp+  a      l+++ggig+ p+  + +   a g+    + +  + d + f  e  a  gd        
  tr|A0A0M8RMB4|A0A0M8RMB4_9ACTN  89 DVSLPRNH-FPLVPAP---RYLFLAGGIGITPVLPMLRAATAAGIPASLVYAGPSADAMpFAGELRAAYGDAVRIVATR 163
                                     *****999.9998764...5688999*******************9988877777776528889999****99888888 PP

                  CMKOEEHG_01358 169 thgtkgfvtdvidnygidfdilyscgplamlralegryk 207
                                      hg   f             ++y cgp +ml a e+ + 
  tr|A0A0M8RMB4|A0A0M8RMB4_9ACTN 164 EHGRPDFGALAA--ALEPGTLVYCCGPASMLAAAEAAFP 200
                                     999998865332..22345799***********998875 PP

>> tr|C4TNS5|C4TNS5_9BURK  Reductase component of isophthalate dioxygenase OS=Comamonas sp. E6 OX=364029 GN=iphD PE=4 SV
   #    score  bias  c-Evalue  i-Evalue hmmfrom  hmm to    alifrom  ali to    envfrom  env to     acc
 ---   ------ ----- --------- --------- ------- -------    ------- -------    ------- -------    ----
   1 !   25.6   0.0   1.8e-07   3.2e-06      72     216 ..      75     223 ..      21     234 .. 0.63

  Alignments for each domain:
  == domain 1  score: 25.6 bits;  conditional E-value: 1.8e-07
          CMKOEEHG_01358  72 raegqgtktlatr.kqgemvdvlgplghgfpveeaeagqtallvgggigvpplyelsqrlvakgvrvihil..gfqtkdvvfyeekf 155
                              a   g++ +  + + g+ + + gp +h fp++e      ++lv+ggig+ p+  + ++l a g r  h++  +   ++  f  e  
  tr|C4TNS5|C4TNS5_9BURK  75 PASRGGSRFVHEKlRVGQAIQIGGPRNH-FPLDETA--SHSVLVAGGIGITPVLSMLRKLHALG-RTAHLIycASSRENAAFVPEIE 157
                             34444555544332679********999.9**9864..4578999****************999.6667662133445677776644 PP

          CMKOEEHG_01358 156 aelgdt.yvatvdgt.hgtkgfvtdvid...nygidfdilyscgplamlralegry.kekkayisle 216
                             a  +      tvd      kg   d+      +  +   +y+cgpl +l + e    k   a++ le
  tr|C4TNS5|C4TNS5_9BURK 158 AIAAQAgGRVTVDWHfKDEKGVRADLYSllqGH-AEGAHFYACGPLVFLASYEDSCqKLGLAHVHLE 223
                             433332123577764135677777765411044.456678*********999876514456777776 PP

>> tr|A0A143QCZ0|A0A143QCZ0_9NOCA  Phthalate 4,5-dioxygenase oxygenase reductase subunit OS=Rhodococcus sp. PBTS 1 OX=16
   #    score  bias  c-Evalue  i-Evalue hmmfrom  hmm to    alifrom  ali to    envfrom  env to     acc
 ---   ------ ----- --------- --------- ------- -------    ------- -------    ------- -------    ----
   1 !   25.3   0.0   2.3e-07     4e-06       7     204 ..       9     205 ..       5     216 .. 0.72

  Alignments for each domain:
  == domain 1  score: 25.3 bits;  conditional E-value: 2.3e-07
                  CMKOEEHG_01358   7 mivvnqkeiakniyelvlqgtlvqqmn..epgqfvhikvaegiapllrrpisicnvdqeknef..tmlyraegqgtkt. 80 
                                     ++v+++  +a  i  l l       +   epg   hi +  g  p l r  s+c+   +++++   +l +  g+g  + 
  tr|A0A143QCZ0|A0A143QCZ0_9NOCA   9 VVVLDKDSVADGIVRLTLARPDHDMLPpwEPG--AHIDLHVGKPPALIRQYSLCSSPADRHQYqvAVLREPAGRGGSSy 85 
                                     56777777888888888766544433311566..6778888999**********9877777661156667778875541 PP

                  CMKOEEHG_01358  81 latr.kqgemvdvlgplghgfpveeaeagqtallvgggigvpplyelsqrlvakgvrvihilgfqtkdvvfyeekfae. 157
                                     +a + + g+ v v +p +h   v         l+++ggig+ p+  + +   a g     + g +t+  + +   + e 
  tr|A0A143QCZ0|A0A143QCZ0_9NOCA  86 IADElEPGDTVSVSAPRNHFVLVPS----PRYLFIAGGIGITPIVPMIEAADAAGADWTLVYGGRTRTSMAFAHDLLEa 160
                                     6654268************776654....46799*******************************99766555555551 PP

                  CMKOEEHG_01358 158 lgdtyvatvdgthgtkgfvtdvidnygidfdilyscgplamlraleg 204
                                      g   v      +g      d +     +   +y cgp  +l a+++
  tr|A0A143QCZ0|A0A143QCZ0_9NOCA 161 RGPRVVIRPQDEYGFLD--LDELLATPTNGTAVYCCGPGPLLDAVDA 205
                                     56666666665555433..3555556677788999999999888775 PP

>> tr|A0A1Q9QZ31|A0A1Q9QZ31_PSEPU  Phthalate dioxygenase reductase OS=Pseudomonas putida OX=303 GN=ophA1_2 PE=4 SV=1
   #    score  bias  c-Evalue  i-Evalue hmmfrom  hmm to    alifrom  ali to    envfrom  env to     acc
 ---   ------ ----- --------- --------- ------- -------    ------- -------    ------- -------    ----
   1 !   19.1   0.0   1.8e-05   0.00032      39     143 ..      37     139 ..      18     198 .. 0.68
   2 ?    5.3   0.0       0.3       5.2     176     227 ..     243     296 ..     231     304 .. 0.80

  Alignments for each domain:
  == domain 1  score: 19.1 bits;  conditional E-value: 1.8e-05
                  CMKOEEHG_01358  39 vhikvaegiapllrrpisicnvdqekneftm..lyraegq.gtktlatr.kqgemvdvlgplghgfpveeaeagqtall 113
                                     + + + eg    l r  s+cn  qe++ + +  l  a ++ g++ +  r + g+ v v  p  + f +e  + g+ +ll
  tr|A0A1Q9QZ31|A0A1Q9QZ31_PSEPU  37 IDVHLGEG----LVRQYSLCNDPQERHRYCIgvLRDAASRgGSRAVHERlRVGQRVTVSEPR-NLFALE-RDGGR-SLL 108
                                     33444444....45789***********9753254454441677777663679*****9996.468776.56665.688 PP

                  CMKOEEHG_01358 114 vgggigvpplyelsqrlvakgvr.vihilgf 143
                                      +ggigv p+  +++ l  +g    +h  + 
  tr|A0A1Q9QZ31|A0A1Q9QZ31_PSEPU 109 FAGGIGVTPILAMARSLAREGRAfAVHYSAR 139
                                     899***********99998885414565544 PP

  == domain 2  score: 5.3 bits;  conditional E-value: 0.3
                  CMKOEEHG_01358 176 vtdvidnygidfdilys...cgplamlralegrykekkayisleermgcgigacf 227
                                     +t v+d  gi + +      cg   + r +eg+ + +  +++ eer g     c 
  tr|A0A1Q9QZ31|A0A1Q9QZ31_PSEPU 243 ITQVLDEAGIIIPVSCEqgiCG-TCITRVVEGEVEHRDQFLTAEERRGQMTPCCS 296
                                     7899999999988876512244.4689********************98776665 PP

>> tr|A0A239SQ98|A0A239SQ98_9BURK  Phthalate dioxygenase reductase OS=Pandoraea sputorum OX=93222 GN=ophA1_3 PE=4 SV=1
   #    score  bias  c-Evalue  i-Evalue hmmfrom  hmm to    alifrom  ali to    envfrom  env to     acc
 ---   ------ ----- --------- --------- ------- -------    ------- -------    ------- -------    ----
   1 !   25.4   0.0   2.1e-07   3.6e-06      51     208 ..      52     210 ..      35     224 .. 0.72

  Alignments for each domain:
  == domain 1  score: 25.4 bits;  conditional E-value: 2.1e-07
                  CMKOEEHG_01358  51 lrrpisicnvdqekneftmlyrae..gq.gtktla.trkqgemvdvlgplghgfpveeaeagqtallvgggigvpplye 125
                                     l r  s+ n   e+n + +   a+  ++ g++ +    + g  +d+ +p +h f ++e  ag t  lv+ggigv p+  
  tr|A0A239SQ98|A0A239SQ98_9BURK  52 LVRSYSLVNAPGEENRYVLGILADpkSRgGSRFIHdNFRVGMTLDISAPRNH-FELDET-AGHTV-LVAGGIGVTPILC 127
                                     4578899999999999987665551133245555414578999******999.889885.89986.67899******** PP

                  CMKOEEHG_01358 126 lsqrlvakgvrvihilgfqt.kdvvfyeekfaelgdtyvatvdgthgtkgfvtdvidnygidfdilyscgplamlrale 203
                                     + +rl + g  v  +   +t     f ee  a  gd      d   g  + +   + +        y cgp  ml a+e
  tr|A0A239SQ98|A0A239SQ98_9BURK 128 MYRRLRSLGRSVKLMYCARTaPQAAFVEELRALGGDVTYHFDDQNDGKPASLAAYLADQPAG-THAYCCGPGVMLDAFE 205
                                     *9999887765544444555156778888777778877777788888887777776666555.457***********99 PP

                  CMKOEEHG_01358 204 gryke 208
                                     +   e
  tr|A0A239SQ98|A0A239SQ98_9BURK 206 AACAE 210
                                     87655 PP

>> tr|B5WQ71|B5WQ71_9BURK  Phthalate 4,5-dioxygenase OS=Burkholderia sp. H160 OX=516466 GN=BH160DRAFT_5224 PE=4 SV=1
   #    score  bias  c-Evalue  i-Evalue hmmfrom  hmm to    alifrom  ali to    envfrom  env to     acc
 ---   ------ ----- --------- --------- ------- -------    ------- -------    ------- -------    ----
   1 !   24.4   0.0   4.4e-07   7.7e-06      53     202 ..      54     204 ..      36     211 .. 0.73

  Alignments for each domain:
  == domain 1  score: 24.4 bits;  conditional E-value: 4.4e-07
          CMKOEEHG_01358  53 rpisicnvdqeknef..tmlyraegqgt..ktlatrkqgemvdvlgplghgfpveeaeagqtallvgggigvpplyelsqrlvakgv 135
                             r  s+cn   e++ +   +l  a+++g   +      +g+ + +  p +h fp+ +  a    ll++ggigv p+  ++++l a g 
  tr|B5WQ71|B5WQ71_9BURK  54 RQYSLCNAPGERHRYqiAVLRDADSRGGseRMHDVVNEGDAIRIGVPRNH-FPLAQHHA--KPLLLAGGIGVTPILCMAEQLAAMGA 137
                             6789****999887621567778877641133456789**9999888887.9*988776..578999*******************9 PP

          CMKOEEHG_01358 136 rv.ihilgfqtkdvvfyeekfae.lgdtyvatvdgthgtkgfvtdvidnygidfdilyscgplamlral 202
                                +h  +       f e   a    d      d  hg   +   ++   g d   ly cgp  +++a+
  tr|B5WQ71|B5WQ71_9BURK 138 AFdMHYCARSKSRAAFVERIAASsWVDNVQYHFDDEHGILDL-NALLAGAGTDRH-LYVCGPQGFMNAV 204
                             863677765555556655544431457777788999999875.668899999975.89****9988875 PP

>> tr|A0A2X0U8F2|A0A2X0U8F2_9ACTN  Phthalate dioxygenase reductase OS=Actinomadura madurae OX=1993 GN=ophA1_4 PE=4 SV=1
   #    score  bias  c-Evalue  i-Evalue hmmfrom  hmm to    alifrom  ali to    envfrom  env to     acc
 ---   ------ ----- --------- --------- ------- -------    ------- -------    ------- -------    ----
   1 !   25.6   0.0   1.8e-07   3.2e-06       8     204 ..      21     212 ..      16     226 .. 0.76

  Alignments for each domain:
  == domain 1  score: 25.6 bits;  conditional E-value: 1.8e-07
                  CMKOEEHG_01358   8 ivvnqkeiakniyelvlq..gtlvqqmnepgqfvhikvaegiapllrrpisicnvdqekneftmly..raegqgtktla 82 
                                     +v +++++a  + +l l   g  +   n pg  + + +  g+     r  s+c    ++ e+t++   +  g+g     
  tr|A0A2X0U8F2|A0A2X0U8F2_9ACTN  21 VVADRRQVAAGVVQLRLApaGGALPPWN-PGAHIDLLLPNGL----VRQYSLCGEA-DETEWTIMVlrERHGRGGSAYV 93 
                                     6778888888888876642255555555.8988888888885....4789***854.4456665441145677766654 PP

                  CMKOEEHG_01358  83 ..trkqgemvdvlgplghgfpveeaeagqtallvgggigvpplyelsqrlvakgvrv.ihilgfqtkdvvfyeekfael 158
                                         + g+++   gp +h f +e+a       +++ggig+ p+  + + +   g    +   g   + +   +e  a  
  tr|A0A2X0U8F2|A0A2X0U8F2_9ACTN  94 hdELRAGQQLVARGPRNH-FALEQAPRY---RFIAGGIGITPILPMLRTVETSGADWsLAYCGRTREGLAQVDELTARY 168
                                     22467899999****999.999998654...57899***********99999999751556676666788899999*** PP

                  CMKOEEHG_01358 159 gdtyvatvdgthgtkgfvtdvidnygidfdilyscgplamlraleg 204
                                     g      +d+ +g  g+    + +     ++ly+cgp  ml a+e 
  tr|A0A2X0U8F2|A0A2X0U8F2_9ACTN 169 GARVQLHIDAEQGMPGLE--ALMSSPQPGELLYACGPSGMLDAIER 212
                                     ****************85..4556667889*************984 PP

>> tr|A0A2X1TAG2|A0A2X1TAG2_9ENTR  Phthalate dioxygenase reductase OS=Leclercia adecarboxylata OX=83655 GN=ophA1 PE=4 SV
   #    score  bias  c-Evalue  i-Evalue hmmfrom  hmm to    alifrom  ali to    envfrom  env to     acc
 ---   ------ ----- --------- --------- ------- -------    ------- -------    ------- -------    ----
   1 !   23.7   0.0   7.2e-07   1.3e-05      47     136 ..      41     130 ..      17     199 .. 0.76

  Alignments for each domain:
  == domain 1  score: 23.7 bits;  conditional E-value: 7.2e-07
                  CMKOEEHG_01358  47 iapllrrpisicnvdqekneftm..lyraegq.gtktlatrkqgemvdvlgplghgfpveeaeagqtallvgggigvpp 122
                                     +a  l rp s+c   q +  + +  l ++++q g++ +   ++g+ + v  p  + f +++   +  +ll+gggig+ p
  tr|A0A2X1TAG2|A0A2X1TAG2_9ENTR  41 LAEDLVRPYSLCGDPQNRQHYQLgiLKESQSQgGSRAVHALREGDRIQVSDPR-NLFALDDT--ASHSLLIGGGIGITP 116
                                     4556789******99999887652267777773478888999*********97.56999875..45689********** PP

                  CMKOEEHG_01358 123 lyelsqrlvakgvr 136
                                     +  ++ +l a g  
  tr|A0A2X1TAG2|A0A2X1TAG2_9ENTR 117 MLAMAAELHAAGRS 130
                                     ****9999998854 PP

>> tr|A0A100JTR8|A0A100JTR8_STRSC  Phthalate dioxygenase reductase OS=Streptomyces scabiei OX=1930 GN=ophA1 PE=4 SV=1
   #    score  bias  c-Evalue  i-Evalue hmmfrom  hmm to    alifrom  ali to    envfrom  env to     acc
 ---   ------ ----- --------- --------- ------- -------    ------- -------    ------- -------    ----
   1 !   24.2   0.0   4.9e-07   8.5e-06       8     153 ..       9     155 ..       4     199 .. 0.80

  Alignments for each domain:
  == domain 1  score: 24.2 bits;  conditional E-value: 4.9e-07
                  CMKOEEHG_01358   8 ivvnqkeiakniyelvlqgtlvqqmnepgqfvhikv.aegiapllrrpisicnvdqekneftmlyraeg..q.gtktla 82 
                                     ivv +++    i  l l  t   ++ e +   h+ v  +g a l+r   s+c   q++  + +   ae+  + g+  + 
  tr|A0A100JTR8|A0A100JTR8_STRSC   9 IVVARRDATSRIVVLDLVRTDDGELPEFAAGAHVDVlVDGAAGLVR-QYSLCGPPQDRTRYRLAVLAEAasRgGSLGMH 86 
                                     7777888888888888888888888888888999872577777765.68********9999877666641141444556 PP

                  CMKOEEHG_01358  83 trkqgemvdvlgplghgfpveeaeagqtallvgggigvpplyelsqrlvakgvrv.ihilgfqtkdvvfyee 153
                                        +g+ + +  p +  f v +   ++  llv+ggigv pl  ++  l a g +  +h  +    d  f ee
  tr|A0A100JTR8|A0A100JTR8_STRSC  87 RLLEGDRLRISRPRN-RFGVSD--EARRHLLVAGGIGVTPLLAMAHALEAGGAEYeLHYCARSRADSAFVEE 155
                                     6679*******9986.577754..346689*********************987438999888889988887 PP

>> tr|F6APX6|F6APX6_DELSC  Linalool 8-monooxygenase., Phthalate 4,5-dioxygenase OS=Delftia sp. (strain Cs1-4) OX=742013 
   #    score  bias  c-Evalue  i-Evalue hmmfrom  hmm to    alifrom  ali to    envfrom  env to     acc
 ---   ------ ----- --------- --------- ------- -------    ------- -------    ------- -------    ----
   1 !   25.4   0.0   2.2e-07   3.8e-06      35     204 ..     517     683 ..     484     699 .. 0.70

  Alignments for each domain:
  == domain 1  score: 25.4 bits;  conditional E-value: 2.2e-07
          CMKOEEHG_01358  35 pgqfvhikvaegiapllrrpisicnvdqekn..eftmlyraegqgtktlatr..kqgemvdvlgplghgfpveeaeagqtallvggg 117
                             pg   hi +  g    l r  s+c   q+    e+ +l +a g+g      +   +g  v + gp +h fp++e       +lv+gg
  tr|F6APX6|F6APX6_DELSC 517 PGS--HIDLQCGDTG-LSRQYSLCGDPQDTGsyEIAVLREANGRGGSAWVHKhlHRGATVQLRGPRNH-FPLDEGA--SHLILVAGG 597
                             444..4555555554.56789***98888652266789999999988876552258*********999.9**9864..46799**** PP

          CMKOEEHG_01358 118 igvpplyelsqrlvakgvr.vihilgfqtkdvvfyeekfaelgdtyvatvdgthgtkgfvtdvidnygidfdilyscgplamlrale 203
                             ig+ p+  +++r  a g+   ih  g +   + +    +ae g      v + +g ++    ++         +++cgp  +l  le
  tr|F6APX6|F6APX6_DELSC 598 IGITPISAMARRARALGLSyEIHYSGRRRAGMALLAPLLAEHGARLHLYV-AEEGRRADYAALLATPRAGA-RIHACGPARLLDGLE 682
                             *****************973599999999999988888888886533333.33444444444444443333.356777777777766 PP

          CMKOEEHG_01358 204 g 204
                             +
  tr|F6APX6|F6APX6_DELSC 683 A 683
                             5 PP

>> tr|M2YR49|M2YR49_9NOCA  Phthalate 4,5-dioxygenase OS=Rhodococcus ruber BKS 20-38 OX=1278076 GN=G352_12744 PE=4 SV=1
   #    score  bias  c-Evalue  i-Evalue hmmfrom  hmm to    alifrom  ali to    envfrom  env to     acc
 ---   ------ ----- --------- --------- ------- -------    ------- -------    ------- -------    ----
   1 !   25.5   0.1     2e-07   3.5e-06      51     206 ..     102     255 ..      89     279 .. 0.75

  Alignments for each domain:
  == domain 1  score: 25.5 bits;  conditional E-value: 2e-07
          CMKOEEHG_01358  51 lrrpisicnvdqekneftmlyr.aegqg..tktlatrkqgemvdvlgplghgfpveeaeagqtallvgggigvpplyelsqrlvakg 134
                              rr  s+c   +++  +t+  r   g g  +  +     g++v v gp  +gfp   ae    al+v+ggig+ p+  +++     g
  tr|M2YR49|M2YR49_9NOCA 102 RRRQYSLCGDHEDRGRYTVAVRrIPGGGggSLEMHALGPGDLVAVRGPR-NGFPFV-AE--GAALFVAGGIGITPVLAMTRAAHRAG 184
                             48999*************9876245555005555666789********6.7***75.44..469***************99998888 PP

          CMKOEEHG_01358 135 vrvihilgfqtkdvv.fyeekfaelgdtyvatvdgthgtkgfvtdvidnygidfdilyscgplamlralegry 206
                             +    +   +t+  + f +e     +   +   d   gt    +d++         +y cgp  ml a+ +  
  tr|M2YR49|M2YR49_9NOCA 185 MDWRLVYTGRTRSAMpFLDEIGTWDSSRVIVRPDDEFGTPT-GSDLLAGAPA-GGAVYCCGPTPMLDAVRAGI 255
                             86666666677776615555544445566778899999974.5799887655.46789*******99987655 PP

>> tr|A0A1H6C4V1|A0A1H6C4V1_9GAMM  Phthalate 4,5-dioxygenase reductase subunit OS=Marinobacterium lutimaris OX=568106 GN
   #    score  bias  c-Evalue  i-Evalue hmmfrom  hmm to    alifrom  ali to    envfrom  env to     acc
 ---   ------ ----- --------- --------- ------- -------    ------- -------    ------- -------    ----
   1 !   23.3   0.0   9.3e-07   1.6e-05       9     153 ..      12     157 ..       7     215 .. 0.67
   2 ?    0.8   0.2       6.9   1.2e+02     219     241 ..     269     291 ..     257     299 .. 0.85

  Alignments for each domain:
  == domain 1  score: 23.3 bits;  conditional E-value: 9.3e-07
                  CMKOEEHG_01358   9 vvnqkeiakniyelvlqgtlvqqmnepgqfvhikvaegiapllrrpisicnvdqekneftml..yraegqg.tktlatr 84 
                                     +v+++ +a+ iy + +      ++       hikv   +    +r  s+c    e + + ++  y+aeg+g +++l  +
  tr|A0A1H6C4V1|A0A1H6C4V1_9GAMM  12 LVSKEAVAEGIYRFEFAPAPGVELPPSEAGAHIKVQ--VPSGQERQYSLCQGSGETDRYVIVvkYEAEGKGgSRSLVDE 88 
                                     677778888888777665544444333334566654..333368999***99999888865433999998636777765 PP

                  CMKOEEHG_01358  85 k.qgemvdvlgplghgfpveeaeagqtallvgggigvpplyelsqrlvakgvr..vihilgfqtkdvvfyee 153
                                        g+   + +p+ + fp+         ++v+ggig+ ply + q+l+  + +   ++ l+   +   f +e
  tr|A0A1H6C4V1|A0A1H6C4V1_9GAMM  89 SaVGDTFAISAPV-NDFPLTGNP--TRYIFVAGGIGITPLYAMIQELIEAAGKpwKLYYLSRHPEQTAFLDE 157
                                     4269999999998.579*97543..346899**************998544331145556666666666655 PP

  == domain 2  score: 0.8 bits;  conditional E-value: 6.9
                  CMKOEEHG_01358 219 mgcgigacfacvchlqedpsghs 241
                                      +c  g c  c c l e  + h 
  tr|A0A1H6C4V1|A0A1H6C4V1_9GAMM 269 YSCESGTCGTCRCDLLEGEADHR 291
                                     57999**********99988885 PP

>> tr|A0A0T5P3H1|A0A0T5P3H1_9RHOB  Ferredoxin OS=Roseovarius indicus OX=540747 GN=SAMN04488031_1067 PE=4 SV=1
   #    score  bias  c-Evalue  i-Evalue hmmfrom  hmm to    alifrom  ali to    envfrom  env to     acc
 ---   ------ ----- --------- --------- ------- -------    ------- -------    ------- -------    ----
   1 !   23.2   0.0   9.7e-07   1.7e-05       6     210 ..       9     212 ..       5     220 .. 0.66

  Alignments for each domain:
  == domain 1  score: 23.2 bits;  conditional E-value: 9.7e-07
                  CMKOEEHG_01358   6 nmivvnqkeiakniyelvlqgtlvqqmn..epgqfvhikvaegiapllrrpisicnvdqekneftmlyraegq...gtk 79 
                                      + vv ++e+ k+i e+ lq+     +    pg  + ++  +g    +r   s+ n  +   e+ +  + e++   g+ 
  tr|A0A0T5P3H1|A0A0T5P3H1_9RHOB   9 KLKVVAREELTKDICEFTLQSEDGGDLPpfTPGAHITVQTPDGA---MR-RYSLLNDGEAPEEYVIAVKREAEsrgGSA 83 
                                     56789999***********9887766651258877777777774...44.47999999999999998876665111233 PP

                  CMKOEEHG_01358  80 tlatrkq.gemvdvlgplghgfpveeaeagqtallvgggigvpplyelsqrlvakgvrvihilgfqtkdvvfyeekfae 157
                                     ++  + q g  ++v  p  + f + +a      ll+gggig+ p+  ++++l  +g     i   ++++   y ++  +
  tr|A0A0T5P3H1|A0A0T5P3H1_9RHOB  84 SMHDKAQvGTELEV-DPPENEFELVKA---SKYLLIGGGIGITPILSMARKLSEEGKSFKLIYCTRSEEETAYLQECKK 158
                                     44444332444444.444555654443...4579******************999877766666777777777766666 PP

                  CMKOEEHG_01358 158 lgdtyvatvdgthgtkgfvtdvidnygi.dfdilyscgplam...lralegrykekk 210
                                     +    +      +g      d  d++     + +y cgp  +   ++a+ g++ e +
  tr|A0A0T5P3H1|A0A0T5P3H1_9RHOB 159 FPGAIIH---HDNGDLDNFYDFWDHFEEpGSEHVYCCGPAPLmeeIKAISGHWTEGR 212
                                     6555444...44455444556666664313567999999776122467777777765 PP

>> tr|A0A334QG26|A0A334QG26_ACIBA  Vanillate O-demethylase oxidoreductase OS=Acinetobacter baumannii OX=470 GN=vanB PE=4
   #    score  bias  c-Evalue  i-Evalue hmmfrom  hmm to    alifrom  ali to    envfrom  env to     acc
 ---   ------ ----- --------- --------- ------- -------    ------- -------    ------- -------    ----
   1 !   25.1   0.0   2.6e-07   4.6e-06      20     200 ..      18     195 ..       4     208 .. 0.75

  Alignments for each domain:
  == domain 1  score: 25.1 bits;  conditional E-value: 2.6e-07
                  CMKOEEHG_01358  20 yelvlq.gtlvqqmnepgqfvhikvaegiapllrrpisicnvdqeknef..tmlyraegqg.tktlatr.kqgemvdvl 93 
                                     +elv   gt +    e g  + + +  g+     r  s+ n   ek+ +   +l+ a ++g ++ + t+ ++g+++ + 
  tr|A0A334QG26|A0A334QG26_ACIBA  18 FELVAAnGTEL-PSFEAGAHIDVHLKNGLT----RQYSLSNCCTEKHRYviGVLHDANSRGgSRCIHTEyREGDLLKIG 91 
                                     55554314443.344677777777777754....555555555555555116899999876267777753789999875 PP

                  CMKOEEHG_01358  94 gplghgfpveeaeagqtallvgggigvpplyelsqrlvakgvrv.ihilgfqtkdvvfyeekfaelgdtyvatvdgthg 171
                                      p  + f +      + a+l +ggig+ p+  ++ rl + ++   +h +    + + fy      +gd     +     
  tr|A0A334QG26|A0A334QG26_ACIBA  92 EP-RNLFEIHPH--TKQAVLFAGGIGITPILSMAYRLKSANIPFeLHYFVRSHEMIAFYGNLTEHFGDQVYFHIQDQPD 167
                                     55.567877653..456889999**************99988643888888888899****999****9999999999* PP

                  CMKOEEHG_01358 172 tkgfvtdvidnygidfdilyscgplamlr 200
                                     t+  +t+v+   + d   ly cgp  +++
  tr|A0A334QG26|A0A334QG26_ACIBA 168 TECNMTEVLGQASPDK-HLYVCGPTGFMQ 195
                                     *********9999886.58*****98876 PP

>> tr|A0A0M8R900|A0A0M8R900_STRRM  Phthalate 4,5-dioxygenase OS=Streptomyces rimosus subsp. rimosus OX=132474 GN=ADK43_0
   #    score  bias  c-Evalue  i-Evalue hmmfrom  hmm to    alifrom  ali to    envfrom  env to     acc
 ---   ------ ----- --------- --------- ------- -------    ------- -------    ------- -------    ----
   1 !   25.1   0.0   2.6e-07   4.5e-06      17     207 ..      14     200 ..       2     213 .. 0.75

  Alignments for each domain:
  == domain 1  score: 25.1 bits;  conditional E-value: 2.6e-07
                  CMKOEEHG_01358  17 kniyelvlqgtlvq.qmnepgqfvhikvaegiapllrrpisicnvdqekneftmlyrae..gqgtktlatr..kqgemv 90 
                                      ++  lvl+g        epg   h+ va  +   l r  s+c    ++  + +  r +  ++g      r  + g  +
  tr|A0A0M8R900|A0A0M8R900_STRRM  14 DDVVSLVLRGADGPlAPWEPGA--HVDVA--LPNWLTRQYSLCGDPADRGTYRVAVRYDplSRGGSEYIHRflRPGRTL 88 
                                     5666677776543313457875..55554..556789999***99888888877666542255555444443389**** PP

                  CMKOEEHG_01358  91 dvlgplghgfpveeaeagqtallvgggigvpplyelsqrlvakgvrvihilgfqtkd.vvfyeekfaelgdtyvatvdg 168
                                     dv  p +h fp+  a      l+++ggig+ p+  + +   a g+    + +  + d + f  e  a  gd        
  tr|A0A0M8R900|A0A0M8R900_STRRM  89 DVSLPRNH-FPLVPAP---RYLFLAGGIGITPVLPMLRAATAAGIPASLVYAGPSVDaMPFAGELRAAYGDAVRIVATR 163
                                     *****999.9998764...5688999*******************998877666666156888999*****99888889 PP

                  CMKOEEHG_01358 169 thgtkgfvtdvidnygid.fdilyscgplamlralegryk 207
                                      hg   f        g++   ++y cgp +ml a e+ + 
  tr|A0A0M8R900|A0A0M8R900_STRRM 164 EHGRPDFGALA---AGLEpGTLVYCCGPASMLAAAEAAFP 200
                                     9***9997644...466514689***********998875 PP

>> tr|A0A2S0XSM2|A0A2S0XSM2_9RHIZ  Phthalate 4,5-dioxygenase oxygenase reductase subunit OS=Aminobacter sp. MSH1 OX=3746
   #    score  bias  c-Evalue  i-Evalue hmmfrom  hmm to    alifrom  ali to    envfrom  env to     acc
 ---   ------ ----- --------- --------- ------- -------    ------- -------    ------- -------    ----
   1 !   25.1   0.0   2.7e-07   4.6e-06      55     203 ..      55     206 ..      46     219 .. 0.73

  Alignments for each domain:
  == domain 1  score: 25.1 bits;  conditional E-value: 2.7e-07
                  CMKOEEHG_01358  55 isicnvdqekneftmlyrae..gqg..tktlatrkqgemvdvlgplghgfpveeaeagqtallvgggigvpplyelsqr 129
                                      s+c     + e+ +  + e  g+g   +   t  +g +v    p  +gfp+  ae gq  +l++ggig+ p+  +  +
  tr|A0A2S0XSM2|A0A2S0XSM2_9RHIZ  55 YSLCGDPANRAEYWVAVQREenGEGgsLEVAETFARGVLVRA-DPPRNGFPL--AENGQHHVLMSGGIGITPVIAMIHH 130
                                     566666666666655443321233311456667888888875.67789***8..789****************999998 PP

                  CMKOEEHG_01358 130 lv.akgvrvihilgfqtkdvvfyeekfaelgdtyva.tvdgthgtkg.fvtdvidnygidfdilyscgplamlrale 203
                                     l  +k+   +h+ +   k+v f +   ae++    a  +dg    +   +  ++   +      y+cgp  +l+a+ 
  tr|A0A2S0XSM2|A0A2S0XSM2_9RHIZ 131 LKrSKASYFVHVCARSLKEVAFRDIIQAEVAAGRAAlHLDGNDPARRpDMAALVGTAAA-GVHAYACGPAGFLKAFN 206
                                     863688899***************99999987665526899987665144445554444.445799**999999874 PP

>> tr|R4X4G8|R4X4G8_9BURK  Phthalate 4,5-dioxygenase reductase subunit OS=Burkholderia insecticola OX=758793 GN=BRPE64_D
   #    score  bias  c-Evalue  i-Evalue hmmfrom  hmm to    alifrom  ali to    envfrom  env to     acc
 ---   ------ ----- --------- --------- ------- -------    ------- -------    ------- -------    ----
   1 !   25.0   0.0   2.9e-07   5.1e-06       9     202 ..       6     200 ..       2     210 .. 0.64

  Alignments for each domain:
  == domain 1  score: 25.0 bits;  conditional E-value: 2.9e-07
          CMKOEEHG_01358   9 vvnqkeiakniyelvlqgtlvqqmnepgqfvhikvaegiapllrrpisicnvdqekneftmlyr...aegqgtktlatr.kqgemvd 91 
                             v +++eia +i+ + l+    + +       h+ v    a +  r  s+cn   e++ + +  +   a g g+ ++a     g  ++
  tr|R4X4G8|R4X4G8_9BURK   6 VTDKREIADDIFLFELRDRNGETLPPFTAGAHLLVHT-PAGIA-RRYSLCNAPAERDRYVIAVKrdaAGGGGSLSMARDvNAGTTLN 90 
                             6677788888777777766666555444455555433.23344.558************99876232345566666654257999** PP

          CMKOEEHG_01358  92 vlgplghgfpveeaeagqtallvgggigvpplyelsqrlvakgvrvihilgfqtkd.vvfyee.kfaelgdtyvatvdgthgtkgfv 176
                             v +pl++ fp+     +   ll++ggig+ p+  +  +l a++     i   +  +   f +e   ael+       d     +++ 
  tr|R4X4G8|R4X4G8_9BURK  91 VSSPLNY-FPLAN--DASRYLLIAGGIGITPMRAMMAELAARNAPFDVIYCTRAPEsTAFLDEfSAAELAHKVRVHHDFGDRAQSIA 174
                             *****87.99854..44567999******************9986555544444440444444144666655444444333333443 PP

          CMKOEEHG_01358 177 td..vidnygidfdilyscgplamlral 202
                              +  v + +g     +y cgp  +++a+
  tr|R4X4G8|R4X4G8_9BURK 175 IEplVAERHGN--THIYCCGPRPLMQAV 200
                             33114455554..457889988888876 PP

>> tr|A0A031I935|A0A031I935_9BURK  Linalool 8-monooxygenase, Phthalate 4,5-dioxygenase OS=Delftia sp. RIT313 OX=1468410 
   #    score  bias  c-Evalue  i-Evalue hmmfrom  hmm to    alifrom  ali to    envfrom  env to     acc
 ---   ------ ----- --------- --------- ------- -------    ------- -------    ------- -------    ----
   1 !   24.9   0.0     3e-07   5.2e-06      35     204 ..     509     675 ..     476     691 .. 0.70

  Alignments for each domain:
  == domain 1  score: 24.9 bits;  conditional E-value: 3e-07
                  CMKOEEHG_01358  35 pgqfvhikvaegiapllrrpisicnvdqekn..eftmlyraegqgtktlatr..kqgemvdvlgplghgfpveeaeagq 109
                                     pg   hi +  g    l r  s+c   q+    e+ +l +a g+g      +   +g  v + gp +h fp++e     
  tr|A0A031I935|A0A031I935_9BURK 509 PGS--HIDLQCGDTG-LSRQYSLCGDPQDTGsyEIAVLREANGRGGSAWVHEhlHRGATVQLRGPRNH-FPLDEGA--S 581
                                     444..4555555554.56789***98888652266789999999988765442268*********999.9**9864..4 PP

                  CMKOEEHG_01358 110 tallvgggigvpplyelsqrlvakgvr.vihilgfqtkdvvfyeekfaelgdtyvatvdgthgtkgfvtdvidnygidf 187
                                       +lv+ggig+ p+  +++r  a g+   ih  g +   + +    +ae g      v + +g ++    ++       
  tr|A0A031I935|A0A031I935_9BURK 582 HLILVAGGIGITPISAMARRARALGLSyEIHYSGRRRAGMALLAPLLAEHGARLHLYV-AEEGRRADYAALLATPRAGA 659
                                     6799*********************973599999999999988888888886533333.33444444444444443333 PP

                  CMKOEEHG_01358 188 dilyscgplamlraleg 204
                                       +++cgp  +l  le+
  tr|A0A031I935|A0A031I935_9BURK 660 -RIHACGPARLLDGLEA 675
                                     .3567777777777665 PP

>> tr|A0A0M7HYA6|A0A0M7HYA6_9BURK  Phthalate dioxygenase reductase OS=Achromobacter sp. OX=134375 GN=ophA1_2 PE=4 SV=1
   #    score  bias  c-Evalue  i-Evalue hmmfrom  hmm to    alifrom  ali to    envfrom  env to     acc
 ---   ------ ----- --------- --------- ------- -------    ------- -------    ------- -------    ----
   1 !   25.0   0.0   2.8e-07   4.9e-06      36     208 ..      35     206 ..       8     247 .. 0.69

  Alignments for each domain:
  == domain 1  score: 25.0 bits;  conditional E-value: 2.8e-07
                  CMKOEEHG_01358  36 gqfvhikvaegiapllrrpisicnvdqekneftm.lyr.aegq.gtktlatr.kqgemvdvlgplghgfpveeaeagqt 110
                                     g  + i+   g+    +r  s+cn     + + + + r  +++ g++ +  + + g++++v g   + fp+ e +ag  
  tr|A0A0M7HYA6|A0A0M7HYA6_9BURK  35 GAHLDIRTPGGV----NRRYSLCNAPGSTDRYCIaVLRvPDSRgGSRAMHEQvRPGDLLEVAGV-HNYFPLRE-DAGHC 107
                                     555555555554....567899999888887764233414444144555443267999999985.45699987.78985 PP

                  CMKOEEHG_01358 111 allvgggigvpplyelsqrlvakgvr.vihilgfqtkdvvfyeekfae...lgdtyvatvdgthgtkgfvtdvidnygi 185
                                      ll++ggig+ pl  +++rl a g    +h      +   f    +a+    g  ++   dg +   g+    +     
  tr|A0A0M7HYA6|A0A0M7HYA6_9BURK 108 -LLLAGGIGITPLLAMAERLRALGRPyTLHYCTQSPERTAF-ARYLADdqwRGRVFL-HHDGGNPANGLDLGQLLARRP 183
                                     .667789***************9965256766544444444.444443121344444.568888889987777777778 PP

                  CMKOEEHG_01358 186 dfdilyscgplamlralegryke 208
                                     d   ly cgp  ++ra+++    
  tr|A0A0M7HYA6|A0A0M7HYA6_9BURK 184 DDGQLYFCGPPGFMRAVQAACAH 206
                                     88899999999999999876655 PP

>> tr|A0A1K2G2N8|A0A1K2G2N8_9ACTN  Phthalate 4,5-dioxygenase oxygenase reductase subunit OS=Streptomyces sp. F-1 OX=4636
   #    score  bias  c-Evalue  i-Evalue hmmfrom  hmm to    alifrom  ali to    envfrom  env to     acc
 ---   ------ ----- --------- --------- ------- -------    ------- -------    ------- -------    ----
   1 !   25.1   0.0   2.7e-07   4.7e-06      11     211 ..      55     248 ..      47     259 .. 0.74

  Alignments for each domain:
  == domain 1  score: 25.1 bits;  conditional E-value: 2.7e-07
                  CMKOEEHG_01358  11 nqkeiakniyelvlqgtlvqqmnepgqfvhikvaegiapllrrpisicnvdqekneftmlyra..egqgtkt.l.atrk 85 
                                       + ia  +  l l+g  + +   pg  + + +  g+     r  s+c    + + +t+  r   +g+g    +     
  tr|A0A1K2G2N8|A0A1K2G2N8_9ACTN  55 AHETIADGVVRLRLEGDDLPRW-TPGAHLDLVLPSGL----VRQYSLCGDPGDTSSYTVATRLveDGRGGSReVhEQLA 128
                                     5566788888888888877765.58887777777774....4789****999*****9998853367765430313446 PP

                  CMKOEEHG_01358  86 qgemvdvlgplghgfpveeaeagqtallvgggigvpplyelsqrlva.kgvrvihilgfqtkdvvfyeekfaelgdtyv 163
                                     +g  ++v gp +  fp+ eae+    ++v+ggig+ p+  + + l    g r+++  g     + f ee     gd   
  tr|A0A1K2G2N8|A0A1K2G2N8_9ACTN 129 EGMELEVRGPRN-RFPLAEAES---YVFVAGGIGITPVLPMLRALPEhAGWRLLY-CGRTRASMPFLEELGELAGDRLT 202
                                     788899****75.7***99985...6899*********99999987625888887.57777788888887666799988 PP

                  CMKOEEHG_01358 164 atvdgthgtkgfvtdvidnygidfdilyscgplamlralegrykekka 211
                                        +  +g   +   +++  +     +y cgp  ++ a+  r  e  a
  tr|A0A1K2G2N8|A0A1K2G2N8_9ACTN 203 VVAEDEEGRPDL-DALFEGVA-AGTAVYCCGPEGLMDAVAERVPEGAA 248
                                     888888887654.44455444.45678**********99999887644 PP

>> tr|A0A334ZIB6|A0A334ZIB6_ACIBA  Vanillate O-demethylase oxidoreductase OS=Acinetobacter baumannii OX=470 GN=vanB_1 PE
   #    score  bias  c-Evalue  i-Evalue hmmfrom  hmm to    alifrom  ali to    envfrom  env to     acc
 ---   ------ ----- --------- --------- ------- -------    ------- -------    ------- -------    ----
   1 !   24.6   0.0   3.7e-07   6.4e-06      20     200 ..      18     195 ..       4     209 .. 0.75

  Alignments for each domain:
  == domain 1  score: 24.6 bits;  conditional E-value: 3.7e-07
                  CMKOEEHG_01358  20 yelvlq.gtlvqqmnepgqfvhikvaegiapllrrpisicnvdqeknef..tmlyraegqg.tktlatr.kqgemvdvl 93 
                                     +elv   gt +    e g  + + +  g+     r  s+ n   ek+ +   +l+ a ++g ++ + t+ ++g+++ + 
  tr|A0A334ZIB6|A0A334ZIB6_ACIBA  18 FELVAAnGTEL-PSFEAGAHIDVHLKNGLT----RQYSLSNCCTEKHRYviGVLHDANSRGgSRCIHTEyREGDLLKIG 91 
                                     55554314443.344677777777777754....555555555555555116899999876267777753789999875 PP

                  CMKOEEHG_01358  94 gplghgfpveeaeagqtallvgggigvpplyelsqrlvakgvrv.ihilgfqtkdvvfyeekfaelgdtyvatvdgthg 171
                                      p  + f +      + a+l +ggig+ p+  ++ rl + ++   +h +    + + fy      +gd     +     
  tr|A0A334ZIB6|A0A334ZIB6_ACIBA  92 EP-RNLFEIHPH--TKQAVLFAGGIGITPILSMAYRLKSANIPFeLHYFVRSHEMIAFYGNLTEHFGDQVHFHIQDQPD 167
                                     55.567877653..456889999**************99988643888888888899***9999*****9999****** PP

                  CMKOEEHG_01358 172 tkgfvtdvidnygidfdilyscgplamlr 200
                                     t+  +t+v+   + d   ly cgp  +++
  tr|A0A334ZIB6|A0A334ZIB6_ACIBA 168 TECNMTEVLGQASSDK-HLYVCGPTGFMQ 195
                                     *********9999886.58*****98876 PP

>> tr|A0A2B8BN36|A0A2B8BN36_9PROT  Phthalate 4,5-dioxygenase OS=Azospirillum sp. B2 OX=2044885 GN=CRT60_03120 PE=4 SV=1
   #    score  bias  c-Evalue  i-Evalue hmmfrom  hmm to    alifrom  ali to    envfrom  env to     acc
 ---   ------ ----- --------- --------- ------- -------    ------- -------    ------- -------    ----
   1 !   24.5   0.0   4.1e-07   7.1e-06      51     202 ..      47     200 ..      18     211 .. 0.74

  Alignments for each domain:
  == domain 1  score: 24.5 bits;  conditional E-value: 4.1e-07
                  CMKOEEHG_01358  51 lrrpisicnvdqekneftmlyraegqg..t..ktlatrkqgemvdvlgplghgfpveeaeagqtallvgggigvpplye 125
                                     + r  s+cn   e++ + +  + ++qg       +   + g+ + v +p  + fp++e  a    ++++ggig+ p+  
  tr|A0A2B8BN36|A0A2B8BN36_9PROT  47 I-RRYSLCNDPAERDRYVIAVKRDAQGrgGsiSLIDDTRVGDRLTVSAPR-NDFPLDEDAAH--HIFIAGGIGITPILS 121
                                     3.4579***********99887665551131134456789******9997.68***997665..47899********** PP

                  CMKOEEHG_01358 126 lsqrlvakgvrvihilgfqtkdvvfy..eekfaelgdtyvatvdgthgtkgf.vtdvidnygidfdilyscgplamlra 201
                                     + +rl a g         +t ++  +  e  + el+d  v   dg     ++ +  v++        ly cgp  +++a
  tr|A0A2B8BN36|A0A2B8BN36_9PROT 122 MIRRLRAIGGSFSLYYCTRTPEMTAFraELSIPELADQVVLHHDGGDPACALdLWPVLETRPR-GAHLYCCGPRPLMQA 199
                                     ******9998877667778877765512446789****9999999765554414556666554.456899999998887 PP

                  CMKOEEHG_01358 202 l 202
                                     +
  tr|A0A2B8BN36|A0A2B8BN36_9PROT 200 V 200
                                     6 PP

>> tr|W1S2L5|W1S2L5_9SPHN  Phthalate 4,5-dioxygenase OS=Sphingobium sp. C100 OX=1207055 GN=C100_11015 PE=4 SV=1
   #    score  bias  c-Evalue  i-Evalue hmmfrom  hmm to    alifrom  ali to    envfrom  env to     acc
 ---   ------ ----- --------- --------- ------- -------    ------- -------    ------- -------    ----
   1 !   24.3   0.0   4.7e-07   8.1e-06      34     202 ..      55     219 ..      34     235 .. 0.73

  Alignments for each domain:
  == domain 1  score: 24.3 bits;  conditional E-value: 4.7e-07
          CMKOEEHG_01358  34 epgqfvhikvaegiapllrrpisicnvdqekn..eftmlyraegqgt.ktlatrkq.gemvdvlgplghgfpveeaeagqtallvgg 116
                             +pg  v ++++      l r  s+ n    +   e+ + +  +g+g  + +  + q g+++++  p  ++fp+ e +a+ t +++gg
  tr|W1S2L5|W1S2L5_9SPHN  55 DPGAHVDVQLSP----GLARSYSLVNDPAIRGyyEIAVHHAIDGRGGsRHIHEKWQvGQILEISEPK-NNFPMVE-DASHT-VMIGG 134
                             678777666555....556888998877666512566677889997515555554449999999997.5799876.45666.679** PP

          CMKOEEHG_01358 117 gigvpplyelsqrlvakgvr.vihilgfqtkdvvfyeekfaelgdtyvatvdgthgtkgfvtdvidnygidfdilyscgplamlral 202
                             gig+ p+  +  rl   g    +h ++    +   y +++++     +a  dg  g + +    i   +     ly cgp  ml a+
  tr|W1S2L5|W1S2L5_9SPHN 135 GIGITPMLPMIARLEKLGRSwELHYVAASP-ERAAYVDRLSDYDQVEIA-YDGIPGGRRLDLKAICAAAPADAHLYCCGPTGMLDAF 219
                             **************9988653688887665.556788999999777776.79**999999888887776666679********9885 PP

>> tr|K0EWT0|K0EWT0_9NOCA  Phthalate 4,5-dioxygenase OS=Nocardia brasiliensis ATCC 700358 OX=1133849 GN=O3I_016645 PE=4 
   #    score  bias  c-Evalue  i-Evalue hmmfrom  hmm to    alifrom  ali to    envfrom  env to     acc
 ---   ------ ----- --------- --------- ------- -------    ------- -------    ------- -------    ----
   1 !   24.5   0.0   3.9e-07   6.8e-06      14     213 ..      13     207 ..       2     219 .. 0.78

  Alignments for each domain:
  == domain 1  score: 24.5 bits;  conditional E-value: 3.9e-07
          CMKOEEHG_01358  14 eiakniyelvlqgtlvqqmnepgqfvhikvaegiapllrrpisicn..vdqekneftmlyraegqgtkt..latrkqgemvdvlgpl 96 
                             + a+ ++ l l +     +       hi va   a +  r  s+c    d+ +  + +l++ +g+g       t   g ++ v  p 
  tr|K0EWT0|K0EWT0_9NOCA  13 DEAERVFSLELSAASGGDLPGWTPGAHIDVAVDAAGV--RQYSLCGdpADRRRWRIAVLHEPDGRGGSAqlYRTALPGTQLQVSLPR 97 
                             5566666666655554444333345788888887776..5577786226777778899******98654115677889999999997 PP

          CMKOEEHG_01358  97 ghgfpveeaeagqtallvgggigvpplyelsqrlvakgvrvihilgfqtkdvvfyeekfaelgdtyvatvdgthgtkgfvtdvidny 183
                             + +f   e  a ++ ++v+ggig+ p+  +     a g r     g +t+  + + +++ae     v      hg   + t + ++ 
  tr|K0EWT0|K0EWT0_9NOCA  98 N-NF---ELVARESYVFVAGGIGITPILPMVAAAAAAGARWSLYYGGRTRAHMAFADQLAERYPHAVLLPQDEHGLLPLATILAESP 180
                             5.46...456778899*************************999*******999********999999999*********9999886 PP

          CMKOEEHG_01358 184 gidfdilyscgplamlralegrykekkayi 213
                             +     +y cgp  +l a+e++   +   +
  tr|K0EWT0|K0EWT0_9NOCA 181 A---AAVYCCGPEPLLAAVEAEAAARGLPV 207
                             5...579************98876665555 PP

>> tr|A0JVQ0|A0JVQ0_ARTS2  Phthalate 4,5-dioxygenase OS=Arthrobacter sp. (strain FB24) OX=290399 GN=Arth_1726 PE=4 SV=1
   #    score  bias  c-Evalue  i-Evalue hmmfrom  hmm to    alifrom  ali to    envfrom  env to     acc
 ---   ------ ----- --------- --------- ------- -------    ------- -------    ------- -------    ----
   1 !   24.6   0.0   3.7e-07   6.5e-06       9     206 ..      12     207 ..       9     235 .. 0.76

  Alignments for each domain:
  == domain 1  score: 24.6 bits;  conditional E-value: 3.7e-07
          CMKOEEHG_01358   9 vvnqkei.akniyelvlqgtlvqqmn..epgqfvhikvaegiapllrrpisicnvdqeknef..tmlyraegq.gtktlatrkqgem 89 
                             vv+q +i a  +  lvl+    q++   +pg  + + v +g+     r  s+c+   e + +   +l+  +++ g+k +     g  
  tr|A0JVQ0|A0JVQ0_ARTS2  12 VVDQVDIvADQVVSLVLRRADGQRFQpwQPGAHIDVHVGDGL----VRQYSLCSSPDELDHLriGVLHVPDSRgGSKAVHALLAGTP 94 
                             556655426778899998777775542278888888888885....47799999988877651157888887626899999999**9 PP

          CMKOEEHG_01358  90 vdvlgplghgfpveeaeagqtallvgggigvpplyelsqrlvakgvrvihilgfqtkdvvfyeekfaelgdtyvatvdgthgtkgfv 176
                             + +  p  ++fp+ e+      l+++ggig+ pl  + +   a g +   i g ++++ + + +++ +   t    + +      + 
  tr|A0JVQ0|A0JVQ0_ARTS2  95 LTISEPR-NNFPMRESR---RYLFIAGGIGITPLIPMLEAAQASGKEWTLIYGGRSRNTMAFAQQLEDRYGTDRIRIIAEDEVGRLD 177
                             9999996.68***9975...6899*********************************999888887765544444444444444555 PP

          CMKOEEHG_01358 177 tdvidnygidfdilyscgplamlralegry 206
                              d i        ++y+cgp  +l a+e r 
  tr|A0JVQ0|A0JVQ0_ARTS2 178 LDQILGMPRAHMLVYACGPGGLLGAVEERC 207
                             67777777778899***********99885 PP

>> tr|W7SNJ9|W7SNJ9_9PSEU  Phthalate 4,5-dioxygenase OS=Kutzneria sp. 744 OX=345341 GN=KUTG_02752 PE=4 SV=1
   #    score  bias  c-Evalue  i-Evalue hmmfrom  hmm to    alifrom  ali to    envfrom  env to     acc
 ---   ------ ----- --------- --------- ------- -------    ------- -------    ------- -------    ----
   1 !   23.1   0.0   1.1e-06   1.8e-05       6     131 ..      38     153 ..      33     229 .. 0.79

  Alignments for each domain:
  == domain 1  score: 23.1 bits;  conditional E-value: 1.1e-06
          CMKOEEHG_01358   6 nmivvnqkeiakniyelvlqgtlvqqmnepgqfvhikvaegiapllrrpisicnvdqekneftmlyraegqgtktlatrkqgemvdv 92 
                             +++v  +k++a ++  l l g  +    +pg  + + +  g    lrr  s+c  d     + +  r  g g+  +   k g  v v
  tr|W7SNJ9|W7SNJ9_9PSEU  38 DLVVSERKQVADDVVGLRLAGDDLPA-WQPGAHLDLHLPSG----LRRQYSLCG-DPGDRTYRIAARLIGPGSAEVHELKPGTRVTV 118
                             67888999*************98875.589*9999988887....79******8.555667999*********************** PP

          CMKOEEHG_01358  93 lgplghgfpveeaeagqtallvgggigvpplyelsqrlv 131
                              gp  ++fp     a   al+v+ggig+ p+  + +   
  tr|W7SNJ9|W7SNJ9_9PSEU 119 RGPR-NAFPFV---AQGKALFVAGGIGITPILPMVRMAA 153
                             ***7.689974...334699**********987754333 PP

>> tr|R4SMV9|R4SMV9_AMYOR  Phthalate dioxygenase reductase OS=Amycolatopsis orientalis HCCB10007 OX=1156913 GN=AORI_1452
   #    score  bias  c-Evalue  i-Evalue hmmfrom  hmm to    alifrom  ali to    envfrom  env to     acc
 ---   ------ ----- --------- --------- ------- -------    ------- -------    ------- -------    ----
   1 !   24.4   0.0   4.2e-07   7.3e-06      11     212 ..       8     199 ..       1     212 [. 0.75

  Alignments for each domain:
  == domain 1  score: 24.4 bits;  conditional E-value: 4.2e-07
          CMKOEEHG_01358  11 nqkeiakniyelvlqgtlvq.qmnepgqfvhikvaegiapllrrpisicnvdqekneftmlyrae...gqgtk.tlatrkqgemvdv 92 
                               + +a+ +  lvl+g        epg  v + +       l r  s+c    ++  + +  r +     g++      + g  +dv
  tr|R4SMV9|R4SMV9_AMYOR   8 RVEPVAEGVVSLVLRGADGPlAPWEPGAHVDLSL----PNWLTRQYSLCGDPADRGSYRVAVRHDrlsRGGSEyVHLFLRAGRTLDV 90 
                             4567899999999999765414569998777665....5568899*****9999999999887552212344413345789****** PP

          CMKOEEHG_01358  93 lgplghgfpveeaeagqtallvgggigvpplyelsqrlvakgvrvihilgfqtkdvvfyeekfaelgdtyvatvdgthgtkgfvtdv 179
                               p  ++fp+  a      l+v+ggig+ pl  +       + r++++ g     + f  e  ae gd       g      f   +
  tr|R4SMV9|R4SMV9_AMYOR  91 SLPR-NNFPLLSAP---EYLFVAGGIGITPLLPMLA-AAGDSARLVYV-GRSEATMPFAAELKAEYGDRVRLHAGG---RPDFAA-L 167
                             9997.57**98764...5799**********98754.45667898886.88888999***********87665554...455554.4 PP

          CMKOEEHG_01358 180 idnygidfdilyscgplamlralegrykekkay 212
                                 g d  ++y cgp +ml a e+ +   + +
  tr|R4SMV9|R4SMV9_AMYOR 168 AAELGPDA-LVYCCGPASMLDAAEAAFPAHRLH 199
                             55679885.89*************998766655 PP

>> tr|A0A2J7VX30|A0A2J7VX30_9BURK  Phthalate 4,5-dioxygenase oxygenase reductase subunit OS=Variovorax sp. B4 OX=2021405
   #    score  bias  c-Evalue  i-Evalue hmmfrom  hmm to    alifrom  ali to    envfrom  env to     acc
 ---   ------ ----- --------- --------- ------- -------    ------- -------    ------- -------    ----
   1 !   23.6   0.0   7.4e-07   1.3e-05      51     201 ..     346     498 ..     304     503 .. 0.69

  Alignments for each domain:
  == domain 1  score: 23.6 bits;  conditional E-value: 7.4e-07
                  CMKOEEHG_01358  51 lrrpisicnvdqekneftmlyrae.gq..gtktlatr.kqgemvdvlgplghgfpveeaeagqtallvgggigvpplye 125
                                     l r  s+cn   +   +t+  + e +   g+  +  r + g+++ v g   ++f ++ + ag t ll++ggig+ pl  
  tr|A0A2J7VX30|A0A2J7VX30_9BURK 346 LIRQYSLCNGPGDDGGYTIAVKREeASrgGSAAMHDRvEPGDLLHV-GLPKNNFALD-STAGHT-LLIAGGIGITPLLA 421
                                     457799*****99999999776541331144445555234666665.4445678875.679998.678899******** PP

                  CMKOEEHG_01358 126 lsqrlvakgvrv.ihilgfqtkdvvfyeekfaelgdtyva.tvdgthgtkgfvtdvidnygidfdilyscgplamlra 201
                                     ++++l a+g    +h +        f  e   e+++ +        ++t+  +  v+  +  d    y+cgpl +++ 
  tr|A0A2J7VX30|A0A2J7VX30_9BURK 422 MARHLAARGEDFhLHHFCRSAAHAAFGAELEREFANRWTLhAALPPEATREAIERVLGAHDADTH-AYTCGPLPLMQL 498
                                     *********7532444444566788877766666665543123356899999*****99999875.79*****98865 PP

>> tr|G8FRC6|G8FRC6_9BURK  Tert-butyl alcohol monooxygenase reductase OS=Aquincola tertiaricarbonis OX=391953 GN=mdpK PE
   #    score  bias  c-Evalue  i-Evalue hmmfrom  hmm to    alifrom  ali to    envfrom  env to     acc
 ---   ------ ----- --------- --------- ------- -------    ------- -------    ------- -------    ----
   1 !   24.2   0.0   4.9e-07   8.6e-06      53     201 ..      61     212 ..      19     220 .. 0.72

  Alignments for each domain:
  == domain 1  score: 24.2 bits;  conditional E-value: 4.9e-07
          CMKOEEHG_01358  53 rpisicnvdqekneftm..lyraegqgtk.tlatrkqgemvdvlgplghgfpveeaeagqtallvgggigvpplyelsqrlvakgvr 136
                             r  s+cn   e+  + +  l    g+g    +  r   + +  +g   ++fp+ e    q  +l++ggig+ pl  +  rl   g  
  tr|G8FRC6|G8FRC6_9BURK  61 RQYSLCNDPAERRRYLIavLRDDNGRGGSiAIHERVHTQRLVAVGHPRNNFPLIEGAPHQ--VLLAGGIGITPLKAMVHRLERMGAD 145
                             6789***9999999876113344566543145567777777788888899**99876665..567899***************9986 PP

          CMKOEEHG_01358 137 .vihilgfqtkdvvfyeekfaelg.dtyvatvdgthgtkgf.vtdvidnygidfdilyscgplamlra 201
                               +h  +  +    f ee     +    +   dg +  kg+ +  ++  y   +  ly cgp  +++a
  tr|G8FRC6|G8FRC6_9BURK 146 yTLHYCAKSSAHAAFQEELAPMAAkGRVIMHFDGGNPAKGLdIAALLRRYEPGWQ-LYYCGPPGFMEA 212
                             37999999999999988754333313467789********846778899999987.677***988776 PP

>> tr|F2KFA0|F2KFA0_PSEBN  Putative phthalate 4,5-dioxygenase OS=Pseudomonas brassicacearum (strain NFM421) OX=994484 GN
   #    score  bias  c-Evalue  i-Evalue hmmfrom  hmm to    alifrom  ali to    envfrom  env to     acc
 ---   ------ ----- --------- --------- ------- -------    ------- -------    ------- -------    ----
   1 !   23.8   0.0   6.7e-07   1.2e-05      35     208 ..      34     206 ..       2     217 .. 0.70

  Alignments for each domain:
  == domain 1  score: 23.8 bits;  conditional E-value: 6.7e-07
          CMKOEEHG_01358  35 pgqfvhikvaegiapllrrpisicnvdqekneftm...lyraegqgtktlatr.kqgemvdvlgplghgfpveeaeagqtallvggg 117
                              g  + + +  g    l r  s+cn  +e++ + +   l  a   g++ +  +  +g  + +  p  + fp+e a ag +  l +gg
  tr|F2KFA0|F2KFA0_PSEBN  34 AGSHIDVHLPNG----LVRQYSLCNHPEERHRYLLgvlLDPASRGGSQAMHEHvHEGSRLRISEPR-NLFPLEHA-AGYSV-LFAGG 113
                             455555555555....45789**********99642226667777888887652689999999996.67***987.77765.56789 PP

          CMKOEEHG_01358 118 igvpplyelsqrlvakgvr.vihilgfqtkdvvfyee.kfaelgdt.yvatvdgthgtkgfvtdvidnygidfdilyscgplamlra 201
                             ig+ p+  +++rl   g    +h  g   + + f +  + + ++d  ++   dg  + +     v+   + d   ly cgp  +++ 
  tr|F2KFA0|F2KFA0_PSEBN 114 IGITPILCMAERLARIGAPfELHYCGRSAERMAFIDYiRHSPFADRvHIHVDDGEDSQRLDTARVLSMPAADR-HLYVCGPTGFMEH 199
                             **************99986269*******99999874367777776145555666666666667777777775.68******99988 PP

          CMKOEEHG_01358 202 legryke 208
                             + g  +e
  tr|F2KFA0|F2KFA0_PSEBN 200 VLGTARE 206
                             8887766 PP

>> tr|A0A2X0U466|A0A2X0U466_ACHDE  Phthalate dioxygenase reductase OS=Achromobacter denitrificans OX=32002 GN=ophA1_2 PE
   #    score  bias  c-Evalue  i-Evalue hmmfrom  hmm to    alifrom  ali to    envfrom  env to     acc
 ---   ------ ----- --------- --------- ------- -------    ------- -------    ------- -------    ----
   1 !   23.7   0.0   7.2e-07   1.3e-05      76     202 ..      83     209 ..      51     225 .. 0.80

  Alignments for each domain:
  == domain 1  score: 23.7 bits;  conditional E-value: 7.2e-07
                  CMKOEEHG_01358  76 qgtktlatrkqgemvdvlgplghgfpveeaeagq.tallvgggigvpplyelsqrlvakgvrv.ihilgfqtkdvvfye 152
                                      g++ +    +g  + v gp  + fp+ e+ ag    +l++ggig+ p+  ++  l a g    +h  g     + f  
  tr|A0A2X0U466|A0A2X0U466_ACHDE  83 GGSRHMHALAEGATLSVEGPK-NDFPLHESPAGDePVVLIAGGIGITPVASMAAALKAAGRDFhLHYCGRSKDQLAFLP 160
                                     4677788889999*******7.68********9625789******************9996533788898777788999 PP

                  CMKOEEHG_01358 153 ekfaelgdtyvatvdgthgtkgfvtdvidnygidfdilyscgplamlral 202
                                     e  a  g +     d   + + f    +   +     ly cgp  ++ a+
  tr|A0A2X0U466|A0A2X0U466_ACHDE 161 ELEALAGCSLTVHADDDPSCR-FDLQALLAASNPRQHLYVCGPKGLIDAV 209
                                     988888888888888776665.5555555566677888999998888775 PP

>> tr|H0FW62|H0FW62_RHIML  Phthalate 4,5-dioxygenase OS=Sinorhizobium meliloti CCNWSX0020 OX=1107881 GN=SM0020_07122 PE=
   #    score  bias  c-Evalue  i-Evalue hmmfrom  hmm to    alifrom  ali to    envfrom  env to     acc
 ---   ------ ----- --------- --------- ------- -------    ------- -------    ------- -------    ----
   1 !   23.5   0.0   8.1e-07   1.4e-05      35     202 ..     308     472 ..     289     479 .. 0.77

  Alignments for each domain:
  == domain 1  score: 23.5 bits;  conditional E-value: 8.1e-07
          CMKOEEHG_01358  35 pgqfvhikvaegiapllrrpisicnvdqekneftmlyrae..gq.gtktl.atrkqgemvdvlgplghgfpveeaeagqtallvggg 117
                             pg  + + +  g+     r  si n   e + + +  + e  ++ g++ +  t ++g+++ +  p  ++fp+   +a +  ++v+gg
  tr|H0FW62|H0FW62_RHIML 308 PGAHIDVHMPNGL----IRQYSITNGPGESDSYVIGVKLEpdSKgGSRCMhETLREGDVLAISEPR-NNFPLRR-DAEK-TIFVAGG 387
                             6666666655553....366788888888888887666552223245554368999**99999886.67**975.5555.578999* PP

          CMKOEEHG_01358 118 igvpplyelsqrlvakgvrvihilgfqtkdvvfyeekfaelgdtyvatvd.gthgtkgfvtdvidnygidfdilyscgplamlral 202
                             ig  pl  ++q l  +++        q +  + + ek   lg+     +    +gt + + d++  y   +  +y cgp  ml+a 
  tr|H0FW62|H0FW62_RHIML 388 IGATPLIAMAQALKNQSLDFAFHYFAQNQGQLAFPEKTVLLGEALKPQLGlDPEGTAAKLKDILSGYRPGMH-VYLCGPGPMLEAA 472
                             ***************999876556678888889999*******99877642579*************99887.599******9985 PP

>> tr|A0A229RWT3|A0A229RWT3_9PSEU  Phthalate 4,5-dioxygenase OS=Amycolatopsis thailandensis OX=589330 GN=CFP71_26060 PE=
   #    score  bias  c-Evalue  i-Evalue hmmfrom  hmm to    alifrom  ali to    envfrom  env to     acc
 ---   ------ ----- --------- --------- ------- -------    ------- -------    ------- -------    ----
   1 !   24.1   0.0   5.2e-07   9.2e-06      12     207 ..       9     197 ..       1     207 [. 0.75

  Alignments for each domain:
  == domain 1  score: 24.1 bits;  conditional E-value: 5.2e-07
                  CMKOEEHG_01358  12 qkeiakniyelvlqgtlvq.qmnepgqfvhikvaegiapllrrpisicnvdqekneftmlyrae...gqgtktl.atrk 85 
                                      + +a+    lvl+g        epg   hi +a  +   l r  s+c    ++  + +  r +     g++ +    +
  tr|A0A229RWT3|A0A229RWT3_9PSEU   9 VEPVAEGTVSLVLRGADGPlAPWEPGA--HIDLA--LPNWLTRQYSLCGDPADRGSYRVAVRHDrlsRGGSEYIhLFLR 83 
                                     456777778888887654313457885..55554..5567899999999999999998887754221335555414568 PP

                  CMKOEEHG_01358  86 qgemvdvlgplghgfpveeaeagqtallvgggigvpplyelsqrlvakgvrvihilgfqtkdvvfyeekfaelgdtyva 164
                                      g  +dv  p  ++fp+  a      l+++ggig+ p+  +       + r++++ g     + f  e  a  gd    
  tr|A0A229RWT3|A0A229RWT3_9PSEU  84 AGRTLDVSLPR-NNFPLLPAP---EYLFIAGGIGITPVLSMMA-AAGTSARLVYV-GRSVATMPFVAELQAAYGDRVQV 156
                                     89*****9997.57**98764...57999********977644.44566788875.999999*************9999 PP

                  CMKOEEHG_01358 165 tvdgthgtkgfvtdvidnygidfdilyscgplamlralegryk 207
                                          hg   f   +    g    ++y cgp +ml a e+ + 
  tr|A0A229RWT3|A0A229RWT3_9PSEU 157 HATDEHGRPDFAA-LAAGLGP-RALVYCCGPASMLDAAEAAFP 197
                                     99999******87.4556664.5799***********998775 PP

>> tr|B1FCG2|B1FCG2_9BURK  Phthalate 4,5-dioxygenase OS=Burkholderia ambifaria IOP40-10 OX=396596 GN=BamIOP4010DRAFT_172
   #    score  bias  c-Evalue  i-Evalue hmmfrom  hmm to    alifrom  ali to    envfrom  env to     acc
 ---   ------ ----- --------- --------- ------- -------    ------- -------    ------- -------    ----
   1 !   23.3   0.0   9.6e-07   1.7e-05      51     205 ..      50     207 ..      35     219 .. 0.72

  Alignments for each domain:
  == domain 1  score: 23.3 bits;  conditional E-value: 9.6e-07
          CMKOEEHG_01358  51 lrrpisicnvdqe..kneftmlyraegqgt.ktla.trkqgemvdvlgplghgfpveeaeagqtallvgggigvpplyelsqrlvak 133
                             l r  s+cn  +   + ++ +l  a+g+g  + +    +qg+ v +  p  + fp+   +a    ll++ggigv p+  +++rl + 
  tr|B1FCG2|B1FCG2_9BURK  50 LVRQYSLCNHPEHgdRYQIAVLRDADGRGGsRAIHdAVRQGDTVRIGLP-RNQFPLAP-DA-PHHLLLAGGIGVTPILCMAERLFSS 133
                             557899***887611556678999***9751555325689**9987555.678**954.44.55688899***************** PP

          CMKOEEHG_01358 134 gvrv.ihilgfqtkdvvfyee.kfaelgdtyvatvdgthgtkgfvtdvidnygidfdilyscgplamlralegr 205
                             g+   +h  +  t  + f +    a + d     vd     + f    +   + d   ly cgp  ++ a+ + 
  tr|B1FCG2|B1FCG2_9BURK 134 GIPFdMHYCARSTDRMAFVDRiNAAGFHDRTRFHVDDGDPAQRFDLASVLAAAPDGTHLYVCGPRGFMDAVLNA 207
                             **864899998888888887623455667666666555555555554455678899999999999988876555 PP

>> tr|A0A1H6BTZ7|A0A1H6BTZ7_9RHOB  Phthalate 4,5-dioxygenase, reductase subunit OS=Thalassococcus halodurans OX=373675 G
   #    score  bias  c-Evalue  i-Evalue hmmfrom  hmm to    alifrom  ali to    envfrom  env to     acc
 ---   ------ ----- --------- --------- ------- -------    ------- -------    ------- -------    ----
   1 !   23.4   0.0   8.7e-07   1.5e-05       6     208 ..       5     208 ..       1     217 [. 0.64

  Alignments for each domain:
  == domain 1  score: 23.4 bits;  conditional E-value: 8.7e-07
                  CMKOEEHG_01358   6 nmivvnqkeiakniyelvlqgtlvqqmnepgqfvhikvaegiapllrrpisicnvdqekneftmlyraegqgtktlatr 84 
                                      m v  ++++   i e+ l     + + e +   hi +    +  +rr  s+ n   +  e+ +  + e q+    a+ 
  tr|A0A1H6BTZ7|A0A1H6BTZ7_9RHOB   5 KMRVEKRRDLTPTIAEFTLAPVGGESLPEFNPGAHITIETP-SGAMRR-YSLVNDGSDPKEYVVAIKREPQSRGGSASM 81 
                                     56666777788888888777666666665444455554332.334555.799999999********9999988877776 PP

                  CMKOEEHG_01358  85 kqgemvdvlgplgh...gfpveeaeagqtallvgggigvpplyelsqrlvakg..vrvihilgfqtkdvvfyeekfael 158
                                      +  +v     + h    fp+ +    q  ll++ggig+ p+y +++ l  kg  +r+i++     ++  + +e + ++
  tr|A0A1H6BTZ7|A0A1H6BTZ7_9RHOB  82 HEQAVVGTELNIEHpenDFPLTDV---QKYLLIAGGIGITPIYSMARYLDKKGkmLRIIYVS-RSAEESAYLDELMKDF 156
                                     665555554444441116777765...789*******************9998445777664.4566777888888877 PP

                  CMKOEEHG_01358 159 gdtyvatvdgthgtkgfvtdvidnygid.fdilyscgplaml...ralegryke 208
                                         +   d   g  + v d  d+        ++ cgp  ++   +a+ g++ e
  tr|A0A1H6BTZ7|A0A1H6BTZ7_9RHOB 157 EGRIIVHHD--DGDPNAVYDFWDDLVTPrATHVFCCGPKPLMeeiKAFSGHWPE 208
                                     555444333..3444455555555433314457888887664111555566655 PP

>> tr|A0A1I1QL55|A0A1I1QL55_9RHOB  Phthalate 4,5-dioxygenase, reductase subunit OS=Pseudooceanicola nitratireducens OX=5
   #    score  bias  c-Evalue  i-Evalue hmmfrom  hmm to    alifrom  ali to    envfrom  env to     acc
 ---   ------ ----- --------- --------- ------- -------    ------- -------    ------- -------    ----
   1 !   23.4   0.0   8.7e-07   1.5e-05       6     208 ..       5     208 ..       1     217 [. 0.64

  Alignments for each domain:
  == domain 1  score: 23.4 bits;  conditional E-value: 8.7e-07
                  CMKOEEHG_01358   6 nmivvnqkeiakniyelvlqgtlvqqmnepgqfvhikvaegiapllrrpisicnvdqekneftmlyraegqgtktlatr 84 
                                      m v  ++++   i e+ l     + + e +   hi +    +  +rr  s+ n   +  e+ +  + e q+    a+ 
  tr|A0A1I1QL55|A0A1I1QL55_9RHOB   5 KMRVEKRRDLTPTIAEFTLAPVGGESLPEFNPGAHITIETP-SGAMRR-YSLVNDGSDPKEYVVAIKREPQSRGGSASM 81 
                                     56666777788888888777666666665444455554332.334555.799999999********9999988877776 PP

                  CMKOEEHG_01358  85 kqgemvdvlgplgh...gfpveeaeagqtallvgggigvpplyelsqrlvakg..vrvihilgfqtkdvvfyeekfael 158
                                      +  +v     + h    fp+ +    q  ll++ggig+ p+y +++ l  kg  +r+i++     ++  + +e + ++
  tr|A0A1I1QL55|A0A1I1QL55_9RHOB  82 HEQAVVGTELNIEHpenDFPLTDV---QKYLLIAGGIGITPIYSMARYLDKKGkmLRIIYVS-RSAEESAYLDELMKDF 156
                                     665555554444441116777765...789*******************9998445777664.4566777888888877 PP

                  CMKOEEHG_01358 159 gdtyvatvdgthgtkgfvtdvidnygid.fdilyscgplaml...ralegryke 208
                                         +   d   g  + v d  d+        ++ cgp  ++   +a+ g++ e
  tr|A0A1I1QL55|A0A1I1QL55_9RHOB 157 EGRIIVHHD--DGDPNAVYDFWDDLVTPrATHVFCCGPKPLMeeiKAFSGHWPE 208
[truncated: 3,189,594 more chars]
