# Supplementary material for: Microbial Consortia and Mixed Plastic Waste: Pangenomic Analysis Reveals Potential for Degradation of Multiple Plastic Types via Previously Identified PET Degrading Bacteria
Source: Int J Mol Sci. 2022 May 17;23(10):5612. doi: 10.3390/ijms23105612 (PMC9146961; doi:10.3390/ijms23105612)
Supplement: Supplementary file 1 [file ijms-23-05612-s001.zip › File S4/PMBD Alignments/9.2_PMBD.tblout]

# phmmer :: search a protein sequence against a protein database
# HMMER 3.2 (June 2018); http://hmmer.org/
# Copyright (C) 2018 Howard Hughes Medical Institute.
# Freely distributed under the BSD open source license.
# - - - - - - - - - - - - - - - - - - - - - - - - - - - - - - - - - - - -
# query sequence file:             /root/testproject/testapp/static/hmmerin/7545.fasta
# target sequence database:        /root/Downloads/testpost/uniprot/hmmermaterial.fasta
# output directed to file:         /root/testproject/testapp/static/hmmerout/7545.tblout
# - - - - - - - - - - - - - - - - - - - - - - - - - - - - - - - - - - - -

Query:       DJCJBDKN_01101  [L=73]
Description: hypothetical protein
Scores for complete sequences (score includes all domains):
   --- full sequence ---   --- best 1 domain ---    -#dom-
    E-value  score  bias    E-value  score  bias    exp  N  Sequence                       Description
    ------- ------ -----    ------- ------ -----   ---- --  --------                       -----------
  ------ inclusion threshold ------
      0.022   14.2   2.0       0.23   10.9   0.5    2.5  2  tr|A0A1H9K9D7|A0A1H9K9D7_9PSEU  Poly(3-hydroxybutyrate) depolyme


Domain annotation for each sequence (and alignments):
>> tr|A0A1H9K9D7|A0A1H9K9D7_9PSEU  Poly(3-hydroxybutyrate) depolymerase OS=Lechevalieria xinjiangensis OX=402600 GN=SAMN
   #    score  bias  c-Evalue  i-Evalue hmmfrom  hmm to    alifrom  ali to    envfrom  env to     acc
 ---   ------ ----- --------- --------- ------- -------    ------- -------    ------- -------    ----
   1 ?   10.9   0.5   2.8e-05      0.23       8      42 ..      20      52 ..      13      65 .. 0.72
   2 ?    1.7   0.0     0.022   1.8e+02      18      31 ..     234     247 ..     230     257 .. 0.86

  Alignments for each domain:
  == domain 1  score: 10.9 bits;  conditional E-value: 2.8e-05
                  DJCJBDKN_01101  8 llltgtlaacgsnpkaapepapgeaqkgcyqadwq 42
                                    ++  g +aa  ++ +a+pepap+ a  gc +a   
  tr|A0A1H9K9D7|A0A1H9K9D7_9PSEU 20 VFSGGGIAA--ADAQASPEPAPATATPGCGKAPAL 52
                                    444455555..46789*************998655 PP

  == domain 2  score: 1.7 bits;  conditional E-value: 0.022
                  DJCJBDKN_01101  18 gsnpkaapepapge 31 
                                     g  p+ apepa g 
  tr|A0A1H9K9D7|A0A1H9K9D7_9PSEU 234 GCTPQNAPEPAAGS 247
                                     778********996 PP


Internal pipeline statistics summary:
-------------------------------------
Query model(s):                            1  (73 nodes)
Target sequences:                       8298  (2961450 residues searched)
Passed MSV filter:                       226  (0.0272355); expected 166.0 (0.02)
Passed bias filter:                      171  (0.0206074); expected 166.0 (0.02)
Passed Vit filter:                         7  (0.000843577); expected 8.3 (0.001)
Passed Fwd filter:                         1  (0.000120511); expected 0.1 (1e-05)
Initial search space (Z):               8298  [actual number of targets]
Domain search space  (domZ):               1  [number of targets reported over threshold]
# CPU time: 0.06u 0.00s 00:00:00.06 Elapsed: 00:00:00.04
# Mc/sec: 4633.65
//
Query:       DJCJBDKN_01105  [L=331]
Description: Ubiquinone biosynthesis O-methyltransferase, mitochondrial
Scores for complete sequences (score includes all domains):
   --- full sequence ---   --- best 1 domain ---    -#dom-
    E-value  score  bias    E-value  score  bias    exp  N  Sequence Description
    ------- ------ -----    ------- ------ -----   ---- --  -------- -----------

   [No hits detected that satisfy reporting thresholds]


Domain annotation for each sequence (and alignments):

   [No targets detected that satisfy reporting thresholds]


Internal pipeline statistics summary:
-------------------------------------
Query model(s):                            1  (331 nodes)
Target sequences:                       8298  (2961450 residues searched)
Passed MSV filter:                       362  (0.043625); expected 166.0 (0.02)
Passed bias filter:                      221  (0.0266329); expected 166.0 (0.02)
Passed Vit filter:                         7  (0.000843577); expected 8.3 (0.001)
Passed Fwd filter:                         0  (0); expected 0.1 (1e-05)
Initial search space (Z):               8298  [actual number of targets]
Domain search space  (domZ):               0  [number of targets reported over threshold]
# CPU time: 0.15u 0.00s 00:00:00.15 Elapsed: 00:00:00.09
# Mc/sec: 10194.52
//
Query:       DJCJBDKN_01106  [L=396]
Description: S-adenosylmethionine synthase
Scores for complete sequences (score includes all domains):
   --- full sequence ---   --- best 1 domain ---    -#dom-
    E-value  score  bias    E-value  score  bias    exp  N  Sequence Description
    ------- ------ -----    ------- ------ -----   ---- --  -------- -----------

   [No hits detected that satisfy reporting thresholds]


Domain annotation for each sequence (and alignments):

   [No targets detected that satisfy reporting thresholds]


Internal pipeline statistics summary:
-------------------------------------
Query model(s):                            1  (396 nodes)
Target sequences:                       8298  (2961450 residues searched)
Passed MSV filter:                       157  (0.0189202); expected 166.0 (0.02)
Passed bias filter:                      100  (0.0120511); expected 166.0 (0.02)
Passed Vit filter:                         3  (0.000361533); expected 8.3 (0.001)
Passed Fwd filter:                         0  (0); expected 0.1 (1e-05)
Initial search space (Z):               8298  [actual number of targets]
Domain search space  (domZ):               0  [number of targets reported over threshold]
# CPU time: 0.14u 0.01s 00:00:00.15 Elapsed: 00:00:00.09
# Mc/sec: 12073.91
//
Query:       DJCJBDKN_01118  [L=281]
Description: 5,10-methylenetetrahydrofolate reductase
Scores for complete sequences (score includes all domains):
   --- full sequence ---   --- best 1 domain ---    -#dom-
    E-value  score  bias    E-value  score  bias    exp  N  Sequence Description
    ------- ------ -----    ------- ------ -----   ---- --  -------- -----------

   [No hits detected that satisfy reporting thresholds]


Domain annotation for each sequence (and alignments):

   [No targets detected that satisfy reporting thresholds]


Internal pipeline statistics summary:
-------------------------------------
Query model(s):                            1  (281 nodes)
Target sequences:                       8298  (2961450 residues searched)
Passed MSV filter:                       280  (0.0337431); expected 166.0 (0.02)
Passed bias filter:                      269  (0.0324174); expected 166.0 (0.02)
Passed Vit filter:                        18  (0.0021692); expected 8.3 (0.001)
Passed Fwd filter:                         0  (0); expected 0.1 (1e-05)
Initial search space (Z):               8298  [actual number of targets]
Domain search space  (domZ):               0  [number of targets reported over threshold]
# CPU time: 0.13u 0.00s 00:00:00.13 Elapsed: 00:00:00.08
# Mc/sec: 9764.64
//
Query:       DJCJBDKN_01161  [L=379]
Description: Homoserine O-succinyltransferase
Scores for complete sequences (score includes all domains):
   --- full sequence ---   --- best 1 domain ---    -#dom-
    E-value  score  bias    E-value  score  bias    exp  N  Sequence                       Description
    ------- ------ -----    ------- ------ -----   ---- --  --------                       -----------
    0.00067   17.5   0.0     0.0009   17.1   0.0    1.3  1  tr|A0A0S6UPT2|A0A0S6UPT2_9BRAD  Poly(3-hydroxyalkanoate) depolym
     0.0008   17.3   0.0     0.0011   16.9   0.0    1.1  1  tr|A0A074N3L4|A0A074N3L4_9SPHN  Poly(3-hydroxyalkanoate) depolym
     0.0014   16.5   0.0     0.0018   16.1   0.0    1.1  1  tr|A0A2E6RZ93|A0A2E6RZ93_9SPHN  Poly(3-hydroxyalkanoate) depolym
     0.0014   16.4   0.0      0.002   16.0   0.0    1.1  1  tr|A0A074M440|A0A074M440_9SPHN  Poly(3-hydroxyalkanoate) depolym
     0.0017   16.2   0.1     0.0029   15.4   0.1    1.4  1  tr|A0A1V0B1S5|A0A1V0B1S5_9PSED  Poly(3-hydroxyalkanoate) depolym
     0.0019   16.0   0.0     0.0029   15.4   0.0    1.2  1  tr|D9UWS2|D9UWS2_9ACTN          Poly(3-hydroxyalkanoate) depolym
     0.0021   15.9   0.0     0.0029   15.4   0.0    1.1  1  tr|A0A1H1P9B3|A0A1H1P9B3_9SPHN  Poly(3-hydroxyalkanoate) depolym
     0.0021   15.9   0.0     0.0028   15.5   0.0    1.1  1  tr|A0A109LSV0|A0A109LSV0_9SPHN  Poly(3-hydroxyalkanoate) depolym
     0.0026   15.6   0.0     0.0039   15.0   0.0    1.2  1  tr|A0A2E9AKJ1|A0A2E9AKJ1_9GAMM  Poly(3-hydroxyalkanoate) depolym
     0.0027   15.6   0.1     0.0043   14.9   0.1    1.4  1  tr|A0A2A2FPS6|A0A2A2FPS6_9PSED  Poly(3-hydroxyalkanoate) depolym
     0.0031   15.4   0.0     0.0043   14.9   0.0    1.1  1  tr|A0A1H3ASE3|A0A1H3ASE3_9ACTN  Poly(3-hydroxyalkanoate) depolym
     0.0058   14.4   0.1     0.0081   14.0   0.1    1.2  1  tr|A0A158KMB0|A0A158KMB0_9BURK  Poly(3-hydroxyalkanoate) depolym
     0.0061   14.4   0.0     0.0078   14.0   0.0    1.1  1  tr|A0A2N3AUW3|A0A2N3AUW3_9PROT  Poly(3-hydroxyalkanoate) depolym
     0.0061   14.4   0.0      0.008   14.0   0.0    1.1  1  tr|A0A1Q7VSI7|A0A1Q7VSI7_9ACTN  Poly(3-hydroxyalkanoate) depolym
     0.0062   14.3   0.0     0.0081   14.0   0.0    1.2  1  tr|A0A2D4SBL9|A0A2D4SBL9_9GAMM  Poly(3-hydroxyalkanoate) depolym
     0.0067   14.2   0.1       0.01   13.7   0.1    1.2  1  tr|A0A101VFQ1|A0A101VFQ1_9SPHN  Poly(3-hydroxyalkanoate) depolym
     0.0077   14.0   0.1      0.011   13.5   0.1    1.2  1  tr|D2S467|D2S467_GEOOG          Poly(3-hydroxyalkanoate) depolym
     0.0084   13.9   0.0      0.011   13.5   0.0    1.1  1  tr|A0A0N1L9L5|A0A0N1L9L5_9SPHN  Poly(3-hydroxyalkanoate) depolym
     0.0088   13.9   0.0      0.011   13.5   0.0    1.2  1  tr|A0A1E4AYW4|A0A1E4AYW4_9SPHN  Poly(3-hydroxyalkanoate) depolym
     0.0089   13.8   0.0      0.012   13.4   0.0    1.1  1  tr|A0A2N3DHM4|A0A2N3DHM4_9PROT  Poly(3-hydroxyalkanoate) depolym
     0.0089   13.8   0.0      0.012   13.4   0.0    1.1  1  tr|A0A2N3B468|A0A2N3B468_9PROT  Poly(3-hydroxyalkanoate) depolym
  ------ inclusion threshold ------
      0.012   13.5   0.0      0.015   13.1   0.0    1.1  1  tr|A0A2Z2PGC6|A0A2Z2PGC6_9SPHN  Poly(3-hydroxyalkanoate) depolym
      0.012   13.4   0.0      0.015   13.1   0.0    1.1  1  tr|A0A2N4WXB6|A0A2N4WXB6_9SPHN  Poly(3-hydroxyalkanoate) depolym
      0.012   13.3   0.0      0.016   13.0   0.0    1.2  1  tr|A0A2L0GN94|A0A2L0GN94_9SPHN  Poly(3-hydroxyalkanoate) depolym
      0.013   13.3   0.0      0.018   12.9   0.0    1.3  1  tr|A0A2U0W8B0|A0A2U0W8B0_9PSED  Poly(3-hydroxyalkanoate) depolym
      0.013   13.3   0.0      0.017   12.9   0.0    1.2  1  tr|A0A1M7SIJ4|A0A1M7SIJ4_9SPHN  Poly(3-hydroxyalkanoate) depolym
      0.013   13.3   0.0      0.017   12.9   0.0    1.1  1  tr|A0A109LYN0|A0A109LYN0_9SPHN  Poly(3-hydroxyalkanoate) depolym
      0.014   13.2   0.0      0.019   12.7   0.0    1.3  1  tr|A0A2K9CHT6|A0A2K9CHT6_9PSED  Poly(3-hydroxyalkanoate) depolym
      0.016   13.0   0.0      0.021   12.6   0.0    1.1  1  tr|A0A1A7BIM5|A0A1A7BIM5_9SPHN  Poly(3-hydroxyalkanoate) depolym
      0.017   12.9   0.0      0.021   12.6   0.0    1.2  1  tr|A0A2S9AWM9|A0A2S9AWM9_9PSED  Poly(3-hydroxyalkanoate) depolym
      0.017   12.9   0.2      0.027   12.2   0.2    1.3  1  tr|A0A1R4I3F5|A0A1R4I3F5_9GAMM  Poly (3-hydroxybutyrate) depolym
      0.017   12.9   0.0      0.022   12.5   0.0    1.2  1  tr|A0A0X1T4I3|A0A0X1T4I3_PSEAA  Poly(3-hydroxyalkanoate) depolym
      0.018   12.9   0.0      0.022   12.5   0.0    1.2  1  tr|A0A0A1I4N9|A0A0A1I4N9_9PSED  Poly(3-hydroxyalkanoate) depolym
      0.018   12.8   0.0      0.025   12.4   0.0    1.2  1  tr|J2SKY8|J2SKY8_9PSED          Poly(3-hydroxyalkanoate) depolym
      0.018   12.8   0.1       0.03   12.1   0.1    1.2  1  tr|A0A024HBH7|A0A024HBH7_PSEKB  Poly(3-hydroxyalkanoate) depolym
       0.02   12.7   0.0      0.028   12.2   0.0    1.2  1  tr|A0A2E0J396|A0A2E0J396_9GAMM  Poly(3-hydroxyalkanoate) depolym
      0.021   12.6   0.1      0.033   12.0   0.1    1.2  1  tr|A0A1M7SCY5|A0A1M7SCY5_9ACTN  Poly(3-hydroxyalkanoate) depolym
      0.022   12.6   0.1      0.034   11.9   0.1    1.3  1  tr|A0A1A9R302|A0A1A9R302_9GAMM  Poly(3-hydroxybutyrate) depolyme
      0.022   12.6   0.0      0.027   12.2   0.0    1.2  1  tr|J2NIU3|J2NIU3_9PSED          Poly(3-hydroxyalkanoate) depolym
      0.022   12.5   0.3       0.04   11.7   0.3    1.3  1  tr|A0A124F6I3|A0A124F6I3_9GAMM  Poly (3-hydroxybutyrate) depolym
      0.028   12.2   0.0      0.035   11.9   0.0    1.2  1  tr|A0A0Q8I397|A0A0Q8I397_9PSED  Poly(3-hydroxyalkanoate) depolym
      0.028   12.2   0.0      0.035   11.9   0.0    1.2  1  tr|A0A0Q8P6L9|A0A0Q8P6L9_9PSED  Poly(3-hydroxyalkanoate) depolym
      0.028   12.2   0.0      0.039   11.7   0.0    1.3  1  tr|A0A1B4X5N0|A0A1B4X5N0_9PSED  Poly(3-hydroxyalkanoate) depolym
      0.028   12.2   0.0      0.039   11.7   0.0    1.1  1  tr|A0A1D7NMN4|A0A1D7NMN4_9SPHN  Poly(3-hydroxyalkanoate) depolym
       0.03   12.1   0.0      0.042   11.6   0.0    1.3  1  tr|A0A2U1QZE9|A0A2U1QZE9_9PSED  Poly(3-hydroxyalkanoate) depolym
       0.03   12.1   0.0      0.045   11.5   0.0    1.3  1  tr|A0A1H1URF8|A0A1H1URF8_9PSED  Poly(3-hydroxyalkanoate) depolym
       0.03   12.1   0.0      0.045   11.5   0.0    1.3  1  tr|A0A2N1EWT4|A0A2N1EWT4_9PSED  Poly(3-hydroxyalkanoate) depolym
       0.03   12.1   0.0      0.043   11.6   0.0    1.3  1  tr|A0A2T5KWW9|A0A2T5KWW9_9PSED  Poly(3-hydroxyalkanoate) depolym
      0.031   12.1   0.1      0.046   11.5   0.1    1.3  1  tr|A0A085VBM1|A0A085VBM1_PSESX  Poly(3-hydroxyalkanoate) depolym
      0.031   12.1   0.1      0.046   11.5   0.1    1.3  1  tr|S6HXV4|S6HXV4_9PSED          Poly(3-hydroxyalkanoate) depolym
      0.031   12.0   0.1      0.038   11.7   0.1    1.2  1  tr|A0A147GFE1|A0A147GFE1_9PSED  Poly(3-hydroxyalkanoate) depolym
      0.031   12.0   0.0      0.046   11.5   0.0    1.3  1  tr|A0A1C7ZBU7|A0A1C7ZBU7_PSESX  Poly(3-hydroxyalkanoate) depolym
      0.031   12.0   0.0      0.047   11.5   0.0    1.1  1  tr|A0A177Y9I8|A0A177Y9I8_PSEPU  Poly(3-hydroxyalkanoate) depolym
      0.031   12.0   0.0      0.047   11.5   0.0    1.1  1  tr|A0A2S5I802|A0A2S5I802_PSEAI  Poly(3-hydroxyalkanoate) depolym
      0.031   12.0   0.0      0.047   11.5   0.0    1.1  1  tr|A0A2V4JM43|A0A2V4JM43_9PSED  Poly(3-hydroxyalkanoate) depolym
      0.031   12.0   0.0      0.044   11.6   0.0    1.3  1  tr|A0A1H1J707|A0A1H1J707_9PSED  Poly(3-hydroxyalkanoate) depolym
      0.031   12.0   0.0      0.044   11.6   0.0    1.3  1  tr|A0A2R7U4L0|A0A2R7U4L0_9PSED  Poly(3-hydroxyalkanoate) depolym
      0.031   12.0   0.0      0.044   11.6   0.0    1.3  1  tr|A0A2S5ES21|A0A2S5ES21_9PSED  Poly(3-hydroxyalkanoate) depolym
      0.031   12.0   0.1      0.039   11.7   0.1    1.2  1  tr|A0A2V4KLM5|A0A2V4KLM5_9PSED  Poly(3-hydroxyalkanoate) depolym
      0.031   12.0   0.1      0.039   11.7   0.1    1.2  1  tr|A0A285ZID5|A0A285ZID5_9PSED  Poly(3-hydroxyalkanoate) depolym
      0.031   12.0   0.1       0.05   11.4   0.1    1.3  1  tr|A0A261WGL6|A0A261WGL6_9PSED  Poly(3-hydroxyalkanoate) depolym
      0.031   12.0   0.1       0.05   11.4   0.1    1.3  1  tr|A0A2G9KZL6|A0A2G9KZL6_PSESF  Pimeloyl-ACP methyl ester carbox
      0.032   12.0   0.0      0.046   11.5   0.0    1.3  1  tr|A0A0C1ZS59|A0A0C1ZS59_PSEFL  Poly(3-hydroxyalkanoate) depolym
      0.032   12.0   0.0      0.046   11.5   0.0    1.3  1  tr|A0A173IVR3|A0A173IVR3_9PSED  Poly(3-hydroxyalkanoate) depolym
      0.032   12.0   0.0      0.046   11.5   0.0    1.3  1  tr|A0A1G5N7R4|A0A1G5N7R4_9PSED  Poly(3-hydroxyalkanoate) depolym
      0.032   12.0   0.0      0.046   11.5   0.0    1.3  1  tr|A0A1G6CHY8|A0A1G6CHY8_PSEPU  Poly(3-hydroxyalkanoate) depolym
      0.032   12.0   0.0      0.046   11.5   0.0    1.3  1  tr|A0A2N8H649|A0A2N8H649_9PSED  Poly(3-hydroxyalkanoate) depolym
      0.032   12.0   0.0      0.046   11.5   0.0    1.3  1  tr|J2XLU1|J2XLU1_9PSED          Poly(3-hydroxyalkanoate) depolym
      0.032   12.0   0.0      0.046   11.5   0.0    1.3  1  tr|Q3KJB9|Q3KJB9_PSEPF          Poly(3-hydroxyalkanoate) depolym
      0.033   12.0   0.0      0.041   11.7   0.0    1.2  1  tr|A0A0A4GQQ8|A0A0A4GQQ8_9PSED  Poly(3-hydroxyalkanoate) depolym
      0.033   12.0   0.0      0.041   11.7   0.0    1.2  1  tr|Q2NM18|Q2NM18_9PSED          PHA depolymerase OS=Pseudomonas 
      0.033   12.0   0.0      0.046   11.5   0.0    1.3  1  tr|A0A1H0NDN2|A0A1H0NDN2_9PSED  Poly(3-hydroxyalkanoate) depolym
      0.033   12.0   0.0      0.046   11.5   0.0    1.3  1  tr|A0A024EB50|A0A024EB50_9PSED  Poly(3-hydroxyalkanoate) depolym
      0.033   12.0   0.0      0.046   11.5   0.0    1.3  1  tr|A0A1H0CCD3|A0A1H0CCD3_9PSED  Poly(3-hydroxyalkanoate) depolym
      0.033   12.0   0.0      0.046   11.5   0.0    1.3  1  tr|A0A1H2GSA7|A0A1H2GSA7_9PSED  Poly(3-hydroxyalkanoate) depolym
      0.033   12.0   0.0      0.046   11.5   0.0    1.3  1  tr|A0A1S8H8F9|A0A1S8H8F9_9PSED  Poly(3-hydroxyalkanoate) depolym
      0.033   12.0   0.0      0.046   11.5   0.0    1.3  1  tr|A0A2N8ADJ6|A0A2N8ADJ6_9PSED  Poly(3-hydroxyalkanoate) depolym
      0.033   12.0   0.0      0.046   11.5   0.0    1.3  1  tr|A0A1V3MC86|A0A1V3MC86_9PSED  Poly(3-hydroxyalkanoate) depolym
      0.033   12.0   0.0      0.046   11.5   0.0    1.3  1  tr|A0A2V2AKA7|A0A2V2AKA7_9PSED  Poly(3-hydroxyalkanoate) depolym
      0.033   12.0   0.0      0.046   11.5   0.0    1.3  1  tr|J3BF92|J3BF92_9PSED          Poly(3-hydroxyalkanoate) depolym
      0.033   12.0   0.0      0.046   11.5   0.0    1.3  1  tr|A0A2S3VI98|A0A2S3VI98_9PSED  Poly(3-hydroxyalkanoate) depolym
      0.033   12.0   0.0      0.046   11.5   0.0    1.3  1  tr|A0A0N0BSR5|A0A0N0BSR5_9PSED  Poly(3-hydroxyalkanoate) depolym
      0.033   12.0   0.0      0.046   11.5   0.0    1.3  1  tr|A0A0P7LKA7|A0A0P7LKA7_9PSED  Poly(3-hydroxyalkanoate) depolym
      0.033   12.0   0.0      0.046   11.5   0.0    1.3  1  tr|J3H789|J3H789_9PSED          Poly(3-hydroxyalkanoate) depolym
      0.033   12.0   0.0      0.046   11.5   0.0    1.3  1  tr|A0A1H4TSC7|A0A1H4TSC7_9PSED  Poly(3-hydroxyalkanoate) depolym
      0.033   12.0   0.0      0.046   11.5   0.0    1.3  1  tr|A0A2K4KY70|A0A2K4KY70_9PSED  Poly(3-hydroxyalkanoate) depolym
      0.033   12.0   0.0      0.046   11.5   0.0    1.3  1  tr|A0A2N1H928|A0A2N1H928_9PSED  Poly(3-hydroxyalkanoate) depolym
      0.033   12.0   0.0      0.046   11.5   0.0    1.3  1  tr|A0A1H2BKE0|A0A1H2BKE0_9PSED  Poly(3-hydroxyalkanoate) depolym
      0.033   12.0   0.0      0.046   11.5   0.0    1.3  1  tr|A0A1H2PBL1|A0A1H2PBL1_9PSED  Poly(3-hydroxyalkanoate) depolym
      0.033   12.0   0.0      0.046   11.5   0.0    1.3  1  tr|A0A0S8YUD9|A0A0S8YUD9_9PSED  Poly(3-hydroxyalkanoate) depolym
      0.033   12.0   0.0      0.046   11.5   0.0    1.3  1  tr|A0A142N574|A0A142N574_9PSED  Poly(3-hydroxyalkanoate) depolym
      0.033   12.0   0.0      0.046   11.5   0.0    1.3  1  tr|A0A1H2KWT0|A0A1H2KWT0_9PSED  Poly(3-hydroxyalkanoate) depolym
      0.033   12.0   0.0      0.046   11.5   0.0    1.3  1  tr|V8RFT6|V8RFT6_9PSED          Poly(3-hydroxyalkanoate) depolym
      0.033   12.0   0.0      0.046   11.5   0.0    1.3  1  tr|J2RXU3|J2RXU3_9PSED          Poly(3-hydroxyalkanoate) depolym
      0.033   12.0   0.0      0.051   11.3   0.0    1.3  1  tr|A0A101VB71|A0A101VB71_9SPHN  Poly(3-hydroxyalkanoate) depolym
      0.034   11.9   0.0      0.043   11.6   0.0    1.2  1  tr|Q2NM23|Q2NM23_9PSED          PHA depolymerase OS=Pseudomonas 
      0.034   11.9   0.0      0.043   11.6   0.0    1.2  1  tr|A0A1G4ZWM8|A0A1G4ZWM8_9PSED  Poly(3-hydroxyalkanoate) depolym
      0.034   11.9   0.0      0.043   11.6   0.0    1.2  1  tr|A0A1K1ZLK0|A0A1K1ZLK0_9PSED  Poly(3-hydroxyalkanoate) depolym
      0.034   11.9   0.0      0.043   11.6   0.0    1.2  1  tr|A0A1K2B667|A0A1K2B667_9PSED  Poly(3-hydroxyalkanoate) depolym
      0.034   11.9   0.0      0.043   11.6   0.0    1.2  1  tr|A0A1N7FJP3|A0A1N7FJP3_9PSED  Poly(3-hydroxyalkanoate) depolym
      0.034   11.9   0.0      0.047   11.4   0.0    1.3  1  tr|A0A2A5RCH1|A0A2A5RCH1_PSEFL  Poly(3-hydroxyalkanoate) depolym
      0.034   11.9   0.0      0.047   11.4   0.0    1.3  1  tr|A0A2N8E0X0|A0A2N8E0X0_9PSED  Poly(3-hydroxyalkanoate) depolym
      0.034   11.9   0.1      0.062   11.1   0.1    1.4  1  tr|A0A0J8G0D4|A0A0J8G0D4_9PSED  Poly(3-hydroxyalkanoate) depolym
      0.035   11.9   0.0      0.048   11.4   0.0    1.3  1  tr|A0A0X7K401|A0A0X7K401_PSEFL  Poly(3-hydroxyalkanoate) depolym
      0.035   11.9   0.0      0.048   11.4   0.0    1.3  1  tr|A0A1H5JRA9|A0A1H5JRA9_9PSED  Poly(3-hydroxyalkanoate) depolym
      0.035   11.9   0.0      0.042   11.6   0.0    1.2  1  tr|A0A1H2C6X7|A0A1H2C6X7_9PSED  Poly(3-hydroxyalkanoate) depolym
      0.035   11.9   0.0       0.05   11.4   0.0    1.3  1  tr|A0A173JC80|A0A173JC80_9PSED  Poly(3-hydroxyalkanoate) depolym
      0.035   11.9   0.0      0.049   11.4   0.0    1.1  1  tr|Q3KCH8|Q3KCH8_PSEPF          Putative poly(3-hydroxyalkanoate
      0.035   11.9   0.0       0.05   11.4   0.0    1.3  1  tr|A0A291APE2|A0A291APE2_9PSED  Poly(3-hydroxyalkanoate) depolym
      0.035   11.9   0.0       0.05   11.4   0.0    1.3  1  tr|A0A2N8EKG9|A0A2N8EKG9_9PSED  Poly(3-hydroxyalkanoate) depolym
      0.035   11.9   0.0       0.05   11.4   0.0    1.3  1  tr|A0A2S8HS42|A0A2S8HS42_9PSED  Poly(3-hydroxyalkanoate) depolym
      0.035   11.9   0.0       0.05   11.4   0.0    1.3  1  tr|A0A2W7JG63|A0A2W7JG63_9PSED  Poly(3-hydroxyalkanoate) depolym
      0.035   11.9   0.0       0.05   11.4   0.0    1.3  1  tr|A0A255XL34|A0A255XL34_9PSED  Poly(3-hydroxyalkanoate) depolym
      0.035   11.9   0.0       0.05   11.4   0.0    1.3  1  tr|A0A0M3CVW5|A0A0M3CVW5_PSEPU  Poly(3-hydroxyalkanoate) depolym
      0.036   11.9   0.0       0.05   11.4   0.0    1.3  1  tr|A0A1S2V7X0|A0A1S2V7X0_9PSED  Poly(3-hydroxyalkanoate) depolym
      0.036   11.9   0.0       0.05   11.4   0.0    1.3  1  tr|A0A0L1MFF7|A0A0L1MFF7_PSESX  Poly(3-hydroxyalkanoate) depolym
      0.036   11.9   0.1      0.049   11.4   0.1    1.1  1  tr|A0A0X8BZA9|A0A0X8BZA9_9PSED  Poly(3-hydroxyalkanoate) depolym
      0.036   11.8   0.0       0.05   11.4   0.0    1.3  1  tr|A0A1B3D2N0|A0A1B3D2N0_PSEFL  Poly(3-hydroxyalkanoate) depolym
      0.036   11.8   0.0       0.05   11.4   0.0    1.3  1  tr|A0A1H3GSC4|A0A1H3GSC4_9PSED  Poly(3-hydroxyalkanoate) depolym
      0.036   11.8   0.0       0.05   11.4   0.0    1.3  1  tr|A0A2G2NDC5|A0A2G2NDC5_PSESP  Poly(3-hydroxyalkanoate) depolym
      0.036   11.8   0.0       0.05   11.4   0.0    1.3  1  tr|A0A2N7ZL49|A0A2N7ZL49_9PSED  Poly(3-hydroxyalkanoate) depolym
      0.036   11.8   0.0      0.044   11.6   0.0    1.2  1  tr|J3IL08|J3IL08_9PSED          Poly(3-hydroxyalkanoate) depolym
      0.036   11.8   1.0      0.042   11.6   0.1    1.5  1  tr|A0A1H4VAL8|A0A1H4VAL8_9NOCA  Poly(3-hydroxyalkanoate) depolym
      0.036   11.8   1.0      0.042   11.6   0.1    1.5  1  tr|A0A2A3EYF3|A0A2A3EYF3_9NOCA  Poly(3-hydroxyalkanoate) depolym
      0.036   11.8   0.0      0.049   11.4   0.0    1.2  1  tr|A0A0A6FMI6|A0A0A6FMI6_9PSED  Poly(3-hydroxyalkanoate) depolym
      0.036   11.8   0.0      0.049   11.4   0.0    1.2  1  tr|A0A2K4I0S1|A0A2K4I0S1_9PSED  Poly(3-hydroxyalkanoate) depolym
      0.036   11.8   0.0      0.049   11.4   0.0    1.2  1  tr|J2N9X6|J2N9X6_9PSED          Poly(3-hydroxyalkanoate) depolym
      0.036   11.8   0.0      0.049   11.4   0.0    1.2  1  tr|J3FVZ2|J3FVZ2_9PSED          Poly(3-hydroxyalkanoate) depolym
      0.036   11.8   0.0      0.049   11.4   0.0    1.2  1  tr|A0A2N0DPQ6|A0A2N0DPQ6_9PSED  Poly(3-hydroxyalkanoate) depolym
      0.036   11.8   0.0      0.049   11.4   0.0    1.2  1  tr|J3IPR8|J3IPR8_9PSED          Poly(3-hydroxyalkanoate) depolym
      0.036   11.8   0.0      0.046   11.5   0.0    1.2  1  tr|A0A0N7H011|A0A0N7H011_PSEFL  Poly(3-hydroxyalkanoate) depolym
      0.036   11.8   0.0      0.046   11.5   0.0    1.2  1  tr|A0A2N8BXE9|A0A2N8BXE9_9PSED  Poly(3-hydroxyalkanoate) depolym
      0.036   11.8   0.0      0.046   11.5   0.0    1.2  1  tr|A0A010S2M9|A0A010S2M9_PSEFL  Poly(3-hydroxyalkanoate) depolym
      0.036   11.8   0.0      0.052   11.3   0.0    1.3  1  tr|A0A1H0TXQ3|A0A1H0TXQ3_9PSED  Poly(3-hydroxyalkanoate) depolym
      0.036   11.8   0.0      0.046   11.5   0.0    1.2  1  tr|A0A1J0EKQ5|A0A1J0EKQ5_9PSED  Poly(3-hydroxyalkanoate) depolym
      0.037   11.8   0.1      0.051   11.3   0.1    1.3  1  tr|A0A085VKW8|A0A085VKW8_PSESX  Poly(3-hydroxyalkanoate) depolym
      0.038   11.8   0.0      0.051   11.3   0.0    1.2  1  tr|D8JDU6|D8JDU6_ACISD          Poly(3-hydroxyalkanoate) depolym
      0.038   11.8   0.0      0.054   11.2   0.0    1.3  1  tr|A0A1R0G336|A0A1R0G336_9PSED  Poly(3-hydroxyalkanoate) depolym
      0.038   11.8   0.1      0.058   11.2   0.1    1.3  1  tr|W0HGE7|W0HGE7_PSECI          Poly(3-hydroxyalkanoate) depolym
      0.039   11.7   0.0      0.049   11.4   0.0    1.2  1  tr|J2UMI1|J2UMI1_9PSED          Poly(3-hydroxyalkanoate) depolym
      0.039   11.7   0.0      0.049   11.4   0.0    1.2  1  tr|A0A231G696|A0A231G696_9PSED  Poly(3-hydroxyalkanoate) depolym
      0.039   11.7   0.0      0.049   11.4   0.0    1.2  1  tr|A0A293QHV4|A0A293QHV4_PSEFL  Poly(3-hydroxyalkanoate) depolym
      0.039   11.7   0.0      0.049   11.4   0.0    1.2  1  tr|A0A2N8F136|A0A2N8F136_9PSED  Poly(3-hydroxyalkanoate) depolym
      0.039   11.7   0.0      0.051   11.3   0.0    1.1  1  tr|S6TN97|S6TN97_PSESF          Poly(3-hydroxyalkanoate) depolym
      0.039   11.7   0.0      0.055   11.2   0.0    1.3  1  tr|I4N5Y4|I4N5Y4_9PSED          Poly(3-hydroxyalkanoate) depolym
      0.039   11.7   0.0      0.051   11.3   0.0    1.2  1  tr|A0A0P8X2Y3|A0A0P8X2Y3_PSEFL  Poly(3-hydroxyalkanoate) depolym
      0.041   11.6   0.0      0.057   11.2   0.0    1.2  1  tr|A0A2E2IQ06|A0A2E2IQ06_9SPHN  Poly(3-hydroxyalkanoate) depolym
      0.042   11.6   0.0      0.053   11.3   0.0    1.2  1  tr|A0A0F4TSA4|A0A0F4TSA4_PSEFL  Poly(3-hydroxyalkanoate) depolym
      0.042   11.6   0.0      0.053   11.3   0.0    1.2  1  tr|A0A2N8GQ46|A0A2N8GQ46_9PSED  Poly(3-hydroxyalkanoate) depolym
      0.042   11.6   0.0      0.053   11.3   0.0    1.2  1  tr|A0A2S6FE83|A0A2S6FE83_9PSED  Poly(3-hydroxyalkanoate) depolym
      0.042   11.6   0.0      0.053   11.3   0.0    1.2  1  tr|A0A2U1IN08|A0A2U1IN08_9PSED  Poly(3-hydroxyalkanoate) depolym
      0.042   11.6   0.0      0.053   11.3   0.0    1.2  1  tr|A0A327MHY9|A0A327MHY9_PSEFL  Poly(3-hydroxyalkanoate) depolym
      0.042   11.6   0.0      0.053   11.3   0.0    1.2  1  tr|J2QYH3|J2QYH3_9PSED          Poly(3-hydroxyalkanoate) depolym
      0.042   11.6   0.0      0.053   11.3   0.0    1.2  1  tr|K9NEA5|K9NEA5_9PSED          Poly(3-hydroxyalkanoate) depolym
      0.042   11.6   0.0      0.053   11.3   0.0    1.2  1  tr|A0A0N1DAB7|A0A0N1DAB7_9PSED  Poly(3-hydroxyalkanoate) depolym
      0.042   11.6   0.0      0.053   11.3   0.0    1.2  1  tr|J3GVN5|J3GVN5_9PSED          Poly(3-hydroxyalkanoate) depolym
      0.042   11.6   0.0      0.053   11.3   0.0    1.2  1  tr|A0A2W0EF86|A0A2W0EF86_9PSED  Poly(3-hydroxyalkanoate) depolym
      0.042   11.6   0.0      0.053   11.3   0.0    1.2  1  tr|A0A0Q8AYT8|A0A0Q8AYT8_9PSED  Poly(3-hydroxyalkanoate) depolym
      0.042   11.6   0.0      0.053   11.3   0.0    1.2  1  tr|A0A191YMC8|A0A191YMC8_9PSED  Poly(3-hydroxyalkanoate) depolym
      0.042   11.6   0.0      0.053   11.3   0.0    1.2  1  tr|A0A2N8D5J8|A0A2N8D5J8_9PSED  Poly(3-hydroxyalkanoate) depolym
      0.043   11.6   0.0      0.054   11.3   0.0    1.2  1  tr|A0A2V1YKP5|A0A2V1YKP5_9PSED  Poly(3-hydroxyalkanoate) depolym
      0.043   11.6   0.0      0.054   11.3   0.0    1.2  1  tr|A0A1H4WDB9|A0A1H4WDB9_9PSED  Poly(3-hydroxyalkanoate) depolym
      0.043   11.6   0.0      0.054   11.3   0.0    1.2  1  tr|A0A1V3S6Q6|A0A1V3S6Q6_9PSED  Poly(3-hydroxyalkanoate) depolym
      0.043   11.6   0.1      0.064   11.0   0.1    1.1  1  tr|A0A0P7CBZ2|A0A0P7CBZ2_PSEPU  Poly(3-hydroxyalkanoate) depolym
      0.043   11.6   0.1      0.064   11.0   0.1    1.1  1  tr|A0A177KKF8|A0A177KKF8_9PSED  Poly(3-hydroxyalkanoate) depolym
      0.043   11.6   0.0      0.054   11.2   0.0    1.2  1  tr|A0A0F4XM24|A0A0F4XM24_9PSED  Poly(3-hydroxyalkanoate) depolym
      0.043   11.6   0.0      0.054   11.2   0.0    1.2  1  tr|A0A0N9WVT2|A0A0N9WVT2_PSEFL  Poly(3-hydroxyalkanoate) depolym
      0.043   11.6   0.0      0.054   11.2   0.0    1.2  1  tr|A0A0Q7AR02|A0A0Q7AR02_9PSED  Poly(3-hydroxyalkanoate) depolym
      0.043   11.6   0.0      0.054   11.2   0.0    1.2  1  tr|A0A176NN97|A0A176NN97_9PSED  Poly(3-hydroxyalkanoate) depolym
      0.043   11.6   0.0      0.054   11.2   0.0    1.2  1  tr|A0A1G5YK50|A0A1G5YK50_9PSED  Poly(3-hydroxyalkanoate) depolym
      0.043   11.6   0.0      0.054   11.2   0.0    1.2  1  tr|A0A1I3ZZ14|A0A1I3ZZ14_9PSED  Poly(3-hydroxyalkanoate) depolym
      0.043   11.6   0.0      0.054   11.2   0.0    1.2  1  tr|A0A1I5KW58|A0A1I5KW58_9PSED  Poly(3-hydroxyalkanoate) depolym
      0.043   11.6   0.0      0.054   11.2   0.0    1.2  1  tr|A0A1K1PZX4|A0A1K1PZX4_9PSED  Poly(3-hydroxyalkanoate) depolym
      0.043   11.6   0.0      0.054   11.2   0.0    1.2  1  tr|A0A1V4F4I1|A0A1V4F4I1_9PSED  Poly(3-hydroxyalkanoate) depolym
      0.043   11.6   0.0      0.054   11.2   0.0    1.2  1  tr|A0A2K4FGI3|A0A2K4FGI3_9PSED  Poly(3-hydroxyalkanoate) depolym
      0.043   11.6   0.0      0.054   11.2   0.0    1.2  1  tr|A0A2T0PDB6|A0A2T0PDB6_9PSED  Poly(3-hydroxyalkanoate) depolym
      0.043   11.6   0.0      0.054   11.2   0.0    1.2  1  tr|J2Y3R7|J2Y3R7_PSEFL          Poly(3-hydroxyalkanoate) depolym
      0.043   11.6   0.0      0.054   11.2   0.0    1.2  1  tr|W8Q6I7|W8Q6I7_9PSED          Poly(3-hydroxyalkanoate) depolym
      0.043   11.6   0.1      0.069   10.9   0.1    1.3  1  tr|A0A077LGC4|A0A077LGC4_9PSED  Poly(3-hydroxyalkanoate) depolym
      0.043   11.6   0.1      0.072   10.8   0.1    1.4  1  tr|A0A2X4AI69|A0A2X4AI69_PAULE  Poly(3-hydroxyalkanoate) depolym
      0.043   11.6   0.1      0.071   10.9   0.1    1.4  1  tr|A0A1Y3P023|A0A1Y3P023_9PSED  Poly(3-hydroxyalkanoate) depolym
      0.043   11.6   0.0      0.067   10.9   0.0    1.2  1  tr|A0A2M8SN95|A0A2M8SN95_9PSED  Poly(3-hydroxyalkanoate) depolym
      0.043   11.6   0.0      0.067   10.9   0.0    1.2  1  tr|F2KDD2|F2KDD2_PSEBN          Poly(3-hydroxyalkanoate) depolym
      0.043   11.6   0.0      0.067   10.9   0.0    1.2  1  tr|I4KZB8|I4KZB8_PSEFL          Poly(3-hydroxyalkanoate) depolym
      0.044   11.6   0.0      0.055   11.2   0.0    1.2  1  tr|A0A059L6A4|A0A059L6A4_9PSED  Poly(3-hydroxyalkanoate) depolym
      0.044   11.6   0.0      0.055   11.2   0.0    1.2  1  tr|A0A2Z1TDX9|A0A2Z1TDX9_9BACT  Poly(3-hydroxyalkanoate) depolym
      0.045   11.5   0.0      0.056   11.2   0.0    1.2  1  tr|A0A0F4VI09|A0A0F4VI09_PSEFL  Poly(3-hydroxyalkanoate) depolym
      0.045   11.5   0.0      0.056   11.2   0.0    1.2  1  tr|A0A2W7MSN9|A0A2W7MSN9_9PSED  Poly(3-hydroxyalkanoate) depolym
      0.045   11.5   0.0      0.056   11.2   0.0    1.2  1  tr|A0A1P8ETT0|A0A1P8ETT0_9PSED  Poly(3-hydroxyalkanoate) depolym
      0.045   11.5   0.0      0.056   11.2   0.0    1.2  1  tr|A0A1H4SM84|A0A1H4SM84_9PSED  Poly(3-hydroxyalkanoate) depolym
      0.045   11.5   0.0      0.056   11.2   0.0    1.2  1  tr|A0A2N7XIH8|A0A2N7XIH8_9PSED  Poly(3-hydroxyalkanoate) depolym
      0.045   11.5   0.0      0.056   11.2   0.0    1.2  1  tr|A0A0F4TRH3|A0A0F4TRH3_PSEFL  Poly(3-hydroxyalkanoate) depolym
      0.045   11.5   0.0      0.056   11.2   0.0    1.2  1  tr|W6VV75|W6VV75_PSESZ          Poly(3-hydroxyalkanoate) depolym
      0.045   11.5   0.0      0.056   11.2   0.0    1.2  1  tr|A0A0Q6QRP1|A0A0Q6QRP1_9PSED  Poly(3-hydroxyalkanoate) depolym
      0.046   11.5   0.0      0.058   11.2   0.0    1.2  1  tr|A0A2K1FC64|A0A2K1FC64_9PSED  Poly(3-hydroxyalkanoate) depolym
      0.047   11.5   0.0      0.065   11.0   0.0    1.3  1  tr|A0A223VLZ3|A0A223VLZ3_9PSED  Poly(3-hydroxyalkanoate) depolym
      0.047   11.5   0.0       0.07   10.9   0.0    1.2  1  tr|D5DHB4|D5DHB4_BACMD          Putative poly(3-hydroxybutyrate)
      0.047   11.4   0.0      0.063   11.0   0.0    1.2  1  tr|A0A212BPK9|A0A212BPK9_9PSED  Poly(3-hydroxyalkanoate) depolym
      0.047   11.4   0.0      0.063   11.0   0.0    1.2  1  tr|L8MKX8|L8MKX8_9PSED          Poly(3-hydroxyalkanoate) depolym
      0.048   11.4   0.0      0.058   11.2   0.0    1.2  1  tr|A0A1E1FPK5|A0A1E1FPK5_9PSED  Poly(3-hydroxyalkanoate) depolym
      0.048   11.4   0.0      0.068   10.9   0.0    1.3  1  tr|A0A2N0E4L9|A0A2N0E4L9_PSETO  Poly(3-hydroxyalkanoate) depolym
      0.049   11.4   0.0      0.073   10.8   0.0    1.1  1  tr|A0A246GXJ3|A0A246GXJ3_9PSED  Poly(3-hydroxyalkanoate) depolym
      0.049   11.4   0.0      0.064   11.0   0.0    1.3  1  tr|A0A023CFN0|A0A023CFN0_9PSED  Poly(3-hydroxyalkanoate) depolym
      0.049   11.4   0.0       0.07   10.9   0.0    1.3  1  tr|A0A2G0W8Q5|A0A2G0W8Q5_9PSED  Poly(3-hydroxyalkanoate) depolym
      0.049   11.4   0.0       0.07   10.9   0.0    1.3  1  tr|A0A1H2PAA1|A0A1H2PAA1_9PSED  Poly(3-hydroxyalkanoate) depolym
      0.049   11.4   0.0       0.07   10.9   0.0    1.3  1  tr|A0A263SIS9|A0A263SIS9_PSEFL  Poly(3-hydroxyalkanoate) depolym
       0.05   11.4   0.0      0.071   10.9   0.0    1.3  1  tr|A0A1T2YRV6|A0A1T2YRV6_PSEFL  Poly(3-hydroxyalkanoate) depolym
       0.05   11.4   1.1      0.055   11.2   0.3    1.5  1  tr|G4F2K1|G4F2K1_9GAMM          Poly (3-hydroxybutyrate) depolym
       0.05   11.4   0.0      0.071   10.9   0.0    1.3  1  tr|A0A0A1Z215|A0A0A1Z215_PSEFL  Poly(3-hydroxyalkanoate) depolym
       0.05   11.4   0.0      0.071   10.9   0.0    1.3  1  tr|A0A0W0I3X4|A0A0W0I3X4_PSEFL  Poly(3-hydroxyalkanoate) depolym
       0.05   11.4   0.0      0.071   10.9   0.0    1.3  1  tr|A0A127HV62|A0A127HV62_PSEAZ  Poly(3-hydroxyalkanoate) depolym
       0.05   11.4   0.0      0.071   10.9   0.0    1.3  1  tr|A0A177X6W2|A0A177X6W2_PSEMA  Poly(3-hydroxyalkanoate) depolym
       0.05   11.4   0.0      0.071   10.9   0.0    1.3  1  tr|A0A1I3HPP8|A0A1I3HPP8_9PSED  Poly(3-hydroxyalkanoate) depolym
       0.05   11.4   0.0      0.071   10.9   0.0    1.3  1  tr|A0A1I7J2F3|A0A1I7J2F3_9PSED  Poly(3-hydroxyalkanoate) depolym
       0.05   11.4   0.0      0.071   10.9   0.0    1.3  1  tr|A0A2M9GCF3|A0A2M9GCF3_9PSED  Poly(3-hydroxyalkanoate) depolym
       0.05   11.4   0.0      0.071   10.9   0.0    1.3  1  tr|A0A2N5FAC7|A0A2N5FAC7_9PSED  Poly(3-hydroxyalkanoate) depolym
       0.05   11.4   0.0      0.071   10.9   0.0    1.3  1  tr|A0A2N7ZC94|A0A2N7ZC94_9PSED  Poly(3-hydroxyalkanoate) depolym
       0.05   11.4   0.0      0.071   10.9   0.0    1.3  1  tr|W2DWD8|W2DWD8_9PSED          Poly(3-hydroxyalkanoate) depolym
       0.05   11.4   0.0      0.071   10.9   0.0    1.3  1  tr|C3K8V0|C3K8V0_PSEFS          Poly(3-hydroxyalkanoate) depolym
       0.05   11.4   0.0      0.071   10.9   0.0    1.3  1  tr|A0A2A9D516|A0A2A9D516_9PSED  Poly(3-hydroxyalkanoate) depolym
       0.05   11.4   0.0      0.071   10.9   0.0    1.3  1  tr|A0A2S8XL47|A0A2S8XL47_PSEFL  Poly(3-hydroxyalkanoate) depolym
       0.05   11.4   0.0      0.071   10.9   0.0    1.3  1  tr|A0A0H5A9Y4|A0A0H5A9Y4_9PSED  Poly(3-hydroxyalkanoate) depolym
       0.05   11.4   0.0      0.071   10.9   0.0    1.3  1  tr|A0A257DV97|A0A257DV97_9PSED  Poly(3-hydroxyalkanoate) depolym
       0.05   11.4   0.1      0.071   10.9   0.1    1.3  1  tr|A0A2S9EYM6|A0A2S9EYM6_9PSED  Poly(3-hydroxyalkanoate) depolym
       0.05   11.4   0.1       0.07   10.9   0.1    1.1  1  tr|A0A239C8S9|A0A239C8S9_9ACTN  Poly(3-hydroxyalkanoate) depolym
       0.05   11.4   0.1      0.071   10.9   0.1    1.3  1  tr|A0A2N1DXI3|A0A2N1DXI3_PSEFL  Poly(3-hydroxyalkanoate) depolym
       0.05   11.4   0.1      0.071   10.9   0.1    1.3  1  tr|A0A1V2KBH0|A0A1V2KBH0_PSECE  Poly(3-hydroxyalkanoate) depolym
      0.051   11.3   0.0      0.062   11.1   0.0    1.2  1  tr|Q9Z3Y0|Q9Z3Y0_9PSED          PHA depolymerase OS=Pseudomonas 
      0.051   11.3   0.0      0.074   10.8   0.0    1.1  1  tr|A0A2N1X5T7|A0A2N1X5T7_9GAMM  Poly(3-hydroxyalkanoate) depolym
      0.052   11.3   0.1      0.068   10.9   0.1    1.2  1  tr|S6APJ2|S6APJ2_PSERE          Poly(3-hydroxyalkanoate) depolym
      0.052   11.3   0.0      0.078   10.7   0.0    1.3  1  tr|A0A0Q4E7S9|A0A0Q4E7S9_9PSED  Poly(3-hydroxyalkanoate) depolym
      0.052   11.3   0.0      0.078   10.7   0.0    1.3  1  tr|A0A327GPM4|A0A327GPM4_9PSED  Poly(3-hydroxyalkanoate) depolym
      0.052   11.3   0.0      0.071   10.9   0.0    1.3  1  tr|I4KV30|I4KV30_9PSED          Poly(3-hydroxyalkanoate) depolym
      0.052   11.3   0.0      0.078   10.7   0.0    1.3  1  tr|A0A0W0H7R7|A0A0W0H7R7_PSEFL  Poly(3-hydroxyalkanoate) depolym
      0.052   11.3   0.0      0.078   10.7   0.0    1.3  1  tr|A0A1H3KV69|A0A1H3KV69_9PSED  Poly(3-hydroxyalkanoate) depolym
      0.052   11.3   0.0      0.078   10.7   0.0    1.3  1  tr|A0A2G5LR61|A0A2G5LR61_9PSED  Poly(3-hydroxyalkanoate) depolym
      0.052   11.3   0.0      0.078   10.7   0.0    1.3  1  tr|A0A2G5NA53|A0A2G5NA53_9PSED  Poly(3-hydroxyalkanoate) depolym
      0.053   11.3   0.1      0.078   10.7   0.1    1.3  1  tr|A0A1C1WN00|A0A1C1WN00_9PSED  Poly(3-hydroxyalkanoate) depolym
      0.053   11.3   0.1      0.078   10.7   0.1    1.3  1  tr|A0A2T4FIK4|A0A2T4FIK4_9PSED  Poly(3-hydroxyalkanoate) depolym
      0.053   11.3   0.1      0.078   10.7   0.1    1.3  1  tr|A0A2D0AH57|A0A2D0AH57_9PSED  Poly(3-hydroxyalkanoate) depolym
      0.053   11.3   0.1      0.078   10.7   0.1    1.3  1  tr|A0A145X8U8|A0A145X8U8_9PSED  Poly(3-hydroxyalkanoate) depolym
      0.053   11.3   0.1      0.078   10.7   0.1    1.3  1  tr|A0A2N7XYM3|A0A2N7XYM3_9PSED  Poly(3-hydroxyalkanoate) depolym
      0.053   11.3   0.1      0.078   10.7   0.1    1.3  1  tr|A0A2P8LFE8|A0A2P8LFE8_9PSED  Poly(3-hydroxyalkanoate) depolym
      0.053   11.3   0.1      0.077   10.7   0.1    1.3  1  tr|A0A263NYV0|A0A263NYV0_9PSED  Poly(3-hydroxyalkanoate) depolym
      0.053   11.3   1.2      0.057   11.2   0.3    1.5  1  tr|A0A2N1AMS1|A0A2N1AMS1_9GAMM  Poly(3-hydroxybutyrate) depolyme
      0.053   11.3   0.0      0.076   10.8   0.0    1.3  1  tr|A0A1V2JPE8|A0A1V2JPE8_9PSED  Poly(3-hydroxyalkanoate) depolym
      0.053   11.3   0.0      0.076   10.8   0.0    1.3  1  tr|A0A2G0YQS9|A0A2G0YQS9_9PSED  Poly(3-hydroxyalkanoate) depolym
      0.054   11.3   0.1      0.081   10.7   0.1    1.3  1  tr|A0A1C1VXJ5|A0A1C1VXJ5_9PSED  Poly(3-hydroxyalkanoate) depolym
      0.054   11.3   0.1      0.081   10.7   0.1    1.3  1  tr|A0A1G4X408|A0A1G4X408_9PSED  Poly(3-hydroxyalkanoate) depolym
      0.054   11.3   0.1      0.081   10.7   0.1    1.3  1  tr|A0A1H5F3X9|A0A1H5F3X9_PSEMA  Poly(3-hydroxyalkanoate) depolym
      0.054   11.3   0.1      0.081   10.7   0.1    1.3  1  tr|A0A1X7EAU1|A0A1X7EAU1_9PSED  Poly(3-hydroxyalkanoate) depolym
      0.054   11.3   0.1      0.081   10.7   0.1    1.3  1  tr|A0A2A9GB70|A0A2A9GB70_9PSED  Poly(3-hydroxyalkanoate) depolym
      0.054   11.3   0.1      0.081   10.7   0.1    1.3  1  tr|A0A2T6MGP9|A0A2T6MGP9_9PSED  Poly(3-hydroxyalkanoate) depolym
      0.054   11.3   0.1      0.081   10.7   0.1    1.3  1  tr|A0A0R3AHE6|A0A0R3AHE6_9PSED  Poly(3-hydroxyalkanoate) depolym
      0.054   11.3   0.1      0.081   10.7   0.1    1.3  1  tr|A0A0R3CHC5|A0A0R3CHC5_9PSED  Poly(3-hydroxyalkanoate) depolym
      0.054   11.3   0.1      0.081   10.7   0.1    1.3  1  tr|A0A120G4W5|A0A120G4W5_PSEFL  3-oxoadipate enol-lactonase 2 OS
      0.054   11.3   0.1      0.081   10.7   0.1    1.3  1  tr|A0A1G3F4S6|A0A1G3F4S6_9GAMM  Poly(3-hydroxyalkanoate) depolym
      0.054   11.3   0.1      0.081   10.7   0.1    1.3  1  tr|A0A1H1YIS6|A0A1H1YIS6_9PSED  Poly(3-hydroxyalkanoate) depolym
      0.054   11.3   0.1      0.081   10.7   0.1    1.3  1  tr|A0A2N8CTD4|A0A2N8CTD4_9PSED  Poly(3-hydroxyalkanoate) depolym
      0.054   11.3   0.1      0.081   10.7   0.1    1.3  1  tr|A0A2U0FAG0|A0A2U0FAG0_9PSED  Poly(3-hydroxyalkanoate) depolym
      0.054   11.3   0.1      0.081   10.7   0.1    1.3  1  tr|A0A0W0QWD0|A0A0W0QWD0_PSEFL  Poly(3-hydroxyalkanoate) depolym
      0.054   11.3   0.1      0.081   10.7   0.1    1.3  1  tr|A0A292D1R7|A0A292D1R7_9PSED  Poly(3-hydroxyalkanoate) depolym
      0.054   11.3   0.1      0.081   10.7   0.1    1.3  1  tr|E2XK21|E2XK21_PSEFL          Poly(3-hydroxyalkanoate) depolym
      0.054   11.3   0.1      0.081   10.7   0.1    1.3  1  tr|A0A0Q8ZBP4|A0A0Q8ZBP4_9PSED  Poly(3-hydroxyalkanoate) depolym
      0.054   11.3   0.1      0.081   10.7   0.1    1.3  1  tr|A0A1E4WKL6|A0A1E4WKL6_9PSED  Poly(3-hydroxyalkanoate) depolym
      0.054   11.3   0.1      0.081   10.7   0.1    1.3  1  tr|A0A1T1IPC9|A0A1T1IPC9_9PSED  Poly(3-hydroxyalkanoate) depolym
      0.054   11.3   0.1      0.081   10.7   0.1    1.3  1  tr|A0A219A6Q5|A0A219A6Q5_9PSED  Poly(3-hydroxyalkanoate) depolym
      0.054   11.3   0.1      0.081   10.7   0.1    1.3  1  tr|I4KG87|I4KG87_PSEFL          Poly(3-hydroxyalkanoate) depolym
      0.054   11.3   0.1      0.081   10.7   0.1    1.3  1  tr|A0A1H1CMH0|A0A1H1CMH0_9PSED  Poly(3-hydroxyalkanoate) depolym
      0.054   11.3   0.1      0.081   10.7   0.1    1.3  1  tr|A0A2V5B6W1|A0A2V5B6W1_9PSED  Poly(3-hydroxyalkanoate) depolym
      0.054   11.3   0.1      0.082   10.7   0.1    1.3  1  tr|A0A0B1YYK3|A0A0B1YYK3_9PSED  Poly(3-hydroxyalkanoate) depolym
      0.054   11.3   0.1      0.082   10.7   0.1    1.3  1  tr|A0A0D9B4J0|A0A0D9B4J0_PSEFL  Poly(3-hydroxyalkanoate) depolym
      0.054   11.3   0.1      0.081   10.7   0.1    1.3  1  tr|A0A0W0MWI7|A0A0W0MWI7_9PSED  Poly(3-hydroxyalkanoate) depolym
      0.054   11.3   0.1      0.081   10.7   0.1    1.3  1  tr|A0A1G9UZ01|A0A1G9UZ01_9PSED  Poly(3-hydroxyalkanoate) depolym
      0.054   11.3   0.1      0.081   10.7   0.1    1.3  1  tr|A0A2L0RQE4|A0A2L0RQE4_9PSED  Poly(3-hydroxyalkanoate) depolym
      0.054   11.3   0.0      0.073   10.8   0.0    1.3  1  tr|A0A031IRG1|A0A031IRG1_9PSED  Poly(3-hydroxyalkanoate) depolym
      0.054   11.3   0.0      0.073   10.8   0.0    1.3  1  tr|A0A257BQX5|A0A257BQX5_9PSED  Poly(3-hydroxyalkanoate) depolym
      0.054   11.3   0.0      0.073   10.8   0.0    1.3  1  tr|A0A2G5MRA8|A0A2G5MRA8_9PSED  Poly(3-hydroxyalkanoate) depolym
      0.054   11.3   0.1      0.081   10.7   0.1    1.3  1  tr|A0A2R3H9D8|A0A2R3H9D8_9PSED  Poly(3-hydroxyalkanoate) depolym
      0.054   11.3   0.1      0.081   10.7   0.1    1.3  1  tr|A0A2S9E5R1|A0A2S9E5R1_PSECE  Poly(3-hydroxyalkanoate) depolym
      0.054   11.3   0.1      0.081   10.7   0.1    1.3  1  tr|A0A2G5NEW4|A0A2G5NEW4_9PSED  Poly(3-hydroxyalkanoate) depolym
      0.054   11.3   0.0      0.079   10.7   0.0    1.2  1  tr|A0A239DQN5|A0A239DQN5_9PSED  Poly(3-hydroxyalkanoate) depolym
      0.054   11.3   0.1      0.081   10.7   0.1    1.3  1  tr|A0A172YUV0|A0A172YUV0_9PSED  Poly(3-hydroxyalkanoate) depolym
      0.054   11.3   0.1      0.081   10.7   0.1    1.3  1  tr|A0A1E4XNI2|A0A1E4XNI2_9PSED  Poly(3-hydroxyalkanoate) depolym
      0.054   11.3   0.1      0.081   10.7   0.1    1.3  1  tr|A0A1T2ZZ94|A0A1T2ZZ94_PSEFL  Poly(3-hydroxyalkanoate) depolym
      0.054   11.3   0.2       0.14    9.9   0.1    1.6  1  tr|A0A2C8Z9F9|A0A2C8Z9F9_9BURK  Poly(3-hydroxyalkanoate) depolym
      0.054   11.2   0.1      0.081   10.7   0.1    1.3  1  tr|A0A0P9SMW4|A0A0P9SMW4_PSESX  Poly depolymerase OS=Pseudomonas
      0.054   11.2   0.1      0.071   10.9   0.1    1.2  1  tr|A0A1B3EEA7|A0A1B3EEA7_9PSED  Poly(3-hydroxyalkanoate) depolym
      0.054   11.2   0.0      0.073   10.8   0.0    1.3  1  tr|A0A0R3BCQ6|A0A0R3BCQ6_9PSED  Poly(3-hydroxyalkanoate) depolym
      0.054   11.2   0.0      0.073   10.8   0.0    1.3  1  tr|A0A1D3JQN5|A0A1D3JQN5_9PSED  Poly(3-hydroxyalkanoate) depolym
      0.054   11.2   0.0      0.073   10.8   0.0    1.3  1  tr|A0A1H4LVF0|A0A1H4LVF0_PSEPA  Poly(3-hydroxyalkanoate) depolym
      0.054   11.2   0.0      0.073   10.8   0.0    1.3  1  tr|A0A2N7YUF8|A0A2N7YUF8_9PSED  Poly(3-hydroxyalkanoate) depolym
      0.054   11.2   0.0      0.073   10.8   0.0    1.3  1  tr|A0A2T6KTA4|A0A2T6KTA4_9PSED  Poly(3-hydroxyalkanoate) depolym
      0.054   11.2   0.0      0.073   10.8   0.0    1.3  1  tr|A0A2V4YHQ9|A0A2V4YHQ9_9PSED  Poly(3-hydroxyalkanoate) depolym
      0.055   11.2   0.1       0.08   10.7   0.1    1.3  1  tr|W2DC08|W2DC08_9PSED          Poly(3-hydroxyalkanoate) depolym
      0.055   11.2   0.1       0.08   10.7   0.1    1.3  1  tr|A0A1H5C4K2|A0A1H5C4K2_9PSED  Poly(3-hydroxyalkanoate) depolym
      0.055   11.2   0.1       0.08   10.7   0.1    1.3  1  tr|A0A1S1UQQ9|A0A1S1UQQ9_9PSED  Poly(3-hydroxyalkanoate) depolym
      0.055   11.2   0.1      0.083   10.6   0.1    1.3  1  tr|A0A075PHG0|A0A075PHG0_PSEFL  Poly(3-hydroxyalkanoate) depolym
      0.056   11.2   0.0      0.073   10.8   0.0    1.1  1  tr|A0A2V3EZH8|A0A2V3EZH8_PSEAI  Poly(3-hydroxyalkanoate) depolym
      0.056   11.2   0.2       0.14    9.9   0.1    1.6  1  tr|A0A158I8Q5|A0A158I8Q5_9BURK  Poly(3-hydroxyalkanoate) depolym
      0.056   11.2   0.0      0.065   11.0   0.0    1.2  1  tr|A0A101DAS8|A0A101DAS8_9PSED  Poly(3-hydroxyalkanoate) depolym
      0.057   11.2   0.1      0.085   10.6   0.1    1.3  1  tr|A0A1T2YQE8|A0A1T2YQE8_PSEFL  Poly(3-hydroxyalkanoate) depolym
      0.057   11.2   0.0      0.077   10.7   0.0    1.3  1  tr|A0A0Q8C885|A0A0Q8C885_9PSED  Poly(3-hydroxyalkanoate) depolym
      0.057   11.2   0.0      0.077   10.7   0.0    1.3  1  tr|A0A0R2Z6M7|A0A0R2Z6M7_9PSED  Poly(3-hydroxyalkanoate) depolym
      0.057   11.2   0.0      0.077   10.7   0.0    1.3  1  tr|A0A0E3K6U1|A0A0E3K6U1_9PSED  Poly(3-hydroxyalkanoate) depolym
      0.057   11.2   0.0      0.077   10.7   0.0    1.3  1  tr|A0A0R2YKE5|A0A0R2YKE5_9PSED  Poly(3-hydroxyalkanoate) depolym
      0.057   11.2   0.0      0.077   10.7   0.0    1.3  1  tr|A0A1N7U138|A0A1N7U138_9PSED  Poly(3-hydroxyalkanoate) depolym
      0.057   11.2   0.0      0.077   10.7   0.0    1.3  1  tr|A0A2G4E5B1|A0A2G4E5B1_9PSED  Poly(3-hydroxyalkanoate) depolym
      0.057   11.2   0.0      0.077   10.7   0.0    1.3  1  tr|U1TDX8|U1TDX8_PSEFL          Poly(3-hydroxyalkanoate) depolym
      0.058   11.1   0.1      0.087   10.6   0.1    1.2  1  tr|A0A2M8UVF1|A0A2M8UVF1_PSESP  Poly(3-hydroxyalkanoate) depolym
      0.061   11.1   0.0      0.085   10.6   0.0    1.2  1  tr|A0A1Y5NR38|A0A1Y5NR38_ACINO  Poly(3-hydroxyalkanoate) depolym
      0.074   10.8   0.0        0.1   10.4   0.0    1.1  1  tr|A0A2G2M0Z1|A0A2G2M0Z1_9RHOB  Poly(3-hydroxyalkanoate) depolym
      0.081   10.7   0.0       0.12   10.1   0.0    1.2  1  tr|D5DZL2|D5DZL2_BACMQ          Putative poly(3-hydroxybutyrate)


Domain annotation for each sequence (and alignments):
>> tr|A0A0S6UPT2|A0A0S6UPT2_9BRAD  Poly(3-hydroxyalkanoate) depolymerase OS=Bradyrhizobium sp. DOA9 OX=1126627 GN=BDOA9_
   #    score  bias  c-Evalue  i-Evalue hmmfrom  hmm to    alifrom  ali to    envfrom  env to     acc
 ---   ------ ----- --------- --------- ------- -------    ------- -------    ------- -------    ----
   1 !   17.1   0.0   3.4e-05    0.0009     132     183 ..     100     150 ..       9     172 .. 0.76

  Alignments for each domain:
  == domain 1  score: 17.1 bits;  conditional E-value: 3.4e-05
                  DJCJBDKN_01161 132 edwvhsqarladllgigqwaaviggslggmqalqwtitypdrvrhclaiasa 183
                                      d       l d lgi   a ++g+s+ggm a + t+++p rvr    i s 
  tr|A0A0S6UPT2|A0A0S6UPT2_9BRAD 100 IDMAKDTVGLMDALGIK-SAHLVGASMGGMIAQEVTLSFPHRVRSLTTIMST 150
                                     46667778899****96.5899**********************99888765 PP

>> tr|A0A074N3L4|A0A074N3L4_9SPHN  Poly(3-hydroxyalkanoate) depolymerase OS=Erythrobacter litoralis OX=39960 GN=EH32_148
   #    score  bias  c-Evalue  i-Evalue hmmfrom  hmm to    alifrom  ali to    envfrom  env to     acc
 ---   ------ ----- --------- --------- ------- -------    ------- -------    ------- -------    ----
   1 !   16.9   0.0     4e-05    0.0011     138     213 ..      88     165 ..      71     191 .. 0.81

  Alignments for each domain:
  == domain 1  score: 16.9 bits;  conditional E-value: 4e-05
                  DJCJBDKN_01161 138 qarladllgigqwaaviggslggmqalqwtitypdrvrhclaiasapkls...aqniafnevarqailtdpefhggsfq 213
                                      a++    g+g+   v+g s gg  a  + + +p r r+   ia+ p ++       af ++a+     dpef +  f 
  tr|A0A074N3L4|A0A074N3L4_9SPHN  88 AAQILGRYGLGE-VDVMGVSWGGAMAQHFALQHPQRTRRLTLIATTPGMAmipGNPAAFTKMANPRRYIDPEFMNEHFA 165
                                     455667788998.5799******************************87522256789***************988775 PP

>> tr|A0A2E6RZ93|A0A2E6RZ93_9SPHN  Poly(3-hydroxyalkanoate) depolymerase OS=Sphingomonadaceae bacterium OX=1930536 GN=CM
   #    score  bias  c-Evalue  i-Evalue hmmfrom  hmm to    alifrom  ali to    envfrom  env to     acc
 ---   ------ ----- --------- --------- ------- -------    ------- -------    ------- -------    ----
   1 !   16.1   0.0   6.9e-05    0.0018     140     214 ..      79     155 ..      56     181 .. 0.79

  Alignments for each domain:
  == domain 1  score: 16.1 bits;  conditional E-value: 6.9e-05
                  DJCJBDKN_01161 140 rladllgigqwaaviggslggmqalqwtitypdrvrhclaiasap.kl..saqniafnevarqailtdpefhggsfqe 214
                                      + d lg+g+   v+g s gg  a  + + yp r r+ + +a+    l       a+ ++a+     dp+f +  fq 
  tr|A0A2E6RZ93|A0A2E6RZ93_9SPHN  79 LILDQLGLGE-VDVMGVSWGGAMAQHFALQYPKRTRRLVLVATTAgMLmvPGNPAALTKMANPRRYIDPKFMNEHFQT 155
                                     46799****9.5799**********************998886541441134567899999999999**999999985 PP

>> tr|A0A074M440|A0A074M440_9SPHN  Poly(3-hydroxyalkanoate) depolymerase OS=Erythrobacter sp. JL475 OX=383381 GN=EH30_07
   #    score  bias  c-Evalue  i-Evalue hmmfrom  hmm to    alifrom  ali to    envfrom  env to     acc
 ---   ------ ----- --------- --------- ------- -------    ------- -------    ------- -------    ----
   1 !   16.0   0.0   7.4e-05     0.002     138     212 ..      84     160 ..      62     168 .. 0.82

  Alignments for each domain:
  == domain 1  score: 16.0 bits;  conditional E-value: 7.4e-05
                  DJCJBDKN_01161 138 qarladllgigqwaaviggslggmqalqwtitypdrvrhclaiasapkls...aqniafnevarqailtdpefhggsf 212
                                      a+l   +g+g+   v+g s gg  a  + + +p r r+   ia+ p ++       af ++a+     dpef +  f
  tr|A0A074M440|A0A074M440_9SPHN  84 AAELLGRFGLGE-VDVMGVSWGGAMAQHFALQHPARTRRLTLIATTPGMAmvpGNPAAFTKMANPRRYIDPEFMNEHF 160
                                     466777788998.5799******************************87622245689***************87665 PP

>> tr|A0A1V0B1S5|A0A1V0B1S5_9PSED  Poly(3-hydroxyalkanoate) depolymerase OS=Pseudomonas sp. S-6-2 OX=1931241 GN=BVH74_03
   #    score  bias  c-Evalue  i-Evalue hmmfrom  hmm to    alifrom  ali to    envfrom  env to     acc
 ---   ------ ----- --------- --------- ------- -------    ------- -------    ------- -------    ----
   1 !   15.4   0.1   0.00011    0.0029     138     184 ..      85     131 ..      68     195 .. 0.71

  Alignments for each domain:
  == domain 1  score: 15.4 bits;  conditional E-value: 0.00011
                  DJCJBDKN_01161 138 qarladllgigqwaaviggslggmqalqwtitypdrvrhcl.aiasap 184
                                      ar+ d lg gq   vig s gg  a q+   yp+r +  + a  sa 
  tr|A0A1V0B1S5|A0A1V0B1S5_9PSED  85 AARMLDYLGYGQI-NVIGVSWGGALAQQFAYDYPERCKKLIlAATSAG 131
                                     699********96.699*******************998651444554 PP

>> tr|D9UWS2|D9UWS2_9ACTN  Poly(3-hydroxyalkanoate) depolymerase OS=Streptomyces sp. AA4 OX=591158 GN=SSMG_02031 PE=4 SV
   #    score  bias  c-Evalue  i-Evalue hmmfrom  hmm to    alifrom  ali to    envfrom  env to     acc
 ---   ------ ----- --------- --------- ------- -------    ------- -------    ------- -------    ----
   1 !   15.4   0.0   0.00011    0.0029     129     184 ..     102     156 ..      94     190 .. 0.82

  Alignments for each domain:
  == domain 1  score: 15.4 bits;  conditional E-value: 0.00011
          DJCJBDKN_01161 129 ltvedwvhsqarladllgigqwaaviggslggmqalqwtitypdrvrhclaiasap 184
                             +t++d       +ad lgig++  v g s+ggm        ypdrv   +  ++a 
  tr|D9UWS2|D9UWS2_9ACTN 102 FTLDDCADDVVAVADALGIGEFM-VAGYSMGGMVGQLTAHRYPDRVTGLVLCSTAS 156
                             578899999999*********95.78*******9998999******9876655554 PP

>> tr|A0A1H1P9B3|A0A1H1P9B3_9SPHN  Poly(3-hydroxyalkanoate) depolymerase OS=Erythrobacter sp. HL-111 OX=1798193 GN=SAMN0
   #    score  bias  c-Evalue  i-Evalue hmmfrom  hmm to    alifrom  ali to    envfrom  env to     acc
 ---   ------ ----- --------- --------- ------- -------    ------- -------    ------- -------    ----
   1 !   15.4   0.0   0.00011    0.0029     139     212 ..      80     155 ..      63     179 .. 0.83

  Alignments for each domain:
  == domain 1  score: 15.4 bits;  conditional E-value: 0.00011
                  DJCJBDKN_01161 139 arladllgigqwaaviggslggmqalqwtitypdrvrhclaiasapkls...aqniafnevarqailtdpefhggsf 212
                                     a++    g+g+   v+g s gg  a  + + +p r r+   ia+ p ++       af ++a+     dpef +  f
  tr|A0A1H1P9B3|A0A1H1P9B3_9SPHN  80 AQILGRYGLGE-VDVMGVSWGGAMAQHFALQHPARTRRLTLIATTPGMAmipGNPAAFTKMANPRRYIDPEFMNEHF 155
                                     55667788998.5799******************************87522256789***************88776 PP

>> tr|A0A109LSV0|A0A109LSV0_9SPHN  Poly(3-hydroxyalkanoate) depolymerase OS=Erythrobacter sp. YT30 OX=1735012 GN=AUC45_0
   #    score  bias  c-Evalue  i-Evalue hmmfrom  hmm to    alifrom  ali to    envfrom  env to     acc
 ---   ------ ----- --------- --------- ------- -------    ------- -------    ------- -------    ----
   1 !   15.5   0.0   0.00011    0.0028     138     212 ..      84     160 ..      65     183 .. 0.83

  Alignments for each domain:
  == domain 1  score: 15.5 bits;  conditional E-value: 0.00011
                  DJCJBDKN_01161 138 qarladllgigqwaaviggslggmqalqwtitypdrvrhclaiasapkls...aqniafnevarqailtdpefhggsf 212
                                      a+l   +g+g    v+g s gg  a  + + +p r r+   ia+ p ++       af ++a+     dpef +  f
  tr|A0A109LSV0|A0A109LSV0_9SPHN  84 AAELLGRFGLGD-VDVMGVSWGGAMAQHFALQHPARTRRLTLIATTPGMAmvpGNPAAFTKMANPRRYIDPEFMNEHF 160
                                     456667778887.5799******************************87622245689***************87766 PP

>> tr|A0A2E9AKJ1|A0A2E9AKJ1_9GAMM  Poly(3-hydroxyalkanoate) depolymerase OS=Salinisphaera sp. OX=1914330 GN=phaZ PE=4 SV
   #    score  bias  c-Evalue  i-Evalue hmmfrom  hmm to    alifrom  ali to    envfrom  env to     acc
 ---   ------ ----- --------- --------- ------- -------    ------- -------    ------- -------    ----
   1 !   15.0   0.0   0.00015    0.0039     124     192 ..      59     131 ..      53     150 .. 0.80

  Alignments for each domain:
  == domain 1  score: 15.0 bits;  conditional E-value: 0.00015
                  DJCJBDKN_01161 124 adfpvltved...wv.hsqarladllgigqwaaviggslggmqalqwtitypdrvrhclaiasapklsaqnia 192
                                      d p l v     w+ +  arl d lg      + g s gg  a q+ + +p+r ++ +  a++p + a    
  tr|A0A2E9AKJ1|A0A2E9AKJ1_9GAMM  59 GDSPALNVPHrfrWLaRLSARLLDRLGYDMPINIAGVSWGGALAQQFALDFPERTNRLILAATSPGMLALPAR 131
                                     56666666532236524689*************************************9999999988776554 PP

>> tr|A0A2A2FPS6|A0A2A2FPS6_9PSED  Poly(3-hydroxyalkanoate) depolymerase OS=Pseudomonas sp. WN033 OX=2032629 GN=phaZ PE=
   #    score  bias  c-Evalue  i-Evalue hmmfrom  hmm to    alifrom  ali to    envfrom  env to     acc
 ---   ------ ----- --------- --------- ------- -------    ------- -------    ------- -------    ----
   1 !   14.9   0.1   0.00016    0.0043     138     183 ..      85     130 ..      68     195 .. 0.72

  Alignments for each domain:
  == domain 1  score: 14.9 bits;  conditional E-value: 0.00016
                  DJCJBDKN_01161 138 qarladllgigqwaaviggslggmqalqwtitypdrvrhcl.aiasa 183
                                      ar+ d lg gq  a ig s gg  a q+   yp+r +  + a  sa
  tr|A0A2A2FPS6|A0A2A2FPS6_9PSED  85 AARMLDYLGYGQVNA-IGVSWGGALAQQFAYDYPERCKKLIlAATSA 130
                                     699*********876.7*******************99865144444 PP

>> tr|A0A1H3ASE3|A0A1H3ASE3_9ACTN  Poly(3-hydroxyalkanoate) depolymerase OS=Geodermatophilus africanus OX=1137993 GN=SAM
   #    score  bias  c-Evalue  i-Evalue hmmfrom  hmm to    alifrom  ali to    envfrom  env to     acc
 ---   ------ ----- --------- --------- ------- -------    ------- -------    ------- -------    ----
   1 !   14.9   0.0   0.00016    0.0043     137     189 ..      80     131 ..      71     153 .. 0.83

  Alignments for each domain:
  == domain 1  score: 14.9 bits;  conditional E-value: 0.00016
                  DJCJBDKN_01161 137 sqarladllgigqwaaviggslggmqalqwtitypdrvrhclaiasapklsaq 189
                                     +   l d lg+ q   v+g slgg+ a q     pdrvr  +  a+ap l   
  tr|A0A1H3ASE3|A0A1H3ASE3_9ACTN  80 TVTGLLDALGLDQ-VDVFGISLGGVVAQQLARQAPDRVRCLVLAATAPGLGGM 131
                                     5567899****98.5799********************966667889988765 PP

>> tr|A0A158KMB0|A0A158KMB0_9BURK  Poly(3-hydroxyalkanoate) depolymerase OS=Caballeronia choica OX=326476 GN=AWB68_06400
   #    score  bias  c-Evalue  i-Evalue hmmfrom  hmm to    alifrom  ali to    envfrom  env to     acc
 ---   ------ ----- --------- --------- ------- -------    ------- -------    ------- -------    ----
   1 !   14.0   0.1    0.0003    0.0081     140     185 ..       4      49 ..       2      73 .. 0.91

  Alignments for each domain:
  == domain 1  score: 14.0 bits;  conditional E-value: 0.0003
                  DJCJBDKN_01161 140 rladllgigqwaaviggslggmqalqwtitypdrvrhclaiasapk 185
                                     +l  llg      v+g s gg  a q+   ypdr r+ +  a++p 
  tr|A0A158KMB0|A0A158KMB0_9BURK   4 KLLSLLGYDGQVDVLGVSWGGALAQQFAHLYPDRCRRLILAATSPG 49 
                                     6788999999999************************999999986 PP

>> tr|A0A2N3AUW3|A0A2N3AUW3_9PROT  Poly(3-hydroxyalkanoate) depolymerase (Fragment) OS=Alphaproteobacteria bacterium HGW
   #    score  bias  c-Evalue  i-Evalue hmmfrom  hmm to    alifrom  ali to    envfrom  env to     acc
 ---   ------ ----- --------- --------- ------- -------    ------- -------    ------- -------    ----
   1 !   14.0   0.0   0.00029    0.0078     138     213 ..      34     111 ..      13     137 .. 0.79

  Alignments for each domain:
  == domain 1  score: 14.0 bits;  conditional E-value: 0.00029
                  DJCJBDKN_01161 138 qarladllgigqwaaviggslggmqalqwtitypdrvrhclaiasapkl...saqniafnevarqailtdpefhggsfq 213
                                      a+l    g+ q   v+g s gg  a  + + +p r r+   ia+ p +        af ++a      dpef +  f 
  tr|A0A2N3AUW3|A0A2N3AUW3_9PROT  34 AAQLLGRYGLDQ-VDVMGVSWGGALAQHFALQHPGRTRRLTLIATTPGMlmvPGNPAAFTKMADPRRYIDPEFMNEHFA 111
                                     455666677776.5799******************************75221456689***************988775 PP

>> tr|A0A1Q7VSI7|A0A1Q7VSI7_9ACTN  Poly(3-hydroxyalkanoate) depolymerase OS=Actinobacteria bacterium 13_1_20CM_3_71_11 O
   #    score  bias  c-Evalue  i-Evalue hmmfrom  hmm to    alifrom  ali to    envfrom  env to     acc
 ---   ------ ----- --------- --------- ------- -------    ------- -------    ------- -------    ----
   1 !   14.0   0.0    0.0003     0.008     116     187 ..      55     124 ..      51     148 .. 0.85

  Alignments for each domain:
  == domain 1  score: 14.0 bits;  conditional E-value: 0.0003
                  DJCJBDKN_01161 116 petgkpfgadfpvltvedwvhsqarladllgigqwaaviggslggmqalqwtitypdrvrhclaiasapkls 187
                                     p tg+  g  +p   +     + a+l d lg  q   ++g s+gg+ a q     pdrvr+ +  a+ p l 
  tr|A0A1Q7VSI7|A0A1Q7VSI7_9ACTN  55 PGTGESTGYRYPR-RMGGLAATMAELLDALGYDQ-VDLLGVSFGGVLAQQLAHQAPDRVRRLVLAATGPGLG 124
                                     6677777777775.45667788999******998.5789***********************9999999886 PP

>> tr|A0A2D4SBL9|A0A2D4SBL9_9GAMM  Poly(3-hydroxyalkanoate) depolymerase OS=Salinisphaeraceae bacterium OX=2026789 GN=ph
   #    score  bias  c-Evalue  i-Evalue hmmfrom  hmm to    alifrom  ali to    envfrom  env to     acc
 ---   ------ ----- --------- --------- ------- -------    ------- -------    ------- -------    ----
   1 !   14.0   0.0   0.00031    0.0081     136     189 ..      70     126 ..      50     181 .. 0.71

  Alignments for each domain:
  == domain 1  score: 14.0 bits;  conditional E-value: 0.00031
                  DJCJBDKN_01161 136 hsqarladllgigqwaaviggslggmqalqwtitypdrvrhclaia...sapklsaq 189
                                     +  arl d lg  +   v g s gg  a q+ + +p+r ++ +  a     p + a+
  tr|A0A2D4SBL9|A0A2D4SBL9_9GAMM  70 RFTARLLDRLGYREAVDVAGVSWGGAMAQQFALDFPERTNRLVLAAtmaGLPSVPAR 126
                                     5679**********************************9876543300033444443 PP

>> tr|A0A101VFQ1|A0A101VFQ1_9SPHN  Poly(3-hydroxyalkanoate) depolymerase OS=Sphingomonadales bacterium BRH_c3 OX=1734408
   #    score  bias  c-Evalue  i-Evalue hmmfrom  hmm to    alifrom  ali to    envfrom  env to     acc
 ---   ------ ----- --------- --------- ------- -------    ------- -------    ------- -------    ----
   1 !   13.7   0.1   0.00038      0.01     123     187 ..      67     133 ..      62     180 .. 0.71

  Alignments for each domain:
  == domain 1  score: 13.7 bits;  conditional E-value: 0.00038
                  DJCJBDKN_01161 123 gadfpvltvedwvh..sqarladllgigqwaaviggslggmqalqwtitypdrvrhcl.aiasapkls 187
                                     g+  pv+    w    +  +l d lg+ q   v+g s gg  a  + i +p r r+ + a  sa  l 
  tr|A0A101VFQ1|A0A101VFQ1_9SPHN  67 GSPQPVVPYNAWTMawTTTQLLDKLGVDQ-VDVMGVSWGGAMAQHFAIQHPGRTRRLIlAATSAGMLM 133
                                     556677777778651146789******99.5799********************98751444554443 PP

>> tr|D2S467|D2S467_GEOOG  Poly(3-hydroxyalkanoate) depolymerase OS=Geodermatophilus obscurus (strain ATCC 25078 / DSM 4
   #    score  bias  c-Evalue  i-Evalue hmmfrom  hmm to    alifrom  ali to    envfrom  env to     acc
 ---   ------ ----- --------- --------- ------- -------    ------- -------    ------- -------    ----
   1 !   13.5   0.1   0.00041     0.011     137     189 ..      81     132 ..      70     153 .. 0.86

  Alignments for each domain:
  == domain 1  score: 13.5 bits;  conditional E-value: 0.00041
          DJCJBDKN_01161 137 sqarladllgigqwaaviggslggmqalqwtitypdrvrhclaiasapklsaq 189
                             +   l d lg+ +   v+g slgg+ a q     pdrvr  +  a+ap l   
  tr|D2S467|D2S467_GEOOG  81 TVTGLLDALGLDE-VDVFGISLGGVVAQQLAKQAPDRVRGLVLAATAPGLGGM 132
                             5667899999987.6799******************************99765 PP

>> tr|A0A0N1L9L5|A0A0N1L9L5_9SPHN  Poly(3-hydroxyalkanoate) depolymerase OS=Porphyrobacter sp. AAP60 OX=1523423 GN=IP79_
   #    score  bias  c-Evalue  i-Evalue hmmfrom  hmm to    alifrom  ali to    envfrom  env to     acc
 ---   ------ ----- --------- --------- ------- -------    ------- -------    ------- -------    ----
   1 !   13.5   0.0   0.00042     0.011     137     220 ..      83     169 ..      63     188 .. 0.78

  Alignments for each domain:
  == domain 1  score: 13.5 bits;  conditional E-value: 0.00042
                  DJCJBDKN_01161 137 sqarladllgigqwaaviggslggmqalqwtitypdrvrhclaiasap.kl..saqniafnevarqailtdpefhggsf 212
                                     + a+l d  g+ +   v+g s gg  a  + + +p r r+   ia+    l       af ++a      dpef +  f
  tr|A0A0N1L9L5|A0A0N1L9L5_9SPHN  83 TAAQLLDKYGLDE-VDVMGVSWGGAMAQHFALQHPKRTRRLTLIATTAgMLmvPGNPAAFTKMADPRRYIDPEFMNEHF 160
                                     4578999999987.6799*********************99888865414411456689***************98887 PP

                  DJCJBDKN_01161 213 qe.qgvipk 220
                                         g + k
  tr|A0A0N1L9L5|A0A0N1L9L5_9SPHN 161 ATlYGGVDK 169
                                     642455555 PP

>> tr|A0A1E4AYW4|A0A1E4AYW4_9SPHN  Poly(3-hydroxyalkanoate) depolymerase OS=Erythrobacter sp. SCN 62-14 OX=1660099 GN=AB
   #    score  bias  c-Evalue  i-Evalue hmmfrom  hmm to    alifrom  ali to    envfrom  env to     acc
 ---   ------ ----- --------- --------- ------- -------    ------- -------    ------- -------    ----
   1 !   13.5   0.0   0.00043     0.011     139     212 ..      85     160 ..      62     183 .. 0.81

  Alignments for each domain:
  == domain 1  score: 13.5 bits;  conditional E-value: 0.00043
                  DJCJBDKN_01161 139 arladllgigqwaaviggslggmqalqwtitypdrvrhclaiasapkls...aqniafnevarqailtdpefhggsf 212
                                     a+l    g+ +   v+g s gg  a  + + +p r r    ia+ p ++       af ++a+     dpef +  f
  tr|A0A1E4AYW4|A0A1E4AYW4_9SPHN  85 AQLLGRYGLDE-VDVMGVSWGGAMAQHFALQHPRRTRKLTLIATTPGMAmvpGNPAAFTKMANPRRYIDPEFMNEHF 160
                                     44555566655.5799******************************87622245689***************87766 PP

>> tr|A0A2N3DHM4|A0A2N3DHM4_9PROT  Poly(3-hydroxyalkanoate) depolymerase OS=Alphaproteobacteria bacterium HGW-Alphaprote
   #    score  bias  c-Evalue  i-Evalue hmmfrom  hmm to    alifrom  ali to    envfrom  env to     acc
 ---   ------ ----- --------- --------- ------- -------    ------- -------    ------- -------    ----
   1 !   13.4   0.0   0.00045     0.012     138     213 ..      84     161 ..      63     187 .. 0.79

  Alignments for each domain:
  == domain 1  score: 13.4 bits;  conditional E-value: 0.00045
                  DJCJBDKN_01161 138 qarladllgigqwaaviggslggmqalqwtitypdrvrhclaiasapkl...saqniafnevarqailtdpefhggsfq 213
                                      a+l    g+ q   v+g s gg  a  + + +p r r+   ia+ p +        af ++a      dpef +  f 
  tr|A0A2N3DHM4|A0A2N3DHM4_9PROT  84 AAQLLGRYGLDQ-VDVMGVSWGGALAQHFALQHPGRTRRLTLIATTPGMlmvPGNPAAFTKMADPRRYIDPEFMNEHFA 161
                                     455666677776.5799******************************75221456689***************988775 PP

>> tr|A0A2N3B468|A0A2N3B468_9PROT  Poly(3-hydroxyalkanoate) depolymerase OS=Alphaproteobacteria bacterium HGW-Alphaprote
   #    score  bias  c-Evalue  i-Evalue hmmfrom  hmm to    alifrom  ali to    envfrom  env to     acc
 ---   ------ ----- --------- --------- ------- -------    ------- -------    ------- -------    ----
   1 !   13.4   0.0   0.00045     0.012     138     213 ..      84     161 ..      63     187 .. 0.79

  Alignments for each domain:
  == domain 1  score: 13.4 bits;  conditional E-value: 0.00045
                  DJCJBDKN_01161 138 qarladllgigqwaaviggslggmqalqwtitypdrvrhclaiasapkl...saqniafnevarqailtdpefhggsfq 213
                                      a+l    g+ q   v+g s gg  a  + + +p r r+   ia+ p +        af ++a      dpef +  f 
  tr|A0A2N3B468|A0A2N3B468_9PROT  84 AAQLLGRYGLDQ-VDVMGVSWGGALAQHFALQHPGRTRRLTLIATTPGMlmvPGNPAAFTKMADPRRYIDPEFMNEHFA 161
                                     455666677776.5799******************************75221456689***************988775 PP

>> tr|A0A2Z2PGC6|A0A2Z2PGC6_9SPHN  Poly(3-hydroxyalkanoate) depolymerase OS=Porphyrobacter sp. CACIAM 03H1 OX=2003315 GN
   #    score  bias  c-Evalue  i-Evalue hmmfrom  hmm to    alifrom  ali to    envfrom  env to     acc
 ---   ------ ----- --------- --------- ------- -------    ------- -------    ------- -------    ----
   1 ?   13.1   0.0   0.00056     0.015     141     213 ..      87     161 ..      63     187 .. 0.79

  Alignments for each domain:
  == domain 1  score: 13.1 bits;  conditional E-value: 0.00056
                  DJCJBDKN_01161 141 ladllgigqwaaviggslggmqalqwtitypdrvrhclaiasapkl...saqniafnevarqailtdpefhggsfq 213
                                     l    g+ +   v+g s gg  a  + + +p r r+   ia+ p +        af ++a      dpef +  f 
  tr|A0A2Z2PGC6|A0A2Z2PGC6_9SPHN  87 LLGKYGLDE-VDVMGVSWGGAMAQHFALQHPKRTRRLTLIATTPGMlmvPGNPAAFTKMADPRRYIDPEFMNEHFA 161
                                     333444443.5799******************************75221456689*******99******887775 PP

>> tr|A0A2N4WXB6|A0A2N4WXB6_9SPHN  Poly(3-hydroxyalkanoate) depolymerase OS=Porphyrobacter sp. TH134 OX=2067450 GN=C0V72
   #    score  bias  c-Evalue  i-Evalue hmmfrom  hmm to    alifrom  ali to    envfrom  env to     acc
 ---   ------ ----- --------- --------- ------- -------    ------- -------    ------- -------    ----
   1 ?   13.1   0.0   0.00058     0.015     144     220 ..      90     169 ..      63     188 .. 0.78

  Alignments for each domain:
  == domain 1  score: 13.1 bits;  conditional E-value: 0.00058
                  DJCJBDKN_01161 144 llgigqwaaviggslggmqalqwtitypdrvrhclaiasapkl...saqniafnevarqailtdpefhggsfqe.qgvi 218
                                       g+     v+g s gg  a  + + +p r r+   ia+ p +        af ++a      dpef +  f    g +
  tr|A0A2N4WXB6|A0A2N4WXB6_9SPHN  90 RYGLD-HVDVMGVSWGGAMAQHFALQHPGRTRRLTLIATTPGMlmvPGNPAAFTKMADPRRYIDPEFMNEHFATlYGGV 167
                                     45554.46799******************************75221456689***************988876424555 PP

                  DJCJBDKN_01161 219 pk 220
                                      k
  tr|A0A2N4WXB6|A0A2N4WXB6_9SPHN 168 DK 169
                                     55 PP

>> tr|A0A2L0GN94|A0A2L0GN94_9SPHN  Poly(3-hydroxyalkanoate) depolymerase OS=Porphyrobacter HT-58-2 OX=2023229 GN=CHX26_1
   #    score  bias  c-Evalue  i-Evalue hmmfrom  hmm to    alifrom  ali to    envfrom  env to     acc
 ---   ------ ----- --------- --------- ------- -------    ------- -------    ------- -------    ----
   1 ?   13.0   0.0   0.00062     0.016     139     213 ..      85     161 ..      63     186 .. 0.80

  Alignments for each domain:
  == domain 1  score: 13.0 bits;  conditional E-value: 0.00062
                  DJCJBDKN_01161 139 arladllgigqwaaviggslggmqalqwtitypdrvrhclaiasapkl...saqniafnevarqailtdpefhggsfq 213
                                     a+l    g+ +   v+g s gg  a  + + +p r r+   ia+ p +        af ++a      dpef +  f 
  tr|A0A2L0GN94|A0A2L0GN94_9SPHN  85 AQLLGRYGLDE-VDVMGVSWGGAMAQHFALQHPGRTRRLTLIATTPGMvmvPGNPAAFTKMADPRRYIDPEFMNEHFA 161
                                     44555556654.5799******************************76221456789*******99******887775 PP

>> tr|A0A2U0W8B0|A0A2U0W8B0_9PSED  Poly(3-hydroxyalkanoate) depolymerase OS=Pseudomonas sp. OV508 OX=2135593 GN=C7539_10
   #    score  bias  c-Evalue  i-Evalue hmmfrom  hmm to    alifrom  ali to    envfrom  env to     acc
 ---   ------ ----- --------- --------- ------- -------    ------- -------    ------- -------    ----
   1 ?   12.9   0.0   0.00067     0.018     138     183 ..      84     128 ..      75     192 .. 0.86

  Alignments for each domain:
  == domain 1  score: 12.9 bits;  conditional E-value: 0.00067
                  DJCJBDKN_01161 138 qarladllgigqwaaviggslggmqalqwtitypdrvrhclaiasa 183
                                      ar+ d l  gq  +v+g s gg  a q+   yp+r +  +  a+a
  tr|A0A2U0W8B0|A0A2U0W8B0_9PSED  84 TARMLDYLDYGQV-SVVGVSWGGALAQQFAYDYPERCKKLILAATA 128
                                     699********95.799*******************9988766655 PP

>> tr|A0A1M7SIJ4|A0A1M7SIJ4_9SPHN  Poly(3-hydroxyalkanoate) depolymerase OS=Porphyrobacter sanguineus OX=198312 GN=SAMN0
   #    score  bias  c-Evalue  i-Evalue hmmfrom  hmm to    alifrom  ali to    envfrom  env to     acc
 ---   ------ ----- --------- --------- ------- -------    ------- -------    ------- -------    ----
   1 ?   12.9   0.0   0.00064     0.017     140     213 ..      90     165 ..      67     191 .. 0.78

  Alignments for each domain:
  == domain 1  score: 12.9 bits;  conditional E-value: 0.00064
                  DJCJBDKN_01161 140 rladllgigqwaaviggslggmqalqwtitypdrvrhclaiasapkl...saqniafnevarqailtdpefhggsfq 213
                                     +l    g+     v+g s gg  a  + + +p r r+   ia+ p +        af+++a      dpef +  f 
  tr|A0A1M7SIJ4|A0A1M7SIJ4_9SPHN  90 QLLGRYGLE-EVDVMGVSWGGAMAQHFALQHPMRTRRLTLIATTPGMvmvPGNPAAFSKMADPRRYIDPEFMNEHFA 165
                                     444444553.46799******************************76221456789***************988775 PP

>> tr|A0A109LYN0|A0A109LYN0_9SPHN  Poly(3-hydroxyalkanoate) depolymerase OS=Erythrobacter sp. AP23 OX=499656 GN=ASS64_03
   #    score  bias  c-Evalue  i-Evalue hmmfrom  hmm to    alifrom  ali to    envfrom  env to     acc
 ---   ------ ----- --------- --------- ------- -------    ------- -------    ------- -------    ----
   1 ?   12.9   0.0   0.00063     0.017     139     214 ..      78     155 ..      55     181 .. 0.77

  Alignments for each domain:
  == domain 1  score: 12.9 bits;  conditional E-value: 0.00063
                  DJCJBDKN_01161 139 arladllgigqwaaviggslggmqalqwtitypdrvrhc.laiasapklsa..qniafnevarqailtdpefhggsfqe 214
                                     + + d lg+ +   v+g s gg  a  + + yp r r+  la  +a  l       a+ ++a+     dp+f +  fq 
  tr|A0A109LYN0|A0A109LYN0_9SPHN  78 SLILDQLGVDE-VDVMGVSWGGAMAQHFALQYPKRTRRLvLAATTAGMLMVpgNPKALTKMANPRRYIDPKFMNEHFQT 155
                                     45789999987.6799********************9862555566666541145799999999999999999999985 PP

>> tr|A0A2K9CHT6|A0A2K9CHT6_9PSED  Poly(3-hydroxyalkanoate) depolymerase OS=Pseudomonas sp. S09G 359 OX=2054919 GN=phaZ 
   #    score  bias  c-Evalue  i-Evalue hmmfrom  hmm to    alifrom  ali to    envfrom  env to     acc
 ---   ------ ----- --------- --------- ------- -------    ------- -------    ------- -------    ----
   1 ?   12.7   0.0   0.00074     0.019     138     183 ..      84     128 ..      76     192 .. 0.86

  Alignments for each domain:
  == domain 1  score: 12.7 bits;  conditional E-value: 0.00074
                  DJCJBDKN_01161 138 qarladllgigqwaaviggslggmqalqwtitypdrvrhclaiasa 183
                                      ar+ d l  gq  +v+g s gg  a q+   yp+r +  +  a+a
  tr|A0A2K9CHT6|A0A2K9CHT6_9PSED  84 TARMLDYLDYGQV-SVVGVSWGGALAQQFAYDYPERCKKLILAATA 128
                                     589********95.799*******************9988766655 PP

>> tr|A0A1A7BIM5|A0A1A7BIM5_9SPHN  Poly(3-hydroxyalkanoate) depolymerase OS=Porphyrobacter dokdonensis DSW-74 OX=1300349
   #    score  bias  c-Evalue  i-Evalue hmmfrom  hmm to    alifrom  ali to    envfrom  env to     acc
 ---   ------ ----- --------- --------- ------- -------    ------- -------    ------- -------    ----
   1 ?   12.6   0.0   0.00079     0.021     143     213 ..      90     165 ..      67     191 .. 0.77

  Alignments for each domain:
  == domain 1  score: 12.6 bits;  conditional E-value: 0.00079
                  DJCJBDKN_01161 143 dllgi.g.qwaaviggslggmqalqwtitypdrvrhclaiasapkl...saqniafnevarqailtdpefhggsfq 213
                                      llg  g +   v+g s gg  a  + + +p r r+   ia+ p +        af ++a      dpef +  f 
  tr|A0A1A7BIM5|A0A1A7BIM5_9SPHN  90 QLLGKyGlEAVDVMGVSWGGAMAQHFALQHPMRTRRLTLIATTPGMvmvPGNPAAFTKMADPRRYIDPEFMNEHFA 165
                                     4444313133458999****************************76221456789***************988775 PP

>> tr|A0A2S9AWM9|A0A2S9AWM9_9PSED  Poly(3-hydroxyalkanoate) depolymerase OS=Pseudomonas sp. MYb60 OX=1848738 GN=phaZ PE=
   #    score  bias  c-Evalue  i-Evalue hmmfrom  hmm to    alifrom  ali to    envfrom  env to     acc
 ---   ------ ----- --------- --------- ------- -------    ------- -------    ------- -------    ----
   1 ?   12.6   0.0    0.0008     0.021     138     183 ..      84     128 ..      76     190 .. 0.90

  Alignments for each domain:
  == domain 1  score: 12.6 bits;  conditional E-value: 0.0008
                  DJCJBDKN_01161 138 qarladllgigqwaaviggslggmqalqwtitypdrvrhclaiasa 183
                                      ar+ d l  gq  +v+g s gg  a q+   yp+r +  +  a+a
  tr|A0A2S9AWM9|A0A2S9AWM9_9PSED  84 TARMLDYLDYGQV-SVVGVSWGGALAQQFAYDYPERCKKLILAATA 128
                                     589********95.799*******************9998766655 PP

>> tr|A0A1R4I3F5|A0A1R4I3F5_9GAMM  Poly (3-hydroxybutyrate) depolymerase OS=Halomonas sp. JB380 OX=1434831 GN=CZ787_1501
   #    score  bias  c-Evalue  i-Evalue hmmfrom  hmm to    alifrom  ali to    envfrom  env to     acc
 ---   ------ ----- --------- --------- ------- -------    ------- -------    ------- -------    ----
   1 ?   12.2   0.2     0.001     0.027     136     195 ..      28      90 ..      19     103 .. 0.80

  Alignments for each domain:
  == domain 1  score: 12.2 bits;  conditional E-value: 0.001
                  DJCJBDKN_01161 136 hsqarladllgigqwaaviggslggmqalqwtitypdrvrhclaiasapklsaq...niafne 195
                                     ++  rl  l +i++ a+v+g s gg  a q  + +p+r      +a+ p   +q   n+a+n+
  tr|A0A1R4I3F5|A0A1R4I3F5_9GAMM  28 ETPERLPALNAISEQASVVGVSSGGYMATQLAVAWPERFSGVGVLAAGPWGCSQgslNLALNQ 90 
                                     5667999999*****************************999999999965444222566665 PP

>> tr|A0A0X1T4I3|A0A0X1T4I3_PSEAA  Poly(3-hydroxyalkanoate) depolymerase OS=Pseudomonas agarici OX=46677 GN=AWM79_17435 
   #    score  bias  c-Evalue  i-Evalue hmmfrom  hmm to    alifrom  ali to    envfrom  env to     acc
 ---   ------ ----- --------- --------- ------- -------    ------- -------    ------- -------    ----
   1 ?   12.5   0.0   0.00083     0.022     138     183 ..      84     128 ..      74     191 .. 0.85

  Alignments for each domain:
  == domain 1  score: 12.5 bits;  conditional E-value: 0.00083
                  DJCJBDKN_01161 138 qarladllgigqwaaviggslggmqalqwtitypdrvrhclaiasa 183
                                      ar+ d l  gq +a +g s gg  a q+   yp+r +  +  a+a
  tr|A0A0X1T4I3|A0A0X1T4I3_PSEAA  84 SARMLDYLDYGQVSA-VGVSWGGALAQQFAYDYPERCKKLILAATA 128
                                     69**********877.69******************9998766655 PP

>> tr|A0A0A1I4N9|A0A0A1I4N9_9PSED  Poly(3-hydroxyalkanoate) depolymerase OS=Pseudomonas sp. SHC52 OX=984195 GN=BN844_479
   #    score  bias  c-Evalue  i-Evalue hmmfrom  hmm to    alifrom  ali to    envfrom  env to     acc
 ---   ------ ----- --------- --------- ------- -------    ------- -------    ------- -------    ----
   1 ?   12.5   0.0   0.00085     0.022     138     183 ..      84     128 ..      75     184 .. 0.91

  Alignments for each domain:
  == domain 1  score: 12.5 bits;  conditional E-value: 0.00085
                  DJCJBDKN_01161 138 qarladllgigqwaaviggslggmqalqwtitypdrvrhclaiasa 183
                                      ar+ d l  gq  +v+g s gg  a q+   yp+r +  +  a+a
  tr|A0A0A1I4N9|A0A0A1I4N9_9PSED  84 AARMLDYLDYGQV-SVVGVSWGGALAQQFAYDYPERCKKLILAATA 128
                                     589********95.799*******************9998766655 PP

>> tr|J2SKY8|J2SKY8_9PSED  Poly(3-hydroxyalkanoate) depolymerase (Fragment) OS=Pseudomonas sp. GM49 OX=1144331 GN=PMI29_
   #    score  bias  c-Evalue  i-Evalue hmmfrom  hmm to    alifrom  ali to    envfrom  env to     acc
 ---   ------ ----- --------- --------- ------- -------    ------- -------    ------- -------    ----
   1 ?   12.4   0.0   0.00094     0.025     138     183 ..      84     128 ..      72     148 .. 0.88

  Alignments for each domain:
  == domain 1  score: 12.4 bits;  conditional E-value: 0.00094
          DJCJBDKN_01161 138 qarladllgigqwaaviggslggmqalqwtitypdrvrhclaiasa 183
                              ar+ d l  gq   vig s gg  a q+   yp+r +  +  a+a
  tr|J2SKY8|J2SKY8_9PSED  84 TARMLDYLDYGQ-VNVIGVSWGGALAQQFAYDYPERCKKLVLAATA 128
                             699********9.579********************9987665554 PP

>> tr|A0A024HBH7|A0A024HBH7_PSEKB  Poly(3-hydroxyalkanoate) depolymerase OS=Pseudomonas knackmussii (strain DSM 6978 / L
   #    score  bias  c-Evalue  i-Evalue hmmfrom  hmm to    alifrom  ali to    envfrom  env to     acc
 ---   ------ ----- --------- --------- ------- -------    ------- -------    ------- -------    ----
   1 ?   12.1   0.1    0.0011      0.03     138     183 ..     137     181 ..     126     194 .. 0.87

  Alignments for each domain:
  == domain 1  score: 12.1 bits;  conditional E-value: 0.0011
                  DJCJBDKN_01161 138 qarladllgigqwaaviggslggmqalqwtitypdrvrhclaiasa 183
                                      ar+ d l  gq aa ig s gg  a q+   yp+r +  +  a+a
  tr|A0A024HBH7|A0A024HBH7_PSEKB 137 AARMLDYLDYGQVAA-IGVSWGGALAQQFAHDYPERCKKLILAATA 181
                                     699*********876.7*******************9998766665 PP

>> tr|A0A2E0J396|A0A2E0J396_9GAMM  Poly(3-hydroxyalkanoate) depolymerase OS=Salinisphaera sp. OX=1914330 GN=phaZ PE=4 SV
   #    score  bias  c-Evalue  i-Evalue hmmfrom  hmm to    alifrom  ali to    envfrom  env to     acc
 ---   ------ ----- --------- --------- ------- -------    ------- -------    ------- -------    ----
   1 ?   12.2   0.0    0.0011     0.028     134     185 ..      72     124 ..      53     143 .. 0.76

  Alignments for each domain:
  == domain 1  score: 12.2 bits;  conditional E-value: 0.0011
                  DJCJBDKN_01161 134 wvh.sqarladllgigqwaaviggslggmqalqwtitypdrvrhclaiasapk 185
                                     w+    arl d lg      v g s gg  a q+ + +p+r ++ +  a++  
  tr|A0A2E0J396|A0A2E0J396_9GAMM  72 WLAkLSARLLDRLGYDMPVNVAGVSWGGALAQQFALDFPERTNRLVLAATSTG 124
                                     6541579**********************************987765555544 PP

>> tr|A0A1M7SCY5|A0A1M7SCY5_9ACTN  Poly(3-hydroxyalkanoate) depolymerase OS=Geodermatophilus obscurus OX=1861 GN=SAMN056
   #    score  bias  c-Evalue  i-Evalue hmmfrom  hmm to    alifrom  ali to    envfrom  env to     acc
 ---   ------ ----- --------- --------- ------- -------    ------- -------    ------- -------    ----
   1 ?   12.0   0.1    0.0012     0.033     140     188 ..      86     133 ..      75     150 .. 0.85

  Alignments for each domain:
  == domain 1  score: 12.0 bits;  conditional E-value: 0.0012
                  DJCJBDKN_01161 140 rladllgigqwaaviggslggmqalqwtitypdrvrhclaiasapklsa 188
                                      l + lg+ +   v+g slgg+ a q     pdrvr  +  a+ap l  
  tr|A0A1M7SCY5|A0A1M7SCY5_9ACTN  86 GLLEALGLDE-VDVFGVSLGGVVAQQLAHQAPDRVRGLVLAATAPGLGG 133
                                     5677788876.5799******************************9976 PP

>> tr|A0A1A9R302|A0A1A9R302_9GAMM  Poly(3-hydroxybutyrate) depolymerase OS=Halomonas sp. ALS9 OX=1805819 GN=A6R74_08910 
   #    score  bias  c-Evalue  i-Evalue hmmfrom  hmm to    alifrom  ali to    envfrom  env to     acc
 ---   ------ ----- --------- --------- ------- -------    ------- -------    ------- -------    ----
   1 ?   11.9   0.1    0.0013     0.034     123     190 ..      20      87 ..       3     108 .. 0.84

  Alignments for each domain:
  == domain 1  score: 11.9 bits;  conditional E-value: 0.0013
                  DJCJBDKN_01161 123 gadfpvltvedwvhsqarladllgigqwaaviggslggmqalqwtitypdrvrhclaiasapklsaqn 190
                                     g   p+l   d       l  l + ++ a+v+g s gg  a q  + +p+r      +a+ p   aq 
  tr|A0A1A9R302|A0A1A9R302_9GAMM  20 GLFTPLLAQADTTDEPEDLPALSATSEQASVVGVSSGGYMATQLAVAWPERFSGLGVLAAGPWSCAQG 87 
                                     6667888888999999999999999***************************9999999999887775 PP

>> tr|J2NIU3|J2NIU3_9PSED  Poly(3-hydroxyalkanoate) depolymerase OS=Pseudomonas sp. GM21 OX=1144325 GN=PMI22_05649 PE=4 
   #    score  bias  c-Evalue  i-Evalue hmmfrom  hmm to    alifrom  ali to    envfrom  env to     acc
 ---   ------ ----- --------- --------- ------- -------    ------- -------    ------- -------    ----
   1 ?   12.2   0.0     0.001     0.027     138     183 ..      84     128 ..      75     190 .. 0.90

  Alignments for each domain:
  == domain 1  score: 12.2 bits;  conditional E-value: 0.001
          DJCJBDKN_01161 138 qarladllgigqwaaviggslggmqalqwtitypdrvrhclaiasa 183
                              ar+ d l  gq   vig s gg  a q+  +yp+r +  +  a+a
  tr|J2NIU3|J2NIU3_9PSED  84 TARMLDYLDYGQ-VNVIGVSWGGALAQQFAYSYPERCKKLVLAATA 128
                             589********9.579********************9987665554 PP

>> tr|A0A124F6I3|A0A124F6I3_9GAMM  Poly (3-hydroxybutyrate) depolymerase OS=Halomonas sp. 54_146 OX=1635257 GN=XD36_1152
   #    score  bias  c-Evalue  i-Evalue hmmfrom  hmm to    alifrom  ali to    envfrom  env to     acc
 ---   ------ ----- --------- --------- ------- -------    ------- -------    ------- -------    ----
   1 ?   11.7   0.3    0.0015      0.04     125     190 ..      27      92 ..      21     112 .. 0.78

  Alignments for each domain:
  == domain 1  score: 11.7 bits;  conditional E-value: 0.0015
                  DJCJBDKN_01161 125 dfpvltvedwvhsqarladllgigqwaaviggslggmqalqwtitypdrvrhclaiasapklsaqn 190
                                       p+l + +       l  l + +q a+v+g s gg  a q  + +p+r      +a+ p   aq 
  tr|A0A124F6I3|A0A124F6I3_9GAMM  27 GTPLLALAENASEPEDLPALGAAAQQASVVGVSSGGYMATQLAVAWPERFSGLGVLAAGPWSCAQG 92 
                                     5666766666666666666767789*************************9999999999887775 PP

>> tr|A0A0Q8I397|A0A0Q8I397_9PSED  Poly(3-hydroxyalkanoate) depolymerase OS=Pseudomonas sp. Root68 OX=1736585 GN=ASD91_0
   #    score  bias  c-Evalue  i-Evalue hmmfrom  hmm to    alifrom  ali to    envfrom  env to     acc
 ---   ------ ----- --------- --------- ------- -------    ------- -------    ------- -------    ----
   1 ?   11.9   0.0    0.0013     0.035     138     183 ..      84     128 ..      74     190 .. 0.90

  Alignments for each domain:
  == domain 1  score: 11.9 bits;  conditional E-value: 0.0013
                  DJCJBDKN_01161 138 qarladllgigqwaaviggslggmqalqwtitypdrvrhclaiasa 183
                                      ar+ d l  gq   vig s gg  a q+ + yp+r +  +  a+a
  tr|A0A0Q8I397|A0A0Q8I397_9PSED  84 TARMLDYLDYGQ-VNVIGVSWGGALAQQFAFDYPERCKKLVLAATA 128
                                     689********9.579********************9987665554 PP

>> tr|A0A0Q8P6L9|A0A0Q8P6L9_9PSED  Poly(3-hydroxyalkanoate) depolymerase OS=Pseudomonas sp. Root71 OX=1736593 GN=ASD95_1
   #    score  bias  c-Evalue  i-Evalue hmmfrom  hmm to    alifrom  ali to    envfrom  env to     acc
 ---   ------ ----- --------- --------- ------- -------    ------- -------    ------- -------    ----
   1 ?   11.9   0.0    0.0013     0.035     138     183 ..      84     128 ..      74     190 .. 0.90

  Alignments for each domain:
  == domain 1  score: 11.9 bits;  conditional E-value: 0.0013
                  DJCJBDKN_01161 138 qarladllgigqwaaviggslggmqalqwtitypdrvrhclaiasa 183
                                      ar+ d l  gq   vig s gg  a q+ + yp+r +  +  a+a
  tr|A0A0Q8P6L9|A0A0Q8P6L9_9PSED  84 TARMLDYLDYGQ-VNVIGVSWGGALAQQFAFDYPERCKKLVLAATA 128
                                     689********9.579********************9987665554 PP

>> tr|A0A1B4X5N0|A0A1B4X5N0_9PSED  Poly(3-hydroxyalkanoate) depolymerase OS=Pseudomonas sp. LAB-08 OX=143813 GN=LAB08_48
   #    score  bias  c-Evalue  i-Evalue hmmfrom  hmm to    alifrom  ali to    envfrom  env to     acc
 ---   ------ ----- --------- --------- ------- -------    ------- -------    ------- -------    ----
   1 ?   11.7   0.0    0.0015     0.039     138     183 ..      84     128 ..      67     191 .. 0.85

  Alignments for each domain:
  == domain 1  score: 11.7 bits;  conditional E-value: 0.0015
                  DJCJBDKN_01161 138 qarladllgigqwaaviggslggmqalqwtitypdrvrhclaiasa 183
                                      ar+ d l  gq   vig s gg  a q+   yp+r +  +  a+a
  tr|A0A1B4X5N0|A0A1B4X5N0_9PSED  84 TARMLDYLDYGQ-VNVIGVSWGGALAQQFAYDYPERCKKLVLAATA 128
                                     699********9.579********************9987655554 PP

>> tr|A0A1D7NMN4|A0A1D7NMN4_9SPHN  Poly(3-hydroxyalkanoate) depolymerase OS=Porphyrobacter sp. LM 6 OX=1896196 GN=BG023_
   #    score  bias  c-Evalue  i-Evalue hmmfrom  hmm to    alifrom  ali to    envfrom  env to     acc
 ---   ------ ----- --------- --------- ------- -------    ------- -------    ------- -------    ----
   1 ?   11.7   0.0    0.0015     0.039     134     222 ..      86     175 ..      67     192 .. 0.78

  Alignments for each domain:
  == domain 1  score: 11.7 bits;  conditional E-value: 0.0015
                  DJCJBDKN_01161 134 wvhsqarladllgigqwaaviggslggmqalqwtitypdrvrhclaiasapkl...saqniafnevarqailtdpefhg 209
                                     w  sq  l    gi q   v+g s gg  a  + + +p   r+   ia+ p +        af ++a      dpef +
  tr|A0A1D7NMN4|A0A1D7NMN4_9SPHN  86 WTASQ--LLAKYGIDQ-VDVMGVSWGGAMAQHFALQHPGLTRRLTLIATTPGMvmvPGNPAAFTKMADPRRYIDPEFMN 161
                                     65555..445679988.5799******************************76221456789***************98 PP

                  DJCJBDKN_01161 210 gsfqe.qgvipkrg 222
                                       f    g + k g
  tr|A0A1D7NMN4|A0A1D7NMN4_9SPHN 162 EHFATlYGGVDKDG 175
                                     88864245566655 PP

>> tr|A0A2U1QZE9|A0A2U1QZE9_9PSED  Poly(3-hydroxyalkanoate) depolymerase OS=Pseudomonas sp. NDM OX=2170733 GN=phaZ PE=4 
   #    score  bias  c-Evalue  i-Evalue hmmfrom  hmm to    alifrom  ali to    envfrom  env to     acc
 ---   ------ ----- --------- --------- ------- -------    ------- -------    ------- -------    ----
   1 ?   11.6   0.0    0.0016     0.042     138     183 ..      84     128 ..      75     191 .. 0.85

  Alignments for each domain:
  == domain 1  score: 11.6 bits;  conditional E-value: 0.0016
                  DJCJBDKN_01161 138 qarladllgigqwaaviggslggmqalqwtitypdrvrhclaiasa 183
                                      ar+ d l  gq   vig s gg  a q+   yp+r +  +  a+a
  tr|A0A2U1QZE9|A0A2U1QZE9_9PSED  84 TARMLDYLDYGQ-VNVIGVSWGGALAQQFAYDYPERCKKLVLAATA 128
                                     699********9.579********************9987655554 PP

>> tr|A0A1H1URF8|A0A1H1URF8_9PSED  Poly(3-hydroxyalkanoate) depolymerase OS=Pseudomonas prosekii OX=1148509 GN=phaZ PE=4
   #    score  bias  c-Evalue  i-Evalue hmmfrom  hmm to    alifrom  ali to    envfrom  env to     acc
 ---   ------ ----- --------- --------- ------- -------    ------- -------    ------- -------    ----
   1 ?   11.5   0.0    0.0017     0.045     138     183 ..      84     128 ..      77     192 .. 0.83

  Alignments for each domain:
  == domain 1  score: 11.5 bits;  conditional E-value: 0.0017
                  DJCJBDKN_01161 138 qarladllgigqwaaviggslggmqalqwtitypdrvrhclaiasa 183
                                      ar+ d l  gq   vig s gg  a q+   yp+r +  +  a+a
  tr|A0A1H1URF8|A0A1H1URF8_9PSED  84 TARMLDYLDYGQ-VNVIGVSWGGALAQQFAYDYPERCKKLVLAATA 128
                                     5899*******9.579********************9987655554 PP

>> tr|A0A2N1EWT4|A0A2N1EWT4_9PSED  Poly(3-hydroxyalkanoate) depolymerase OS=Pseudomonas sp. 43NM1 OX=1904755 GN=BI292_25
   #    score  bias  c-Evalue  i-Evalue hmmfrom  hmm to    alifrom  ali to    envfrom  env to     acc
 ---   ------ ----- --------- --------- ------- -------    ------- -------    ------- -------    ----
   1 ?   11.5   0.0    0.0017     0.045     138     183 ..      84     128 ..      77     192 .. 0.83

  Alignments for each domain:
  == domain 1  score: 11.5 bits;  conditional E-value: 0.0017
                  DJCJBDKN_01161 138 qarladllgigqwaaviggslggmqalqwtitypdrvrhclaiasa 183
                                      ar+ d l  gq   vig s gg  a q+   yp+r +  +  a+a
  tr|A0A2N1EWT4|A0A2N1EWT4_9PSED  84 TARMLDYLDYGQ-VNVIGVSWGGALAQQFAYDYPERCKKLVLAATA 128
                                     5899*******9.579********************9987655554 PP

>> tr|A0A2T5KWW9|A0A2T5KWW9_9PSED  Poly(3-hydroxyalkanoate) depolymerase OS=Pseudomonas sp. GV085 OX=2135756 GN=C8K63_10
   #    score  bias  c-Evalue  i-Evalue hmmfrom  hmm to    alifrom  ali to    envfrom  env to     acc
 ---   ------ ----- --------- --------- ------- -------    ------- -------    ------- -------    ----
   1 ?   11.6   0.0    0.0016     0.043     138     183 ..      84     128 ..      74     191 .. 0.85

  Alignments for each domain:
  == domain 1  score: 11.6 bits;  conditional E-value: 0.0016
                  DJCJBDKN_01161 138 qarladllgigqwaaviggslggmqalqwtitypdrvrhclaiasa 183
                                      ar+ d l  gq   vig s gg  a q+   yp+r +  +  a+a
  tr|A0A2T5KWW9|A0A2T5KWW9_9PSED  84 TARMLDYLDYGQ-VNVIGVSWGGALAQQFAYDYPERCKKLVLAATA 128
                                     689********9.579********************9987655554 PP

>> tr|A0A085VBM1|A0A085VBM1_PSESX  Poly(3-hydroxyalkanoate) depolymerase OS=Pseudomonas syringae OX=317 GN=IV02_06785 PE
   #    score  bias  c-Evalue  i-Evalue hmmfrom  hmm to    alifrom  ali to    envfrom  env to     acc
 ---   ------ ----- --------- --------- ------- -------    ------- -------    ------- -------    ----
   1 ?   11.5   0.1    0.0017     0.046     138     183 ..      84     128 ..      76     191 .. 0.85

  Alignments for each domain:
  == domain 1  score: 11.5 bits;  conditional E-value: 0.0017
                  DJCJBDKN_01161 138 qarladllgigqwaaviggslggmqalqwtitypdrvrhclaiasa 183
                                      ar+ d l  gq   vig s gg  a q+   yp+r +  +  a+a
  tr|A0A085VBM1|A0A085VBM1_PSESX  84 AARMLDYLDYGQ-VNVIGVSWGGALAQQFAYDYPERCKKLVLAATA 128
                                     5899*******9.579********************9987655554 PP

>> tr|S6HXV4|S6HXV4_9PSED  Poly(3-hydroxyalkanoate) depolymerase OS=Pseudomonas sp. CFII64 OX=911242 GN=CFII64_24669 PE=
   #    score  bias  c-Evalue  i-Evalue hmmfrom  hmm to    alifrom  ali to    envfrom  env to     acc
 ---   ------ ----- --------- --------- ------- -------    ------- -------    ------- -------    ----
   1 ?   11.5   0.1    0.0017     0.046     138     183 ..      84     128 ..      76     191 .. 0.85

  Alignments for each domain:
  == domain 1  score: 11.5 bits;  conditional E-value: 0.0017
          DJCJBDKN_01161 138 qarladllgigqwaaviggslggmqalqwtitypdrvrhclaiasa 183
                              ar+ d l  gq   vig s gg  a q+   yp+r +  +  a+a
  tr|S6HXV4|S6HXV4_9PSED  84 AARMLDYLDYGQ-VNVIGVSWGGALAQQFAYDYPERCKKLVLAATA 128
                             5899*******9.579********************9987655554 PP

>> tr|A0A147GFE1|A0A147GFE1_9PSED  Poly(3-hydroxyalkanoate) depolymerase OS=Pseudomonas parafulva OX=157782 GN=NS212_100
   #    score  bias  c-Evalue  i-Evalue hmmfrom  hmm to    alifrom  ali to    envfrom  env to     acc
 ---   ------ ----- --------- --------- ------- -------    ------- -------    ------- -------    ----
   1 ?   11.7   0.1    0.0014     0.038     138     183 ..      84     128 ..      76     190 .. 0.90

  Alignments for each domain:
  == domain 1  score: 11.7 bits;  conditional E-value: 0.0014
                  DJCJBDKN_01161 138 qarladllgigqwaaviggslggmqalqwtitypdrvrhclaiasa 183
                                      arl d l+ gq   vig s gg  a q+   yp r r  +  a+a
  tr|A0A147GFE1|A0A147GFE1_9PSED  84 AARLLDTLNYGQ-VNVIGVSWGGGLAQQFAHDYPQRCRKLILAATA 128
                                     69*********9.579**********************98776665 PP

>> tr|A0A1C7ZBU7|A0A1C7ZBU7_PSESX  Poly(3-hydroxyalkanoate) depolymerase OS=Pseudomonas syringae OX=317 GN=AFK24_01820 P
   #    score  bias  c-Evalue  i-Evalue hmmfrom  hmm to    alifrom  ali to    envfrom  env to     acc
 ---   ------ ----- --------- --------- ------- -------    ------- -------    ------- -------    ----
   1 ?   11.5   0.0    0.0017     0.046     138     183 ..      84     128 ..      76     191 .. 0.85

  Alignments for each domain:
  == domain 1  score: 11.5 bits;  conditional E-value: 0.0017
                  DJCJBDKN_01161 138 qarladllgigqwaaviggslggmqalqwtitypdrvrhclaiasa 183
                                      ar+ d l  gq   vig s gg  a q+   yp+r +  +  a+a
  tr|A0A1C7ZBU7|A0A1C7ZBU7_PSESX  84 AARMLDYLDYGQ-VNVIGVSWGGALAQQFAYDYPERCKKLVLAATA 128
                                     5899*******9.579********************9987655554 PP

>> tr|A0A177Y9I8|A0A177Y9I8_PSEPU  Poly(3-hydroxyalkanoate) depolymerase OS=Pseudomonas putida OX=303 GN=A3K88_08460 PE=
   #    score  bias  c-Evalue  i-Evalue hmmfrom  hmm to    alifrom  ali to    envfrom  env to     acc
 ---   ------ ----- --------- --------- ------- -------    ------- -------    ------- -------    ----
   1 ?   11.5   0.0    0.0018     0.047     138     183 ..      84     128 ..      77     135 .. 0.88

  Alignments for each domain:
  == domain 1  score: 11.5 bits;  conditional E-value: 0.0018
                  DJCJBDKN_01161 138 qarladllgigqwaaviggslggmqalqwtitypdrvrhclaiasa 183
                                      ar+ d l  gq   vig s gg  a q+   yp+r r  +  a+a
  tr|A0A177Y9I8|A0A177Y9I8_PSEPU  84 TARMLDYLDYGQ-VNVIGVSWGGALAQQFAHDYPERCRKLILAATA 128
                                     5899*******9.579**********************98877665 PP

>> tr|A0A2S5I802|A0A2S5I802_PSEAI  Poly(3-hydroxyalkanoate) depolymerase OS=Pseudomonas aeruginosa OX=287 GN=phaZ PE=4 S
   #    score  bias  c-Evalue  i-Evalue hmmfrom  hmm to    alifrom  ali to    envfrom  env to     acc
 ---   ------ ----- --------- --------- ------- -------    ------- -------    ------- -------    ----
   1 ?   11.5   0.0    0.0018     0.047     138     183 ..      84     128 ..      77     135 .. 0.88

  Alignments for each domain:
  == domain 1  score: 11.5 bits;  conditional E-value: 0.0018
                  DJCJBDKN_01161 138 qarladllgigqwaaviggslggmqalqwtitypdrvrhclaiasa 183
                                      ar+ d l  gq   vig s gg  a q+   yp+r r  +  a+a
  tr|A0A2S5I802|A0A2S5I802_PSEAI  84 TARMLDYLDYGQ-VNVIGVSWGGALAQQFAHDYPERCRKLILAATA 128
                                     5899*******9.579**********************98877665 PP

>> tr|A0A2V4JM43|A0A2V4JM43_9PSED  Poly(3-hydroxyalkanoate) depolymerase OS=Pseudomonas sp. MB-090624 OX=2213078 GN=phaZ
   #    score  bias  c-Evalue  i-Evalue hmmfrom  hmm to    alifrom  ali to    envfrom  env to     acc
 ---   ------ ----- --------- --------- ------- -------    ------- -------    ------- -------    ----
   1 ?   11.5   0.0    0.0018     0.047     138     183 ..      84     128 ..      77     135 .. 0.88

  Alignments for each domain:
  == domain 1  score: 11.5 bits;  conditional E-value: 0.0018
                  DJCJBDKN_01161 138 qarladllgigqwaaviggslggmqalqwtitypdrvrhclaiasa 183
                                      ar+ d l  gq   vig s gg  a q+   yp+r r  +  a+a
  tr|A0A2V4JM43|A0A2V4JM43_9PSED  84 TARMLDYLDYGQ-VNVIGVSWGGALAQQFAHDYPERCRKLILAATA 128
                                     5899*******9.579**********************98877665 PP

>> tr|A0A1H1J707|A0A1H1J707_9PSED  Poly(3-hydroxyalkanoate) depolymerase OS=Pseudomonas moorei OX=395599 GN=SAMN04490195
   #    score  bias  c-Evalue  i-Evalue hmmfrom  hmm to    alifrom  ali to    envfrom  env to     acc
 ---   ------ ----- --------- --------- ------- -------    ------- -------    ------- -------    ----
   1 ?   11.6   0.0    0.0017     0.044     138     183 ..      84     128 ..      75     191 .. 0.85

  Alignments for each domain:
  == domain 1  score: 11.6 bits;  conditional E-value: 0.0017
                  DJCJBDKN_01161 138 qarladllgigqwaaviggslggmqalqwtitypdrvrhclaiasa 183
                                      ar+ d l  gq   vig s gg  a q+   yp+r +  +  a+a
  tr|A0A1H1J707|A0A1H1J707_9PSED  84 TARMLDYLDYGQ-VNVIGVSWGGALAQQFAYDYPERCKKLVLAATA 128
                                     689********9.579********************9987655554 PP

>> tr|A0A2R7U4L0|A0A2R7U4L0_9PSED  Poly(3-hydroxyalkanoate) depolymerase OS=Pseudomonas sp. HMWF031 OX=2056865 GN=phaZ P
   #    score  bias  c-Evalue  i-Evalue hmmfrom  hmm to    alifrom  ali to    envfrom  env to     acc
 ---   ------ ----- --------- --------- ------- -------    ------- -------    ------- -------    ----
   1 ?   11.6   0.0    0.0017     0.044     138     183 ..      84     128 ..      75     191 .. 0.85

  Alignments for each domain:
  == domain 1  score: 11.6 bits;  conditional E-value: 0.0017
                  DJCJBDKN_01161 138 qarladllgigqwaaviggslggmqalqwtitypdrvrhclaiasa 183
                                      ar+ d l  gq   vig s gg  a q+   yp+r +  +  a+a
  tr|A0A2R7U4L0|A0A2R7U4L0_9PSED  84 TARMLDYLDYGQ-VNVIGVSWGGALAQQFAYDYPERCKKLVLAATA 128
                                     689********9.579********************9987655554 PP

>> tr|A0A2S5ES21|A0A2S5ES21_9PSED  Poly(3-hydroxyalkanoate) depolymerase OS=Pseudomonas sp. MWU12-2312b OX=2071716 GN=ph
   #    score  bias  c-Evalue  i-Evalue hmmfrom  hmm to    alifrom  ali to    envfrom  env to     acc
 ---   ------ ----- --------- --------- ------- -------    ------- -------    ------- -------    ----
   1 ?   11.6   0.0    0.0017     0.044     138     183 ..      84     128 ..      75     191 .. 0.85

  Alignments for each domain:
  == domain 1  score: 11.6 bits;  conditional E-value: 0.0017
                  DJCJBDKN_01161 138 qarladllgigqwaaviggslggmqalqwtitypdrvrhclaiasa 183
                                      ar+ d l  gq   vig s gg  a q+   yp+r +  +  a+a
  tr|A0A2S5ES21|A0A2S5ES21_9PSED  84 TARMLDYLDYGQ-VNVIGVSWGGALAQQFAYDYPERCKKLVLAATA 128
                                     689********9.579********************9987655554 PP

>> tr|A0A2V4KLM5|A0A2V4KLM5_9PSED  Poly(3-hydroxyalkanoate) depolymerase OS=Pseudomonas fulva OX=47880 GN=phaZ PE=4 SV=1
   #    score  bias  c-Evalue  i-Evalue hmmfrom  hmm to    alifrom  ali to    envfrom  env to     acc
 ---   ------ ----- --------- --------- ------- -------    ------- -------    ------- -------    ----
   1 ?   11.7   0.1    0.0015     0.039     138     183 ..      84     128 ..      76     190 .. 0.90

  Alignments for each domain:
  == domain 1  score: 11.7 bits;  conditional E-value: 0.0015
                  DJCJBDKN_01161 138 qarladllgigqwaaviggslggmqalqwtitypdrvrhclaiasa 183
                                      arl d l+ gq   vig s gg  a q+   yp r r  +  a+a
  tr|A0A2V4KLM5|A0A2V4KLM5_9PSED  84 AARLLDALNYGQ-VNVIGVSWGGGLAQQFAHDYPQRCRKLILAATA 128
                                     69*********9.579**********************98776665 PP

>> tr|A0A285ZID5|A0A285ZID5_9PSED  Poly(3-hydroxyalkanoate) depolymerase OS=Pseudomonas sp. URMO17WK12:I9 OX=1265491 GN=
   #    score  bias  c-Evalue  i-Evalue hmmfrom  hmm to    alifrom  ali to    envfrom  env to     acc
 ---   ------ ----- --------- --------- ------- -------    ------- -------    ------- -------    ----
   1 ?   11.7   0.1    0.0015     0.039     138     183 ..      84     128 ..      76     190 .. 0.90

  Alignments for each domain:
  == domain 1  score: 11.7 bits;  conditional E-value: 0.0015
                  DJCJBDKN_01161 138 qarladllgigqwaaviggslggmqalqwtitypdrvrhclaiasa 183
                                      arl d l+ gq   vig s gg  a q+   yp r r  +  a+a
  tr|A0A285ZID5|A0A285ZID5_9PSED  84 AARLLDALNYGQ-VNVIGVSWGGGLAQQFAHDYPQRCRKLILAATA 128
                                     69*********9.579**********************98776665 PP

>> tr|A0A261WGL6|A0A261WGL6_9PSED  Poly(3-hydroxyalkanoate) depolymerase OS=Pseudomonas avellanae OX=46257 GN=phaZ PE=4 
   #    score  bias  c-Evalue  i-Evalue hmmfrom  hmm to    alifrom  ali to    envfrom  env to     acc
 ---   ------ ----- --------- --------- ------- -------    ------- -------    ------- -------    ----
   1 ?   11.4   0.1    0.0019      0.05     138     183 ..      84     128 ..      79     191 .. 0.84

  Alignments for each domain:
  == domain 1  score: 11.4 bits;  conditional E-value: 0.0019
                  DJCJBDKN_01161 138 qarladllgigqwaaviggslggmqalqwtitypdrvrhclaiasa 183
                                      ar+ d l+ gq  a ig s gg  a q+   yp+r r  +  a++
  tr|A0A261WGL6|A0A261WGL6_9PSED  84 AARMLDYLNYGQVNA-IGVSWGGALAQQFAHDYPERCRKLVLAATS 128
                                     589*********876.7********************987655443 PP

>> tr|A0A2G9KZL6|A0A2G9KZL6_PSESF  Pimeloyl-ACP methyl ester carboxylesterase OS=Pseudomonas syringae pv. actinidiae OX=
   #    score  bias  c-Evalue  i-Evalue hmmfrom  hmm to    alifrom  ali to    envfrom  env to     acc
 ---   ------ ----- --------- --------- ------- -------    ------- -------    ------- -------    ----
   1 ?   11.4   0.1    0.0019      0.05     138     183 ..      84     128 ..      79     191 .. 0.84

  Alignments for each domain:
  == domain 1  score: 11.4 bits;  conditional E-value: 0.0019
                  DJCJBDKN_01161 138 qarladllgigqwaaviggslggmqalqwtitypdrvrhclaiasa 183
                                      ar+ d l+ gq  a ig s gg  a q+   yp+r r  +  a++
  tr|A0A2G9KZL6|A0A2G9KZL6_PSESF  84 AARMLDYLNYGQVNA-IGVSWGGALAQQFAHDYPERCRKLVLAATS 128
                                     589*********876.7********************987655443 PP

>> tr|A0A0C1ZS59|A0A0C1ZS59_PSEFL  Poly(3-hydroxyalkanoate) depolymerase OS=Pseudomonas fluorescens OX=294 GN=phaZ PE=4 
   #    score  bias  c-Evalue  i-Evalue hmmfrom  hmm to    alifrom  ali to    envfrom  env to     acc
 ---   ------ ----- --------- --------- ------- -------    ------- -------    ------- -------    ----
   1 ?   11.5   0.0    0.0017     0.046     138     183 ..      84     128 ..      75     191 .. 0.85

  Alignments for each domain:
  == domain 1  score: 11.5 bits;  conditional E-value: 0.0017
                  DJCJBDKN_01161 138 qarladllgigqwaaviggslggmqalqwtitypdrvrhclaiasa 183
                                      ar+ d l  gq   vig s gg  a q+   yp+r +  +  a+a
  tr|A0A0C1ZS59|A0A0C1ZS59_PSEFL  84 TARMLDYLDYGQ-VNVIGVSWGGALAQQFAYDYPERCKKLVLAATA 128
                                     5899*******9.579********************9987655554 PP

>> tr|A0A173IVR3|A0A173IVR3_9PSED  Poly(3-hydroxyalkanoate) depolymerase OS=Pseudomonas sp. DR 5-09 OX=1534110 GN=PDR5_0
   #    score  bias  c-Evalue  i-Evalue hmmfrom  hmm to    alifrom  ali to    envfrom  env to     acc
 ---   ------ ----- --------- --------- ------- -------    ------- -------    ------- -------    ----
   1 ?   11.5   0.0    0.0017     0.046     138     183 ..      84     128 ..      75     191 .. 0.85

  Alignments for each domain:
  == domain 1  score: 11.5 bits;  conditional E-value: 0.0017
                  DJCJBDKN_01161 138 qarladllgigqwaaviggslggmqalqwtitypdrvrhclaiasa 183
                                      ar+ d l  gq   vig s gg  a q+   yp+r +  +  a+a
  tr|A0A173IVR3|A0A173IVR3_9PSED  84 TARMLDYLDYGQ-VNVIGVSWGGALAQQFAYDYPERCKKLVLAATA 128
                                     5899*******9.579********************9987655554 PP

>> tr|A0A1G5N7R4|A0A1G5N7R4_9PSED  Poly(3-hydroxyalkanoate) depolymerase OS=Pseudomonas sp. NFIX46 OX=1566234 GN=SAMN031
   #    score  bias  c-Evalue  i-Evalue hmmfrom  hmm to    alifrom  ali to    envfrom  env to     acc
 ---   ------ ----- --------- --------- ------- -------    ------- -------    ------- -------    ----
   1 ?   11.5   0.0    0.0017     0.046     138     183 ..      84     128 ..      75     191 .. 0.85

  Alignments for each domain:
  == domain 1  score: 11.5 bits;  conditional E-value: 0.0017
                  DJCJBDKN_01161 138 qarladllgigqwaaviggslggmqalqwtitypdrvrhclaiasa 183
                                      ar+ d l  gq   vig s gg  a q+   yp+r +  +  a+a
  tr|A0A1G5N7R4|A0A1G5N7R4_9PSED  84 TARMLDYLDYGQ-VNVIGVSWGGALAQQFAYDYPERCKKLVLAATA 128
                                     5899*******9.579********************9987655554 PP

>> tr|A0A1G6CHY8|A0A1G6CHY8_PSEPU  Poly(3-hydroxyalkanoate) depolymerase OS=Pseudomonas putida OX=303 GN=SAMN03097715_02
   #    score  bias  c-Evalue  i-Evalue hmmfrom  hmm to    alifrom  ali to    envfrom  env to     acc
 ---   ------ ----- --------- --------- ------- -------    ------- -------    ------- -------    ----
   1 ?   11.5   0.0    0.0017     0.046     138     183 ..      84     128 ..      75     191 .. 0.85

  Alignments for each domain:
  == domain 1  score: 11.5 bits;  conditional E-value: 0.0017
                  DJCJBDKN_01161 138 qarladllgigqwaaviggslggmqalqwtitypdrvrhclaiasa 183
                                      ar+ d l  gq   vig s gg  a q+   yp+r +  +  a+a
  tr|A0A1G6CHY8|A0A1G6CHY8_PSEPU  84 TARMLDYLDYGQ-VNVIGVSWGGALAQQFAYDYPERCKKLVLAATA 128
                                     5899*******9.579********************9987655554 PP

>> tr|A0A2N8H649|A0A2N8H649_9PSED  Poly(3-hydroxyalkanoate) depolymerase OS=Pseudomonas sp. FW305-BF6 OX=2070673 GN=phaZ
   #    score  bias  c-Evalue  i-Evalue hmmfrom  hmm to    alifrom  ali to    envfrom  env to     acc
 ---   ------ ----- --------- --------- ------- -------    ------- -------    ------- -------    ----
   1 ?   11.5   0.0    0.0017     0.046     138     183 ..      84     128 ..      75     191 .. 0.85

  Alignments for each domain:
  == domain 1  score: 11.5 bits;  conditional E-value: 0.0017
                  DJCJBDKN_01161 138 qarladllgigqwaaviggslggmqalqwtitypdrvrhclaiasa 183
                                      ar+ d l  gq   vig s gg  a q+   yp+r +  +  a+a
  tr|A0A2N8H649|A0A2N8H649_9PSED  84 TARMLDYLDYGQ-VNVIGVSWGGALAQQFAYDYPERCKKLVLAATA 128
                                     5899*******9.579********************9987655554 PP

>> tr|J2XLU1|J2XLU1_9PSED  Poly(3-hydroxyalkanoate) depolymerase OS=Pseudomonas sp. GM25 OX=1144327 GN=PMI24_01524 PE=4 
   #    score  bias  c-Evalue  i-Evalue hmmfrom  hmm to    alifrom  ali to    envfrom  env to     acc
 ---   ------ ----- --------- --------- ------- -------    ------- -------    ------- -------    ----
   1 ?   11.5   0.0    0.0017     0.046     138     183 ..      84     128 ..      75     191 .. 0.85

  Alignments for each domain:
  == domain 1  score: 11.5 bits;  conditional E-value: 0.0017
          DJCJBDKN_01161 138 qarladllgigqwaaviggslggmqalqwtitypdrvrhclaiasa 183
                              ar+ d l  gq   vig s gg  a q+   yp+r +  +  a+a
  tr|J2XLU1|J2XLU1_9PSED  84 TARMLDYLDYGQ-VNVIGVSWGGALAQQFAYDYPERCKKLVLAATA 128
                             5899*******9.579********************9987655554 PP

>> tr|Q3KJB9|Q3KJB9_PSEPF  Poly(3-hydroxyalkanoate) depolymerase OS=Pseudomonas fluorescens (strain Pf0-1) OX=205922 GN=
   #    score  bias  c-Evalue  i-Evalue hmmfrom  hmm to    alifrom  ali to    envfrom  env to     acc
 ---   ------ ----- --------- --------- ------- -------    ------- -------    ------- -------    ----
   1 ?   11.5   0.0    0.0017     0.046     138     183 ..      84     128 ..      75     191 .. 0.85

  Alignments for each domain:
  == domain 1  score: 11.5 bits;  conditional E-value: 0.0017
          DJCJBDKN_01161 138 qarladllgigqwaaviggslggmqalqwtitypdrvrhclaiasa 183
                              ar+ d l  gq   vig s gg  a q+   yp+r +  +  a+a
  tr|Q3KJB9|Q3KJB9_PSEPF  84 TARMLDYLDYGQ-VNVIGVSWGGALAQQFAYDYPERCKKLVLAATA 128
                             5899*******9.579********************9987655554 PP

>> tr|A0A0A4GQQ8|A0A0A4GQQ8_9PSED  Poly(3-hydroxyalkanoate) depolymerase OS=Pseudomonas mediterranea CFBP 5447 OX=134805
   #    score  bias  c-Evalue  i-Evalue hmmfrom  hmm to    alifrom  ali to    envfrom  env to     acc
 ---   ------ ----- --------- --------- ------- -------    ------- -------    ------- -------    ----
   1 ?   11.7   0.0    0.0015     0.041     138     183 ..      84     128 ..      75     190 .. 0.90

  Alignments for each domain:
  == domain 1  score: 11.7 bits;  conditional E-value: 0.0015
                  DJCJBDKN_01161 138 qarladllgigqwaaviggslggmqalqwtitypdrvrhclaiasa 183
                                      ar+ d l  gq  +v+g s gg  a q+   yp+r +  +  a+a
  tr|A0A0A4GQQ8|A0A0A4GQQ8_9PSED  84 AARMLDYLDYGQV-SVVGVSWGGALAQQFAHDYPERCKKLILAATA 128
                                     589********95.799*******************9998766655 PP

>> tr|Q2NM18|Q2NM18_9PSED  PHA depolymerase OS=Pseudomonas mediterranea OX=183795 GN=phaZ PE=4 SV=1
   #    score  bias  c-Evalue  i-Evalue hmmfrom  hmm to    alifrom  ali to    envfrom  env to     acc
 ---   ------ ----- --------- --------- ------- -------    ------- -------    ------- -------    ----
   1 ?   11.7   0.0    0.0015     0.041     138     183 ..      84     128 ..      75     190 .. 0.90

  Alignments for each domain:
  == domain 1  score: 11.7 bits;  conditional E-value: 0.0015
          DJCJBDKN_01161 138 qarladllgigqwaaviggslggmqalqwtitypdrvrhclaiasa 183
                              ar+ d l  gq  +v+g s gg  a q+   yp+r +  +  a+a
  tr|Q2NM18|Q2NM18_9PSED  84 AARMLDYLDYGQV-SVVGVSWGGALAQQFAHDYPERCKKLILAATA 128
                             589********95.799*******************9998766655 PP

>> tr|A0A1H0NDN2|A0A1H0NDN2_9PSED  Poly(3-hydroxyalkanoate) depolymerase OS=Pseudomonas reinekei OX=395598 GN=BVK86_1534
   #    score  bias  c-Evalue  i-Evalue hmmfrom  hmm to    alifrom  ali to    envfrom  env to     acc
 ---   ------ ----- --------- --------- ------- -------    ------- -------    ------- -------    ----
   1 ?   11.5   0.0    0.0018     0.046     138     183 ..      84     128 ..      76     191 .. 0.85

  Alignments for each domain:
  == domain 1  score: 11.5 bits;  conditional E-value: 0.0018
                  DJCJBDKN_01161 138 qarladllgigqwaaviggslggmqalqwtitypdrvrhclaiasa 183
                                      ar+ d l  gq   vig s gg  a q+   yp+r +  +  a+a
  tr|A0A1H0NDN2|A0A1H0NDN2_9PSED  84 TARMLDYLDYGQ-VNVIGVSWGGALAQQFAYDYPERCKKLVLAATA 128
                                     5899*******9.579********************9987655554 PP

>> tr|A0A024EB50|A0A024EB50_9PSED  Poly(3-hydroxyalkanoate) depolymerase OS=Pseudomonas mandelii JR-1 OX=1147786 GN=OU5_
   #    score  bias  c-Evalue  i-Evalue hmmfrom  hmm to    alifrom  ali to    envfrom  env to     acc
 ---   ------ ----- --------- --------- ------- -------    ------- -------    ------- -------    ----
   1 ?   11.5   0.0    0.0018     0.046     138     183 ..      84     128 ..      76     191 .. 0.85

  Alignments for each domain:
  == domain 1  score: 11.5 bits;  conditional E-value: 0.0018
                  DJCJBDKN_01161 138 qarladllgigqwaaviggslggmqalqwtitypdrvrhclaiasa 183
                                      ar+ d l  gq   vig s gg  a q+   yp+r +  +  a+a
  tr|A0A024EB50|A0A024EB50_9PSED  84 TARMLDYLDYGQ-VNVIGVSWGGALAQQFAYDYPERCKKLVLAATA 128
                                     5899*******9.579********************9987655554 PP

>> tr|A0A1H0CCD3|A0A1H0CCD3_9PSED  Poly(3-hydroxyalkanoate) depolymerase OS=Pseudomonas arsenicoxydans OX=702115 GN=SAMN
   #    score  bias  c-Evalue  i-Evalue hmmfrom  hmm to    alifrom  ali to    envfrom  env to     acc
 ---   ------ ----- --------- --------- ------- -------    ------- -------    ------- -------    ----
   1 ?   11.5   0.0    0.0018     0.046     138     183 ..      84     128 ..      76     191 .. 0.85

  Alignments for each domain:
  == domain 1  score: 11.5 bits;  conditional E-value: 0.0018
                  DJCJBDKN_01161 138 qarladllgigqwaaviggslggmqalqwtitypdrvrhclaiasa 183
                                      ar+ d l  gq   vig s gg  a q+   yp+r +  +  a+a
  tr|A0A1H0CCD3|A0A1H0CCD3_9PSED  84 TARMLDYLDYGQ-VNVIGVSWGGALAQQFAYDYPERCKKLVLAATA 128
                                     5899*******9.579********************9987655554 PP

>> tr|A0A1H2GSA7|A0A1H2GSA7_9PSED  Poly(3-hydroxyalkanoate) depolymerase OS=Pseudomonas mandelii OX=75612 GN=SAMN0448980
   #    score  bias  c-Evalue  i-Evalue hmmfrom  hmm to    alifrom  ali to    envfrom  env to     acc
 ---   ------ ----- --------- --------- ------- -------    ------- -------    ------- -------    ----
   1 ?   11.5   0.0    0.0018     0.046     138     183 ..      84     128 ..      76     191 .. 0.85

  Alignments for each domain:
  == domain 1  score: 11.5 bits;  conditional E-value: 0.0018
                  DJCJBDKN_01161 138 qarladllgigqwaaviggslggmqalqwtitypdrvrhclaiasa 183
                                      ar+ d l  gq   vig s gg  a q+   yp+r +  +  a+a
  tr|A0A1H2GSA7|A0A1H2GSA7_9PSED  84 TARMLDYLDYGQ-VNVIGVSWGGALAQQFAYDYPERCKKLVLAATA 128
                                     5899*******9.579********************9987655554 PP

>> tr|A0A1S8H8F9|A0A1S8H8F9_9PSED  Poly(3-hydroxyalkanoate) depolymerase OS=Pseudomonas sp. FSL W5-0299 OX=1917484 GN=BO
   #    score  bias  c-Evalue  i-Evalue hmmfrom  hmm to    alifrom  ali to    envfrom  env to     acc
 ---   ------ ----- --------- --------- ------- -------    ------- -------    ------- -------    ----
   1 ?   11.5   0.0    0.0018     0.046     138     183 ..      84     128 ..      76     191 .. 0.85

  Alignments for each domain:
  == domain 1  score: 11.5 bits;  conditional E-value: 0.0018
                  DJCJBDKN_01161 138 qarladllgigqwaaviggslggmqalqwtitypdrvrhclaiasa 183
                                      ar+ d l  gq   vig s gg  a q+   yp+r +  +  a+a
  tr|A0A1S8H8F9|A0A1S8H8F9_9PSED  84 TARMLDYLDYGQ-VNVIGVSWGGALAQQFAYDYPERCKKLVLAATA 128
                                     5899*******9.579********************9987655554 PP

>> tr|A0A2N8ADJ6|A0A2N8ADJ6_9PSED  Poly(3-hydroxyalkanoate) depolymerase OS=Pseudomonas sp. GW460-13 OX=2070590 GN=phaZ 
   #    score  bias  c-Evalue  i-Evalue hmmfrom  hmm to    alifrom  ali to    envfrom  env to     acc
 ---   ------ ----- --------- --------- ------- -------    ------- -------    ------- -------    ----
   1 ?   11.5   0.0    0.0018     0.046     138     183 ..      84     128 ..      76     191 .. 0.85

  Alignments for each domain:
  == domain 1  score: 11.5 bits;  conditional E-value: 0.0018
                  DJCJBDKN_01161 138 qarladllgigqwaaviggslggmqalqwtitypdrvrhclaiasa 183
                                      ar+ d l  gq   vig s gg  a q+   yp+r +  +  a+a
  tr|A0A2N8ADJ6|A0A2N8ADJ6_9PSED  84 TARMLDYLDYGQ-VNVIGVSWGGALAQQFAYDYPERCKKLVLAATA 128
                                     5899*******9.579********************9987655554 PP

>> tr|A0A1V3MC86|A0A1V3MC86_9PSED  Poly(3-hydroxyalkanoate) depolymerase OS=Pseudomonas sp. C9 OX=1311337 GN=BMS17_27330
   #    score  bias  c-Evalue  i-Evalue hmmfrom  hmm to    alifrom  ali to    envfrom  env to     acc
 ---   ------ ----- --------- --------- ------- -------    ------- -------    ------- -------    ----
   1 ?   11.5   0.0    0.0018     0.046     138     183 ..      84     128 ..      76     191 .. 0.85

  Alignments for each domain:
  == domain 1  score: 11.5 bits;  conditional E-value: 0.0018
                  DJCJBDKN_01161 138 qarladllgigqwaaviggslggmqalqwtitypdrvrhclaiasa 183
                                      ar+ d l  gq   vig s gg  a q+   yp+r +  +  a+a
  tr|A0A1V3MC86|A0A1V3MC86_9PSED  84 TARMLDYLDYGQ-VNVIGVSWGGALAQQFAYDYPERCKKLVLAATA 128
                                     5899*******9.579********************9987655554 PP

>> tr|A0A2V2AKA7|A0A2V2AKA7_9PSED  Poly(3-hydroxyalkanoate) depolymerase OS=Pseudomonas sp. OV226 OX=2135588 GN=C7534_10
   #    score  bias  c-Evalue  i-Evalue hmmfrom  hmm to    alifrom  ali to    envfrom  env to     acc
 ---   ------ ----- --------- --------- ------- -------    ------- -------    ------- -------    ----
   1 ?   11.5   0.0    0.0018     0.046     138     183 ..      84     128 ..      76     191 .. 0.85

  Alignments for each domain:
  == domain 1  score: 11.5 bits;  conditional E-value: 0.0018
                  DJCJBDKN_01161 138 qarladllgigqwaaviggslggmqalqwtitypdrvrhclaiasa 183
                                      ar+ d l  gq   vig s gg  a q+   yp+r +  +  a+a
  tr|A0A2V2AKA7|A0A2V2AKA7_9PSED  84 TARMLDYLDYGQ-VNVIGVSWGGALAQQFAYDYPERCKKLVLAATA 128
                                     5899*******9.579********************9987655554 PP

>> tr|J3BF92|J3BF92_9PSED  Poly(3-hydroxyalkanoate) depolymerase OS=Pseudomonas sp. GM67 OX=1144335 GN=PMI33_04057 PE=4 
   #    score  bias  c-Evalue  i-Evalue hmmfrom  hmm to    alifrom  ali to    envfrom  env to     acc
 ---   ------ ----- --------- --------- ------- -------    ------- -------    ------- -------    ----
   1 ?   11.5   0.0    0.0018     0.046     138     183 ..      84     128 ..      76     191 .. 0.85

  Alignments for each domain:
  == domain 1  score: 11.5 bits;  conditional E-value: 0.0018
          DJCJBDKN_01161 138 qarladllgigqwaaviggslggmqalqwtitypdrvrhclaiasa 183
                              ar+ d l  gq   vig s gg  a q+   yp+r +  +  a+a
  tr|J3BF92|J3BF92_9PSED  84 TARMLDYLDYGQ-VNVIGVSWGGALAQQFAYDYPERCKKLVLAATA 128
                             5899*******9.579********************9987655554 PP

>> tr|A0A2S3VI98|A0A2S3VI98_9PSED  Poly(3-hydroxyalkanoate) depolymerase OS=Pseudomonas laurylsulfatovorans OX=1943631 G
   #    score  bias  c-Evalue  i-Evalue hmmfrom  hmm to    alifrom  ali to    envfrom  env to     acc
 ---   ------ ----- --------- --------- ------- -------    ------- -------    ------- -------    ----
   1 ?   11.5   0.0    0.0018     0.046     138     183 ..      84     128 ..      76     191 .. 0.85

  Alignments for each domain:
  == domain 1  score: 11.5 bits;  conditional E-value: 0.0018
                  DJCJBDKN_01161 138 qarladllgigqwaaviggslggmqalqwtitypdrvrhclaiasa 183
                                      ar+ d l  gq   vig s gg  a q+   yp+r +  +  a+a
  tr|A0A2S3VI98|A0A2S3VI98_9PSED  84 TARMLDYLDYGQ-VNVIGVSWGGALAQQFAYDYPERCKKLVLAATA 128
                                     5899*******9.579********************9987655554 PP

>> tr|A0A0N0BSR5|A0A0N0BSR5_9PSED  Poly(3-hydroxyalkanoate) depolymerase OS=Pseudomonas sp. 655 OX=1705718 GN=AM274_2957
   #    score  bias  c-Evalue  i-Evalue hmmfrom  hmm to    alifrom  ali to    envfrom  env to     acc
 ---   ------ ----- --------- --------- ------- -------    ------- -------    ------- -------    ----
   1 ?   11.5   0.0    0.0018     0.046     138     183 ..      84     128 ..      76     191 .. 0.85

  Alignments for each domain:
  == domain 1  score: 11.5 bits;  conditional E-value: 0.0018
                  DJCJBDKN_01161 138 qarladllgigqwaaviggslggmqalqwtitypdrvrhclaiasa 183
                                      ar+ d l  gq   vig s gg  a q+   yp+r +  +  a+a
  tr|A0A0N0BSR5|A0A0N0BSR5_9PSED  84 TARMLDYLDYGQ-VNVIGVSWGGALAQQFAYDYPERCKKLVLAATA 128
                                     5899*******9.579********************9987655554 PP

>> tr|A0A0P7LKA7|A0A0P7LKA7_9PSED  Poly(3-hydroxyalkanoate) depolymerase OS=Pseudomonas sp. In5 OX=665135 GN=AL066_23695
   #    score  bias  c-Evalue  i-Evalue hmmfrom  hmm to    alifrom  ali to    envfrom  env to     acc
 ---   ------ ----- --------- --------- ------- -------    ------- -------    ------- -------    ----
   1 ?   11.5   0.0    0.0018     0.046     138     183 ..      84     128 ..      76     191 .. 0.85

  Alignments for each domain:
  == domain 1  score: 11.5 bits;  conditional E-value: 0.0018
                  DJCJBDKN_01161 138 qarladllgigqwaaviggslggmqalqwtitypdrvrhclaiasa 183
                                      ar+ d l  gq   vig s gg  a q+   yp+r +  +  a+a
  tr|A0A0P7LKA7|A0A0P7LKA7_9PSED  84 TARMLDYLDYGQ-VNVIGVSWGGALAQQFAYDYPERCKKLVLAATA 128
                                     5899*******9.579********************9987655554 PP

>> tr|J3H789|J3H789_9PSED  Poly(3-hydroxyalkanoate) depolymerase OS=Pseudomonas sp. GM60 OX=1144334 GN=PMI32_00676 PE=4 
   #    score  bias  c-Evalue  i-Evalue hmmfrom  hmm to    alifrom  ali to    envfrom  env to     acc
 ---   ------ ----- --------- --------- ------- -------    ------- -------    ------- -------    ----
   1 ?   11.5   0.0    0.0018     0.046     138     183 ..      84     128 ..      76     191 .. 0.85

  Alignments for each domain:
  == domain 1  score: 11.5 bits;  conditional E-value: 0.0018
          DJCJBDKN_01161 138 qarladllgigqwaaviggslggmqalqwtitypdrvrhclaiasa 183
                              ar+ d l  gq   vig s gg  a q+   yp+r +  +  a+a
  tr|J3H789|J3H789_9PSED  84 TARMLDYLDYGQ-VNVIGVSWGGALAQQFAYDYPERCKKLVLAATA 128
                             5899*******9.579********************9987655554 PP

>> tr|A0A1H4TSC7|A0A1H4TSC7_9PSED  Poly(3-hydroxyalkanoate) depolymerase OS=Pseudomonas mohnii OX=395600 GN=SAMN05216205
   #    score  bias  c-Evalue  i-Evalue hmmfrom  hmm to    alifrom  ali to    envfrom  env to     acc
 ---   ------ ----- --------- --------- ------- -------    ------- -------    ------- -------    ----
   1 ?   11.5   0.0    0.0018     0.046     138     183 ..      84     128 ..      76     191 .. 0.85

  Alignments for each domain:
  == domain 1  score: 11.5 bits;  conditional E-value: 0.0018
                  DJCJBDKN_01161 138 qarladllgigqwaaviggslggmqalqwtitypdrvrhclaiasa 183
                                      ar+ d l  gq   vig s gg  a q+   yp+r +  +  a+a
  tr|A0A1H4TSC7|A0A1H4TSC7_9PSED  84 TARMLDYLDYGQ-VNVIGVSWGGALAQQFAYDYPERCKKLVLAATA 128
                                     5899*******9.579********************9987655554 PP

>> tr|A0A2K4KY70|A0A2K4KY70_9PSED  Poly(3-hydroxyalkanoate) depolymerase OS=Pseudomonas sp. DP16D-R1 OX=2075551 GN=phaZ 
   #    score  bias  c-Evalue  i-Evalue hmmfrom  hmm to    alifrom  ali to    envfrom  env to     acc
 ---   ------ ----- --------- --------- ------- -------    ------- -------    ------- -------    ----
   1 ?   11.5   0.0    0.0018     0.046     138     183 ..      84     128 ..      76     191 .. 0.85

  Alignments for each domain:
  == domain 1  score: 11.5 bits;  conditional E-value: 0.0018
                  DJCJBDKN_01161 138 qarladllgigqwaaviggslggmqalqwtitypdrvrhclaiasa 183
                                      ar+ d l  gq   vig s gg  a q+   yp+r +  +  a+a
  tr|A0A2K4KY70|A0A2K4KY70_9PSED  84 TARMLDYLDYGQ-VNVIGVSWGGALAQQFAYDYPERCKKLVLAATA 128
                                     5899*******9.579********************9987655554 PP

>> tr|A0A2N1H928|A0A2N1H928_9PSED  Poly(3-hydroxyalkanoate) depolymerase OS=Pseudomonas sp. Choline-02u-1 OX=2058307 GN=
   #    score  bias  c-Evalue  i-Evalue hmmfrom  hmm to    alifrom  ali to    envfrom  env to     acc
 ---   ------ ----- --------- --------- ------- -------    ------- -------    ------- -------    ----
   1 ?   11.5   0.0    0.0018     0.046     138     183 ..      84     128 ..      76     191 .. 0.85

  Alignments for each domain:
  == domain 1  score: 11.5 bits;  conditional E-value: 0.0018
                  DJCJBDKN_01161 138 qarladllgigqwaaviggslggmqalqwtitypdrvrhclaiasa 183
                                      ar+ d l  gq   vig s gg  a q+   yp+r +  +  a+a
  tr|A0A2N1H928|A0A2N1H928_9PSED  84 TARMLDYLDYGQ-VNVIGVSWGGALAQQFAYDYPERCKKLVLAATA 128
                                     5899*******9.579********************9987655554 PP

>> tr|A0A1H2BKE0|A0A1H2BKE0_9PSED  Poly(3-hydroxyalkanoate) depolymerase OS=Pseudomonas sp. Z003-0.4C(8344-21) OX=185538
   #    score  bias  c-Evalue  i-Evalue hmmfrom  hmm to    alifrom  ali to    envfrom  env to     acc
 ---   ------ ----- --------- --------- ------- -------    ------- -------    ------- -------    ----
   1 ?   11.5   0.0    0.0018     0.046     138     183 ..      84     128 ..      76     191 .. 0.85

  Alignments for each domain:
  == domain 1  score: 11.5 bits;  conditional E-value: 0.0018
                  DJCJBDKN_01161 138 qarladllgigqwaaviggslggmqalqwtitypdrvrhclaiasa 183
                                      ar+ d l  gq   vig s gg  a q+   yp+r +  +  a+a
  tr|A0A1H2BKE0|A0A1H2BKE0_9PSED  84 TARMLDYLDYGQ-VNVIGVSWGGALAQQFAYDYPERCKKLVLAATA 128
                                     5899*******9.579********************9987655554 PP

>> tr|A0A1H2PBL1|A0A1H2PBL1_9PSED  Poly(3-hydroxyalkanoate) depolymerase OS=Pseudomonas vancouverensis OX=95300 GN=SAMN0
   #    score  bias  c-Evalue  i-Evalue hmmfrom  hmm to    alifrom  ali to    envfrom  env to     acc
 ---   ------ ----- --------- --------- ------- -------    ------- -------    ------- -------    ----
   1 ?   11.5   0.0    0.0018     0.046     138     183 ..      84     128 ..      76     191 .. 0.85

  Alignments for each domain:
  == domain 1  score: 11.5 bits;  conditional E-value: 0.0018
                  DJCJBDKN_01161 138 qarladllgigqwaaviggslggmqalqwtitypdrvrhclaiasa 183
                                      ar+ d l  gq   vig s gg  a q+   yp+r +  +  a+a
  tr|A0A1H2PBL1|A0A1H2PBL1_9PSED  84 TARMLDYLDYGQ-VNVIGVSWGGALAQQFAYDYPERCKKLVLAATA 128
                                     5899*******9.579********************9987655554 PP

>> tr|A0A0S8YUD9|A0A0S8YUD9_9PSED  Poly(3-hydroxyalkanoate) depolymerase OS=Pseudomonas sp. Leaf48 OX=1736221 GN=ASE98_0
   #    score  bias  c-Evalue  i-Evalue hmmfrom  hmm to    alifrom  ali to    envfrom  env to     acc
 ---   ------ ----- --------- --------- ------- -------    ------- -------    ------- -------    ----
   1 ?   11.5   0.0    0.0017     0.046     138     183 ..      84     128 ..      75     192 .. 0.85

  Alignments for each domain:
  == domain 1  score: 11.5 bits;  conditional E-value: 0.0017
                  DJCJBDKN_01161 138 qarladllgigqwaaviggslggmqalqwtitypdrvrhclaiasa 183
                                      ar+ d l  gq   vig s gg  a q+   yp+r +  +  a+a
  tr|A0A0S8YUD9|A0A0S8YUD9_9PSED  84 TARMLDYLDYGQ-VNVIGVSWGGALAQQFAYDYPERCKKLVLAATA 128
                                     5899*******9.579********************9987655554 PP

>> tr|A0A142N574|A0A142N574_9PSED  Poly(3-hydroxyalkanoate) depolymerase OS=Pseudomonas koreensis OX=198620 GN=phaZ PE=4
   #    score  bias  c-Evalue  i-Evalue hmmfrom  hmm to    alifrom  ali to    envfrom  env to     acc
 ---   ------ ----- --------- --------- ------- -------    ------- -------    ------- -------    ----
   1 ?   11.5   0.0    0.0018     0.046     138     183 ..      84     128 ..      76     191 .. 0.85

  Alignments for each domain:
  == domain 1  score: 11.5 bits;  conditional E-value: 0.0018
                  DJCJBDKN_01161 138 qarladllgigqwaaviggslggmqalqwtitypdrvrhclaiasa 183
                                      ar+ d l  gq   vig s gg  a q+   yp+r +  +  a+a
  tr|A0A142N574|A0A142N574_9PSED  84 TARMLDYLDYGQ-VNVIGVSWGGALAQQFAYDYPERCKKLVLAATA 128
                                     5899*******9.579********************9987655554 PP

>> tr|A0A1H2KWT0|A0A1H2KWT0_9PSED  Poly(3-hydroxyalkanoate) depolymerase OS=Pseudomonas moraviensis OX=321662 GN=BSZ28_0
   #    score  bias  c-Evalue  i-Evalue hmmfrom  hmm to    alifrom  ali to    envfrom  env to     acc
 ---   ------ ----- --------- --------- ------- -------    ------- -------    ------- -------    ----
   1 ?   11.5   0.0    0.0018     0.046     138     183 ..      84     128 ..      76     191 .. 0.85

  Alignments for each domain:
  == domain 1  score: 11.5 bits;  conditional E-value: 0.0018
                  DJCJBDKN_01161 138 qarladllgigqwaaviggslggmqalqwtitypdrvrhclaiasa 183
                                      ar+ d l  gq   vig s gg  a q+   yp+r +  +  a+a
  tr|A0A1H2KWT0|A0A1H2KWT0_9PSED  84 TARMLDYLDYGQ-VNVIGVSWGGALAQQFAYDYPERCKKLVLAATA 128
                                     5899*******9.579********************9987655554 PP

>> tr|V8RFT6|V8RFT6_9PSED  Poly(3-hydroxyalkanoate) depolymerase OS=Pseudomonas moraviensis R28-S OX=1395516 GN=PMO01_01
   #    score  bias  c-Evalue  i-Evalue hmmfrom  hmm to    alifrom  ali to    envfrom  env to     acc
 ---   ------ ----- --------- --------- ------- -------    ------- -------    ------- -------    ----
   1 ?   11.5   0.0    0.0018     0.046     138     183 ..      84     128 ..      76     191 .. 0.85

  Alignments for each domain:
  == domain 1  score: 11.5 bits;  conditional E-value: 0.0018
          DJCJBDKN_01161 138 qarladllgigqwaaviggslggmqalqwtitypdrvrhclaiasa 183
                              ar+ d l  gq   vig s gg  a q+   yp+r +  +  a+a
  tr|V8RFT6|V8RFT6_9PSED  84 TARMLDYLDYGQ-VNVIGVSWGGALAQQFAYDYPERCKKLVLAATA 128
                             5899*******9.579********************9987655554 PP

>> tr|J2RXU3|J2RXU3_9PSED  Poly(3-hydroxyalkanoate) depolymerase OS=Pseudomonas sp. GM48 OX=1144330 GN=PMI28_04058 PE=4 
   #    score  bias  c-Evalue  i-Evalue hmmfrom  hmm to    alifrom  ali to    envfrom  env to     acc
 ---   ------ ----- --------- --------- ------- -------    ------- -------    ------- -------    ----
   1 ?   11.5   0.0    0.0018     0.046     138     183 ..      84     128 ..      76     191 .. 0.85

  Alignments for each domain:
  == domain 1  score: 11.5 bits;  conditional E-value: 0.0018
          DJCJBDKN_01161 138 qarladllgigqwaaviggslggmqalqwtitypdrvrhclaiasa 183
                              ar+ d l  gq   vig s gg  a q+   yp+r +  +  a+a
  tr|J2RXU3|J2RXU3_9PSED  84 TARMLDYLDYGQ-VNVIGVSWGGALAQQFAYDYPERCKKLVLAATA 128
                             5899*******9.579********************9987655554 PP

>> tr|A0A101VB71|A0A101VB71_9SPHN  Poly(3-hydroxyalkanoate) depolymerase OS=Sphingomonadales bacterium BRH_c42 OX=173440
   #    score  bias  c-Evalue  i-Evalue hmmfrom  hmm to    alifrom  ali to    envfrom  env to     acc
 ---   ------ ----- --------- --------- ------- -------    ------- -------    ------- -------    ----
   1 ?   11.3   0.0    0.0019     0.051     134     184 ..      82     130 ..      63     177 .. 0.78

  Alignments for each domain:
  == domain 1  score: 11.3 bits;  conditional E-value: 0.0019
                  DJCJBDKN_01161 134 wvhsqarladllgigqwaaviggslggmqalqwtitypdrvrhclaia.sap 184
                                     w  +  +l d lg+g+   v+g s gg  a  + + +p r r+ +  a sa 
  tr|A0A101VB71|A0A101VB71_9SPHN  82 W--TTTQLLDKLGVGK-VDVMGVSWGGAMAQHFALQHPRRTRRLILAAtSAG 130
                                     4..456799******9.5799********************98765440444 PP

>> tr|Q2NM23|Q2NM23_9PSED  PHA depolymerase OS=Pseudomonas corrugata OX=47879 GN=phaZ PE=4 SV=1
   #    score  bias  c-Evalue  i-Evalue hmmfrom  hmm to    alifrom  ali to    envfrom  env to     acc
 ---   ------ ----- --------- --------- ------- -------    ------- -------    ------- -------    ----
   1 ?   11.6   0.0    0.0016     0.043     138     183 ..      84     128 ..      75     184 .. 0.91

  Alignments for each domain:
  == domain 1  score: 11.6 bits;  conditional E-value: 0.0016
          DJCJBDKN_01161 138 qarladllgigqwaaviggslggmqalqwtitypdrvrhclaiasa 183
                              ar+ d l  gq  +v+g s gg  a q+   yp+r +  +  a+a
  tr|Q2NM23|Q2NM23_9PSED  84 AARMLDYLDYGQV-SVVGVSWGGALAQQFAHDYPERCKKLILAATA 128
                             589********95.799*******************9998766655 PP

>> tr|A0A1G4ZWM8|A0A1G4ZWM8_9PSED  Poly(3-hydroxyalkanoate) depolymerase OS=Pseudomonas sp. NFACC32-1 OX=1566198 GN=SAMN
   #    score  bias  c-Evalue  i-Evalue hmmfrom  hmm to    alifrom  ali to    envfrom  env to     acc
 ---   ------ ----- --------- --------- ------- -------    ------- -------    ------- -------    ----
   1 ?   11.6   0.0    0.0016     0.043     138     183 ..      84     128 ..      75     181 .. 0.91

  Alignments for each domain:
  == domain 1  score: 11.6 bits;  conditional E-value: 0.0016
                  DJCJBDKN_01161 138 qarladllgigqwaaviggslggmqalqwtitypdrvrhclaiasa 183
                                      ar+ d l  gq  +v+g s gg  a q+   yp+r +  +  a+a
  tr|A0A1G4ZWM8|A0A1G4ZWM8_9PSED  84 AARMLDYLDYGQV-SVVGVSWGGALAQQFAHDYPERCKKLILAATA 128
                                     589********95.799*******************9998766655 PP

>> tr|A0A1K1ZLK0|A0A1K1ZLK0_9PSED  Poly(3-hydroxyalkanoate) depolymerase OS=Pseudomonas sp. NFACC36 OX=1566197 GN=SAMN03
   #    score  bias  c-Evalue  i-Evalue hmmfrom  hmm to    alifrom  ali to    envfrom  env to     acc
 ---   ------ ----- --------- --------- ------- -------    ------- -------    ------- -------    ----
   1 ?   11.6   0.0    0.0016     0.043     138     183 ..      84     128 ..      75     181 .. 0.91

  Alignments for each domain:
  == domain 1  score: 11.6 bits;  conditional E-value: 0.0016
                  DJCJBDKN_01161 138 qarladllgigqwaaviggslggmqalqwtitypdrvrhclaiasa 183
                                      ar+ d l  gq  +v+g s gg  a q+   yp+r +  +  a+a
  tr|A0A1K1ZLK0|A0A1K1ZLK0_9PSED  84 AARMLDYLDYGQV-SVVGVSWGGALAQQFAHDYPERCKKLILAATA 128
                                     589********95.799*******************9998766655 PP

>> tr|A0A1K2B667|A0A1K2B667_9PSED  Poly(3-hydroxyalkanoate) depolymerase OS=Pseudomonas sp. NFACC47-1 OX=1566199 GN=SAMN
   #    score  bias  c-Evalue  i-Evalue hmmfrom  hmm to    alifrom  ali to    envfrom  env to     acc
 ---   ------ ----- --------- --------- ------- -------    ------- -------    ------- -------    ----
   1 ?   11.6   0.0    0.0016     0.043     138     183 ..      84     128 ..      75     181 .. 0.91

  Alignments for each domain:
  == domain 1  score: 11.6 bits;  conditional E-value: 0.0016
                  DJCJBDKN_01161 138 qarladllgigqwaaviggslggmqalqwtitypdrvrhclaiasa 183
                                      ar+ d l  gq  +v+g s gg  a q+   yp+r +  +  a+a
  tr|A0A1K2B667|A0A1K2B667_9PSED  84 AARMLDYLDYGQV-SVVGVSWGGALAQQFAHDYPERCKKLILAATA 128
                                     589********95.799*******************9998766655 PP

>> tr|A0A1N7FJP3|A0A1N7FJP3_9PSED  Poly(3-hydroxyalkanoate) depolymerase OS=Pseudomonas sp. 7SR1 OX=1881017 GN=SAMN05428
   #    score  bias  c-Evalue  i-Evalue hmmfrom  hmm to    alifrom  ali to    envfrom  env to     acc
 ---   ------ ----- --------- --------- ------- -------    ------- -------    ------- -------    ----
   1 ?   11.6   0.0    0.0016     0.043     138     183 ..      84     128 ..      75     181 .. 0.91

  Alignments for each domain:
  == domain 1  score: 11.6 bits;  conditional E-value: 0.0016
                  DJCJBDKN_01161 138 qarladllgigqwaaviggslggmqalqwtitypdrvrhclaiasa 183
                                      ar+ d l  gq  +v+g s gg  a q+   yp+r +  +  a+a
  tr|A0A1N7FJP3|A0A1N7FJP3_9PSED  84 AARMLDYLDYGQV-SVVGVSWGGALAQQFAHDYPERCKKLILAATA 128
                                     589********95.799*******************9998766655 PP

>> tr|A0A2A5RCH1|A0A2A5RCH1_PSEFL  Poly(3-hydroxyalkanoate) depolymerase OS=Pseudomonas fluorescens OX=294 GN=phaZ PE=4 
   #    score  bias  c-Evalue  i-Evalue hmmfrom  hmm to    alifrom  ali to    envfrom  env to     acc
 ---   ------ ----- --------- --------- ------- -------    ------- -------    ------- -------    ----
   1 ?   11.4   0.0    0.0018     0.047     138     183 ..      84     128 ..      77     191 .. 0.85

  Alignments for each domain:
  == domain 1  score: 11.4 bits;  conditional E-value: 0.0018
                  DJCJBDKN_01161 138 qarladllgigqwaaviggslggmqalqwtitypdrvrhclaiasa 183
                                      ar+ d l  gq   vig s gg  a q+   yp+r +  +  a+a
  tr|A0A2A5RCH1|A0A2A5RCH1_PSEFL  84 TARMLDYLDYGQ-VNVIGVSWGGALAQQFAYDYPERCKKLVLAATA 128
                                     5899*******9.579********************9987655554 PP

>> tr|A0A2N8E0X0|A0A2N8E0X0_9PSED  Poly(3-hydroxyalkanoate) depolymerase OS=Pseudomonas sp. FW215-R4 OX=2070616 GN=phaZ 
   #    score  bias  c-Evalue  i-Evalue hmmfrom  hmm to    alifrom  ali to    envfrom  env to     acc
 ---   ------ ----- --------- --------- ------- -------    ------- -------    ------- -------    ----
   1 ?   11.4   0.0    0.0018     0.047     138     183 ..      84     128 ..      77     191 .. 0.85

  Alignments for each domain:
  == domain 1  score: 11.4 bits;  conditional E-value: 0.0018
                  DJCJBDKN_01161 138 qarladllgigqwaaviggslggmqalqwtitypdrvrhclaiasa 183
                                      ar+ d l  gq   vig s gg  a q+   yp+r +  +  a+a
  tr|A0A2N8E0X0|A0A2N8E0X0_9PSED  84 TARMLDYLDYGQ-VNVIGVSWGGALAQQFAYDYPERCKKLVLAATA 128
                                     5899*******9.579********************9987655554 PP

>> tr|A0A0J8G0D4|A0A0J8G0D4_9PSED  Poly(3-hydroxyalkanoate) depolymerase OS=Pseudomonas sp. KG01 OX=1674920 GN=ACR52_092
   #    score  bias  c-Evalue  i-Evalue hmmfrom  hmm to    alifrom  ali to    envfrom  env to     acc
 ---   ------ ----- --------- --------- ------- -------    ------- -------    ------- -------    ----
   1 ?   11.1   0.1    0.0023     0.062     138     183 ..      84     128 ..      77     193 .. 0.77

  Alignments for each domain:
  == domain 1  score: 11.1 bits;  conditional E-value: 0.0023
                  DJCJBDKN_01161 138 qarladllgigqwaaviggslggmqalqwtitypdrvrhclaiasa 183
                                      ar+ d l  gq  a +g s gg  a q+   yp+r +  +  a+a
  tr|A0A0J8G0D4|A0A0J8G0D4_9PSED  84 TARMLDYLDYGQVNA-VGVSWGGALAQQFAYDYPERCKKLILAATA 128
                                     589*********876.69******************9988766655 PP

>> tr|A0A0X7K401|A0A0X7K401_PSEFL  Poly(3-hydroxyalkanoate) depolymerase OS=Pseudomonas fluorescens OX=294 GN=AWV77_1240
   #    score  bias  c-Evalue  i-Evalue hmmfrom  hmm to    alifrom  ali to    envfrom  env to     acc
 ---   ------ ----- --------- --------- ------- -------    ------- -------    ------- -------    ----
   1 ?   11.4   0.0    0.0018     0.048     138     183 ..      84     128 ..      73     192 .. 0.86

  Alignments for each domain:
  == domain 1  score: 11.4 bits;  conditional E-value: 0.0018
                  DJCJBDKN_01161 138 qarladllgigqwaaviggslggmqalqwtitypdrvrhclaiasa 183
                                      ar+ d l  gq   v+g s gg  a q+   yp+r +  +  a+a
  tr|A0A0X7K401|A0A0X7K401_PSEFL  84 TARMLDYLDYGQV-NVVGVSWGGALAQQFAYDYPERCKKLILAATA 128
                                     689********95.799*******************9988766655 PP

>> tr|A0A1H5JRA9|A0A1H5JRA9_9PSED  Poly(3-hydroxyalkanoate) depolymerase OS=Pseudomonas palleroniana OX=191390 GN=phaZ P
   #    score  bias  c-Evalue  i-Evalue hmmfrom  hmm to    alifrom  ali to    envfrom  env to     acc
 ---   ------ ----- --------- --------- ------- -------    ------- -------    ------- -------    ----
   1 ?   11.4   0.0    0.0018     0.048     138     183 ..      84     128 ..      73     192 .. 0.86

  Alignments for each domain:
  == domain 1  score: 11.4 bits;  conditional E-value: 0.0018
                  DJCJBDKN_01161 138 qarladllgigqwaaviggslggmqalqwtitypdrvrhclaiasa 183
                                      ar+ d l  gq   v+g s gg  a q+   yp+r +  +  a+a
  tr|A0A1H5JRA9|A0A1H5JRA9_9PSED  84 TARMLDYLDYGQV-NVVGVSWGGALAQQFAYDYPERCKKLILAATA 128
                                     689********95.799*******************9988766655 PP

>> tr|A0A1H2C6X7|A0A1H2C6X7_9PSED  Poly(3-hydroxyalkanoate) depolymerase OS=Pseudomonas chlororaphis OX=587753 GN=SAMN04
   #    score  bias  c-Evalue  i-Evalue hmmfrom  hmm to    alifrom  ali to    envfrom  env to     acc
 ---   ------ ----- --------- --------- ------- -------    ------- -------    ------- -------    ----
   1 ?   11.6   0.0    0.0016     0.042     138     183 ..      84     128 ..      67     190 .. 0.89

  Alignments for each domain:
  == domain 1  score: 11.6 bits;  conditional E-value: 0.0016
                  DJCJBDKN_01161 138 qarladllgigqwaaviggslggmqalqwtitypdrvrhclaiasa 183
                                      ar+ d l  gq   v+g s gg  a q+   yp+r +  +  a+a
  tr|A0A1H2C6X7|A0A1H2C6X7_9PSED  84 TARMLDYLDYGQV-NVVGVSWGGALAQQFAYNYPERCKKLVLAATA 128
                                     699********95.799*******************9987666555 PP

>> tr|A0A173JC80|A0A173JC80_9PSED  Poly(3-hydroxyalkanoate) depolymerase OS=Pseudomonas sp. GR 6-02 OX=1659194 GN=PGR6_0
   #    score  bias  c-Evalue  i-Evalue hmmfrom  hmm to    alifrom  ali to    envfrom  env to     acc
 ---   ------ ----- --------- --------- ------- -------    ------- -------    ------- -------    ----
   1 ?   11.4   0.0    0.0019      0.05     138     183 ..      84     128 ..      77     192 .. 0.85

  Alignments for each domain:
  == domain 1  score: 11.4 bits;  conditional E-value: 0.0019
                  DJCJBDKN_01161 138 qarladllgigqwaaviggslggmqalqwtitypdrvrhclaiasa 183
                                      ar+ d l  gq   vig s gg  a q+   yp+r +  +  a+a
  tr|A0A173JC80|A0A173JC80_9PSED  84 TARMLDYLDYGQ-VNVIGVSWGGALAQQFAYDYPERCKKLVLAATA 128
                                     5899*******9.579********************9987665554 PP

>> tr|Q3KCH8|Q3KCH8_PSEPF  Putative poly(3-hydroxyalkanoate) depolymerase OS=Pseudomonas fluorescens (strain Pf0-1) OX=2
   #    score  bias  c-Evalue  i-Evalue hmmfrom  hmm to    alifrom  ali to    envfrom  env to     acc
 ---   ------ ----- --------- --------- ------- -------    ------- -------    ------- -------    ----
   1 ?   11.4   0.0    0.0019     0.049     140     184 ..      78     121 ..      65     139 .. 0.88

  Alignments for each domain:
  == domain 1  score: 11.4 bits;  conditional E-value: 0.0019
          DJCJBDKN_01161 140 rladllgigqwaaviggslggmqalqwtitypdrvrhclaiasap 184
                              + + lgi q   v+g s gg  a ++ + yp rvr+ +  a++p
  tr|Q3KCH8|Q3KCH8_PSEPF  78 GMLEQLGIDQ-VDVFGVSWGGALAQEFALRYPSRVRRLILAATSP 121
                             5667899988.5799**********************99888877 PP

>> tr|A0A291APE2|A0A291APE2_9PSED  Poly(3-hydroxyalkanoate) depolymerase OS=Pseudomonas frederiksbergensis OX=104087 GN=
   #    score  bias  c-Evalue  i-Evalue hmmfrom  hmm to    alifrom  ali to    envfrom  env to     acc
 ---   ------ ----- --------- --------- ------- -------    ------- -------    ------- -------    ----
   1 ?   11.4   0.0    0.0019      0.05     138     183 ..      84     128 ..      77     192 .. 0.85

  Alignments for each domain:
  == domain 1  score: 11.4 bits;  conditional E-value: 0.0019
                  DJCJBDKN_01161 138 qarladllgigqwaaviggslggmqalqwtitypdrvrhclaiasa 183
                                      ar+ d l  gq   vig s gg  a q+   yp+r +  +  a+a
  tr|A0A291APE2|A0A291APE2_9PSED  84 TARMLDYLDYGQ-VNVIGVSWGGALAQQFAYDYPERCKKLVLAATA 128
                                     5899*******9.579********************9987665554 PP

>> tr|A0A2N8EKG9|A0A2N8EKG9_9PSED  Poly(3-hydroxyalkanoate) depolymerase OS=Pseudomonas sp. FW306-2-2C-A10BC OX=2070637 
   #    score  bias  c-Evalue  i-Evalue hmmfrom  hmm to    alifrom  ali to    envfrom  env to     acc
 ---   ------ ----- --------- --------- ------- -------    ------- -------    ------- -------    ----
   1 ?   11.4   0.0    0.0019      0.05     138     183 ..      84     128 ..      77     192 .. 0.85

  Alignments for each domain:
  == domain 1  score: 11.4 bits;  conditional E-value: 0.0019
                  DJCJBDKN_01161 138 qarladllgigqwaaviggslggmqalqwtitypdrvrhclaiasa 183
                                      ar+ d l  gq   vig s gg  a q+   yp+r +  +  a+a
  tr|A0A2N8EKG9|A0A2N8EKG9_9PSED  84 TARMLDYLDYGQ-VNVIGVSWGGALAQQFAYDYPERCKKLVLAATA 128
                                     5899*******9.579********************9987665554 PP

>> tr|A0A2S8HS42|A0A2S8HS42_9PSED  Poly(3-hydroxyalkanoate) depolymerase OS=Pseudomonas frederiksbergensis OX=104087 GN=
   #    score  bias  c-Evalue  i-Evalue hmmfrom  hmm to    alifrom  ali to    envfrom  env to     acc
 ---   ------ ----- --------- --------- ------- -------    ------- -------    ------- -------    ----
   1 ?   11.4   0.0    0.0019      0.05     138     183 ..      84     128 ..      77     192 .. 0.85

  Alignments for each domain:
  == domain 1  score: 11.4 bits;  conditional E-value: 0.0019
                  DJCJBDKN_01161 138 qarladllgigqwaaviggslggmqalqwtitypdrvrhclaiasa 183
                                      ar+ d l  gq   vig s gg  a q+   yp+r +  +  a+a
  tr|A0A2S8HS42|A0A2S8HS42_9PSED  84 TARMLDYLDYGQ-VNVIGVSWGGALAQQFAYDYPERCKKLVLAATA 128
                                     5899*******9.579********************9987665554 PP

>> tr|A0A2W7JG63|A0A2W7JG63_9PSED  Poly(3-hydroxyalkanoate) depolymerase OS=Pseudomonas sp. URMO17WK12:I6 OX=1261629 GN=
   #    score  bias  c-Evalue  i-Evalue hmmfrom  hmm to    alifrom  ali to    envfrom  env to     acc
 ---   ------ ----- --------- --------- ------- -------    ------- -------    ------- -------    ----
   1 ?   11.4   0.0    0.0019      0.05     138     183 ..      84     128 ..      77     192 .. 0.85

  Alignments for each domain:
  == domain 1  score: 11.4 bits;  conditional E-value: 0.0019
                  DJCJBDKN_01161 138 qarladllgigqwaaviggslggmqalqwtitypdrvrhclaiasa 183
                                      ar+ d l  gq   vig s gg  a q+   yp+r +  +  a+a
  tr|A0A2W7JG63|A0A2W7JG63_9PSED  84 TARMLDYLDYGQ-VNVIGVSWGGALAQQFAYDYPERCKKLVLAATA 128
                                     5899*******9.579********************9987665554 PP

>> tr|A0A255XL34|A0A255XL34_9PSED  Poly(3-hydroxyalkanoate) depolymerase OS=Pseudomonas mandelii OX=75612 GN=phaZ PE=4 S
   #    score  bias  c-Evalue  i-Evalue hmmfrom  hmm to    alifrom  ali to    envfrom  env to     acc
 ---   ------ ----- --------- --------- ------- -------    ------- -------    ------- -------    ----
   1 ?   11.4   0.0    0.0019      0.05     138     183 ..      84     128 ..      76     191 .. 0.86

  Alignments for each domain:
  == domain 1  score: 11.4 bits;  conditional E-value: 0.0019
                  DJCJBDKN_01161 138 qarladllgigqwaaviggslggmqalqwtitypdrvrhclaiasa 183
                                      ar+ d l  gq   vig s gg  a q+   yp+r +  +  a+a
  tr|A0A255XL34|A0A255XL34_9PSED  84 TARMLDYLDYGQ-VNVIGVSWGGALAQQFAYDYPERCKKLVLAATA 128
                                     5899*******9.579********************9987665554 PP

>> tr|A0A0M3CVW5|A0A0M3CVW5_PSEPU  Poly(3-hydroxyalkanoate) depolymerase OS=Pseudomonas putida OX=303 GN=PU99_10390 PE=4
   #    score  bias  c-Evalue  i-Evalue hmmfrom  hmm to    alifrom  ali to    envfrom  env to     acc
 ---   ------ ----- --------- --------- ------- -------    ------- -------    ------- -------    ----
   1 ?   11.4   0.0    0.0019      0.05     138     183 ..      84     128 ..      77     192 .. 0.85

  Alignments for each domain:
  == domain 1  score: 11.4 bits;  conditional E-value: 0.0019
                  DJCJBDKN_01161 138 qarladllgigqwaaviggslggmqalqwtitypdrvrhclaiasa 183
                                      ar+ d l  gq   vig s gg  a q+   yp+r +  +  a+a
  tr|A0A0M3CVW5|A0A0M3CVW5_PSEPU  84 TARMLDYLDYGQ-VNVIGVSWGGALAQQFAYDYPERCKKLVLAATA 128
                                     5899*******9.579********************9987665554 PP

>> tr|A0A1S2V7X0|A0A1S2V7X0_9PSED  Poly(3-hydroxyalkanoate) depolymerase OS=Pseudomonas costantinii OX=168469 GN=BFL40_0
   #    score  bias  c-Evalue  i-Evalue hmmfrom  hmm to    alifrom  ali to    envfrom  env to     acc
 ---   ------ ----- --------- --------- ------- -------    ------- -------    ------- -------    ----
   1 ?   11.4   0.0    0.0019      0.05     138     183 ..      84     128 ..      76     192 .. 0.86

  Alignments for each domain:
  == domain 1  score: 11.4 bits;  conditional E-value: 0.0019
                  DJCJBDKN_01161 138 qarladllgigqwaaviggslggmqalqwtitypdrvrhclaiasa 183
                                      ar+ d l  gq   v+g s gg  a q+   yp+r +  +  a+a
  tr|A0A1S2V7X0|A0A1S2V7X0_9PSED  84 TARMLDYLDYGQV-NVVGVSWGGALAQQFAYDYPERCKKLILAATA 128
                                     5899*******95.799*******************9988766655 PP

>> tr|A0A0L1MFF7|A0A0L1MFF7_PSESX  Poly(3-hydroxyalkanoate) depolymerase OS=Pseudomonas syringae OX=317 GN=ACS77_11740 P
   #    score  bias  c-Evalue  i-Evalue hmmfrom  hmm to    alifrom  ali to    envfrom  env to     acc
 ---   ------ ----- --------- --------- ------- -------    ------- -------    ------- -------    ----
   1 ?   11.4   0.0    0.0019      0.05     138     183 ..      84     128 ..      77     192 .. 0.86

  Alignments for each domain:
  == domain 1  score: 11.4 bits;  conditional E-value: 0.0019
                  DJCJBDKN_01161 138 qarladllgigqwaaviggslggmqalqwtitypdrvrhclaiasa 183
                                      ar+ d l  gq   vig s gg  a q+   yp+r +  +  a+a
  tr|A0A0L1MFF7|A0A0L1MFF7_PSESX  84 TARMLDYLDYGQ-VNVIGVSWGGALAQQFAYDYPERCKKLVLAATA 128
                                     5899*******9.579********************9987665554 PP

>> tr|A0A0X8BZA9|A0A0X8BZA9_9PSED  Poly(3-hydroxyalkanoate) depolymerase OS=Pseudomonas monteilii OX=76759 GN=APT63_1836
   #    score  bias  c-Evalue  i-Evalue hmmfrom  hmm to    alifrom  ali to    envfrom  env to     acc
 ---   ------ ----- --------- --------- ------- -------    ------- -------    ------- -------    ----
   1 ?   11.4   0.1    0.0019     0.049     138     189 ..      84     137 ..      75     161 .. 0.76

  Alignments for each domain:
  == domain 1  score: 11.4 bits;  conditional E-value: 0.0019
                  DJCJBDKN_01161 138 qarladllgigqwaaviggslggmqalqwtitypdrvrhclaiasa...pklsaq 189
                                      a+l d lg +q   vig s gg  a q+   yp r r  +  a+a   p + a+
  tr|A0A0X8BZA9|A0A0X8BZA9_9PSED  84 SAQLLDALGYAQ-VNVIGVSWGGGLAQQFARDYPQRCRKLILAATAagvPMVPAE 137
                                     68999****999.579**********************98766554122555555 PP

>> tr|A0A1B3D2N0|A0A1B3D2N0_PSEFL  Poly(3-hydroxyalkanoate) depolymerase OS=Pseudomonas fluorescens OX=294 GN=A7317_0146
   #    score  bias  c-Evalue  i-Evalue hmmfrom  hmm to    alifrom  ali to    envfrom  env to     acc
 ---   ------ ----- --------- --------- ------- -------    ------- -------    ------- -------    ----
   1 ?   11.4   0.0    0.0019      0.05     138     183 ..      84     128 ..      76     192 .. 0.86

  Alignments for each domain:
  == domain 1  score: 11.4 bits;  conditional E-value: 0.0019
                  DJCJBDKN_01161 138 qarladllgigqwaaviggslggmqalqwtitypdrvrhclaiasa 183
                                      ar+ d l  gq   v+g s gg  a q+   yp+r +  +  a+a
  tr|A0A1B3D2N0|A0A1B3D2N0_PSEFL  84 TARMLDYLDYGQV-NVVGVSWGGALAQQFAYDYPERCKKLILAATA 128
                                     5899*******95.799*******************9988766655 PP

>> tr|A0A1H3GSC4|A0A1H3GSC4_9PSED  Poly(3-hydroxyalkanoate) depolymerase OS=Pseudomonas sp. PDC86 OX=1882759 GN=SAMN0544
   #    score  bias  c-Evalue  i-Evalue hmmfrom  hmm to    alifrom  ali to    envfrom  env to     acc
 ---   ------ ----- --------- --------- ------- -------    ------- -------    ------- -------    ----
   1 ?   11.4   0.0    0.0019      0.05     138     183 ..      84     128 ..      76     192 .. 0.86

  Alignments for each domain:
  == domain 1  score: 11.4 bits;  conditional E-value: 0.0019
                  DJCJBDKN_01161 138 qarladllgigqwaaviggslggmqalqwtitypdrvrhclaiasa 183
                                      ar+ d l  gq   v+g s gg  a q+   yp+r +  +  a+a
  tr|A0A1H3GSC4|A0A1H3GSC4_9PSED  84 TARMLDYLDYGQV-NVVGVSWGGALAQQFAYDYPERCKKLILAATA 128
                                     5899*******95.799*******************9988766655 PP

>> tr|A0A2G2NDC5|A0A2G2NDC5_PSESP  Poly(3-hydroxyalkanoate) depolymerase OS=Pseudomonas sp. OX=306 GN=phaZ PE=4 SV=1
   #    score  bias  c-Evalue  i-Evalue hmmfrom  hmm to    alifrom  ali to    envfrom  env to     acc
 ---   ------ ----- --------- --------- ------- -------    ------- -------    ------- -------    ----
   1 ?   11.4   0.0    0.0019      0.05     138     183 ..      84     128 ..      76     192 .. 0.86

  Alignments for each domain:
  == domain 1  score: 11.4 bits;  conditional E-value: 0.0019
                  DJCJBDKN_01161 138 qarladllgigqwaaviggslggmqalqwtitypdrvrhclaiasa 183
                                      ar+ d l  gq   v+g s gg  a q+   yp+r +  +  a+a
  tr|A0A2G2NDC5|A0A2G2NDC5_PSESP  84 TARMLDYLDYGQV-NVVGVSWGGALAQQFAYDYPERCKKLILAATA 128
                                     5899*******95.799*******************9988766655 PP

>> tr|A0A2N7ZL49|A0A2N7ZL49_9PSED  Poly(3-hydroxyalkanoate) depolymerase OS=Pseudomonas sp. MPR-R2A5 OX=2070622 GN=phaZ 
   #    score  bias  c-Evalue  i-Evalue hmmfrom  hmm to    alifrom  ali to    envfrom  env to     acc
 ---   ------ ----- --------- --------- ------- -------    ------- -------    ------- -------    ----
   1 ?   11.4   0.0    0.0019      0.05     138     183 ..      84     128 ..      76     192 .. 0.86

  Alignments for each domain:
  == domain 1  score: 11.4 bits;  conditional E-value: 0.0019
                  DJCJBDKN_01161 138 qarladllgigqwaaviggslggmqalqwtitypdrvrhclaiasa 183
                                      ar+ d l  gq   v+g s gg  a q+   yp+r +  +  a+a
  tr|A0A2N7ZL49|A0A2N7ZL49_9PSED  84 TARMLDYLDYGQV-NVVGVSWGGALAQQFAYDYPERCKKLILAATA 128
                                     5899*******95.799*******************9988766655 PP

>> tr|J3IL08|J3IL08_9PSED  Poly(3-hydroxyalkanoate) depolymerase OS=Pseudomonas sp. GM78 OX=1144337 GN=PMI35_02536 PE=4 
   #    score  bias  c-Evalue  i-Evalue hmmfrom  hmm to    alifrom  ali to    envfrom  env to     acc
 ---   ------ ----- --------- --------- ------- -------    ------- -------    ------- -------    ----
   1 ?   11.6   0.0    0.0016     0.044     138     183 ..      84     128 ..      67     190 .. 0.89

  Alignments for each domain:
  == domain 1  score: 11.6 bits;  conditional E-value: 0.0016
          DJCJBDKN_01161 138 qarladllgigqwaaviggslggmqalqwtitypdrvrhclaiasa 183
                              ar+ d l  gq   vig s gg  a q+   yp+r +  +  a+a
  tr|J3IL08|J3IL08_9PSED  84 TARMLDYLDYGQ-VNVIGVSWGGALAQQFAYDYPERCKKLVLAATA 128
                             699********9.579********************9987665554 PP

>> tr|A0A1H4VAL8|A0A1H4VAL8_9NOCA  Poly(3-hydroxyalkanoate) depolymerase OS=Rhodococcus koreensis OX=99653 GN=SAMN044902
   #    score  bias  c-Evalue  i-Evalue hmmfrom  hmm to    alifrom  ali to    envfrom  env to     acc
 ---   ------ ----- --------- --------- ------- -------    ------- -------    ------- -------    ----
   1 ?   11.6   0.1    0.0016     0.042     131     183 ..      83     134 ..      61     164 .. 0.81

  Alignments for each domain:
  == domain 1  score: 11.6 bits;  conditional E-value: 0.0016
                  DJCJBDKN_01161 131 vedwvhsqarladllgigqwaaviggslggmqalqwtitypdrvrhclaiasa 183
                                     +    +  +rl d +g+g    v+g s gg  a q+ + +p r r+ + +a+ 
  tr|A0A1H4VAL8|A0A1H4VAL8_9NOCA  83 IPALAYGLSRLLDEIGVGT-VDVLGLSWGGALAQQFALQHPRRCRRLVLVATG 134
                                     455677889*********7.689**********************99998875 PP

>> tr|A0A2A3EYF3|A0A2A3EYF3_9NOCA  Poly(3-hydroxyalkanoate) depolymerase OS=Rhodococcus sp. ACS1 OX=2028570 GN=phaZ PE=4
   #    score  bias  c-Evalue  i-Evalue hmmfrom  hmm to    alifrom  ali to    envfrom  env to     acc
 ---   ------ ----- --------- --------- ------- -------    ------- -------    ------- -------    ----
   1 ?   11.6   0.1    0.0016     0.042     131     183 ..      83     134 ..      61     164 .. 0.81

  Alignments for each domain:
  == domain 1  score: 11.6 bits;  conditional E-value: 0.0016
                  DJCJBDKN_01161 131 vedwvhsqarladllgigqwaaviggslggmqalqwtitypdrvrhclaiasa 183
                                     +    +  +rl d +g+g    v+g s gg  a q+ + +p r r+ + +a+ 
  tr|A0A2A3EYF3|A0A2A3EYF3_9NOCA  83 IPALAYGLSRLLDEIGVGT-VDVLGLSWGGALAQQFALQHPRRCRRLVLVATG 134
                                     455677889*********7.689**********************99998875 PP

>> tr|A0A0A6FMI6|A0A0A6FMI6_9PSED  Poly(3-hydroxyalkanoate) depolymerase OS=Pseudomonas chlororaphis OX=587753 GN=NZ35_0
   #    score  bias  c-Evalue  i-Evalue hmmfrom  hmm to    alifrom  ali to    envfrom  env to     acc
 ---   ------ ----- --------- --------- ------- -------    ------- -------    ------- -------    ----
   1 ?   11.4   0.0    0.0018     0.049     138     183 ..      84     128 ..      76     191 .. 0.87

  Alignments for each domain:
  == domain 1  score: 11.4 bits;  conditional E-value: 0.0018
                  DJCJBDKN_01161 138 qarladllgigqwaaviggslggmqalqwtitypdrvrhclaiasa 183
                                      ar+ d l  gq   vig s gg  a q+   yp+r +  +  a+a
  tr|A0A0A6FMI6|A0A0A6FMI6_9PSED  84 TARMLDYLDYGQ-VNVIGVSWGGALAQQFAYDYPERCKKLVLAATA 128
                                     5899*******9.579********************9987665554 PP

>> tr|A0A2K4I0S1|A0A2K4I0S1_9PSED  Poly(3-hydroxyalkanoate) depolymerase OS=Pseudomonas sp. MPR-ANC1 OX=2075548 GN=phaZ 
   #    score  bias  c-Evalue  i-Evalue hmmfrom  hmm to    alifrom  ali to    envfrom  env to     acc
 ---   ------ ----- --------- --------- ------- -------    ------- -------    ------- -------    ----
   1 ?   11.4   0.0    0.0018     0.049     138     183 ..      84     128 ..      76     191 .. 0.87

  Alignments for each domain:
  == domain 1  score: 11.4 bits;  conditional E-value: 0.0018
                  DJCJBDKN_01161 138 qarladllgigqwaaviggslggmqalqwtitypdrvrhclaiasa 183
                                      ar+ d l  gq   vig s gg  a q+   yp+r +  +  a+a
  tr|A0A2K4I0S1|A0A2K4I0S1_9PSED  84 TARMLDYLDYGQ-VNVIGVSWGGALAQQFAYDYPERCKKLVLAATA 128
                                     5899*******9.579********************9987665554 PP

>> tr|J2N9X6|J2N9X6_9PSED  Poly(3-hydroxyalkanoate) depolymerase OS=Pseudomonas sp. GM16 OX=1144322 GN=PMI19_00694 PE=4 
   #    score  bias  c-Evalue  i-Evalue hmmfrom  hmm to    alifrom  ali to    envfrom  env to     acc
 ---   ------ ----- --------- --------- ------- -------    ------- -------    ------- -------    ----
   1 ?   11.4   0.0    0.0018     0.049     138     183 ..      84     128 ..      76     191 .. 0.87

  Alignments for each domain:
  == domain 1  score: 11.4 bits;  conditional E-value: 0.0018
          DJCJBDKN_01161 138 qarladllgigqwaaviggslggmqalqwtitypdrvrhclaiasa 183
                              ar+ d l  gq   vig s gg  a q+   yp+r +  +  a+a
  tr|J2N9X6|J2N9X6_9PSED  84 TARMLDYLDYGQ-VNVIGVSWGGALAQQFAYDYPERCKKLVLAATA 128
                             5899*******9.579********************9987665554 PP

>> tr|J3FVZ2|J3FVZ2_9PSED  Poly(3-hydroxyalkanoate) depolymerase OS=Pseudomonas sp. GM24 OX=1144326 GN=PMI23_00057 PE=4 
   #    score  bias  c-Evalue  i-Evalue hmmfrom  hmm to    alifrom  ali to    envfrom  env to     acc
 ---   ------ ----- --------- --------- ------- -------    ------- -------    ------- -------    ----
   1 ?   11.4   0.0    0.0018     0.049     138     183 ..      84     128 ..      76     191 .. 0.87

  Alignments for each domain:
  == domain 1  score: 11.4 bits;  conditional E-value: 0.0018
          DJCJBDKN_01161 138 qarladllgigqwaaviggslggmqalqwtitypdrvrhclaiasa 183
                              ar+ d l  gq   vig s gg  a q+   yp+r +  +  a+a
  tr|J3FVZ2|J3FVZ2_9PSED  84 TARMLDYLDYGQ-VNVIGVSWGGALAQQFAYDYPERCKKLVLAATA 128
                             5899*******9.579********************9987665554 PP

>> tr|A0A2N0DPQ6|A0A2N0DPQ6_9PSED  Poly(3-hydroxyalkanoate) depolymerase OS=Pseudomonas baetica OX=674054 GN=phaZ PE=4 S
   #    score  bias  c-Evalue  i-Evalue hmmfrom  hmm to    alifrom  ali to    envfrom  env to     acc
 ---   ------ ----- --------- --------- ------- -------    ------- -------    ------- -------    ----
   1 ?   11.4   0.0    0.0018     0.049     138     183 ..      84     128 ..      76     191 .. 0.87

  Alignments for each domain:
  == domain 1  score: 11.4 bits;  conditional E-value: 0.0018
                  DJCJBDKN_01161 138 qarladllgigqwaaviggslggmqalqwtitypdrvrhclaiasa 183
                                      ar+ d l  gq   vig s gg  a q+   yp+r +  +  a+a
  tr|A0A2N0DPQ6|A0A2N0DPQ6_9PSED  84 TARMLDYLDYGQ-VNVIGVSWGGALAQQFAYDYPERCKKLVLAATA 128
                                     5899*******9.579********************9987665554 PP

>> tr|J3IPR8|J3IPR8_9PSED  Poly(3-hydroxyalkanoate) depolymerase OS=Pseudomonas sp. GM80 OX=1144339 GN=PMI37_02218 PE=4 
   #    score  bias  c-Evalue  i-Evalue hmmfrom  hmm to    alifrom  ali to    envfrom  env to     acc
 ---   ------ ----- --------- --------- ------- -------    ------- -------    ------- -------    ----
   1 ?   11.4   0.0    0.0018     0.049     138     183 ..      84     128 ..      76     191 .. 0.87

  Alignments for each domain:
  == domain 1  score: 11.4 bits;  conditional E-value: 0.0018
          DJCJBDKN_01161 138 qarladllgigqwaaviggslggmqalqwtitypdrvrhclaiasa 183
                              ar+ d l  gq   vig s gg  a q+   yp+r +  +  a+a
  tr|J3IPR8|J3IPR8_9PSED  84 TARMLDYLDYGQ-VNVIGVSWGGALAQQFAYDYPERCKKLVLAATA 128
                             5899*******9.579********************9987665554 PP

>> tr|A0A0N7H011|A0A0N7H011_PSEFL  Poly(3-hydroxyalkanoate) depolymerase OS=Pseudomonas fluorescens OX=294 GN=AO353_1241
   #    score  bias  c-Evalue  i-Evalue hmmfrom  hmm to    alifrom  ali to    envfrom  env to     acc
 ---   ------ ----- --------- --------- ------- -------    ------- -------    ------- -------    ----
   1 ?   11.5   0.0    0.0017     0.046     138     183 ..      84     128 ..      76     190 .. 0.90

  Alignments for each domain:
  == domain 1  score: 11.5 bits;  conditional E-value: 0.0017
                  DJCJBDKN_01161 138 qarladllgigqwaaviggslggmqalqwtitypdrvrhclaiasa 183
                                      ar+ d l  gq   v+g s gg  a q+ + yp+r +  +  a+a
  tr|A0A0N7H011|A0A0N7H011_PSEFL  84 TARMLDYLDYGQV-NVVGVSWGGALAQQFAFDYPERCKKLVLAATA 128
                                     5899*******95.799*******************9987766665 PP

>> tr|A0A2N8BXE9|A0A2N8BXE9_9PSED  Poly(3-hydroxyalkanoate) depolymerase OS=Pseudomonas sp. FW306-2-11AA OX=2070663 GN=p
   #    score  bias  c-Evalue  i-Evalue hmmfrom  hmm to    alifrom  ali to    envfrom  env to     acc
 ---   ------ ----- --------- --------- ------- -------    ------- -------    ------- -------    ----
   1 ?   11.5   0.0    0.0017     0.046     138     183 ..      84     128 ..      76     190 .. 0.90

  Alignments for each domain:
  == domain 1  score: 11.5 bits;  conditional E-value: 0.0017
                  DJCJBDKN_01161 138 qarladllgigqwaaviggslggmqalqwtitypdrvrhclaiasa 183
                                      ar+ d l  gq   v+g s gg  a q+ + yp+r +  +  a+a
  tr|A0A2N8BXE9|A0A2N8BXE9_9PSED  84 TARMLDYLDYGQV-NVVGVSWGGALAQQFAFDYPERCKKLVLAATA 128
                                     5899*******95.799*******************9987766665 PP

>> tr|A0A010S2M9|A0A010S2M9_PSEFL  Poly(3-hydroxyalkanoate) depolymerase OS=Pseudomonas fluorescens HK44 OX=1042209 GN=H
   #    score  bias  c-Evalue  i-Evalue hmmfrom  hmm to    alifrom  ali to    envfrom  env to     acc
 ---   ------ ----- --------- --------- ------- -------    ------- -------    ------- -------    ----
   1 ?   11.5   0.0    0.0017     0.046     138     183 ..      84     128 ..      76     190 .. 0.90

  Alignments for each domain:
  == domain 1  score: 11.5 bits;  conditional E-value: 0.0017
                  DJCJBDKN_01161 138 qarladllgigqwaaviggslggmqalqwtitypdrvrhclaiasa 183
                                      ar+ d l  gq   v+g s gg  a q+ + yp+r +  +  a+a
  tr|A0A010S2M9|A0A010S2M9_PSEFL  84 TARMLDYLDYGQV-NVVGVSWGGALAQQFAFDYPERCKKLVLAATA 128
                                     5899*******95.799*******************9987766665 PP

>> tr|A0A1H0TXQ3|A0A1H0TXQ3_9PSED  Poly(3-hydroxyalkanoate) depolymerase OS=Pseudomonas extremorientalis OX=169669 GN=BF
   #    score  bias  c-Evalue  i-Evalue hmmfrom  hmm to    alifrom  ali to    envfrom  env to     acc
 ---   ------ ----- --------- --------- ------- -------    ------- -------    ------- -------    ----
   1 ?   11.3   0.0    0.0019     0.052     138     183 ..      84     128 ..      76     192 .. 0.86

  Alignments for each domain:
  == domain 1  score: 11.3 bits;  conditional E-value: 0.0019
                  DJCJBDKN_01161 138 qarladllgigqwaaviggslggmqalqwtitypdrvrhclaiasa 183
                                      ar+ d l+ gq  a +g s gg  a q+   yp+r +  +  a+a
  tr|A0A1H0TXQ3|A0A1H0TXQ3_9PSED  84 TARMLDYLNYGQVNA-VGVSWGGALAQQFAYDYPERCKKLILAATA 128
                                     699*********876.69******************9988766655 PP

>> tr|A0A1J0EKQ5|A0A1J0EKQ5_9PSED  Poly(3-hydroxyalkanoate) depolymerase OS=Pseudomonas frederiksbergensis OX=104087 GN=
   #    score  bias  c-Evalue  i-Evalue hmmfrom  hmm to    alifrom  ali to    envfrom  env to     acc
 ---   ------ ----- --------- --------- ------- -------    ------- -------    ------- -------    ----
   1 ?   11.5   0.0    0.0017     0.046     138     183 ..      84     128 ..      76     190 .. 0.90

  Alignments for each domain:
  == domain 1  score: 11.5 bits;  conditional E-value: 0.0017
                  DJCJBDKN_01161 138 qarladllgigqwaaviggslggmqalqwtitypdrvrhclaiasa 183
                                      ar+ d l  gq   v+g s gg  a q+ + yp+r +  +  a+a
  tr|A0A1J0EKQ5|A0A1J0EKQ5_9PSED  84 TARMLDYLDYGQV-NVVGVSWGGALAQQFAFDYPERCKKLVLAATA 128
                                     5899*******95.799*******************9987766665 PP

>> tr|A0A085VKW8|A0A085VKW8_PSESX  Poly(3-hydroxyalkanoate) depolymerase OS=Pseudomonas syringae OX=317 GN=IV01_10510 PE
   #    score  bias  c-Evalue  i-Evalue hmmfrom  hmm to    alifrom  ali to    envfrom  env to     acc
 ---   ------ ----- --------- --------- ------- -------    ------- -------    ------- -------    ----
   1 ?   11.3   0.1    0.0019     0.051     138     183 ..      84     128 ..      67     190 .. 0.86

  Alignments for each domain:
  == domain 1  score: 11.3 bits;  conditional E-value: 0.0019
                  DJCJBDKN_01161 138 qarladllgigqwaaviggslggmqalqwtitypdrvrhclaiasa 183
                                      ar+ d l+ gq  a ig s gg  a q+   yp+r +  +  a+a
  tr|A0A085VKW8|A0A085VKW8_PSESX  84 AARMLDYLNYGQVNA-IGVSWGGALAQQFAYDYPERCKKLVLAATA 128
                                     689*********876.7*******************9987665554 PP

>> tr|D8JDU6|D8JDU6_ACISD  Poly(3-hydroxyalkanoate) depolymerase OS=Acinetobacter oleivorans (strain JCM 16667 / KCTC 23
   #    score  bias  c-Evalue  i-Evalue hmmfrom  hmm to    alifrom  ali to    envfrom  env to     acc
 ---   ------ ----- --------- --------- ------- -------    ------- -------    ------- -------    ----
   1 ?   11.3   0.0    0.0019     0.051     129     176 ..     111     157 ..     101     205 .. 0.90

  Alignments for each domain:
  == domain 1  score: 11.3 bits;  conditional E-value: 0.0019
          DJCJBDKN_01161 129 ltvedwvhsqarladllgigqwaaviggslggmqalqwtitypdrvrh 176
                              t+ d     + l d lg+++ a vig+s+ggm a      yp++v+ 
  tr|D8JDU6|D8JDU6_ACISD 111 YTLHDMADDVSMLIDRLGVNK-AHVIGASMGGMIAQILAAKYPEKVEK 157
                             578899999999*******86.89***********99*******9975 PP

>> tr|A0A1R0G336|A0A1R0G336_9PSED  Poly(3-hydroxyalkanoate) depolymerase OS=Pseudomonas sp. ATCC PTA-122608 OX=1771311 G
   #    score  bias  c-Evalue  i-Evalue hmmfrom  hmm to    alifrom  ali to    envfrom  env to     acc
 ---   ------ ----- --------- --------- ------- -------    ------- -------    ------- -------    ----
   1 ?   11.2   0.0    0.0021     0.054     138     183 ..      84     128 ..      76     191 .. 0.87

  Alignments for each domain:
  == domain 1  score: 11.2 bits;  conditional E-value: 0.0021
                  DJCJBDKN_01161 138 qarladllgigqwaaviggslggmqalqwtitypdrvrhclaiasa 183
                                      ar+ d l  gq   v+g s gg  a q+   yp+r +  +  a+a
  tr|A0A1R0G336|A0A1R0G336_9PSED  84 TARMLDYLDYGQV-NVVGVSWGGALAQQFAYDYPERCKKLILAATA 128
                                     5899*******95.799*******************9998766655 PP

>> tr|W0HGE7|W0HGE7_PSECI  Poly(3-hydroxyalkanoate) depolymerase OS=Pseudomonas cichorii JBC1 OX=1441629 GN=PCH70_48440 
   #    score  bias  c-Evalue  i-Evalue hmmfrom  hmm to    alifrom  ali to    envfrom  env to     acc
 ---   ------ ----- --------- --------- ------- -------    ------- -------    ------- -------    ----
   1 ?   11.2   0.1    0.0022     0.058     138     184 ..      84     129 ..      77     191 .. 0.86

  Alignments for each domain:
  == domain 1  score: 11.2 bits;  conditional E-value: 0.0022
          DJCJBDKN_01161 138 qarladllgigqwaaviggslggmqalqwtitypdrvrhclaiasap 184
                              ar+ d l  gq  a ig s gg  a q+   yp+r r  +  a+a 
  tr|W0HGE7|W0HGE7_PSECI  84 AARMLDYLDYGQVNA-IGVSWGGALAQQFAHDYPERCRKLVLAATAA 129
                             589*********776.7*********************987666654 PP

>> tr|J2UMI1|J2UMI1_9PSED  Poly(3-hydroxyalkanoate) depolymerase OS=Pseudomonas sp. GM74 OX=1144336 GN=PMI34_01290 PE=4 
   #    score  bias  c-Evalue  i-Evalue hmmfrom  hmm to    alifrom  ali to    envfrom  env to     acc
 ---   ------ ----- --------- --------- ------- -------    ------- -------    ------- -------    ----
   1 ?   11.4   0.0    0.0018     0.049     138     183 ..      84     128 ..      74     190 .. 0.90

  Alignments for each domain:
  == domain 1  score: 11.4 bits;  conditional E-value: 0.0018
          DJCJBDKN_01161 138 qarladllgigqwaaviggslggmqalqwtitypdrvrhclaiasa 183
                              ar+ d l  gq   vig s gg  a q+   yp+r +  +  a+a
  tr|J2UMI1|J2UMI1_9PSED  84 TARMLDYLDYGQ-VNVIGVSWGGALAQQFAYDYPERCKKLVLAATA 128
                             689********9.579********************9987665554 PP

>> tr|A0A231G696|A0A231G696_9PSED  Poly(3-hydroxyalkanoate) depolymerase OS=Pseudomonas jessenii OX=77298 GN=SAMN0449018
   #    score  bias  c-Evalue  i-Evalue hmmfrom  hmm to    alifrom  ali to    envfrom  env to     acc
 ---   ------ ----- --------- --------- ------- -------    ------- -------    ------- -------    ----
   1 ?   11.4   0.0    0.0018     0.049     138     183 ..      84     128 ..      74     190 .. 0.90

  Alignments for each domain:
  == domain 1  score: 11.4 bits;  conditional E-value: 0.0018
                  DJCJBDKN_01161 138 qarladllgigqwaaviggslggmqalqwtitypdrvrhclaiasa 183
                                      ar+ d l  gq   vig s gg  a q+   yp+r +  +  a+a
  tr|A0A231G696|A0A231G696_9PSED  84 TARMLDYLDYGQ-VNVIGVSWGGALAQQFAYDYPERCKKLVLAATA 128
                                     689********9.579********************9987665554 PP

>> tr|A0A293QHV4|A0A293QHV4_PSEFL  Poly(3-hydroxyalkanoate) depolymerase OS=Pseudomonas fluorescens OX=294 GN=AO361_0147
   #    score  bias  c-Evalue  i-Evalue hmmfrom  hmm to    alifrom  ali to    envfrom  env to     acc
 ---   ------ ----- --------- --------- ------- -------    ------- -------    ------- -------    ----
   1 ?   11.4   0.0    0.0018     0.049     138     183 ..      84     128 ..      74     190 .. 0.90

  Alignments for each domain:
  == domain 1  score: 11.4 bits;  conditional E-value: 0.0018
                  DJCJBDKN_01161 138 qarladllgigqwaaviggslggmqalqwtitypdrvrhclaiasa 183
                                      ar+ d l  gq   vig s gg  a q+   yp+r +  +  a+a
  tr|A0A293QHV4|A0A293QHV4_PSEFL  84 TARMLDYLDYGQ-VNVIGVSWGGALAQQFAYDYPERCKKLVLAATA 128
                                     689********9.579********************9987665554 PP

>> tr|A0A2N8F136|A0A2N8F136_9PSED  Poly(3-hydroxyalkanoate) depolymerase OS=Pseudomonas sp. FW305-131 OX=2070670 GN=phaZ
   #    score  bias  c-Evalue  i-Evalue hmmfrom  hmm to    alifrom  ali to    envfrom  env to     acc
 ---   ------ ----- --------- --------- ------- -------    ------- -------    ------- -------    ----
   1 ?   11.4   0.0    0.0018     0.049     138     183 ..      84     128 ..      74     190 .. 0.90

  Alignments for each domain:
  == domain 1  score: 11.4 bits;  conditional E-value: 0.0018
                  DJCJBDKN_01161 138 qarladllgigqwaaviggslggmqalqwtitypdrvrhclaiasa 183
                                      ar+ d l  gq   vig s gg  a q+   yp+r +  +  a+a
  tr|A0A2N8F136|A0A2N8F136_9PSED  84 TARMLDYLDYGQ-VNVIGVSWGGALAQQFAYDYPERCKKLVLAATA 128
                                     689********9.579********************9987665554 PP

>> tr|S6TN97|S6TN97_PSESF  Poly(3-hydroxyalkanoate) depolymerase (Fragment) OS=Pseudomonas syringae pv. actinidiae ICMP 
   #    score  bias  c-Evalue  i-Evalue hmmfrom  hmm to    alifrom  ali to    envfrom  env to     acc
 ---   ------ ----- --------- --------- ------- -------    ------- -------    ------- -------    ----
   1 ?   11.3   0.0    0.0019     0.051     138     182 ..      84     127 ..      75     135 .. 0.84

  Alignments for each domain:
  == domain 1  score: 11.3 bits;  conditional E-value: 0.0019
          DJCJBDKN_01161 138 qarladllgigqwaaviggslggmqalqwtitypdrvrhclaias 182
                              ar+ d l+ gq  a ig s gg  a q+   yp+r +  +  a+
  tr|S6TN97|S6TN97_PSESF  84 AARMLDYLNYGQVNA-IGVSWGGALAQQFAHDYPERCKKLVLAAT 127
                             689*********876.7*******************998655444 PP

>> tr|I4N5Y4|I4N5Y4_9PSED  Poly(3-hydroxyalkanoate) depolymerase OS=Pseudomonas sp. M47T1 OX=1179778 GN=PMM47T1_09451 PE
   #    score  bias  c-Evalue  i-Evalue hmmfrom  hmm to    alifrom  ali to    envfrom  env to     acc
 ---   ------ ----- --------- --------- ------- -------    ------- -------    ------- -------    ----
   1 ?   11.2   0.0    0.0021     0.055     138     183 ..      84     128 ..      68     191 .. 0.82

  Alignments for each domain:
  == domain 1  score: 11.2 bits;  conditional E-value: 0.0021
          DJCJBDKN_01161 138 qarladllgigqwaaviggslggmqalqwtitypdrvrhclaiasa 183
                              ar+ d l  gq  a ig s gg  a q+   yp+r +  +  a+a
  tr|I4N5Y4|I4N5Y4_9PSED  84 TARMLDYLDYGQVNA-IGVSWGGALAQQFAYDYPERCKKLVLAATA 128
                             699*********876.7*******************9987655554 PP

>> tr|A0A0P8X2Y3|A0A0P8X2Y3_PSEFL  Poly(3-hydroxyalkanoate) depolymerase OS=Pseudomonas fluorescens OX=294 GN=phaZ PE=4 
   #    score  bias  c-Evalue  i-Evalue hmmfrom  hmm to    alifrom  ali to    envfrom  env to     acc
 ---   ------ ----- --------- --------- ------- -------    ------- -------    ------- -------    ----
   1 ?   11.3   0.0    0.0019     0.051     138     183 ..      84     128 ..      76     190 .. 0.89

  Alignments for each domain:
  == domain 1  score: 11.3 bits;  conditional E-value: 0.0019
                  DJCJBDKN_01161 138 qarladllgigqwaaviggslggmqalqwtitypdrvrhclaiasa 183
                                      ar+ d l  gq   vig s gg  a q+   yp+r +  +  a+a
  tr|A0A0P8X2Y3|A0A0P8X2Y3_PSEFL  84 TARMLDYLDYGQ-VNVIGVSWGGALAQQFAYDYPERCKKLVLAATA 128
                                     5899*******9.579********************9987665554 PP

>> tr|A0A2E2IQ06|A0A2E2IQ06_9SPHN  Poly(3-hydroxyalkanoate) depolymerase OS=Erythrobacteraceae bacterium OX=2026738 GN=C
   #    score  bias  c-Evalue  i-Evalue hmmfrom  hmm to    alifrom  ali to    envfrom  env to     acc
 ---   ------ ----- --------- --------- ------- -------    ------- -------    ------- -------    ----
   1 ?   11.2   0.0    0.0022     0.057     137     184 ..      76     122 ..      60     156 .. 0.85

  Alignments for each domain:
  == domain 1  score: 11.2 bits;  conditional E-value: 0.0022
                  DJCJBDKN_01161 137 sqarladllgigqwaaviggslggmqalqwtitypdrvrhclaiasap 184
                                     + a+l d lg+g+   v+g s gg  a  +t+ +  r r+ + ia++ 
  tr|A0A2E2IQ06|A0A2E2IQ06_9SPHN  76 TAAQLLDRLGVGE-VDVMGISWGGAMAQHFTMQHAKRTRRLVLIATSA 122
                                     46889*******9.5799**********************99998654 PP

>> tr|A0A0F4TSA4|A0A0F4TSA4_PSEFL  Poly(3-hydroxyalkanoate) depolymerase OS=Pseudomonas fluorescens OX=294 GN=VC35_09890
   #    score  bias  c-Evalue  i-Evalue hmmfrom  hmm to    alifrom  ali to    envfrom  env to     acc
 ---   ------ ----- --------- --------- ------- -------    ------- -------    ------- -------    ----
   1 ?   11.3   0.0     0.002     0.053     138     183 ..      84     128 ..      76     190 .. 0.90

  Alignments for each domain:
  == domain 1  score: 11.3 bits;  conditional E-value: 0.002
                  DJCJBDKN_01161 138 qarladllgigqwaaviggslggmqalqwtitypdrvrhclaiasa 183
                                      ar+ d l  gq   vig s gg  a q+   yp+r +  +  a+a
  tr|A0A0F4TSA4|A0A0F4TSA4_PSEFL  84 TARMLDYLDYGQ-VNVIGVSWGGALAQQFAYDYPERCKKLVLAATA 128
                                     5899*******9.579********************9987665554 PP

>> tr|A0A2N8GQ46|A0A2N8GQ46_9PSED  Poly(3-hydroxyalkanoate) depolymerase OS=Pseudomonas sp. GW456-E7 OX=2070669 GN=phaZ 
   #    score  bias  c-Evalue  i-Evalue hmmfrom  hmm to    alifrom  ali to    envfrom  env to     acc
 ---   ------ ----- --------- --------- ------- -------    ------- -------    ------- -------    ----
   1 ?   11.3   0.0     0.002     0.053     138     183 ..      84     128 ..      76     190 .. 0.90

  Alignments for each domain:
  == domain 1  score: 11.3 bits;  conditional E-value: 0.002
                  DJCJBDKN_01161 138 qarladllgigqwaaviggslggmqalqwtitypdrvrhclaiasa 183
                                      ar+ d l  gq   vig s gg  a q+   yp+r +  +  a+a
  tr|A0A2N8GQ46|A0A2N8GQ46_9PSED  84 TARMLDYLDYGQ-VNVIGVSWGGALAQQFAYDYPERCKKLVLAATA 128
                                     5899*******9.579********************9987665554 PP

>> tr|A0A2S6FE83|A0A2S6FE83_9PSED  Poly(3-hydroxyalkanoate) depolymerase OS=Pseudomonas sp. AP3_16 OX=2011015 GN=phaZ PE
   #    score  bias  c-Evalue  i-Evalue hmmfrom  hmm to    alifrom  ali to    envfrom  env to     acc
 ---   ------ ----- --------- --------- ------- -------    ------- -------    ------- -------    ----
   1 ?   11.3   0.0     0.002     0.053     138     183 ..      84     128 ..      76     190 .. 0.90

  Alignments for each domain:
  == domain 1  score: 11.3 bits;  conditional E-value: 0.002
                  DJCJBDKN_01161 138 qarladllgigqwaaviggslggmqalqwtitypdrvrhclaiasa 183
                                      ar+ d l  gq   vig s gg  a q+   yp+r +  +  a+a
  tr|A0A2S6FE83|A0A2S6FE83_9PSED  84 TARMLDYLDYGQ-VNVIGVSWGGALAQQFAYDYPERCKKLVLAATA 128
                                     5899*******9.579********************9987665554 PP

>> tr|A0A2U1IN08|A0A2U1IN08_9PSED  Poly(3-hydroxyalkanoate) depolymerase OS=Pseudomonas sp. B1(2018) OX=2233856 GN=phaZ 
   #    score  bias  c-Evalue  i-Evalue hmmfrom  hmm to    alifrom  ali to    envfrom  env to     acc
 ---   ------ ----- --------- --------- ------- -------    ------- -------    ------- -------    ----
   1 ?   11.3   0.0     0.002     0.053     138     183 ..      84     128 ..      76     190 .. 0.90

  Alignments for each domain:
  == domain 1  score: 11.3 bits;  conditional E-value: 0.002
                  DJCJBDKN_01161 138 qarladllgigqwaaviggslggmqalqwtitypdrvrhclaiasa 183
                                      ar+ d l  gq   vig s gg  a q+   yp+r +  +  a+a
  tr|A0A2U1IN08|A0A2U1IN08_9PSED  84 TARMLDYLDYGQ-VNVIGVSWGGALAQQFAYDYPERCKKLVLAATA 128
                                     5899*******9.579********************9987665554 PP

>> tr|A0A327MHY9|A0A327MHY9_PSEFL  Poly(3-hydroxyalkanoate) depolymerase OS=Pseudomonas fluorescens OX=294 GN=phaZ PE=4 
   #    score  bias  c-Evalue  i-Evalue hmmfrom  hmm to    alifrom  ali to    envfrom  env to     acc
 ---   ------ ----- --------- --------- ------- -------    ------- -------    ------- -------    ----
   1 ?   11.3   0.0     0.002     0.053     138     183 ..      84     128 ..      76     190 .. 0.90

  Alignments for each domain:
  == domain 1  score: 11.3 bits;  conditional E-value: 0.002
                  DJCJBDKN_01161 138 qarladllgigqwaaviggslggmqalqwtitypdrvrhclaiasa 183
                                      ar+ d l  gq   vig s gg  a q+   yp+r +  +  a+a
  tr|A0A327MHY9|A0A327MHY9_PSEFL  84 TARMLDYLDYGQ-VNVIGVSWGGALAQQFAYDYPERCKKLVLAATA 128
                                     5899*******9.579********************9987665554 PP

>> tr|J2QYH3|J2QYH3_9PSED  Poly(3-hydroxyalkanoate) depolymerase OS=Pseudomonas sp. GM33 OX=1144329 GN=PMI26_03537 PE=4 
   #    score  bias  c-Evalue  i-Evalue hmmfrom  hmm to    alifrom  ali to    envfrom  env to     acc
 ---   ------ ----- --------- --------- ------- -------    ------- -------    ------- -------    ----
   1 ?   11.3   0.0     0.002     0.053     138     183 ..      84     128 ..      76     190 .. 0.90

  Alignments for each domain:
  == domain 1  score: 11.3 bits;  conditional E-value: 0.002
          DJCJBDKN_01161 138 qarladllgigqwaaviggslggmqalqwtitypdrvrhclaiasa 183
                              ar+ d l  gq   vig s gg  a q+   yp+r +  +  a+a
  tr|J2QYH3|J2QYH3_9PSED  84 TARMLDYLDYGQ-VNVIGVSWGGALAQQFAYDYPERCKKLVLAATA 128
                             5899*******9.579********************9987665554 PP

>> tr|K9NEA5|K9NEA5_9PSED  Poly(3-hydroxyalkanoate) depolymerase OS=Pseudomonas sp. UW4 OX=1207075 GN=phaZ1 PE=4 SV=1
   #    score  bias  c-Evalue  i-Evalue hmmfrom  hmm to    alifrom  ali to    envfrom  env to     acc
 ---   ------ ----- --------- --------- ------- -------    ------- -------    ------- -------    ----
   1 ?   11.3   0.0     0.002     0.053     138     183 ..      84     128 ..      76     190 .. 0.90

  Alignments for each domain:
  == domain 1  score: 11.3 bits;  conditional E-value: 0.002
          DJCJBDKN_01161 138 qarladllgigqwaaviggslggmqalqwtitypdrvrhclaiasa 183
                              ar+ d l  gq   vig s gg  a q+   yp+r +  +  a+a
  tr|K9NEA5|K9NEA5_9PSED  84 TARMLDYLDYGQ-VNVIGVSWGGALAQQFAYDYPERCKKLVLAATA 128
                             5899*******9.579********************9987665554 PP

>> tr|A0A0N1DAB7|A0A0N1DAB7_9PSED  Poly(3-hydroxyalkanoate) depolymerase OS=Pseudomonas sp. RIT-PI-q OX=1690247 GN=AEQ67
   #    score  bias  c-Evalue  i-Evalue hmmfrom  hmm to    alifrom  ali to    envfrom  env to     acc
 ---   ------ ----- --------- --------- ------- -------    ------- -------    ------- -------    ----
   1 ?   11.3   0.0     0.002     0.053     138     183 ..      84     128 ..      76     190 .. 0.90

  Alignments for each domain:
  == domain 1  score: 11.3 bits;  conditional E-value: 0.002
                  DJCJBDKN_01161 138 qarladllgigqwaaviggslggmqalqwtitypdrvrhclaiasa 183
                                      ar+ d l  gq   vig s gg  a q+   yp+r +  +  a+a
  tr|A0A0N1DAB7|A0A0N1DAB7_9PSED  84 TARMLDYLDYGQ-VNVIGVSWGGALAQQFAYDYPERCKKLVLAATA 128
                                     5899*******9.579********************9987665554 PP

>> tr|J3GVN5|J3GVN5_9PSED  Poly(3-hydroxyalkanoate) depolymerase OS=Pseudomonas sp. GM55 OX=1144333 GN=PMI31_01399 PE=4 
   #    score  bias  c-Evalue  i-Evalue hmmfrom  hmm to    alifrom  ali to    envfrom  env to     acc
 ---   ------ ----- --------- --------- ------- -------    ------- -------    ------- -------    ----
   1 ?   11.3   0.0     0.002     0.053     138     183 ..      84     128 ..      76     190 .. 0.90

  Alignments for each domain:
  == domain 1  score: 11.3 bits;  conditional E-value: 0.002
          DJCJBDKN_01161 138 qarladllgigqwaaviggslggmqalqwtitypdrvrhclaiasa 183
                              ar+ d l  gq   vig s gg  a q+   yp+r +  +  a+a
  tr|J3GVN5|J3GVN5_9PSED  84 TARMLDYLDYGQ-VNVIGVSWGGALAQQFAYDYPERCKKLVLAATA 128
                             5899*******9.579********************9987665554 PP

>> tr|A0A2W0EF86|A0A2W0EF86_9PSED  Poly(3-hydroxyalkanoate) depolymerase OS=Pseudomonas jessenii OX=77298 GN=phaZ PE=4 S
   #    score  bias  c-Evalue  i-Evalue hmmfrom  hmm to    alifrom  ali to    envfrom  env to     acc
 ---   ------ ----- --------- --------- ------- -------    ------- -------    ------- -------    ----
   1 ?   11.3   0.0     0.002     0.053     138     183 ..      84     128 ..      76     190 .. 0.90

  Alignments for each domain:
  == domain 1  score: 11.3 bits;  conditional E-value: 0.002
                  DJCJBDKN_01161 138 qarladllgigqwaaviggslggmqalqwtitypdrvrhclaiasa 183
                                      ar+ d l  gq   vig s gg  a q+   yp+r +  +  a+a
  tr|A0A2W0EF86|A0A2W0EF86_9PSED  84 TARMLDYLDYGQ-VNVIGVSWGGALAQQFAYDYPERCKKLVLAATA 128
                                     5899*******9.579********************9987665554 PP

>> tr|A0A0Q8AYT8|A0A0Q8AYT8_9PSED  Poly(3-hydroxyalkanoate) depolymerase OS=Pseudomonas sp. Root562 OX=1736561 GN=ASD60_
   #    score  bias  c-Evalue  i-Evalue hmmfrom  hmm to    alifrom  ali to    envfrom  env to     acc
 ---   ------ ----- --------- --------- ------- -------    ------- -------    ------- -------    ----
   1 ?   11.3   0.0     0.002     0.053     138     183 ..      84     128 ..      76     190 .. 0.90

  Alignments for each domain:
  == domain 1  score: 11.3 bits;  conditional E-value: 0.002
                  DJCJBDKN_01161 138 qarladllgigqwaaviggslggmqalqwtitypdrvrhclaiasa 183
                                      ar+ d l  gq   vig s gg  a q+   yp+r +  +  a+a
  tr|A0A0Q8AYT8|A0A0Q8AYT8_9PSED  84 TARMLDYLDYGQ-VNVIGVSWGGALAQQFAYDYPERCKKLVLAATA 128
                                     5899*******9.579********************9987665554 PP

>> tr|A0A191YMC8|A0A191YMC8_9PSED  Poly(3-hydroxyalkanoate) depolymerase OS=Pseudomonas silesiensis OX=1853130 GN=PMA3_0
   #    score  bias  c-Evalue  i-Evalue hmmfrom  hmm to    alifrom  ali to    envfrom  env to     acc
 ---   ------ ----- --------- --------- ------- -------    ------- -------    ------- -------    ----
   1 ?   11.3   0.0     0.002     0.053     138     183 ..      84     128 ..      76     190 .. 0.90

  Alignments for each domain:
  == domain 1  score: 11.3 bits;  conditional E-value: 0.002
                  DJCJBDKN_01161 138 qarladllgigqwaaviggslggmqalqwtitypdrvrhclaiasa 183
                                      ar+ d l  gq   vig s gg  a q+   yp+r +  +  a+a
  tr|A0A191YMC8|A0A191YMC8_9PSED  84 TARMLDYLDYGQ-VNVIGVSWGGALAQQFAYDYPERCKKLVLAATA 128
                                     5899*******9.579********************9987665554 PP

>> tr|A0A2N8D5J8|A0A2N8D5J8_9PSED  Poly(3-hydroxyalkanoate) depolymerase OS=Pseudomonas sp. FW104-R4 OX=2070668 GN=phaZ 
   #    score  bias  c-Evalue  i-Evalue hmmfrom  hmm to    alifrom  ali to    envfrom  env to     acc
 ---   ------ ----- --------- --------- ------- -------    ------- -------    ------- -------    ----
   1 ?   11.3   0.0     0.002     0.053     138     183 ..      84     128 ..      76     190 .. 0.90

  Alignments for each domain:
  == domain 1  score: 11.3 bits;  conditional E-value: 0.002
                  DJCJBDKN_01161 138 qarladllgigqwaaviggslggmqalqwtitypdrvrhclaiasa 183
                                      ar+ d l  gq   vig s gg  a q+   yp+r +  +  a+a
  tr|A0A2N8D5J8|A0A2N8D5J8_9PSED  84 TARMLDYLDYGQ-VNVIGVSWGGALAQQFAYDYPERCKKLVLAATA 128
                                     5899*******9.579********************9987665554 PP

>> tr|A0A2V1YKP5|A0A2V1YKP5_9PSED  Poly(3-hydroxyalkanoate) depolymerase OS=Pseudomonas sp. 43mfcvi1.1 OX=1761894 GN=ATJ
   #    score  bias  c-Evalue  i-Evalue hmmfrom  hmm to    alifrom  ali to    envfrom  env to     acc
 ---   ------ ----- --------- --------- ------- -------    ------- -------    ------- -------    ----
   1 ?   11.3   0.0     0.002     0.054     138     183 ..      84     128 ..      76     187 .. 0.91

  Alignments for each domain:
  == domain 1  score: 11.3 bits;  conditional E-value: 0.002
                  DJCJBDKN_01161 138 qarladllgigqwaaviggslggmqalqwtitypdrvrhclaiasa 183
                                      ar+ d l  gq   vig s gg  a q+   yp+r +  +  a+a
  tr|A0A2V1YKP5|A0A2V1YKP5_9PSED  84 TARMLDYLDYGQ-VNVIGVSWGGALAQQFAYDYPERCKKLVLAATA 128
                                     5899*******9.579********************9987665554 PP

>> tr|A0A1H4WDB9|A0A1H4WDB9_9PSED  Poly(3-hydroxyalkanoate) depolymerase OS=Pseudomonas kilonensis OX=132476 GN=SAMN0449
   #    score  bias  c-Evalue  i-Evalue hmmfrom  hmm to    alifrom  ali to    envfrom  env to     acc
 ---   ------ ----- --------- --------- ------- -------    ------- -------    ------- -------    ----
   1 ?   11.3   0.0     0.002     0.054     138     183 ..      84     128 ..      76     188 .. 0.91

  Alignments for each domain:
  == domain 1  score: 11.3 bits;  conditional E-value: 0.002
                  DJCJBDKN_01161 138 qarladllgigqwaaviggslggmqalqwtitypdrvrhclaiasa 183
                                      ar+ d l  gq   vig s gg  a q+   yp+r +  +  a+a
  tr|A0A1H4WDB9|A0A1H4WDB9_9PSED  84 TARMLDYLDYGQ-VNVIGVSWGGALAQQFAYDYPERCKKLVLAATA 128
                                     5899*******9.579********************9987665554 PP

>> tr|A0A1V3S6Q6|A0A1V3S6Q6_9PSED  Poly(3-hydroxyalkanoate) depolymerase OS=Pseudomonas sp. A25(2017) OX=1945865 GN=B0E4
   #    score  bias  c-Evalue  i-Evalue hmmfrom  hmm to    alifrom  ali to    envfrom  env to     acc
 ---   ------ ----- --------- --------- ------- -------    ------- -------    ------- -------    ----
   1 ?   11.3   0.0     0.002     0.054     138     183 ..      84     128 ..      76     188 .. 0.91

  Alignments for each domain:
  == domain 1  score: 11.3 bits;  conditional E-value: 0.002
                  DJCJBDKN_01161 138 qarladllgigqwaaviggslggmqalqwtitypdrvrhclaiasa 183
                                      ar+ d l  gq   vig s gg  a q+   yp+r +  +  a+a
  tr|A0A1V3S6Q6|A0A1V3S6Q6_9PSED  84 TARMLDYLDYGQ-VNVIGVSWGGALAQQFAYDYPERCKKLVLAATA 128
                                     5899*******9.579********************9987665554 PP

>> tr|A0A0P7CBZ2|A0A0P7CBZ2_PSEPU  Poly(3-hydroxyalkanoate) depolymerase OS=Pseudomonas putida OX=303 GN=HB4184_09625 PE
   #    score  bias  c-Evalue  i-Evalue hmmfrom  hmm to    alifrom  ali to    envfrom  env to     acc
 ---   ------ ----- --------- --------- ------- -------    ------- -------    ------- -------    ----
   1 ?   11.0   0.1    0.0024     0.064     138     183 ..      84     128 ..      77     136 .. 0.86

  Alignments for each domain:
  == domain 1  score: 11.0 bits;  conditional E-value: 0.0024
                  DJCJBDKN_01161 138 qarladllgigqwaaviggslggmqalqwtitypdrvrhclaiasa 183
                                      ar+ d l+ gq +a ig s gg  a q+   yp+r +  +  a+a
  tr|A0A0P7CBZ2|A0A0P7CBZ2_PSEPU  84 TARMLDYLNYGQVSA-IGVSWGGALAQQFAHDYPERCKKLVLAATA 128
                                     589*********876.7*******************9987665554 PP

>> tr|A0A177KKF8|A0A177KKF8_9PSED  Poly(3-hydroxyalkanoate) depolymerase OS=Pseudomonas monteilii OX=76759 GN=AYJ70_0039
   #    score  bias  c-Evalue  i-Evalue hmmfrom  hmm to    alifrom  ali to    envfrom  env to     acc
 ---   ------ ----- --------- --------- ------- -------    ------- -------    ------- -------    ----
   1 ?   11.0   0.1    0.0024     0.064     138     183 ..      84     128 ..      77     136 .. 0.86

  Alignments for each domain:
  == domain 1  score: 11.0 bits;  conditional E-value: 0.0024
                  DJCJBDKN_01161 138 qarladllgigqwaaviggslggmqalqwtitypdrvrhclaiasa 183
                                      ar+ d l+ gq +a ig s gg  a q+   yp+r +  +  a+a
  tr|A0A177KKF8|A0A177KKF8_9PSED  84 TARMLDYLNYGQVSA-IGVSWGGALAQQFAHDYPERCKKLVLAATA 128
                                     589*********876.7*******************9987665554 PP

>> tr|A0A0F4XM24|A0A0F4XM24_9PSED  Poly(3-hydroxyalkanoate) depolymerase OS=Pseudomonas kilonensis OX=132476 GN=C7317_50
   #    score  bias  c-Evalue  i-Evalue hmmfrom  hmm to    alifrom  ali to    envfrom  env to     acc
 ---   ------ ----- --------- --------- ------- -------    ------- -------    ------- -------    ----
   1 ?   11.2   0.0    0.0021     0.054     138     183 ..      84     128 ..      76     187 .. 0.91

  Alignments for each domain:
  == domain 1  score: 11.2 bits;  conditional E-value: 0.0021
                  DJCJBDKN_01161 138 qarladllgigqwaaviggslggmqalqwtitypdrvrhclaiasa 183
                                      ar+ d l  gq   vig s gg  a q+   yp+r +  +  a+a
  tr|A0A0F4XM24|A0A0F4XM24_9PSED  84 TARMLDYLDYGQ-VNVIGVSWGGALAQQFAYDYPERCKKLVLAATA 128
                                     5899*******9.579********************9987665554 PP

>> tr|A0A0N9WVT2|A0A0N9WVT2_PSEFL  Poly(3-hydroxyalkanoate) depolymerase OS=Pseudomonas fluorescens OX=294 GN=AO356_0947
   #    score  bias  c-Evalue  i-Evalue hmmfrom  hmm to    alifrom  ali to    envfrom  env to     acc
 ---   ------ ----- --------- --------- ------- -------    ------- -------    ------- -------    ----
   1 ?   11.2   0.0    0.0021     0.054     138     183 ..      84     128 ..      76     187 .. 0.91

  Alignments for each domain:
  == domain 1  score: 11.2 bits;  conditional E-value: 0.0021
                  DJCJBDKN_01161 138 qarladllgigqwaaviggslggmqalqwtitypdrvrhclaiasa 183
                                      ar+ d l  gq   vig s gg  a q+   yp+r +  +  a+a
  tr|A0A0N9WVT2|A0A0N9WVT2_PSEFL  84 TARMLDYLDYGQ-VNVIGVSWGGALAQQFAYDYPERCKKLVLAATA 128
                                     5899*******9.579********************9987665554 PP

>> tr|A0A0Q7AR02|A0A0Q7AR02_9PSED  Poly(3-hydroxyalkanoate) depolymerase OS=Pseudomonas sp. Root401 OX=1736526 GN=ASC85_
   #    score  bias  c-Evalue  i-Evalue hmmfrom  hmm to    alifrom  ali to    envfrom  env to     acc
 ---   ------ ----- --------- --------- ------- -------    ------- -------    ------- -------    ----
   1 ?   11.2   0.0    0.0021     0.054     138     183 ..      84     128 ..      76     187 .. 0.91

  Alignments for each domain:
  == domain 1  score: 11.2 bits;  conditional E-value: 0.0021
                  DJCJBDKN_01161 138 qarladllgigqwaaviggslggmqalqwtitypdrvrhclaiasa 183
                                      ar+ d l  gq   vig s gg  a q+   yp+r +  +  a+a
  tr|A0A0Q7AR02|A0A0Q7AR02_9PSED  84 TARMLDYLDYGQ-VNVIGVSWGGALAQQFAYDYPERCKKLVLAATA 128
                                     5899*******9.579********************9987665554 PP

>> tr|A0A176NN97|A0A176NN97_9PSED  Poly(3-hydroxyalkanoate) depolymerase OS=Pseudomonas thivervalensis OX=86265 GN=phaZ 
   #    score  bias  c-Evalue  i-Evalue hmmfrom  hmm to    alifrom  ali to    envfrom  env to     acc
 ---   ------ ----- --------- --------- ------- -------    ------- -------    ------- -------    ----
   1 ?   11.2   0.0    0.0021     0.054     138     183 ..      84     128 ..      76     187 .. 0.91

  Alignments for each domain:
  == domain 1  score: 11.2 bits;  conditional E-value: 0.0021
                  DJCJBDKN_01161 138 qarladllgigqwaaviggslggmqalqwtitypdrvrhclaiasa 183
                                      ar+ d l  gq   vig s gg  a q+   yp+r +  +  a+a
  tr|A0A176NN97|A0A176NN97_9PSED  84 TARMLDYLDYGQ-VNVIGVSWGGALAQQFAYDYPERCKKLVLAATA 128
                                     5899*******9.579********************9987665554 PP

>> tr|A0A1G5YK50|A0A1G5YK50_9PSED  Poly(3-hydroxyalkanoate) depolymerase OS=Pseudomonas sp. NFACC15-1 OX=1566243 GN=SAMN
   #    score  bias  c-Evalue  i-Evalue hmmfrom  hmm to    alifrom  ali to    envfrom  env to     acc
 ---   ------ ----- --------- --------- ------- -------    ------- -------    ------- -------    ----
   1 ?   11.2   0.0    0.0021     0.054     138     183 ..      84     128 ..      76     187 .. 0.91

  Alignments for each domain:
  == domain 1  score: 11.2 bits;  conditional E-value: 0.0021
                  DJCJBDKN_01161 138 qarladllgigqwaaviggslggmqalqwtitypdrvrhclaiasa 183
                                      ar+ d l  gq   vig s gg  a q+   yp+r +  +  a+a
  tr|A0A1G5YK50|A0A1G5YK50_9PSED  84 TARMLDYLDYGQ-VNVIGVSWGGALAQQFAYDYPERCKKLVLAATA 128
                                     5899*******9.579********************9987665554 PP

>> tr|A0A1I3ZZ14|A0A1I3ZZ14_9PSED  Poly(3-hydroxyalkanoate) depolymerase OS=Pseudomonas sp. NFACC52 OX=1566219 GN=SAMN03
   #    score  bias  c-Evalue  i-Evalue hmmfrom  hmm to    alifrom  ali to    envfrom  env to     acc
 ---   ------ ----- --------- --------- ------- -------    ------- -------    ------- -------    ----
   1 ?   11.2   0.0    0.0021     0.054     138     183 ..      84     128 ..      76     187 .. 0.91

  Alignments for each domain:
  == domain 1  score: 11.2 bits;  conditional E-value: 0.0021
                  DJCJBDKN_01161 138 qarladllgigqwaaviggslggmqalqwtitypdrvrhclaiasa 183
                                      ar+ d l  gq   vig s gg  a q+   yp+r +  +  a+a
  tr|A0A1I3ZZ14|A0A1I3ZZ14_9PSED  84 TARMLDYLDYGQ-VNVIGVSWGGALAQQFAYDYPERCKKLVLAATA 128
                                     5899*******9.579********************9987665554 PP

>> tr|A0A1I5KW58|A0A1I5KW58_9PSED  Poly(3-hydroxyalkanoate) depolymerase OS=Pseudomonas sp. NFACC24-1 OX=1566189 GN=SAMN
   #    score  bias  c-Evalue  i-Evalue hmmfrom  hmm to    alifrom  ali to    envfrom  env to     acc
 ---   ------ ----- --------- --------- ------- -------    ------- -------    ------- -------    ----
   1 ?   11.2   0.0    0.0021     0.054     138     183 ..      84     128 ..      76     187 .. 0.91

  Alignments for each domain:
  == domain 1  score: 11.2 bits;  conditional E-value: 0.0021
                  DJCJBDKN_01161 138 qarladllgigqwaaviggslggmqalqwtitypdrvrhclaiasa 183
                                      ar+ d l  gq   vig s gg  a q+   yp+r +  +  a+a
  tr|A0A1I5KW58|A0A1I5KW58_9PSED  84 TARMLDYLDYGQ-VNVIGVSWGGALAQQFAYDYPERCKKLVLAATA 128
                                     5899*******9.579********************9987665554 PP

>> tr|A0A1K1PZX4|A0A1K1PZX4_9PSED  Poly(3-hydroxyalkanoate) depolymerase OS=Pseudomonas sp. NFACC04-2 OX=1566242 GN=SAMN
   #    score  bias  c-Evalue  i-Evalue hmmfrom  hmm to    alifrom  ali to    envfrom  env to     acc
 ---   ------ ----- --------- --------- ------- -------    ------- -------    ------- -------    ----
   1 ?   11.2   0.0    0.0021     0.054     138     183 ..      84     128 ..      76     187 .. 0.91

  Alignments for each domain:
  == domain 1  score: 11.2 bits;  conditional E-value: 0.0021
                  DJCJBDKN_01161 138 qarladllgigqwaaviggslggmqalqwtitypdrvrhclaiasa 183
                                      ar+ d l  gq   vig s gg  a q+   yp+r +  +  a+a
  tr|A0A1K1PZX4|A0A1K1PZX4_9PSED  84 TARMLDYLDYGQ-VNVIGVSWGGALAQQFAYDYPERCKKLVLAATA 128
                                     5899*******9.579********************9987665554 PP

>> tr|A0A1V4F4I1|A0A1V4F4I1_9PSED  Poly(3-hydroxyalkanoate) depolymerase OS=Pseudomonas sp. Ea RS28 OX=1960919 GN=B1218_
   #    score  bias  c-Evalue  i-Evalue hmmfrom  hmm to    alifrom  ali to    envfrom  env to     acc
 ---   ------ ----- --------- --------- ------- -------    ------- -------    ------- -------    ----
   1 ?   11.2   0.0    0.0021     0.054     138     183 ..      84     128 ..      76     187 .. 0.91

  Alignments for each domain:
  == domain 1  score: 11.2 bits;  conditional E-value: 0.0021
                  DJCJBDKN_01161 138 qarladllgigqwaaviggslggmqalqwtitypdrvrhclaiasa 183
                                      ar+ d l  gq   vig s gg  a q+   yp+r +  +  a+a
  tr|A0A1V4F4I1|A0A1V4F4I1_9PSED  84 TARMLDYLDYGQ-VNVIGVSWGGALAQQFAYDYPERCKKLVLAATA 128
                                     5899*******9.579********************9987665554 PP

>> tr|A0A2K4FGI3|A0A2K4FGI3_9PSED  Poly(3-hydroxyalkanoate) depolymerase OS=Pseudomonas sp. MPBD7-1 OX=2075549 GN=phaZ P
   #    score  bias  c-Evalue  i-Evalue hmmfrom  hmm to    alifrom  ali to    envfrom  env to     acc
 ---   ------ ----- --------- --------- ------- -------    ------- -------    ------- -------    ----
   1 ?   11.2   0.0    0.0021     0.054     138     183 ..      84     128 ..      76     187 .. 0.91

  Alignments for each domain:
  == domain 1  score: 11.2 bits;  conditional E-value: 0.0021
                  DJCJBDKN_01161 138 qarladllgigqwaaviggslggmqalqwtitypdrvrhclaiasa 183
                                      ar+ d l  gq   vig s gg  a q+   yp+r +  +  a+a
  tr|A0A2K4FGI3|A0A2K4FGI3_9PSED  84 TARMLDYLDYGQ-VNVIGVSWGGALAQQFAYDYPERCKKLVLAATA 128
                                     5899*******9.579********************9987665554 PP

>> tr|A0A2T0PDB6|A0A2T0PDB6_9PSED  Poly(3-hydroxyalkanoate) depolymerase OS=Pseudomonas sp. NFACC11-2 OX=1566246 GN=OE22
   #    score  bias  c-Evalue  i-Evalue hmmfrom  hmm to    alifrom  ali to    envfrom  env to     acc
 ---   ------ ----- --------- --------- ------- -------    ------- -------    ------- -------    ----
   1 ?   11.2   0.0    0.0021     0.054     138     183 ..      84     128 ..      76     187 .. 0.91

  Alignments for each domain:
  == domain 1  score: 11.2 bits;  conditional E-value: 0.0021
                  DJCJBDKN_01161 138 qarladllgigqwaaviggslggmqalqwtitypdrvrhclaiasa 183
                                      ar+ d l  gq   vig s gg  a q+   yp+r +  +  a+a
  tr|A0A2T0PDB6|A0A2T0PDB6_9PSED  84 TARMLDYLDYGQ-VNVIGVSWGGALAQQFAYDYPERCKKLVLAATA 128
                                     5899*******9.579********************9987665554 PP

>> tr|J2Y3R7|J2Y3R7_PSEFL  Poly(3-hydroxyalkanoate) depolymerase OS=Pseudomonas fluorescens Q2-87 OX=1038922 GN=phaZ PE=
   #    score  bias  c-Evalue  i-Evalue hmmfrom  hmm to    alifrom  ali to    envfrom  env to     acc
 ---   ------ ----- --------- --------- ------- -------    ------- -------    ------- -------    ----
   1 ?   11.2   0.0    0.0021     0.054     138     183 ..      84     128 ..      76     187 .. 0.91

  Alignments for each domain:
  == domain 1  score: 11.2 bits;  conditional E-value: 0.0021
          DJCJBDKN_01161 138 qarladllgigqwaaviggslggmqalqwtitypdrvrhclaiasa 183
                              ar+ d l  gq   vig s gg  a q+   yp+r +  +  a+a
  tr|J2Y3R7|J2Y3R7_PSEFL  84 TARMLDYLDYGQ-VNVIGVSWGGALAQQFAYDYPERCKKLVLAATA 128
                             5899*******9.579********************9987665554 PP

>> tr|W8Q6I7|W8Q6I7_9PSED  Poly(3-hydroxyalkanoate) depolymerase OS=Pseudomonas brassicacearum OX=930166 GN=CD58_02035 P
   #    score  bias  c-Evalue  i-Evalue hmmfrom  hmm to    alifrom  ali to    envfrom  env to     acc
 ---   ------ ----- --------- --------- ------- -------    ------- -------    ------- -------    ----
   1 ?   11.2   0.0    0.0021     0.054     138     183 ..      84     128 ..      76     187 .. 0.91

  Alignments for each domain:
  == domain 1  score: 11.2 bits;  conditional E-value: 0.0021
          DJCJBDKN_01161 138 qarladllgigqwaaviggslggmqalqwtitypdrvrhclaiasa 183
                              ar+ d l  gq   vig s gg  a q+   yp+r +  +  a+a
  tr|W8Q6I7|W8Q6I7_9PSED  84 TARMLDYLDYGQ-VNVIGVSWGGALAQQFAYDYPERCKKLVLAATA 128
                             5899*******9.579********************9987665554 PP

>> tr|A0A077LGC4|A0A077LGC4_9PSED  Poly(3-hydroxyalkanoate) depolymerase OS=Pseudomonas sp. StFLB209 OX=1028989 GN=PSCI_
   #    score  bias  c-Evalue  i-Evalue hmmfrom  hmm to    alifrom  ali to    envfrom  env to     acc
 ---   ------ ----- --------- --------- ------- -------    ------- -------    ------- -------    ----
   1 ?   10.9   0.1    0.0026     0.069     138     185 ..      84     130 ..      79     191 .. 0.84

  Alignments for each domain:
  == domain 1  score: 10.9 bits;  conditional E-value: 0.0026
                  DJCJBDKN_01161 138 qarladllgigqwaaviggslggmqalqwtitypdrvrhclaiasapk 185
                                      ar+ d l  gq   vig s gg  a q+   yp+r +  +  a+a  
  tr|A0A077LGC4|A0A077LGC4_9PSED  84 AARMLDYLDYGQ-VNVIGVSWGGALAQQFAHDYPERCKKLVLAATAAG 130
                                     5899*******9.579********************999877666654 PP

>> tr|A0A2X4AI69|A0A2X4AI69_PAULE  Poly(3-hydroxyalkanoate) depolymerase OS=Paucimonas lemoignei OX=29443 GN=phaZ PE=4 S
   #    score  bias  c-Evalue  i-Evalue hmmfrom  hmm to    alifrom  ali to    envfrom  env to     acc
 ---   ------ ----- --------- --------- ------- -------    ------- -------    ------- -------    ----
   1 ?   10.8   0.1    0.0027     0.072     138     183 ..      84     128 ..      77     192 .. 0.82

  Alignments for each domain:
  == domain 1  score: 10.8 bits;  conditional E-value: 0.0027
                  DJCJBDKN_01161 138 qarladllgigqwaaviggslggmqalqwtitypdrvrhclaiasa 183
                                      ar+ d l  gq  a ig s gg  a q+   yp+r +  +  a+a
  tr|A0A2X4AI69|A0A2X4AI69_PAULE  84 AARMLDYLDYGQVNA-IGVSWGGALAQQFAYDYPERCKKLVLAATA 128
                                     589*********776.7*******************9987655554 PP

>> tr|A0A1Y3P023|A0A1Y3P023_9PSED  Poly(3-hydroxyalkanoate) depolymerase OS=Pseudomonas caspiana OX=1451454 GN=AUC60_260
   #    score  bias  c-Evalue  i-Evalue hmmfrom  hmm to    alifrom  ali to    envfrom  env to     acc
 ---   ------ ----- --------- --------- ------- -------    ------- -------    ------- -------    ----
   1 ?   10.9   0.1    0.0027     0.071     138     183 ..      84     128 ..      76     192 .. 0.82

  Alignments for each domain:
  == domain 1  score: 10.9 bits;  conditional E-value: 0.0027
                  DJCJBDKN_01161 138 qarladllgigqwaaviggslggmqalqwtitypdrvrhclaiasa 183
                                      ar+ d l  gq  a ig s gg  a q+   yp+r +  +  a+a
  tr|A0A1Y3P023|A0A1Y3P023_9PSED  84 AARMLDYLDYGQVNA-IGVSWGGALAQQFAYDYPERCKKLVLAATA 128
                                     589*********776.7*******************9987655554 PP

>> tr|A0A2M8SN95|A0A2M8SN95_9PSED  Poly(3-hydroxyalkanoate) depolymerase OS=Pseudomonas sp. WCS365 OX=2054929 GN=phaZ PE
   #    score  bias  c-Evalue  i-Evalue hmmfrom  hmm to    alifrom  ali to    envfrom  env to     acc
 ---   ------ ----- --------- --------- ------- -------    ------- -------    ------- -------    ----
   1 ?   10.9   0.0    0.0025     0.067     138     183 ..      84     128 ..      76     142 .. 0.87

  Alignments for each domain:
  == domain 1  score: 10.9 bits;  conditional E-value: 0.0025
                  DJCJBDKN_01161 138 qarladllgigqwaaviggslggmqalqwtitypdrvrhclaiasa 183
                                      ar+ d l  gq   vig s gg  a q+   yp+r +  +  a+a
  tr|A0A2M8SN95|A0A2M8SN95_9PSED  84 TARMLDYLDYGQ-VNVIGVSWGGALAQQFAYDYPERCKKLVLAATA 128
                                     5899*******9.579********************9987665554 PP

>> tr|F2KDD2|F2KDD2_PSEBN  Poly(3-hydroxyalkanoate) depolymerase OS=Pseudomonas brassicacearum (strain NFM421) OX=994484
   #    score  bias  c-Evalue  i-Evalue hmmfrom  hmm to    alifrom  ali to    envfrom  env to     acc
 ---   ------ ----- --------- --------- ------- -------    ------- -------    ------- -------    ----
   1 ?   10.9   0.0    0.0025     0.067     138     183 ..      84     128 ..      76     142 .. 0.87

  Alignments for each domain:
  == domain 1  score: 10.9 bits;  conditional E-value: 0.0025
          DJCJBDKN_01161 138 qarladllgigqwaaviggslggmqalqwtitypdrvrhclaiasa 183
                              ar+ d l  gq   vig s gg  a q+   yp+r +  +  a+a
  tr|F2KDD2|F2KDD2_PSEBN  84 TARMLDYLDYGQ-VNVIGVSWGGALAQQFAYDYPERCKKLVLAATA 128
                             5899*******9.579********************9987665554 PP

>> tr|I4KZB8|I4KZB8_PSEFL  Poly(3-hydroxyalkanoate) depolymerase OS=Pseudomonas fluorescens Q8r1-96 OX=1038923 GN=phaZ P
   #    score  bias  c-Evalue  i-Evalue hmmfrom  hmm to    alifrom  ali to    envfrom  env to     acc
 ---   ------ ----- --------- --------- ------- -------    ------- -------    ------- -------    ----
   1 ?   10.9   0.0    0.0025     0.067     138     183 ..      84     128 ..      76     142 .. 0.87

  Alignments for each domain:
  == domain 1  score: 10.9 bits;  conditional E-value: 0.0025
          DJCJBDKN_01161 138 qarladllgigqwaaviggslggmqalqwtitypdrvrhclaiasa 183
                              ar+ d l  gq   vig s gg  a q+   yp+r +  +  a+a
  tr|I4KZB8|I4KZB8_PSEFL  84 TARMLDYLDYGQ-VNVIGVSWGGALAQQFAYDYPERCKKLVLAATA 128
                             5899*******9.579********************9987665554 PP

>> tr|A0A059L6A4|A0A059L6A4_9PSED  Poly(3-hydroxyalkanoate) depolymerase OS=Pseudomonas mandelii PD30 OX=1419583 GN=V466
   #    score  bias  c-Evalue  i-Evalue hmmfrom  hmm to    alifrom  ali to    envfrom  env to     acc
 ---   ------ ----- --------- --------- ------- -------    ------- -------    ------- -------    ----
   1 ?   11.2   0.0    0.0021     0.055     138     183 ..      84     128 ..      76     190 .. 0.90

  Alignments for each domain:
  == domain 1  score: 11.2 bits;  conditional E-value: 0.0021
                  DJCJBDKN_01161 138 qarladllgigqwaaviggslggmqalqwtitypdrvrhclaiasa 183
                                      ar+ d l  gq   vig s gg  a q+   yp+r +  +  a+a
  tr|A0A059L6A4|A0A059L6A4_9PSED  84 TARMLDYLDYGQ-VNVIGVSWGGALAQQFAYDYPERCKKLVLAATA 128
                                     5899*******9.579********************9987665554 PP

>> tr|A0A2Z1TDX9|A0A2Z1TDX9_9BACT  Poly(3-hydroxyalkanoate) depolymerase OS=uncultured bacterium OX=77133 GN=phaZ PE=4 S
   #    score  bias  c-Evalue  i-Evalue hmmfrom  hmm to    alifrom  ali to    envfrom  env to     acc
 ---   ------ ----- --------- --------- ------- -------    ------- -------    ------- -------    ----
   1 ?   11.2   0.0    0.0021     0.055     138     183 ..      84     128 ..      76     190 .. 0.90

  Alignments for each domain:
  == domain 1  score: 11.2 bits;  conditional E-value: 0.0021
                  DJCJBDKN_01161 138 qarladllgigqwaaviggslggmqalqwtitypdrvrhclaiasa 183
                                      ar+ d l  gq   vig s gg  a q+   yp+r +  +  a+a
  tr|A0A2Z1TDX9|A0A2Z1TDX9_9BACT  84 TARMLDYLDYGQ-VNVIGVSWGGALAQQFAYDYPERCKKLVLAATA 128
                                     5899*******9.579********************9987665554 PP

>> tr|A0A0F4VI09|A0A0F4VI09_PSEFL  Poly(3-hydroxyalkanoate) depolymerase OS=Pseudomonas fluorescens OX=294 GN=VD17_00055
   #    score  bias  c-Evalue  i-Evalue hmmfrom  hmm to    alifrom  ali to    envfrom  env to     acc
 ---   ------ ----- --------- --------- ------- -------    ------- -------    ------- -------    ----
   1 ?   11.2   0.0    0.0021     0.056     138     183 ..      84     128 ..      77     190 .. 0.90

  Alignments for each domain:
  == domain 1  score: 11.2 bits;  conditional E-value: 0.0021
                  DJCJBDKN_01161 138 qarladllgigqwaaviggslggmqalqwtitypdrvrhclaiasa 183
                                      ar+ d l  gq   vig s gg  a q+   yp+r +  +  a+a
  tr|A0A0F4VI09|A0A0F4VI09_PSEFL  84 TARMLDYLDYGQ-VNVIGVSWGGALAQQFAYDYPERCKKLVLAATA 128
                                     5899*******9.579********************9987665554 PP

>> tr|A0A2W7MSN9|A0A2W7MSN9_9PSED  Poly(3-hydroxyalkanoate) depolymerase OS=Pseudomonas sp. 478 OX=2183930 GN=DFS28_1033
   #    score  bias  c-Evalue  i-Evalue hmmfrom  hmm to    alifrom  ali to    envfrom  env to     acc
 ---   ------ ----- --------- --------- ------- -------    ------- -------    ------- -------    ----
   1 ?   11.2   0.0    0.0021     0.056     138     183 ..      84     128 ..      77     190 .. 0.90

  Alignments for each domain:
  == domain 1  score: 11.2 bits;  conditional E-value: 0.0021
                  DJCJBDKN_01161 138 qarladllgigqwaaviggslggmqalqwtitypdrvrhclaiasa 183
                                      ar+ d l  gq   vig s gg  a q+   yp+r +  +  a+a
  tr|A0A2W7MSN9|A0A2W7MSN9_9PSED  84 TARMLDYLDYGQ-VNVIGVSWGGALAQQFAYDYPERCKKLVLAATA 128
                                     5899*******9.579********************9987665554 PP

>> tr|A0A1P8ETT0|A0A1P8ETT0_9PSED  Poly(3-hydroxyalkanoate) depolymerase OS=Pseudomonas frederiksbergensis OX=104087 GN=
   #    score  bias  c-Evalue  i-Evalue hmmfrom  hmm to    alifrom  ali to    envfrom  env to     acc
 ---   ------ ----- --------- --------- ------- -------    ------- -------    ------- -------    ----
   1 ?   11.2   0.0    0.0021     0.056     138     183 ..      84     128 ..      77     190 .. 0.90

  Alignments for each domain:
  == domain 1  score: 11.2 bits;  conditional E-value: 0.0021
                  DJCJBDKN_01161 138 qarladllgigqwaaviggslggmqalqwtitypdrvrhclaiasa 183
                                      ar+ d l  gq   vig s gg  a q+   yp+r +  +  a+a
  tr|A0A1P8ETT0|A0A1P8ETT0_9PSED  84 TARMLDYLDYGQ-VNVIGVSWGGALAQQFAYDYPERCKKLVLAATA 128
                                     5899*******9.579********************9987665554 PP

>> tr|A0A1H4SM84|A0A1H4SM84_9PSED  Poly(3-hydroxyalkanoate) depolymerase OS=Pseudomonas frederiksbergensis OX=104087 GN=
   #    score  bias  c-Evalue  i-Evalue hmmfrom  hmm to    alifrom  ali to    envfrom  env to     acc
 ---   ------ ----- --------- --------- ------- -------    ------- -------    ------- -------    ----
   1 ?   11.2   0.0    0.0021     0.056     138     183 ..      84     128 ..      77     190 .. 0.90

  Alignments for each domain:
  == domain 1  score: 11.2 bits;  conditional E-value: 0.0021
                  DJCJBDKN_01161 138 qarladllgigqwaaviggslggmqalqwtitypdrvrhclaiasa 183
                                      ar+ d l  gq   vig s gg  a q+   yp+r +  +  a+a
  tr|A0A1H4SM84|A0A1H4SM84_9PSED  84 TARMLDYLDYGQ-VNVIGVSWGGALAQQFAYDYPERCKKLVLAATA 128
                                     5899*******9.579********************9987665554 PP

>> tr|A0A2N7XIH8|A0A2N7XIH8_9PSED  Poly(3-hydroxyalkanoate) depolymerase OS=Pseudomonas sp. FW305-122 OX=2070561 GN=phaZ
   #    score  bias  c-Evalue  i-Evalue hmmfrom  hmm to    alifrom  ali to    envfrom  env to     acc
 ---   ------ ----- --------- --------- ------- -------    ------- -------    ------- -------    ----
   1 ?   11.2   0.0    0.0021     0.056     138     183 ..      84     128 ..      77     190 .. 0.90

  Alignments for each domain:
  == domain 1  score: 11.2 bits;  conditional E-value: 0.0021
                  DJCJBDKN_01161 138 qarladllgigqwaaviggslggmqalqwtitypdrvrhclaiasa 183
                                      ar+ d l  gq   vig s gg  a q+   yp+r +  +  a+a
  tr|A0A2N7XIH8|A0A2N7XIH8_9PSED  84 TARMLDYLDYGQ-VNVIGVSWGGALAQQFAYDYPERCKKLVLAATA 128
                                     5899*******9.579********************9987665554 PP

>> tr|A0A0F4TRH3|A0A0F4TRH3_PSEFL  Poly(3-hydroxyalkanoate) depolymerase OS=Pseudomonas fluorescens OX=294 GN=VC34_05525
   #    score  bias  c-Evalue  i-Evalue hmmfrom  hmm to    alifrom  ali to    envfrom  env to     acc
 ---   ------ ----- --------- --------- ------- -------    ------- -------    ------- -------    ----
   1 ?   11.2   0.0    0.0021     0.056     138     183 ..      84     128 ..      77     190 .. 0.90

  Alignments for each domain:
  == domain 1  score: 11.2 bits;  conditional E-value: 0.0021
                  DJCJBDKN_01161 138 qarladllgigqwaaviggslggmqalqwtitypdrvrhclaiasa 183
                                      ar+ d l  gq   vig s gg  a q+   yp+r +  +  a+a
  tr|A0A0F4TRH3|A0A0F4TRH3_PSEFL  84 TARMLDYLDYGQ-VNVIGVSWGGALAQQFAYDYPERCKKLVLAATA 128
                                     5899*******9.579********************9987665554 PP

>> tr|W6VV75|W6VV75_PSESZ  Poly(3-hydroxyalkanoate) depolymerase OS=Pseudomonas sp. (strain GM41(2012)) OX=1144708 GN=PM
   #    score  bias  c-Evalue  i-Evalue hmmfrom  hmm to    alifrom  ali to    envfrom  env to     acc
 ---   ------ ----- --------- --------- ------- -------    ------- -------    ------- -------    ----
   1 ?   11.2   0.0    0.0021     0.056     138     183 ..      84     128 ..      77     190 .. 0.90

  Alignments for each domain:
  == domain 1  score: 11.2 bits;  conditional E-value: 0.0021
          DJCJBDKN_01161 138 qarladllgigqwaaviggslggmqalqwtitypdrvrhclaiasa 183
                              ar+ d l  gq   vig s gg  a q+   yp+r +  +  a+a
  tr|W6VV75|W6VV75_PSESZ  84 TARMLDYLDYGQ-VNVIGVSWGGALAQQFAYDYPERCKKLVLAATA 128
                             5899*******9.579********************9987665554 PP

>> tr|A0A0Q6QRP1|A0A0Q6QRP1_9PSED  Poly(3-hydroxyalkanoate) depolymerase OS=Pseudomonas sp. Root329 OX=1736515 GN=ASC74_
   #    score  bias  c-Evalue  i-Evalue hmmfrom  hmm to    alifrom  ali to    envfrom  env to     acc
 ---   ------ ----- --------- --------- ------- -------    ------- -------    ------- -------    ----
   1 ?   11.2   0.0    0.0021     0.056     138     183 ..      84     128 ..      77     190 .. 0.90

  Alignments for each domain:
  == domain 1  score: 11.2 bits;  conditional E-value: 0.0021
                  DJCJBDKN_01161 138 qarladllgigqwaaviggslggmqalqwtitypdrvrhclaiasa 183
                                      ar+ d l  gq   vig s gg  a q+   yp+r +  +  a+a
  tr|A0A0Q6QRP1|A0A0Q6QRP1_9PSED  84 TARMLDYLDYGQ-VNVIGVSWGGALAQQFAYDYPERCKKLVLAATA 128
                                     5899*******9.579********************9987665554 PP

>> tr|A0A2K1FC64|A0A2K1FC64_9PSED  Poly(3-hydroxyalkanoate) depolymerase OS=Pseudomonas gingeri NCPPB 3146 = LMG 5327 OX
   #    score  bias  c-Evalue  i-Evalue hmmfrom  hmm to    alifrom  ali to    envfrom  env to     acc
 ---   ------ ----- --------- --------- ------- -------    ------- -------    ------- -------    ----
   1 ?   11.2   0.0    0.0022     0.058     138     183 ..      84     128 ..      75     191 .. 0.85

  Alignments for each domain:
  == domain 1  score: 11.2 bits;  conditional E-value: 0.0022
                  DJCJBDKN_01161 138 qarladllgigqwaaviggslggmqalqwtitypdrvrhclaiasa 183
                                      ar+ d l  gq  a +g s gg  a q+   yp+r +  +  a+a
  tr|A0A2K1FC64|A0A2K1FC64_9PSED  84 SARMLDYLDYGQVNA-VGVSWGGALAQQFAYDYPERCKKLILAATA 128
                                     699*********876.69******************9998766655 PP

>> tr|A0A223VLZ3|A0A223VLZ3_9PSED  Poly(3-hydroxyalkanoate) depolymerase OS=Pseudomonas sp. NS1(2017) OX=2025658 GN=phaZ
   #    score  bias  c-Evalue  i-Evalue hmmfrom  hmm to    alifrom  ali to    envfrom  env to     acc
 ---   ------ ----- --------- --------- ------- -------    ------- -------    ------- -------    ----
   1 ?   11.0   0.0    0.0025     0.065     138     183 ..      84     128 ..      72     192 .. 0.86

  Alignments for each domain:
  == domain 1  score: 11.0 bits;  conditional E-value: 0.0025
                  DJCJBDKN_01161 138 qarladllgigqwaaviggslggmqalqwtitypdrvrhclaiasa 183
                                      ar+ d l  gq  a +g s gg  a q+   yp+r +  +  a+a
  tr|A0A223VLZ3|A0A223VLZ3_9PSED  84 TARMLDYLDYGQVNA-VGVSWGGALAQQFAYDYPERCKKLILAATA 128
                                     699*********876.69******************9988766655 PP

>> tr|D5DHB4|D5DHB4_BACMD  Putative poly(3-hydroxybutyrate) depolymerase OS=Bacillus megaterium (strain DSM 319) OX=5920
   #    score  bias  c-Evalue  i-Evalue hmmfrom  hmm to    alifrom  ali to    envfrom  env to     acc
 ---   ------ ----- --------- --------- ------- -------    ------- -------    ------- -------    ----
   1 ?   10.9   0.0    0.0027      0.07     126     182 ..      72     127 ..      64     148 .. 0.87

  Alignments for each domain:
  == domain 1  score: 10.9 bits;  conditional E-value: 0.0027
          DJCJBDKN_01161 126 fpvltvedwvhsqarladllgigqwaaviggslggmqalqwtitypdrvrhclaias 182
                              p+ t++d       +ad l ++ +  + g slgg  a+q+ i +p+  ++ + ++s
  tr|D5DHB4|D5DHB4_BACMD  72 TPIHTIKDLSDDVKLFADALKLSAF-TISGWSLGGAVAMQYVIDHPNDAKNLILLSS 127
                             5899999999999999*****9987.58899*****************999887766 PP

>> tr|A0A212BPK9|A0A212BPK9_9PSED  Poly(3-hydroxyalkanoate) depolymerase OS=Pseudomonas sp. A46 OX=1973009 GN=B6S59_1075
   #    score  bias  c-Evalue  i-Evalue hmmfrom  hmm to    alifrom  ali to    envfrom  env to     acc
 ---   ------ ----- --------- --------- ------- -------    ------- -------    ------- -------    ----
   1 ?   11.0   0.0    0.0024     0.063     138     182 ..      84     127 ..      75     171 .. 0.87

  Alignments for each domain:
  == domain 1  score: 11.0 bits;  conditional E-value: 0.0024
                  DJCJBDKN_01161 138 qarladllgigqwaaviggslggmqalqwtitypdrvrhclaias 182
                                      ar+ d l  gq +a ig s gg  a q+   yp+r +  +  a+
  tr|A0A212BPK9|A0A212BPK9_9PSED  84 AARMLDYLDYGQVSA-IGVSWGGALAQQFAHDYPERCKKLILAAT 127
                                     689*********876.7*******************998654443 PP

>> tr|L8MKX8|L8MKX8_9PSED  Poly(3-hydroxyalkanoate) depolymerase OS=Pseudomonas furukawaii OX=1149133 GN=ppKF707_1999 PE
   #    score  bias  c-Evalue  i-Evalue hmmfrom  hmm to    alifrom  ali to    envfrom  env to     acc
 ---   ------ ----- --------- --------- ------- -------    ------- -------    ------- -------    ----
   1 ?   11.0   0.0    0.0024     0.063     138     182 ..      84     127 ..      75     171 .. 0.87

  Alignments for each domain:
  == domain 1  score: 11.0 bits;  conditional E-value: 0.0024
          DJCJBDKN_01161 138 qarladllgigqwaaviggslggmqalqwtitypdrvrhclaias 182
                              ar+ d l  gq +a ig s gg  a q+   yp+r +  +  a+
  tr|L8MKX8|L8MKX8_9PSED  84 AARMLDYLDYGQVSA-IGVSWGGALAQQFAHDYPERCKKLILAAT 127
                             689*********876.7*******************998654443 PP

>> tr|A0A1E1FPK5|A0A1E1FPK5_9PSED  Poly(3-hydroxyalkanoate) depolymerase OS=Pseudomonas chlororaphis subsp. aurantiaca O
   #    score  bias  c-Evalue  i-Evalue hmmfrom  hmm to    alifrom  ali to    envfrom  env to     acc
 ---   ------ ----- --------- --------- ------- -------    ------- -------    ------- -------    ----
   1 ?   11.2   0.0    0.0022     0.058     138     183 ..      84     128 ..      67     190 .. 0.89

  Alignments for each domain:
  == domain 1  score: 11.2 bits;  conditional E-value: 0.0022
                  DJCJBDKN_01161 138 qarladllgigqwaaviggslggmqalqwtitypdrvrhclaiasa 183
                                      ar+ d l  gq   v+g s gg  a q+   yp+r +  +  a+a
  tr|A0A1E1FPK5|A0A1E1FPK5_9PSED  84 TARMLDYLDYGQV-NVVGVSWGGALAQQFAYDYPERCKKLVLAATA 128
                                     699********95.799*******************9987666555 PP

>> tr|A0A2N0E4L9|A0A2N0E4L9_PSETO  Poly(3-hydroxyalkanoate) depolymerase OS=Pseudomonas tolaasii NCPPB 2192 OX=564423 GN
   #    score  bias  c-Evalue  i-Evalue hmmfrom  hmm to    alifrom  ali to    envfrom  env to     acc
 ---   ------ ----- --------- --------- ------- -------    ------- -------    ------- -------    ----
   1 ?   10.9   0.0    0.0026     0.068     138     183 ..      84     128 ..      73     192 .. 0.86

  Alignments for each domain:
  == domain 1  score: 10.9 bits;  conditional E-value: 0.0026
                  DJCJBDKN_01161 138 qarladllgigqwaaviggslggmqalqwtitypdrvrhclaiasa 183
                                      ar+ d l  gq  a +g s gg  a q+   yp+r +  +  a+a
  tr|A0A2N0E4L9|A0A2N0E4L9_PSETO  84 TARMLDYLDYGQVNA-VGVSWGGALAQQFAYDYPERCKKLILAATA 128
                                     699*********876.69******************9988766655 PP

>> tr|A0A246GXJ3|A0A246GXJ3_9PSED  Poly(3-hydroxyalkanoate) depolymerase OS=Pseudomonas sp. DrBHI1 OX=2006091 GN=phaZ PE
   #    score  bias  c-Evalue  i-Evalue hmmfrom  hmm to    alifrom  ali to    envfrom  env to     acc
 ---   ------ ----- --------- --------- ------- -------    ------- -------    ------- -------    ----
   1 ?   10.8   0.0    0.0027     0.073     138     183 ..      84     128 ..      77     136 .. 0.86

  Alignments for each domain:
  == domain 1  score: 10.8 bits;  conditional E-value: 0.0027
                  DJCJBDKN_01161 138 qarladllgigqwaaviggslggmqalqwtitypdrvrhclaiasa 183
                                      ar+ d l  gq   vig s gg  a q+   yp+r +  +  a+a
  tr|A0A246GXJ3|A0A246GXJ3_9PSED  84 TARMLDYLDYGQ-VNVIGVSWGGALAQQFAYDYPERCKKLVLAATA 128
                                     5899*******9.579********************9987666554 PP

>> tr|A0A023CFN0|A0A023CFN0_9PSED  Poly(3-hydroxyalkanoate) depolymerase OS=Pseudomonas extremaustralis 14-3 substr. 14-
   #    score  bias  c-Evalue  i-Evalue hmmfrom  hmm to    alifrom  ali to    envfrom  env to     acc
 ---   ------ ----- --------- --------- ------- -------    ------- -------    ------- -------    ----
   1 ?   11.0   0.0    0.0024     0.064     138     183 ..      84     128 ..      67     191 .. 0.88

  Alignments for each domain:
  == domain 1  score: 11.0 bits;  conditional E-value: 0.0024
                  DJCJBDKN_01161 138 qarladllgigqwaaviggslggmqalqwtitypdrvrhclaiasa 183
                                      ar+ d l  gq  a +g s gg  a q+   yp+r +  +  a+a
  tr|A0A023CFN0|A0A023CFN0_9PSED  84 TARMLDYLDYGQVNA-VGVSWGGALAQQFAYDYPERCKKLILAATA 128
                                     699*********876.69*******************998777665 PP

>> tr|A0A2G0W8Q5|A0A2G0W8Q5_9PSED  Poly(3-hydroxyalkanoate) depolymerase OS=Pseudomonas sp. ICMP 564 OX=1718919 GN=AO259
   #    score  bias  c-Evalue  i-Evalue hmmfrom  hmm to    alifrom  ali to    envfrom  env to     acc
 ---   ------ ----- --------- --------- ------- -------    ------- -------    ------- -------    ----
   1 ?   10.9   0.0    0.0026      0.07     138     183 ..      84     128 ..      75     192 .. 0.86

  Alignments for each domain:
  == domain 1  score: 10.9 bits;  conditional E-value: 0.0026
                  DJCJBDKN_01161 138 qarladllgigqwaaviggslggmqalqwtitypdrvrhclaiasa 183
                                      ar+ d l  gq  a +g s gg  a q+   yp+r +  +  a+a
  tr|A0A2G0W8Q5|A0A2G0W8Q5_9PSED  84 TARMLDYLDYGQVNA-VGVSWGGALAQQFAYDYPERCKKLILAATA 128
                                     689*********876.69******************9988766655 PP

>> tr|A0A1H2PAA1|A0A1H2PAA1_9PSED  Poly(3-hydroxyalkanoate) depolymerase OS=Pseudomonas rhodesiae OX=76760 GN=SAMN044902
   #    score  bias  c-Evalue  i-Evalue hmmfrom  hmm to    alifrom  ali to    envfrom  env to     acc
 ---   ------ ----- --------- --------- ------- -------    ------- -------    ------- -------    ----
   1 ?   10.9   0.0    0.0026      0.07     138     183 ..      84     128 ..      75     192 .. 0.86

  Alignments for each domain:
  == domain 1  score: 10.9 bits;  conditional E-value: 0.0026
                  DJCJBDKN_01161 138 qarladllgigqwaaviggslggmqalqwtitypdrvrhclaiasa 183
                                      ar+ d l  gq  a +g s gg  a q+   yp+r +  +  a+a
  tr|A0A1H2PAA1|A0A1H2PAA1_9PSED  84 TARMLDYLDYGQVNA-VGVSWGGALAQQFAYDYPERCKKLILAATA 128
                                     689*********876.69******************9988766655 PP

>> tr|A0A263SIS9|A0A263SIS9_PSEFL  Poly(3-hydroxyalkanoate) depolymerase OS=Pseudomonas fluorescens OX=294 GN=phaZ PE=4 
   #    score  bias  c-Evalue  i-Evalue hmmfrom  hmm to    alifrom  ali to    envfrom  env to     acc
 ---   ------ ----- --------- --------- ------- -------    ------- -------    ------- -------    ----
   1 ?   10.9   0.0    0.0026      0.07     138     183 ..      84     128 ..      75     192 .. 0.86

  Alignments for each domain:
  == domain 1  score: 10.9 bits;  conditional E-value: 0.0026
                  DJCJBDKN_01161 138 qarladllgigqwaaviggslggmqalqwtitypdrvrhclaiasa 183
                                      ar+ d l  gq  a +g s gg  a q+   yp+r +  +  a+a
  tr|A0A263SIS9|A0A263SIS9_PSEFL  84 TARMLDYLDYGQVNA-VGVSWGGALAQQFAYDYPERCKKLILAATA 128
                                     689*********876.69******************9988766655 PP

>> tr|A0A1T2YRV6|A0A1T2YRV6_PSEFL  Poly(3-hydroxyalkanoate) depolymerase OS=Pseudomonas fluorescens OX=294 GN=BFW87_1352
   #    score  bias  c-Evalue  i-Evalue hmmfrom  hmm to    alifrom  ali to    envfrom  env to     acc
 ---   ------ ----- --------- --------- ------- -------    ------- -------    ------- -------    ----
   1 ?   10.9   0.0    0.0027     0.071     138     183 ..      84     128 ..      76     192 .. 0.86

  Alignments for each domain:
  == domain 1  score: 10.9 bits;  conditional E-value: 0.0027
                  DJCJBDKN_01161 138 qarladllgigqwaaviggslggmqalqwtitypdrvrhclaiasa 183
                                      ar+ d l  gq  a +g s gg  a q+   yp+r +  +  a+a
  tr|A0A1T2YRV6|A0A1T2YRV6_PSEFL  84 TARMLDYLDYGQVNA-VGVSWGGALAQQFAYDYPERCKKLILAATA 128
                                     589*********876.69******************9988766655 PP

>> tr|G4F2K1|G4F2K1_9GAMM  Poly (3-hydroxybutyrate) depolymerase OS=Halomonas sp. HAL1 OX=550984 GN=HAL1_02987 PE=4 SV=1
   #    score  bias  c-Evalue  i-Evalue hmmfrom  hmm to    alifrom  ali to    envfrom  env to     acc
 ---   ------ ----- --------- --------- ------- -------    ------- -------    ------- -------    ----
   1 ?   11.2   0.3    0.0021     0.055     135     190 ..      33      87 ..       3     104 .. 0.77

  Alignments for each domain:
  == domain 1  score: 11.2 bits;  conditional E-value: 0.0021
          DJCJBDKN_01161 135 vhsqarladllgigqwaaviggslggmqalqwtitypdrvrhclaiasapklsaqn 190
                             v+ +a l  l ++++ a+v+g s gg  a q  + +p+r      +a+ p   aq 
  tr|G4F2K1|G4F2K1_9GAMM  33 VEPEA-LPALGAVSEQASVVGVSSGGYMATQLAVAWPERFSGLGVLAAGPWSCAQG 87 
                             44444.556778999*************************9999999999887775 PP

>> tr|A0A0A1Z215|A0A0A1Z215_PSEFL  Poly(3-hydroxyalkanoate) depolymerase OS=Pseudomonas fluorescens LMG 5329 OX=1324332 
   #    score  bias  c-Evalue  i-Evalue hmmfrom  hmm to    alifrom  ali to    envfrom  env to     acc
 ---   ------ ----- --------- --------- ------- -------    ------- -------    ------- -------    ----
   1 ?   10.9   0.0    0.0027     0.071     138     183 ..      84     128 ..      76     192 .. 0.86

  Alignments for each domain:
  == domain 1  score: 10.9 bits;  conditional E-value: 0.0027
                  DJCJBDKN_01161 138 qarladllgigqwaaviggslggmqalqwtitypdrvrhclaiasa 183
                                      ar+ d l  gq  a +g s gg  a q+   yp+r +  +  a+a
  tr|A0A0A1Z215|A0A0A1Z215_PSEFL  84 TARMLDYLDYGQVNA-VGVSWGGALAQQFAYDYPERCKKLILAATA 128
                                     589*********876.69******************9988766655 PP

>> tr|A0A0W0I3X4|A0A0W0I3X4_PSEFL  Poly(3-hydroxyalkanoate) depolymerase OS=Pseudomonas fluorescens OX=294 GN=AO066_2129
   #    score  bias  c-Evalue  i-Evalue hmmfrom  hmm to    alifrom  ali to    envfrom  env to     acc
 ---   ------ ----- --------- --------- ------- -------    ------- -------    ------- -------    ----
   1 ?   10.9   0.0    0.0027     0.071     138     183 ..      84     128 ..      76     192 .. 0.86

  Alignments for each domain:
  == domain 1  score: 10.9 bits;  conditional E-value: 0.0027
                  DJCJBDKN_01161 138 qarladllgigqwaaviggslggmqalqwtitypdrvrhclaiasa 183
                                      ar+ d l  gq  a +g s gg  a q+   yp+r +  +  a+a
  tr|A0A0W0I3X4|A0A0W0I3X4_PSEFL  84 TARMLDYLDYGQVNA-VGVSWGGALAQQFAYDYPERCKKLILAATA 128
                                     589*********876.69******************9988766655 PP

>> tr|A0A127HV62|A0A127HV62_PSEAZ  Poly(3-hydroxyalkanoate) depolymerase OS=Pseudomonas azotoformans OX=47878 GN=AYR47_0
   #    score  bias  c-Evalue  i-Evalue hmmfrom  hmm to    alifrom  ali to    envfrom  env to     acc
 ---   ------ ----- --------- --------- ------- -------    ------- -------    ------- -------    ----
   1 ?   10.9   0.0    0.0027     0.071     138     183 ..      84     128 ..      76     192 .. 0.86

  Alignments for each domain:
  == domain 1  score: 10.9 bits;  conditional E-value: 0.0027
                  DJCJBDKN_01161 138 qarladllgigqwaaviggslggmqalqwtitypdrvrhclaiasa 183
                                      ar+ d l  gq  a +g s gg  a q+   yp+r +  +  a+a
  tr|A0A127HV62|A0A127HV62_PSEAZ  84 TARMLDYLDYGQVNA-VGVSWGGALAQQFAYDYPERCKKLILAATA 128
                                     589*********876.69******************9988766655 PP

>> tr|A0A177X6W2|A0A177X6W2_PSEMA  Poly(3-hydroxyalkanoate) depolymerase OS=Pseudomonas marginalis OX=298 GN=AO064_12200
   #    score  bias  c-Evalue  i-Evalue hmmfrom  hmm to    alifrom  ali to    envfrom  env to     acc
 ---   ------ ----- --------- --------- ------- -------    ------- -------    ------- -------    ----
   1 ?   10.9   0.0    0.0027     0.071     138     183 ..      84     128 ..      76     192 .. 0.86

  Alignments for each domain:
  == domain 1  score: 10.9 bits;  conditional E-value: 0.0027
                  DJCJBDKN_01161 138 qarladllgigqwaaviggslggmqalqwtitypdrvrhclaiasa 183
                                      ar+ d l  gq  a +g s gg  a q+   yp+r +  +  a+a
  tr|A0A177X6W2|A0A177X6W2_PSEMA  84 TARMLDYLDYGQVNA-VGVSWGGALAQQFAYDYPERCKKLILAATA 128
                                     589*********876.69******************9988766655 PP

>> tr|A0A1I3HPP8|A0A1I3HPP8_9PSED  Poly(3-hydroxyalkanoate) depolymerase OS=Pseudomonas sp. NFPP04 OX=1566215 GN=SAMN031
   #    score  bias  c-Evalue  i-Evalue hmmfrom  hmm to    alifrom  ali to    envfrom  env to     acc
 ---   ------ ----- --------- --------- ------- -------    ------- -------    ------- -------    ----
   1 ?   10.9   0.0    0.0027     0.071     138     183 ..      84     128 ..      76     192 .. 0.86

  Alignments for each domain:
  == domain 1  score: 10.9 bits;  conditional E-value: 0.0027
                  DJCJBDKN_01161 138 qarladllgigqwaaviggslggmqalqwtitypdrvrhclaiasa 183
                                      ar+ d l  gq  a +g s gg  a q+   yp+r +  +  a+a
  tr|A0A1I3HPP8|A0A1I3HPP8_9PSED  84 TARMLDYLDYGQVNA-VGVSWGGALAQQFAYDYPERCKKLILAATA 128
                                     589*********876.69******************9988766655 PP

>> tr|A0A1I7J2F3|A0A1I7J2F3_9PSED  Poly(3-hydroxyalkanoate) depolymerase OS=Pseudomonas sp. OV546 OX=1881063 GN=SAMN0542
   #    score  bias  c-Evalue  i-Evalue hmmfrom  hmm to    alifrom  ali to    envfrom  env to     acc
 ---   ------ ----- --------- --------- ------- -------    ------- -------    ------- -------    ----
   1 ?   10.9   0.0    0.0027     0.071     138     183 ..      84     128 ..      76     192 .. 0.86

  Alignments for each domain:
  == domain 1  score: 10.9 bits;  conditional E-value: 0.0027
                  DJCJBDKN_01161 138 qarladllgigqwaaviggslggmqalqwtitypdrvrhclaiasa 183
                                      ar+ d l  gq  a +g s gg  a q+   yp+r +  +  a+a
  tr|A0A1I7J2F3|A0A1I7J2F3_9PSED  84 TARMLDYLDYGQVNA-VGVSWGGALAQQFAYDYPERCKKLILAATA 128
                                     589*********876.69******************9988766655 PP

>> tr|A0A2M9GCF3|A0A2M9GCF3_9PSED  Poly(3-hydroxyalkanoate) depolymerase OS=Pseudomonas sp. S10E 269 OX=2054917 GN=phaZ 
   #    score  bias  c-Evalue  i-Evalue hmmfrom  hmm to    alifrom  ali to    envfrom  env to     acc
 ---   ------ ----- --------- --------- ------- -------    ------- -------    ------- -------    ----
   1 ?   10.9   0.0    0.0027     0.071     138     183 ..      84     128 ..      76     192 .. 0.86

  Alignments for each domain:
  == domain 1  score: 10.9 bits;  conditional E-value: 0.0027
                  DJCJBDKN_01161 138 qarladllgigqwaaviggslggmqalqwtitypdrvrhclaiasa 183
                                      ar+ d l  gq  a +g s gg  a q+   yp+r +  +  a+a
  tr|A0A2M9GCF3|A0A2M9GCF3_9PSED  84 TARMLDYLDYGQVNA-VGVSWGGALAQQFAYDYPERCKKLILAATA 128
                                     589*********876.69******************9988766655 PP

>> tr|A0A2N5FAC7|A0A2N5FAC7_9PSED  Poly(3-hydroxyalkanoate) depolymerase OS=Pseudomonas sp. QC2 OX=2065822 GN=phaZ PE=4 
   #    score  bias  c-Evalue  i-Evalue hmmfrom  hmm to    alifrom  ali to    envfrom  env to     acc
 ---   ------ ----- --------- --------- ------- -------    ------- -------    ------- -------    ----
   1 ?   10.9   0.0    0.0027     0.071     138     183 ..      84     128 ..      76     192 .. 0.86

  Alignments for each domain:
  == domain 1  score: 10.9 bits;  conditional E-value: 0.0027
                  DJCJBDKN_01161 138 qarladllgigqwaaviggslggmqalqwtitypdrvrhclaiasa 183
                                      ar+ d l  gq  a +g s gg  a q+   yp+r +  +  a+a
  tr|A0A2N5FAC7|A0A2N5FAC7_9PSED  84 TARMLDYLDYGQVNA-VGVSWGGALAQQFAYDYPERCKKLILAATA 128
                                     589*********876.69******************9988766655 PP

>> tr|A0A2N7ZC94|A0A2N7ZC94_9PSED  Poly(3-hydroxyalkanoate) depolymerase OS=Pseudomonas sp. GW456-11-11-14-LB4 OX=207058
   #    score  bias  c-Evalue  i-Evalue hmmfrom  hmm to    alifrom  ali to    envfrom  env to     acc
 ---   ------ ----- --------- --------- ------- -------    ------- -------    ------- -------    ----
   1 ?   10.9   0.0    0.0027     0.071     138     183 ..      84     128 ..      76     192 .. 0.86

  Alignments for each domain:
  == domain 1  score: 10.9 bits;  conditional E-value: 0.0027
                  DJCJBDKN_01161 138 qarladllgigqwaaviggslggmqalqwtitypdrvrhclaiasa 183
                                      ar+ d l  gq  a +g s gg  a q+   yp+r +  +  a+a
  tr|A0A2N7ZC94|A0A2N7ZC94_9PSED  84 TARMLDYLDYGQVNA-VGVSWGGALAQQFAYDYPERCKKLILAATA 128
                                     589*********876.69******************9988766655 PP

>> tr|W2DWD8|W2DWD8_9PSED  Poly(3-hydroxyalkanoate) depolymerase OS=Pseudomonas sp. FH1 OX=1284392 GN=H096_09062 PE=4 SV
   #    score  bias  c-Evalue  i-Evalue hmmfrom  hmm to    alifrom  ali to    envfrom  env to     acc
 ---   ------ ----- --------- --------- ------- -------    ------- -------    ------- -------    ----
   1 ?   10.9   0.0    0.0027     0.071     138     183 ..      84     128 ..      76     192 .. 0.86

  Alignments for each domain:
  == domain 1  score: 10.9 bits;  conditional E-value: 0.0027
          DJCJBDKN_01161 138 qarladllgigqwaaviggslggmqalqwtitypdrvrhclaiasa 183
                              ar+ d l  gq  a +g s gg  a q+   yp+r +  +  a+a
  tr|W2DWD8|W2DWD8_9PSED  84 TARMLDYLDYGQVNA-VGVSWGGALAQQFAYDYPERCKKLILAATA 128
                             589*********876.69******************9988766655 PP

>> tr|C3K8V0|C3K8V0_PSEFS  Poly(3-hydroxyalkanoate) depolymerase OS=Pseudomonas fluorescens (strain SBW25) OX=216595 GN=
   #    score  bias  c-Evalue  i-Evalue hmmfrom  hmm to    alifrom  ali to    envfrom  env to     acc
 ---   ------ ----- --------- --------- ------- -------    ------- -------    ------- -------    ----
   1 ?   10.9   0.0    0.0027     0.071     138     183 ..      84     128 ..      76     192 .. 0.86

  Alignments for each domain:
  == domain 1  score: 10.9 bits;  conditional E-value: 0.0027
          DJCJBDKN_01161 138 qarladllgigqwaaviggslggmqalqwtitypdrvrhclaiasa 183
                              ar+ d l  gq  a +g s gg  a q+   yp+r +  +  a+a
  tr|C3K8V0|C3K8V0_PSEFS  84 TARMLDYLDYGQVNA-VGVSWGGALAQQFAYDYPERCKKLILAATA 128
                             589*********876.69******************9988766655 PP

>> tr|A0A2A9D516|A0A2A9D516_9PSED  Poly(3-hydroxyalkanoate) depolymerase OS=Pseudomonas lurida OX=244566 GN=phaZ PE=4 SV
   #    score  bias  c-Evalue  i-Evalue hmmfrom  hmm to    alifrom  ali to    envfrom  env to     acc
 ---   ------ ----- --------- --------- ------- -------    ------- -------    ------- -------    ----
   1 ?   10.9   0.0    0.0027     0.071     138     183 ..      84     128 ..      76     192 .. 0.86

  Alignments for each domain:
  == domain 1  score: 10.9 bits;  conditional E-value: 0.0027
                  DJCJBDKN_01161 138 qarladllgigqwaaviggslggmqalqwtitypdrvrhclaiasa 183
                                      ar+ d l  gq  a +g s gg  a q+   yp+r +  +  a+a
  tr|A0A2A9D516|A0A2A9D516_9PSED  84 TARMLDYLDYGQVNA-VGVSWGGALAQQFAYDYPERCKKLILAATA 128
                                     589*********876.69******************9988766655 PP

>> tr|A0A2S8XL47|A0A2S8XL47_PSEFL  Poly(3-hydroxyalkanoate) depolymerase OS=Pseudomonas fluorescens OX=294 GN=phaZ PE=4 
   #    score  bias  c-Evalue  i-Evalue hmmfrom  hmm to    alifrom  ali to    envfrom  env to     acc
 ---   ------ ----- --------- --------- ------- -------    ------- -------    ------- -------    ----
   1 ?   10.9   0.0    0.0027     0.071     138     183 ..      84     128 ..      76     192 .. 0.86

  Alignments for each domain:
  == domain 1  score: 10.9 bits;  conditional E-value: 0.0027
                  DJCJBDKN_01161 138 qarladllgigqwaaviggslggmqalqwtitypdrvrhclaiasa 183
                                      ar+ d l  gq  a +g s gg  a q+   yp+r +  +  a+a
  tr|A0A2S8XL47|A0A2S8XL47_PSEFL  84 TARMLDYLDYGQVNA-VGVSWGGALAQQFAYDYPERCKKLILAATA 128
                                     589*********876.69******************9988766655 PP

>> tr|A0A0H5A9Y4|A0A0H5A9Y4_9PSED  Poly(3-hydroxyalkanoate) depolymerase OS=Pseudomonas trivialis OX=200450 GN=AA957_121
   #    score  bias  c-Evalue  i-Evalue hmmfrom  hmm to    alifrom  ali to    envfrom  env to     acc
 ---   ------ ----- --------- --------- ------- -------    ------- -------    ------- -------    ----
   1 ?   10.9   0.0    0.0027     0.071     138     183 ..      84     128 ..      76     192 .. 0.86

  Alignments for each domain:
  == domain 1  score: 10.9 bits;  conditional E-value: 0.0027
                  DJCJBDKN_01161 138 qarladllgigqwaaviggslggmqalqwtitypdrvrhclaiasa 183
                                      ar+ d l  gq  a +g s gg  a q+   yp+r +  +  a+a
  tr|A0A0H5A9Y4|A0A0H5A9Y4_9PSED  84 TARMLDYLDYGQVNA-VGVSWGGALAQQFAYDYPERCKKLILAATA 128
                                     589*********876.69******************9988766655 PP

>> tr|A0A257DV97|A0A257DV97_9PSED  Poly(3-hydroxyalkanoate) depolymerase OS=Pseudomonas sp. PGPPP1 OX=2015553 GN=phaZ PE
   #    score  bias  c-Evalue  i-Evalue hmmfrom  hmm to    alifrom  ali to    envfrom  env to     acc
 ---   ------ ----- --------- --------- ------- -------    ------- -------    ------- -------    ----
   1 ?   10.9   0.0    0.0027     0.071     138     183 ..      84     128 ..      76     192 .. 0.86

  Alignments for each domain:
  == domain 1  score: 10.9 bits;  conditional E-value: 0.0027
                  DJCJBDKN_01161 138 qarladllgigqwaaviggslggmqalqwtitypdrvrhclaiasa 183
                                      ar+ d l  gq  a +g s gg  a q+   yp+r +  +  a+a
  tr|A0A257DV97|A0A257DV97_9PSED  84 TARMLDYLDYGQVNA-VGVSWGGALAQQFAYDYPERCKKLILAATA 128
                                     589*********876.69******************9988766655 PP

>> tr|A0A2S9EYM6|A0A2S9EYM6_9PSED  Poly(3-hydroxyalkanoate) depolymerase OS=Pseudomonas poae OX=200451 GN=phaZ PE=4 SV=1
   #    score  bias  c-Evalue  i-Evalue hmmfrom  hmm to    alifrom  ali to    envfrom  env to     acc
 ---   ------ ----- --------- --------- ------- -------    ------- -------    ------- -------    ----
   1 ?   10.9   0.1    0.0027     0.071     138     183 ..      84     128 ..      76     192 .. 0.86

  Alignments for each domain:
  == domain 1  score: 10.9 bits;  conditional E-value: 0.0027
                  DJCJBDKN_01161 138 qarladllgigqwaaviggslggmqalqwtitypdrvrhclaiasa 183
                                      ar+ d l  gq  a +g s gg  a q+   yp+r +  +  a+a
  tr|A0A2S9EYM6|A0A2S9EYM6_9PSED  84 TARMLDYLDYGQVNA-VGVSWGGALAQQFAYDYPERCKKLILAATA 128
                                     589*********876.69******************9988766655 PP

>> tr|A0A239C8S9|A0A239C8S9_9ACTN  Poly(3-hydroxyalkanoate) depolymerase OS=Geodermatophilus pulveris OX=1564159 GN=SAMN
   #    score  bias  c-Evalue  i-Evalue hmmfrom  hmm to    alifrom  ali to    envfrom  env to     acc
 ---   ------ ----- --------- --------- ------- -------    ------- -------    ------- -------    ----
   1 ?   10.9   0.1    0.0027      0.07     139     189 ..      85     134 ..      77     157 .. 0.84

  Alignments for each domain:
  == domain 1  score: 10.9 bits;  conditional E-value: 0.0027
                  DJCJBDKN_01161 139 arladllgigqwaaviggslggmqalqwtitypdrvrhclaiasapklsaq 189
                                       l d lg+ +   v+g slgg+ a q     p rvr+ +  a+ap +   
  tr|A0A239C8S9|A0A239C8S9_9ACTN  85 TALLDALGLDE-VDVFGVSLGGVVAQQLAHQAPGRVRRLVLAATAPGMGGM 134
                                     56889999987.6799******************************88764 PP

>> tr|A0A2N1DXI3|A0A2N1DXI3_PSEFL  Poly(3-hydroxyalkanoate) depolymerase OS=Pseudomonas fluorescens OX=294 GN=phaZ PE=4 
   #    score  bias  c-Evalue  i-Evalue hmmfrom  hmm to    alifrom  ali to    envfrom  env to     acc
 ---   ------ ----- --------- --------- ------- -------    ------- -------    ------- -------    ----
   1 ?   10.9   0.1    0.0027     0.071     138     183 ..      84     128 ..      76     192 .. 0.86

  Alignments for each domain:
  == domain 1  score: 10.9 bits;  conditional E-value: 0.0027
                  DJCJBDKN_01161 138 qarladllgigqwaaviggslggmqalqwtitypdrvrhclaiasa 183
                                      ar+ d l  gq  a +g s gg  a q+   yp+r +  +  a+a
  tr|A0A2N1DXI3|A0A2N1DXI3_PSEFL  84 TARMLDYLDYGQVNA-VGVSWGGALAQQFAYDYPERCKKLILAATA 128
                                     589*********876.69******************9988766655 PP

>> tr|A0A1V2KBH0|A0A1V2KBH0_PSECE  Poly(3-hydroxyalkanoate) depolymerase OS=Pseudomonas cedrina subsp. cedrina OX=76762 
   #    score  bias  c-Evalue  i-Evalue hmmfrom  hmm to    alifrom  ali to    envfrom  env to     acc
 ---   ------ ----- --------- --------- ------- -------    ------- -------    ------- -------    ----
   1 ?   10.9   0.1    0.0027     0.071     138     183 ..      84     128 ..      76     192 .. 0.86

  Alignments for each domain:
  == domain 1  score: 10.9 bits;  conditional E-value: 0.0027
                  DJCJBDKN_01161 138 qarladllgigqwaaviggslggmqalqwtitypdrvrhclaiasa 183
                                      ar+ d l  gq  a +g s gg  a q+   yp+r +  +  a+a
  tr|A0A1V2KBH0|A0A1V2KBH0_PSECE  84 TARMLDYLDYGQVNA-VGVSWGGALAQQFAYDYPERCKKLILAATA 128
                                     589*********876.69******************9988766655 PP

>> tr|Q9Z3Y0|Q9Z3Y0_9PSED  PHA depolymerase OS=Pseudomonas sp. 61-3 OX=77206 GN=phaZ PE=4 SV=1
   #    score  bias  c-Evalue  i-Evalue hmmfrom  hmm to    alifrom  ali to    envfrom  env to     acc
 ---   ------ ----- --------- --------- ------- -------    ------- -------    ------- -------    ----
   1 ?   11.1   0.0    0.0023     0.062     138     183 ..      84     128 ..      68     190 .. 0.90

  Alignments for each domain:
  == domain 1  score: 11.1 bits;  conditional E-value: 0.0023
          DJCJBDKN_01161 138 qarladllgigqwaaviggslggmqalqwtitypdrvrhclaiasa 183
                              ar+ d l  gq   v+g s gg  a q+   yp+r +  +  a+a
  tr|Q9Z3Y0|Q9Z3Y0_9PSED  84 TARMLDYLDYGQV-NVVGVSWGGALAQQFAYDYPERCKKLVLAATA 128
                             699********95.799*******************9987665554 PP

>> tr|A0A2N1X5T7|A0A2N1X5T7_9GAMM  Poly(3-hydroxyalkanoate) depolymerase OS=Gammaproteobacteria bacterium HGW-Gammaprote
   #    score  bias  c-Evalue  i-Evalue hmmfrom  hmm to    alifrom  ali to    envfrom  env to     acc
 ---   ------ ----- --------- --------- ------- -------    ------- -------    ------- -------    ----
   1 ?   10.8   0.0    0.0028     0.074     138     183 ..      85     129 ..      72     138 .. 0.88

  Alignments for each domain:
  == domain 1  score: 10.8 bits;  conditional E-value: 0.0028
                  DJCJBDKN_01161 138 qarladllgigqwaaviggslggmqalqwtitypdrvrhclaiasa 183
                                      ar+ d l+ gq   vig s gg  a q+   yp+r +  +  a+a
  tr|A0A2N1X5T7|A0A2N1X5T7_9GAMM  85 AARMLDYLNYGQ-VNVIGVSWGGALAQQFARDYPERCKKLILAATA 129
                                     689********9.579********************9998766665 PP

>> tr|S6APJ2|S6APJ2_PSERE  Poly(3-hydroxyalkanoate) depolymerase OS=Pseudomonas resinovorans NBRC 106553 OX=1245471 GN=p
   #    score  bias  c-Evalue  i-Evalue hmmfrom  hmm to    alifrom  ali to    envfrom  env to     acc
 ---   ------ ----- --------- --------- ------- -------    ------- -------    ------- -------    ----
   1 ?   10.9   0.1    0.0026     0.068     138     182 ..      84     127 ..      77     170 .. 0.88

  Alignments for each domain:
  == domain 1  score: 10.9 bits;  conditional E-value: 0.0026
          DJCJBDKN_01161 138 qarladllgigqwaaviggslggmqalqwtitypdrvrhclaias 182
                              ar+ d l  gq +a ig s gg  a q+   yp+r +  +  a+
  tr|S6APJ2|S6APJ2_PSERE  84 AARMLDYLDYGQVSA-IGVSWGGALAQQFAHDYPERCKKLILAAT 127
                             589*********876.7*******************998654443 PP

>> tr|A0A0Q4E7S9|A0A0Q4E7S9_9PSED  Poly(3-hydroxyalkanoate) depolymerase OS=Pseudomonas sp. Leaf15 OX=1735680 GN=ASE80_0
   #    score  bias  c-Evalue  i-Evalue hmmfrom  hmm to    alifrom  ali to    envfrom  env to     acc
 ---   ------ ----- --------- --------- ------- -------    ------- -------    ------- -------    ----
   1 ?   10.7   0.0    0.0029     0.078     138     183 ..      84     128 ..      77     191 .. 0.87

  Alignments for each domain:
  == domain 1  score: 10.7 bits;  conditional E-value: 0.0029
                  DJCJBDKN_01161 138 qarladllgigqwaaviggslggmqalqwtitypdrvrhclaiasa 183
                                      ar+ d l  gq  a +g s gg  a q+   yp+r +  +  a+a
  tr|A0A0Q4E7S9|A0A0Q4E7S9_9PSED  84 TARMLDYLDYGQVNA-VGVSWGGALAQQFAYDYPERCKKLILAATA 128
                                     589*********876.69******************9998766655 PP

>> tr|A0A327GPM4|A0A327GPM4_9PSED  Poly(3-hydroxyalkanoate) depolymerase OS=Pseudomonas sp. Leaf98 OX=2201171 GN=phaZ PE
   #    score  bias  c-Evalue  i-Evalue hmmfrom  hmm to    alifrom  ali to    envfrom  env to     acc
 ---   ------ ----- --------- --------- ------- -------    ------- -------    ------- -------    ----
   1 ?   10.7   0.0    0.0029     0.078     138     183 ..      84     128 ..      77     191 .. 0.87

  Alignments for each domain:
  == domain 1  score: 10.7 bits;  conditional E-value: 0.0029
                  DJCJBDKN_01161 138 qarladllgigqwaaviggslggmqalqwtitypdrvrhclaiasa 183
                                      ar+ d l  gq  a +g s gg  a q+   yp+r +  +  a+a
  tr|A0A327GPM4|A0A327GPM4_9PSED  84 TARMLDYLDYGQVNA-VGVSWGGALAQQFAYDYPERCKKLILAATA 128
                                     589*********876.69******************9998766655 PP

>> tr|I4KV30|I4KV30_9PSED  Poly(3-hydroxyalkanoate) depolymerase OS=Pseudomonas synxantha BG33R OX=96901 GN=phaZ PE=4 SV
   #    score  bias  c-Evalue  i-Evalue hmmfrom  hmm to    alifrom  ali to    envfrom  env to     acc
 ---   ------ ----- --------- --------- ------- -------    ------- -------    ------- -------    ----
   1 ?   10.9   0.0    0.0027     0.071     138     183 ..      84     128 ..      76     191 .. 0.88

  Alignments for each domain:
  == domain 1  score: 10.9 bits;  conditional E-value: 0.0027
          DJCJBDKN_01161 138 qarladllgigqwaaviggslggmqalqwtitypdrvrhclaiasa 183
                              ar+ d l  gq  a +g s gg  a q+   yp+r +  +  a+a
  tr|I4KV30|I4KV30_9PSED  84 TARMLDYLDYGQVNA-VGVSWGGALAQQFAYDYPERCKKLILAATA 128
                             699*********876.69******************9998766665 PP

>> tr|A0A0W0H7R7|A0A0W0H7R7_PSEFL  Poly(3-hydroxyalkanoate) depolymerase OS=Pseudomonas fluorescens ICMP 11288 OX=119830
   #    score  bias  c-Evalue  i-Evalue hmmfrom  hmm to    alifrom  ali to    envfrom  env to     acc
 ---   ------ ----- --------- --------- ------- -------    ------- -------    ------- -------    ----
   1 ?   10.7   0.0    0.0029     0.078     138     183 ..      84     128 ..      77     191 .. 0.87

  Alignments for each domain:
  == domain 1  score: 10.7 bits;  conditional E-value: 0.0029
                  DJCJBDKN_01161 138 qarladllgigqwaaviggslggmqalqwtitypdrvrhclaiasa 183
                                      ar+ d l  gq  a +g s gg  a q+   yp+r +  +  a+a
  tr|A0A0W0H7R7|A0A0W0H7R7_PSEFL  84 TARMLDYLDYGQVNA-VGVSWGGALAQQFAYDYPERCKKLILAATA 128
                                     589*********876.69******************9998766655 PP

>> tr|A0A1H3KV69|A0A1H3KV69_9PSED  Poly(3-hydroxyalkanoate) depolymerase OS=Pseudomonas salomonii OX=191391 GN=SAMN05216
   #    score  bias  c-Evalue  i-Evalue hmmfrom  hmm to    alifrom  ali to    envfrom  env to     acc
 ---   ------ ----- --------- --------- ------- -------    ------- -------    ------- -------    ----
   1 ?   10.7   0.0    0.0029     0.078     138     183 ..      84     128 ..      77     191 .. 0.87

  Alignments for each domain:
  == domain 1  score: 10.7 bits;  conditional E-value: 0.0029
                  DJCJBDKN_01161 138 qarladllgigqwaaviggslggmqalqwtitypdrvrhclaiasa 183
                                      ar+ d l  gq  a +g s gg  a q+   yp+r +  +  a+a
  tr|A0A1H3KV69|A0A1H3KV69_9PSED  84 TARMLDYLDYGQVNA-VGVSWGGALAQQFAYDYPERCKKLILAATA 128
                                     589*********876.69******************9998766655 PP

>> tr|A0A2G5LR61|A0A2G5LR61_9PSED  Poly(3-hydroxyalkanoate) depolymerase OS=Pseudomonas sp. 2822-15 OX=1712677 GN=AOA59_
   #    score  bias  c-Evalue  i-Evalue hmmfrom  hmm to    alifrom  ali to    envfrom  env to     acc
 ---   ------ ----- --------- --------- ------- -------    ------- -------    ------- -------    ----
   1 ?   10.7   0.0    0.0029     0.078     138     183 ..      84     128 ..      77     191 .. 0.87

  Alignments for each domain:
  == domain 1  score: 10.7 bits;  conditional E-value: 0.0029
                  DJCJBDKN_01161 138 qarladllgigqwaaviggslggmqalqwtitypdrvrhclaiasa 183
                                      ar+ d l  gq  a +g s gg  a q+   yp+r +  +  a+a
  tr|A0A2G5LR61|A0A2G5LR61_9PSED  84 TARMLDYLDYGQVNA-VGVSWGGALAQQFAYDYPERCKKLILAATA 128
                                     589*********876.69******************9998766655 PP

>> tr|A0A2G5NA53|A0A2G5NA53_9PSED  Poly(3-hydroxyalkanoate) depolymerase OS=Pseudomonas sp. 2995-3 OX=1712680 GN=AOA62_1
   #    score  bias  c-Evalue  i-Evalue hmmfrom  hmm to    alifrom  ali to    envfrom  env to     acc
 ---   ------ ----- --------- --------- ------- -------    ------- -------    ------- -------    ----
   1 ?   10.7   0.0    0.0029     0.078     138     183 ..      84     128 ..      77     191 .. 0.87

  Alignments for each domain:
  == domain 1  score: 10.7 bits;  conditional E-value: 0.0029
                  DJCJBDKN_01161 138 qarladllgigqwaaviggslggmqalqwtitypdrvrhclaiasa 183
                                      ar+ d l  gq  a +g s gg  a q+   yp+r +  +  a+a
  tr|A0A2G5NA53|A0A2G5NA53_9PSED  84 TARMLDYLDYGQVNA-VGVSWGGALAQQFAYDYPERCKKLILAATA 128
                                     589*********876.69******************9998766655 PP

>> tr|A0A1C1WN00|A0A1C1WN00_9PSED  Poly(3-hydroxyalkanoate) depolymerase OS=Pseudomonas sp. S1E40 OX=1869229 GN=BBG20_02
   #    score  bias  c-Evalue  i-Evalue hmmfrom  hmm to    alifrom  ali to    envfrom  env to     acc
 ---   ------ ----- --------- --------- ------- -------    ------- -------    ------- -------    ----
   1 ?   10.7   0.1     0.003     0.078     138     183 ..      84     128 ..      77     191 .. 0.87

  Alignments for each domain:
  == domain 1  score: 10.7 bits;  conditional E-value: 0.003
                  DJCJBDKN_01161 138 qarladllgigqwaaviggslggmqalqwtitypdrvrhclaiasa 183
                                      ar+ d l  gq  a +g s gg  a q+   yp+r +  +  a+a
  tr|A0A1C1WN00|A0A1C1WN00_9PSED  84 TARMLDYLDYGQVNA-VGVSWGGALAQQFAYDYPERCKKLILAATA 128
                                     589*********876.69******************9998766655 PP

>> tr|A0A2T4FIK4|A0A2T4FIK4_9PSED  Poly(3-hydroxyalkanoate) depolymerase OS=Pseudomonas sp. S1E44 OX=2137766 GN=phaZ PE=
   #    score  bias  c-Evalue  i-Evalue hmmfrom  hmm to    alifrom  ali to    envfrom  env to     acc
 ---   ------ ----- --------- --------- ------- -------    ------- -------    ------- -------    ----
   1 ?   10.7   0.1     0.003     0.078     138     183 ..      84     128 ..      77     191 .. 0.87

  Alignments for each domain:
  == domain 1  score: 10.7 bits;  conditional E-value: 0.003
                  DJCJBDKN_01161 138 qarladllgigqwaaviggslggmqalqwtitypdrvrhclaiasa 183
                                      ar+ d l  gq  a +g s gg  a q+   yp+r +  +  a+a
  tr|A0A2T4FIK4|A0A2T4FIK4_9PSED  84 TARMLDYLDYGQVNA-VGVSWGGALAQQFAYDYPERCKKLILAATA 128
                                     589*********876.69******************9998766655 PP

>> tr|A0A2D0AH57|A0A2D0AH57_9PSED  Poly(3-hydroxyalkanoate) depolymerase OS=Pseudomonas sp. K2I15 OX=2013577 GN=phaZ PE=
   #    score  bias  c-Evalue  i-Evalue hmmfrom  hmm to    alifrom  ali to    envfrom  env to     acc
 ---   ------ ----- --------- --------- ------- -------    ------- -------    ------- -------    ----
   1 ?   10.7   0.1     0.003     0.078     138     183 ..      84     128 ..      77     191 .. 0.87

  Alignments for each domain:
  == domain 1  score: 10.7 bits;  conditional E-value: 0.003
                  DJCJBDKN_01161 138 qarladllgigqwaaviggslggmqalqwtitypdrvrhclaiasa 183
                                      ar+ d l  gq  a +g s gg  a q+   yp+r +  +  a+a
  tr|A0A2D0AH57|A0A2D0AH57_9PSED  84 TARMLDYLDYGQVNA-VGVSWGGALAQQFAYDYPERCKKLILAATA 128
                                     589*********876.69******************9998766655 PP

>> tr|A0A145X8U8|A0A145X8U8_9PSED  Poly(3-hydroxyalkanoate) depolymerase OS=Pseudomonas yamanorum OX=515393 GN=AK972_552
   #    score  bias  c-Evalue  i-Evalue hmmfrom  hmm to    alifrom  ali to    envfrom  env to     acc
 ---   ------ ----- --------- --------- ------- -------    ------- -------    ------- -------    ----
   1 ?   10.7   0.1     0.003     0.078     138     183 ..      84     128 ..      77     191 .. 0.87

  Alignments for each domain:
  == domain 1  score: 10.7 bits;  conditional E-value: 0.003
                  DJCJBDKN_01161 138 qarladllgigqwaaviggslggmqalqwtitypdrvrhclaiasa 183
                                      ar+ d l  gq  a +g s gg  a q+   yp+r +  +  a+a
  tr|A0A145X8U8|A0A145X8U8_9PSED  84 TARMLDYLDYGQVNA-VGVSWGGALAQQFAYDYPERCKKLILAATA 128
                                     589*********876.69******************9998766655 PP

>> tr|A0A2N7XYM3|A0A2N7XYM3_9PSED  Poly(3-hydroxyalkanoate) depolymerase OS=Pseudomonas sp. GP01-A4 OX=2070571 GN=phaZ P
   #    score  bias  c-Evalue  i-Evalue hmmfrom  hmm to    alifrom  ali to    envfrom  env to     acc
 ---   ------ ----- --------- --------- ------- -------    ------- -------    ------- -------    ----
   1 ?   10.7   0.1     0.003     0.078     138     183 ..      84     128 ..      77     191 .. 0.87

  Alignments for each domain:
  == domain 1  score: 10.7 bits;  conditional E-value: 0.003
                  DJCJBDKN_01161 138 qarladllgigqwaaviggslggmqalqwtitypdrvrhclaiasa 183
                                      ar+ d l  gq  a +g s gg  a q+   yp+r +  +  a+a
  tr|A0A2N7XYM3|A0A2N7XYM3_9PSED  84 TARMLDYLDYGQVNA-VGVSWGGALAQQFAYDYPERCKKLILAATA 128
                                     589*********876.69******************9998766655 PP

>> tr|A0A2P8LFE8|A0A2P8LFE8_9PSED  Poly(3-hydroxyalkanoate) depolymerase OS=Pseudomonas sp. R9.37 OX=1390498 GN=phaZ PE=
   #    score  bias  c-Evalue  i-Evalue hmmfrom  hmm to    alifrom  ali to    envfrom  env to     acc
 ---   ------ ----- --------- --------- ------- -------    ------- -------    ------- -------    ----
   1 ?   10.7   0.1     0.003     0.078     138     183 ..      84     128 ..      77     191 .. 0.87

  Alignments for each domain:
  == domain 1  score: 10.7 bits;  conditional E-value: 0.003
                  DJCJBDKN_01161 138 qarladllgigqwaaviggslggmqalqwtitypdrvrhclaiasa 183
                                      ar+ d l  gq  a +g s gg  a q+   yp+r +  +  a+a
  tr|A0A2P8LFE8|A0A2P8LFE8_9PSED  84 TARMLDYLDYGQVNA-VGVSWGGALAQQFAYDYPERCKKLILAATA 128
                                     589*********876.69******************9998766655 PP

>> tr|A0A263NYV0|A0A263NYV0_9PSED  Poly(3-hydroxyalkanoate) depolymerase OS=Pseudomonas sp. IB20 OX=1702250 GN=phaZ PE=4
   #    score  bias  c-Evalue  i-Evalue hmmfrom  hmm to    alifrom  ali to    envfrom  env to     acc
 ---   ------ ----- --------- --------- ------- -------    ------- -------    ------- -------    ----
   1 ?   10.7   0.1    0.0029     0.077     138     183 ..      84     128 ..      77     192 .. 0.87

  Alignments for each domain:
  == domain 1  score: 10.7 bits;  conditional E-value: 0.0029
                  DJCJBDKN_01161 138 qarladllgigqwaaviggslggmqalqwtitypdrvrhclaiasa 183
                                      ar+ d l  gq  a +g s gg  a q+   yp+r +  +  a+a
  tr|A0A263NYV0|A0A263NYV0_9PSED  84 TARMLDYLDYGQVNA-VGVSWGGALAQQFAYDYPERCKKLILAATA 128
                                     589*********876.69******************9998766655 PP

>> tr|A0A2N1AMS1|A0A2N1AMS1_9GAMM  Poly(3-hydroxybutyrate) depolymerase OS=Halomonas sp. MES3-P3E OX=2058321 GN=CXF87_13
   #    score  bias  c-Evalue  i-Evalue hmmfrom  hmm to    alifrom  ali to    envfrom  env to     acc
 ---   ------ ----- --------- --------- ------- -------    ------- -------    ------- -------    ----
   1 ?   11.2   0.3    0.0021     0.057     135     190 ..      33      87 ..       3     104 .. 0.77

  Alignments for each domain:
  == domain 1  score: 11.2 bits;  conditional E-value: 0.0021
                  DJCJBDKN_01161 135 vhsqarladllgigqwaaviggslggmqalqwtitypdrvrhclaiasapklsaqn 190
                                     v+ +a l  l ++++ a+v+g s gg  a q  + +p+r      +a+ p   aq 
  tr|A0A2N1AMS1|A0A2N1AMS1_9GAMM  33 VEPEA-LPALGAVSEQASVVGVSSGGYMATQLAVAWPERFSGLGVLAAGPWSCAQG 87 
                                     44444.556778999*************************9999999999887775 PP

>> tr|A0A1V2JPE8|A0A1V2JPE8_9PSED  Poly(3-hydroxyalkanoate) depolymerase OS=Pseudomonas gessardii OX=78544 GN=BLL38_0589
   #    score  bias  c-Evalue  i-Evalue hmmfrom  hmm to    alifrom  ali to    envfrom  env to     acc
 ---   ------ ----- --------- --------- ------- -------    ------- -------    ------- -------    ----
   1 ?   10.8   0.0    0.0029     0.076     138     183 ..      84     128 ..      76     192 .. 0.87

  Alignments for each domain:
  == domain 1  score: 10.8 bits;  conditional E-value: 0.0029
                  DJCJBDKN_01161 138 qarladllgigqwaaviggslggmqalqwtitypdrvrhclaiasa 183
                                      ar+ d l  gq  a +g s gg  a q+   yp+r +  +  a+a
  tr|A0A1V2JPE8|A0A1V2JPE8_9PSED  84 TARMLDYLDYGQVNA-VGVSWGGALAQQFAYDYPERCKKLILAATA 128
                                     589*********876.69******************9998766655 PP

>> tr|A0A2G0YQS9|A0A2G0YQS9_9PSED  Poly(3-hydroxyalkanoate) depolymerase OS=Pseudomonas sp. ICMP 8385 OX=1718920 GN=AO26
   #    score  bias  c-Evalue  i-Evalue hmmfrom  hmm to    alifrom  ali to    envfrom  env to     acc
 ---   ------ ----- --------- --------- ------- -------    ------- -------    ------- -------    ----
   1 ?   10.8   0.0    0.0029     0.076     138     183 ..      84     128 ..      76     192 .. 0.87

  Alignments for each domain:
  == domain 1  score: 10.8 bits;  conditional E-value: 0.0029
                  DJCJBDKN_01161 138 qarladllgigqwaaviggslggmqalqwtitypdrvrhclaiasa 183
                                      ar+ d l  gq  a +g s gg  a q+   yp+r +  +  a+a
  tr|A0A2G0YQS9|A0A2G0YQS9_9PSED  84 TARMLDYLDYGQVNA-VGVSWGGALAQQFAYDYPERCKKLILAATA 128
                                     589*********876.69******************9998766655 PP

>> tr|A0A1C1VXJ5|A0A1C1VXJ5_9PSED  Poly(3-hydroxyalkanoate) depolymerase OS=Pseudomonas sp. S3E12 OX=1873126 GN=BB029_22
   #    score  bias  c-Evalue  i-Evalue hmmfrom  hmm to    alifrom  ali to    envfrom  env to     acc
 ---   ------ ----- --------- --------- ------- -------    ------- -------    ------- -------    ----
   1 ?   10.7   0.1     0.003     0.081     138     183 ..      84     128 ..      78     191 .. 0.87

  Alignments for each domain:
  == domain 1  score: 10.7 bits;  conditional E-value: 0.003
                  DJCJBDKN_01161 138 qarladllgigqwaaviggslggmqalqwtitypdrvrhclaiasa 183
                                      ar+ d l  gq  a +g s gg  a q+   yp+r +  +  a+a
  tr|A0A1C1VXJ5|A0A1C1VXJ5_9PSED  84 TARMLDYLDYGQVNA-VGVSWGGALAQQFAYDYPERCKKLILAATA 128
                                     589*********876.69******************9998766655 PP

>> tr|A0A1G4X408|A0A1G4X408_9PSED  Poly(3-hydroxyalkanoate) depolymerase OS=Pseudomonas sp. NFACC25 OX=1566188 GN=SAMN03
   #    score  bias  c-Evalue  i-Evalue hmmfrom  hmm to    alifrom  ali to    envfrom  env to     acc
 ---   ------ ----- --------- --------- ------- -------    ------- -------    ------- -------    ----
   1 ?   10.7   0.1     0.003     0.081     138     183 ..      84     128 ..      78     191 .. 0.87

  Alignments for each domain:
  == domain 1  score: 10.7 bits;  conditional E-value: 0.003
                  DJCJBDKN_01161 138 qarladllgigqwaaviggslggmqalqwtitypdrvrhclaiasa 183
                                      ar+ d l  gq  a +g s gg  a q+   yp+r +  +  a+a
  tr|A0A1G4X408|A0A1G4X408_9PSED  84 TARMLDYLDYGQVNA-VGVSWGGALAQQFAYDYPERCKKLILAATA 128
                                     589*********876.69******************9998766655 PP

>> tr|A0A1H5F3X9|A0A1H5F3X9_PSEMA  Poly(3-hydroxyalkanoate) depolymerase OS=Pseudomonas marginalis OX=298 GN=SAMN0449019
   #    score  bias  c-Evalue  i-Evalue hmmfrom  hmm to    alifrom  ali to    envfrom  env to     acc
 ---   ------ ----- --------- --------- ------- -------    ------- -------    ------- -------    ----
   1 ?   10.7   0.1     0.003     0.081     138     183 ..      84     128 ..      78     191 .. 0.87

  Alignments for each domain:
  == domain 1  score: 10.7 bits;  conditional E-value: 0.003
                  DJCJBDKN_01161 138 qarladllgigqwaaviggslggmqalqwtitypdrvrhclaiasa 183
                                      ar+ d l  gq  a +g s gg  a q+   yp+r +  +  a+a
  tr|A0A1H5F3X9|A0A1H5F3X9_PSEMA  84 TARMLDYLDYGQVNA-VGVSWGGALAQQFAYDYPERCKKLILAATA 128
                                     589*********876.69******************9998766655 PP

>> tr|A0A1X7EAU1|A0A1X7EAU1_9PSED  Poly(3-hydroxyalkanoate) depolymerase OS=Pseudomonas sp. LAMO17WK12:I1 OX=1265486 GN=
   #    score  bias  c-Evalue  i-Evalue hmmfrom  hmm to    alifrom  ali to    envfrom  env to     acc
 ---   ------ ----- --------- --------- ------- -------    ------- -------    ------- -------    ----
   1 ?   10.7   0.1     0.003     0.081     138     183 ..      84     128 ..      78     191 .. 0.87

  Alignments for each domain:
  == domain 1  score: 10.7 bits;  conditional E-value: 0.003
                  DJCJBDKN_01161 138 qarladllgigqwaaviggslggmqalqwtitypdrvrhclaiasa 183
                                      ar+ d l  gq  a +g s gg  a q+   yp+r +  +  a+a
  tr|A0A1X7EAU1|A0A1X7EAU1_9PSED  84 TARMLDYLDYGQVNA-VGVSWGGALAQQFAYDYPERCKKLILAATA 128
                                     589*********876.69******************9998766655 PP

>> tr|A0A2A9GB70|A0A2A9GB70_9PSED  Poly(3-hydroxyalkanoate) depolymerase OS=Pseudomonas poae OX=200451 GN=DM05_4804 PE=4
   #    score  bias  c-Evalue  i-Evalue hmmfrom  hmm to    alifrom  ali to    envfrom  env to     acc
 ---   ------ ----- --------- --------- ------- -------    ------- -------    ------- -------    ----
   1 ?   10.7   0.1     0.003     0.081     138     183 ..      84     128 ..      78     191 .. 0.87

  Alignments for each domain:
  == domain 1  score: 10.7 bits;  conditional E-value: 0.003
                  DJCJBDKN_01161 138 qarladllgigqwaaviggslggmqalqwtitypdrvrhclaiasa 183
                                      ar+ d l  gq  a +g s gg  a q+   yp+r +  +  a+a
  tr|A0A2A9GB70|A0A2A9GB70_9PSED  84 TARMLDYLDYGQVNA-VGVSWGGALAQQFAYDYPERCKKLILAATA 128
                                     589*********876.69******************9998766655 PP

>> tr|A0A2T6MGP9|A0A2T6MGP9_9PSED  Poly(3-hydroxyalkanoate) depolymerase OS=Pseudomonas sp. GV047 OX=2135751 GN=C8K58_10
   #    score  bias  c-Evalue  i-Evalue hmmfrom  hmm to    alifrom  ali to    envfrom  env to     acc
 ---   ------ ----- --------- --------- ------- -------    ------- -------    ------- -------    ----
   1 ?   10.7   0.1     0.003     0.081     138     183 ..      84     128 ..      78     191 .. 0.87

  Alignments for each domain:
  == domain 1  score: 10.7 bits;  conditional E-value: 0.003
                  DJCJBDKN_01161 138 qarladllgigqwaaviggslggmqalqwtitypdrvrhclaiasa 183
                                      ar+ d l  gq  a +g s gg  a q+   yp+r +  +  a+a
  tr|A0A2T6MGP9|A0A2T6MGP9_9PSED  84 TARMLDYLDYGQVNA-VGVSWGGALAQQFAYDYPERCKKLILAATA 128
                                     589*********876.69******************9998766655 PP

>> tr|A0A0R3AHE6|A0A0R3AHE6_9PSED  Poly(3-hydroxyalkanoate) depolymerase OS=Pseudomonas paralactis OX=1615673 GN=TX23_12
   #    score  bias  c-Evalue  i-Evalue hmmfrom  hmm to    alifrom  ali to    envfrom  env to     acc
 ---   ------ ----- --------- --------- ------- -------    ------- -------    ------- -------    ----
   1 ?   10.7   0.1     0.003     0.081     138     183 ..      84     128 ..      78     191 .. 0.87

  Alignments for each domain:
  == domain 1  score: 10.7 bits;  conditional E-value: 0.003
                  DJCJBDKN_01161 138 qarladllgigqwaaviggslggmqalqwtitypdrvrhclaiasa 183
                                      ar+ d l  gq  a +g s gg  a q+   yp+r +  +  a+a
  tr|A0A0R3AHE6|A0A0R3AHE6_9PSED  84 TARMLDYLDYGQVNA-VGVSWGGALAQQFAYDYPERCKKLILAATA 128
                                     589*********876.69******************9998766655 PP

>> tr|A0A0R3CHC5|A0A0R3CHC5_9PSED  Poly(3-hydroxyalkanoate) depolymerase OS=Pseudomonas sp. DSM 29142 OX=2015502 GN=TX25
   #    score  bias  c-Evalue  i-Evalue hmmfrom  hmm to    alifrom  ali to    envfrom  env to     acc
 ---   ------ ----- --------- --------- ------- -------    ------- -------    ------- -------    ----
   1 ?   10.7   0.1     0.003     0.081     138     183 ..      84     128 ..      78     191 .. 0.87

  Alignments for each domain:
  == domain 1  score: 10.7 bits;  conditional E-value: 0.003
                  DJCJBDKN_01161 138 qarladllgigqwaaviggslggmqalqwtitypdrvrhclaiasa 183
                                      ar+ d l  gq  a +g s gg  a q+   yp+r +  +  a+a
  tr|A0A0R3CHC5|A0A0R3CHC5_9PSED  84 TARMLDYLDYGQVNA-VGVSWGGALAQQFAYDYPERCKKLILAATA 128
                                     589*********876.69******************9998766655 PP

>> tr|A0A120G4W5|A0A120G4W5_PSEFL  3-oxoadipate enol-lactonase 2 OS=Pseudomonas fluorescens OX=294 GN=catD_1 PE=4 SV=1
   #    score  bias  c-Evalue  i-Evalue hmmfrom  hmm to    alifrom  ali to    envfrom  env to     acc
 ---   ------ ----- --------- --------- ------- -------    ------- -------    ------- -------    ----
   1 ?   10.7   0.1     0.003     0.081     138     183 ..      84     128 ..      78     191 .. 0.87

  Alignments for each domain:
  == domain 1  score: 10.7 bits;  conditional E-value: 0.003
                  DJCJBDKN_01161 138 qarladllgigqwaaviggslggmqalqwtitypdrvrhclaiasa 183
                                      ar+ d l  gq  a +g s gg  a q+   yp+r +  +  a+a
  tr|A0A120G4W5|A0A120G4W5_PSEFL  84 TARMLDYLDYGQVNA-VGVSWGGALAQQFAYDYPERCKKLILAATA 128
                                     589*********876.69******************9998766655 PP

>> tr|A0A1G3F4S6|A0A1G3F4S6_9GAMM  Poly(3-hydroxyalkanoate) depolymerase OS=Pseudomonadales bacterium RIFCSPLOWO2_12_FUL
   #    score  bias  c-Evalue  i-Evalue hmmfrom  hmm to    alifrom  ali to    envfrom  env to     acc
 ---   ------ ----- --------- --------- ------- -------    ------- -------    ------- -------    ----
   1 ?   10.7   0.1     0.003     0.081     138     183 ..      84     128 ..      78     191 .. 0.87

  Alignments for each domain:
  == domain 1  score: 10.7 bits;  conditional E-value: 0.003
                  DJCJBDKN_01161 138 qarladllgigqwaaviggslggmqalqwtitypdrvrhclaiasa 183
                                      ar+ d l  gq  a +g s gg  a q+   yp+r +  +  a+a
  tr|A0A1G3F4S6|A0A1G3F4S6_9GAMM  84 TARMLDYLDYGQVNA-VGVSWGGALAQQFAYDYPERCKKLILAATA 128
                                     589*********876.69******************9998766655 PP

>> tr|A0A1H1YIS6|A0A1H1YIS6_9PSED  Poly(3-hydroxyalkanoate) depolymerase OS=Pseudomonas sp. bs2935 OX=1761895 GN=SAMN044
   #    score  bias  c-Evalue  i-Evalue hmmfrom  hmm to    alifrom  ali to    envfrom  env to     acc
 ---   ------ ----- --------- --------- ------- -------    ------- -------    ------- -------    ----
   1 ?   10.7   0.1     0.003     0.081     138     183 ..      84     128 ..      78     191 .. 0.87

  Alignments for each domain:
  == domain 1  score: 10.7 bits;  conditional E-value: 0.003
                  DJCJBDKN_01161 138 qarladllgigqwaaviggslggmqalqwtitypdrvrhclaiasa 183
                                      ar+ d l  gq  a +g s gg  a q+   yp+r +  +  a+a
  tr|A0A1H1YIS6|A0A1H1YIS6_9PSED  84 TARMLDYLDYGQVNA-VGVSWGGALAQQFAYDYPERCKKLILAATA 128
                                     589*********876.69******************9998766655 PP

>> tr|A0A2N8CTD4|A0A2N8CTD4_9PSED  Poly(3-hydroxyalkanoate) depolymerase OS=Pseudomonas sp. GW247-3R2A OX=2070648 GN=pha
   #    score  bias  c-Evalue  i-Evalue hmmfrom  hmm to    alifrom  ali to    envfrom  env to     acc
 ---   ------ ----- --------- --------- ------- -------    ------- -------    ------- -------    ----
   1 ?   10.7   0.1     0.003     0.081     138     183 ..      84     128 ..      78     191 .. 0.87

  Alignments for each domain:
  == domain 1  score: 10.7 bits;  conditional E-value: 0.003
                  DJCJBDKN_01161 138 qarladllgigqwaaviggslggmqalqwtitypdrvrhclaiasa 183
                                      ar+ d l  gq  a +g s gg  a q+   yp+r +  +  a+a
  tr|A0A2N8CTD4|A0A2N8CTD4_9PSED  84 TARMLDYLDYGQVNA-VGVSWGGALAQQFAYDYPERCKKLILAATA 128
                                     589*********876.69******************9998766655 PP

>> tr|A0A2U0FAG0|A0A2U0FAG0_9PSED  Poly(3-hydroxyalkanoate) depolymerase OS=Pseudomonas sp. HMWF011 OX=2056848 GN=phaZ P
   #    score  bias  c-Evalue  i-Evalue hmmfrom  hmm to    alifrom  ali to    envfrom  env to     acc
 ---   ------ ----- --------- --------- ------- -------    ------- -------    ------- -------    ----
   1 ?   10.7   0.1     0.003     0.081     138     183 ..      84     128 ..      78     191 .. 0.87

  Alignments for each domain:
  == domain 1  score: 10.7 bits;  conditional E-value: 0.003
                  DJCJBDKN_01161 138 qarladllgigqwaaviggslggmqalqwtitypdrvrhclaiasa 183
                                      ar+ d l  gq  a +g s gg  a q+   yp+r +  +  a+a
  tr|A0A2U0FAG0|A0A2U0FAG0_9PSED  84 TARMLDYLDYGQVNA-VGVSWGGALAQQFAYDYPERCKKLILAATA 128
                                     589*********876.69******************9998766655 PP

>> tr|A0A0W0QWD0|A0A0W0QWD0_PSEFL  Poly(3-hydroxyalkanoate) depolymerase OS=Pseudomonas fluorescens ABAC62 OX=1230466 GN
   #    score  bias  c-Evalue  i-Evalue hmmfrom  hmm to    alifrom  ali to    envfrom  env to     acc
 ---   ------ ----- --------- --------- ------- -------    ------- -------    ------- -------    ----
   1 ?   10.7   0.1     0.003     0.081     138     183 ..      84     128 ..      78     191 .. 0.87

  Alignments for each domain:
  == domain 1  score: 10.7 bits;  conditional E-value: 0.003
                  DJCJBDKN_01161 138 qarladllgigqwaaviggslggmqalqwtitypdrvrhclaiasa 183
                                      ar+ d l  gq  a +g s gg  a q+   yp+r +  +  a+a
  tr|A0A0W0QWD0|A0A0W0QWD0_PSEFL  84 TARMLDYLDYGQVNA-VGVSWGGALAQQFAYDYPERCKKLILAATA 128
                                     589*********876.69******************9998766655 PP

>> tr|A0A292D1R7|A0A292D1R7_9PSED  Poly(3-hydroxyalkanoate) depolymerase OS=Pseudomonas sp. FDAARGOS_380 OX=2018067 GN=p
   #    score  bias  c-Evalue  i-Evalue hmmfrom  hmm to    alifrom  ali to    envfrom  env to     acc
 ---   ------ ----- --------- --------- ------- -------    ------- -------    ------- -------    ----
   1 ?   10.7   0.1     0.003     0.081     138     183 ..      84     128 ..      78     191 .. 0.87

  Alignments for each domain:
  == domain 1  score: 10.7 bits;  conditional E-value: 0.003
                  DJCJBDKN_01161 138 qarladllgigqwaaviggslggmqalqwtitypdrvrhclaiasa 183
                                      ar+ d l  gq  a +g s gg  a q+   yp+r +  +  a+a
  tr|A0A292D1R7|A0A292D1R7_9PSED  84 TARMLDYLDYGQVNA-VGVSWGGALAQQFAYDYPERCKKLILAATA 128
                                     589*********876.69******************9998766655 PP

>> tr|E2XK21|E2XK21_PSEFL  Poly(3-hydroxyalkanoate) depolymerase OS=Pseudomonas fluorescens WH6 OX=746360 GN=phaZ PE=4 S
   #    score  bias  c-Evalue  i-Evalue hmmfrom  hmm to    alifrom  ali to    envfrom  env to     acc
 ---   ------ ----- --------- --------- ------- -------    ------- -------    ------- -------    ----
   1 ?   10.7   0.1     0.003     0.081     138     183 ..      84     128 ..      78     191 .. 0.87

  Alignments for each domain:
  == domain 1  score: 10.7 bits;  conditional E-value: 0.003
          DJCJBDKN_01161 138 qarladllgigqwaaviggslggmqalqwtitypdrvrhclaiasa 183
                              ar+ d l  gq  a +g s gg  a q+   yp+r +  +  a+a
  tr|E2XK21|E2XK21_PSEFL  84 TARMLDYLDYGQVNA-VGVSWGGALAQQFAYDYPERCKKLILAATA 128
                             589*********876.69******************9998766655 PP

>> tr|A0A0Q8ZBP4|A0A0Q8ZBP4_9PSED  Poly(3-hydroxyalkanoate) depolymerase OS=Pseudomonas sp. Root9 OX=1736604 GN=ASE33_01
   #    score  bias  c-Evalue  i-Evalue hmmfrom  hmm to    alifrom  ali to    envfrom  env to     acc
 ---   ------ ----- --------- --------- ------- -------    ------- -------    ------- -------    ----
   1 ?   10.7   0.1     0.003     0.081     138     183 ..      84     128 ..      78     191 .. 0.87

  Alignments for each domain:
  == domain 1  score: 10.7 bits;  conditional E-value: 0.003
                  DJCJBDKN_01161 138 qarladllgigqwaaviggslggmqalqwtitypdrvrhclaiasa 183
                                      ar+ d l  gq  a +g s gg  a q+   yp+r +  +  a+a
  tr|A0A0Q8ZBP4|A0A0Q8ZBP4_9PSED  84 TARMLDYLDYGQVNA-VGVSWGGALAQQFAYDYPERCKKLILAATA 128
                                     589*********876.69******************9998766655 PP

>> tr|A0A1E4WKL6|A0A1E4WKL6_9PSED  Poly(3-hydroxyalkanoate) depolymerase OS=Pseudomonas sp. AP42 OX=1535632 GN=A7K61_294
   #    score  bias  c-Evalue  i-Evalue hmmfrom  hmm to    alifrom  ali to    envfrom  env to     acc
 ---   ------ ----- --------- --------- ------- -------    ------- -------    ------- -------    ----
   1 ?   10.7   0.1     0.003     0.081     138     183 ..      84     128 ..      78     191 .. 0.87

  Alignments for each domain:
  == domain 1  score: 10.7 bits;  conditional E-value: 0.003
                  DJCJBDKN_01161 138 qarladllgigqwaaviggslggmqalqwtitypdrvrhclaiasa 183
                                      ar+ d l  gq  a +g s gg  a q+   yp+r +  +  a+a
  tr|A0A1E4WKL6|A0A1E4WKL6_9PSED  84 TARMLDYLDYGQVNA-VGVSWGGALAQQFAYDYPERCKKLILAATA 128
                                     589*********876.69******************9998766655 PP

>> tr|A0A1T1IPC9|A0A1T1IPC9_9PSED  Poly(3-hydroxyalkanoate) depolymerase OS=Pseudomonas sp. MF6394 OX=1960829 GN=MF6394_
   #    score  bias  c-Evalue  i-Evalue hmmfrom  hmm to    alifrom  ali to    envfrom  env to     acc
 ---   ------ ----- --------- --------- ------- -------    ------- -------    ------- -------    ----
   1 ?   10.7   0.1     0.003     0.081     138     183 ..      84     128 ..      78     191 .. 0.87

  Alignments for each domain:
  == domain 1  score: 10.7 bits;  conditional E-value: 0.003
                  DJCJBDKN_01161 138 qarladllgigqwaaviggslggmqalqwtitypdrvrhclaiasa 183
                                      ar+ d l  gq  a +g s gg  a q+   yp+r +  +  a+a
  tr|A0A1T1IPC9|A0A1T1IPC9_9PSED  84 TARMLDYLDYGQVNA-VGVSWGGALAQQFAYDYPERCKKLILAATA 128
                                     589*********876.69******************9998766655 PP

>> tr|A0A219A6Q5|A0A219A6Q5_9PSED  Poly(3-hydroxyalkanoate) depolymerase OS=Pseudomonas poae OX=200451 GN=phaZ PE=4 SV=1
   #    score  bias  c-Evalue  i-Evalue hmmfrom  hmm to    alifrom  ali to    envfrom  env to     acc
 ---   ------ ----- --------- --------- ------- -------    ------- -------    ------- -------    ----
   1 ?   10.7   0.1     0.003     0.081     138     183 ..      84     128 ..      78     191 .. 0.87

  Alignments for each domain:
  == domain 1  score: 10.7 bits;  conditional E-value: 0.003
                  DJCJBDKN_01161 138 qarladllgigqwaaviggslggmqalqwtitypdrvrhclaiasa 183
                                      ar+ d l  gq  a +g s gg  a q+   yp+r +  +  a+a
  tr|A0A219A6Q5|A0A219A6Q5_9PSED  84 TARMLDYLDYGQVNA-VGVSWGGALAQQFAYDYPERCKKLILAATA 128
                                     589*********876.69******************9998766655 PP

>> tr|I4KG87|I4KG87_PSEFL  Poly(3-hydroxyalkanoate) depolymerase OS=Pseudomonas fluorescens SS101 OX=1038924 GN=phaZ PE=
   #    score  bias  c-Evalue  i-Evalue hmmfrom  hmm to    alifrom  ali to    envfrom  env to     acc
 ---   ------ ----- --------- --------- ------- -------    ------- -------    ------- -------    ----
   1 ?   10.7   0.1     0.003     0.081     138     183 ..      84     128 ..      78     191 .. 0.87

  Alignments for each domain:
  == domain 1  score: 10.7 bits;  conditional E-value: 0.003
          DJCJBDKN_01161 138 qarladllgigqwaaviggslggmqalqwtitypdrvrhclaiasa 183
                              ar+ d l  gq  a +g s gg  a q+   yp+r +  +  a+a
  tr|I4KG87|I4KG87_PSEFL  84 TARMLDYLDYGQVNA-VGVSWGGALAQQFAYDYPERCKKLILAATA 128
                             589*********876.69******************9998766655 PP

>> tr|A0A1H1CMH0|A0A1H1CMH0_9PSED  Poly(3-hydroxyalkanoate) depolymerase OS=Pseudomonas grimontii OX=129847 GN=SAMN04490
   #    score  bias  c-Evalue  i-Evalue hmmfrom  hmm to    alifrom  ali to    envfrom  env to     acc
 ---   ------ ----- --------- --------- ------- -------    ------- -------    ------- -------    ----
   1 ?   10.7   0.1     0.003     0.081     138     183 ..      84     128 ..      78     191 .. 0.87

  Alignments for each domain:
  == domain 1  score: 10.7 bits;  conditional E-value: 0.003
                  DJCJBDKN_01161 138 qarladllgigqwaaviggslggmqalqwtitypdrvrhclaiasa 183
                                      ar+ d l  gq  a +g s gg  a q+   yp+r +  +  a+a
  tr|A0A1H1CMH0|A0A1H1CMH0_9PSED  84 TARMLDYLDYGQVNA-VGVSWGGALAQQFAYDYPERCKKLILAATA 128
                                     589*********876.69******************9998766655 PP

>> tr|A0A2V5B6W1|A0A2V5B6W1_9PSED  Poly(3-hydroxyalkanoate) depolymerase OS=Pseudomonas sp. OV286 OX=2135589 GN=C7535_10
   #    score  bias  c-Evalue  i-Evalue hmmfrom  hmm to    alifrom  ali to    envfrom  env to     acc
 ---   ------ ----- --------- --------- ------- -------    ------- -------    ------- -------    ----
   1 ?   10.7   0.1     0.003     0.081     138     183 ..      84     128 ..      78     191 .. 0.87

  Alignments for each domain:
  == domain 1  score: 10.7 bits;  conditional E-value: 0.003
                  DJCJBDKN_01161 138 qarladllgigqwaaviggslggmqalqwtitypdrvrhclaiasa 183
                                      ar+ d l  gq  a +g s gg  a q+   yp+r +  +  a+a
  tr|A0A2V5B6W1|A0A2V5B6W1_9PSED  84 TARMLDYLDYGQVNA-VGVSWGGALAQQFAYDYPERCKKLILAATA 128
                                     589*********876.69******************9998766655 PP

>> tr|A0A0B1YYK3|A0A0B1YYK3_9PSED  Poly(3-hydroxyalkanoate) depolymerase OS=Pseudomonas frederiksbergensis OX=104087 GN=
   #    score  bias  c-Evalue  i-Evalue hmmfrom  hmm to    alifrom  ali to    envfrom  env to     acc
 ---   ------ ----- --------- --------- ------- -------    ------- -------    ------- -------    ----
   1 ?   10.7   0.1    0.0031     0.082     138     183 ..      84     128 ..      76     193 .. 0.81

  Alignments for each domain:
  == domain 1  score: 10.7 bits;  conditional E-value: 0.0031
                  DJCJBDKN_01161 138 qarladllgigqwaaviggslggmqalqwtitypdrvrhclaiasa 183
                                      ar+ d l  gq   vig s gg  a q+   yp+r +  +  a+a
  tr|A0A0B1YYK3|A0A0B1YYK3_9PSED  84 TARMLDYLDYGQ-VNVIGVSWGGALAQQFAHDYPERCKKLVLAATA 128
                                     5899*******9.579********************9987655554 PP

>> tr|A0A0D9B4J0|A0A0D9B4J0_PSEFL  Poly(3-hydroxyalkanoate) depolymerase OS=Pseudomonas fluorescens OX=294 GN=UG46_02950
   #    score  bias  c-Evalue  i-Evalue hmmfrom  hmm to    alifrom  ali to    envfrom  env to     acc
 ---   ------ ----- --------- --------- ------- -------    ------- -------    ------- -------    ----
   1 ?   10.7   0.1    0.0031     0.082     138     183 ..      84     128 ..      76     193 .. 0.81

  Alignments for each domain:
  == domain 1  score: 10.7 bits;  conditional E-value: 0.0031
                  DJCJBDKN_01161 138 qarladllgigqwaaviggslggmqalqwtitypdrvrhclaiasa 183
                                      ar+ d l  gq   vig s gg  a q+   yp+r +  +  a+a
  tr|A0A0D9B4J0|A0A0D9B4J0_PSEFL  84 TARMLDYLDYGQ-VNVIGVSWGGALAQQFAHDYPERCKKLVLAATA 128
                                     5899*******9.579********************9987655554 PP

>> tr|A0A0W0MWI7|A0A0W0MWI7_9PSED  Poly(3-hydroxyalkanoate) depolymerase OS=Pseudomonas sp. ICMP 19500 OX=1208102 GN=AO2
   #    score  bias  c-Evalue  i-Evalue hmmfrom  hmm to    alifrom  ali to    envfrom  env to     acc
 ---   ------ ----- --------- --------- ------- -------    ------- -------    ------- -------    ----
   1 ?   10.7   0.1     0.003     0.081     138     183 ..      84     128 ..      78     191 .. 0.87

  Alignments for each domain:
  == domain 1  score: 10.7 bits;  conditional E-value: 0.003
                  DJCJBDKN_01161 138 qarladllgigqwaaviggslggmqalqwtitypdrvrhclaiasa 183
                                      ar+ d l  gq  a +g s gg  a q+   yp+r +  +  a+a
  tr|A0A0W0MWI7|A0A0W0MWI7_9PSED  84 TARMLDYLDYGQVNA-VGVSWGGALAQQFAYDYPERCKKLILAATA 128
                                     589*********876.69******************9998766655 PP

>> tr|A0A1G9UZ01|A0A1G9UZ01_9PSED  Poly(3-hydroxyalkanoate) depolymerase OS=Pseudomonas antarctica OX=219572 GN=SAMN0449
   #    score  bias  c-Evalue  i-Evalue hmmfrom  hmm to    alifrom  ali to    envfrom  env to     acc
 ---   ------ ----- --------- --------- ------- -------    ------- -------    ------- -------    ----
   1 ?   10.7   0.1     0.003     0.081     138     183 ..      84     128 ..      78     191 .. 0.87

  Alignments for each domain:
  == domain 1  score: 10.7 bits;  conditional E-value: 0.003
                  DJCJBDKN_01161 138 qarladllgigqwaaviggslggmqalqwtitypdrvrhclaiasa 183
                                      ar+ d l  gq  a +g s gg  a q+   yp+r +  +  a+a
  tr|A0A1G9UZ01|A0A1G9UZ01_9PSED  84 TARMLDYLDYGQVNA-VGVSWGGALAQQFAYDYPERCKKLILAATA 128
                                     589*********876.69******************9998766655 PP

>> tr|A0A2L0RQE4|A0A2L0RQE4_9PSED  Poly(3-hydroxyalkanoate) depolymerase OS=Pseudomonas orientalis OX=76758 GN=BOP93_018
   #    score  bias  c-Evalue  i-Evalue hmmfrom  hmm to    alifrom  ali to    envfrom  env to     acc
 ---   ------ ----- --------- --------- ------- -------    ------- -------    ------- -------    ----
   1 ?   10.7   0.1     0.003     0.081     138     183 ..      84     128 ..      78     191 .. 0.87

  Alignments for each domain:
  == domain 1  score: 10.7 bits;  conditional E-value: 0.003
                  DJCJBDKN_01161 138 qarladllgigqwaaviggslggmqalqwtitypdrvrhclaiasa 183
                                      ar+ d l  gq  a +g s gg  a q+   yp+r +  +  a+a
  tr|A0A2L0RQE4|A0A2L0RQE4_9PSED  84 TARMLDYLDYGQVNA-VGVSWGGALAQQFAYDYPERCKKLILAATA 128
                                     589*********876.69******************9998766655 PP

>> tr|A0A031IRG1|A0A031IRG1_9PSED  Poly(3-hydroxyalkanoate) depolymerase OS=Pseudomonas sp. RIT357 OX=1470593 GN=phaZ PE
   #    score  bias  c-Evalue  i-Evalue hmmfrom  hmm to    alifrom  ali to    envfrom  env to     acc
 ---   ------ ----- --------- --------- ------- -------    ------- -------    ------- -------    ----
   1 ?   10.8   0.0    0.0028     0.073     138     183 ..      84     128 ..      76     191 .. 0.87

  Alignments for each domain:
  == domain 1  score: 10.8 bits;  conditional E-value: 0.0028
                  DJCJBDKN_01161 138 qarladllgigqwaaviggslggmqalqwtitypdrvrhclaiasa 183
                                      ar+ d l  gq  a +g s gg  a q+   yp+r +  +  a+a
  tr|A0A031IRG1|A0A031IRG1_9PSED  84 TARMLDYLDYGQVNA-VGVSWGGALAQQFAYDYPERCKKLILAATA 128
                                     589*********876.69******************9988766655 PP

>> tr|A0A257BQX5|A0A257BQX5_9PSED  Poly(3-hydroxyalkanoate) depolymerase OS=Pseudomonas sp. PGPPP2 OX=2015554 GN=phaZ PE
   #    score  bias  c-Evalue  i-Evalue hmmfrom  hmm to    alifrom  ali to    envfrom  env to     acc
 ---   ------ ----- --------- --------- ------- -------    ------- -------    ------- -------    ----
   1 ?   10.8   0.0    0.0028     0.073     138     183 ..      84     128 ..      76     191 .. 0.87

  Alignments for each domain:
  == domain 1  score: 10.8 bits;  conditional E-value: 0.0028
                  DJCJBDKN_01161 138 qarladllgigqwaaviggslggmqalqwtitypdrvrhclaiasa 183
                                      ar+ d l  gq  a +g s gg  a q+   yp+r +  +  a+a
  tr|A0A257BQX5|A0A257BQX5_9PSED  84 TARMLDYLDYGQVNA-VGVSWGGALAQQFAYDYPERCKKLILAATA 128
                                     589*********876.69******************9988766655 PP

>> tr|A0A2G5MRA8|A0A2G5MRA8_9PSED  Poly(3-hydroxyalkanoate) depolymerase OS=Pseudomonas sp. 2995-1 OX=1712679 GN=AOA61_1
   #    score  bias  c-Evalue  i-Evalue hmmfrom  hmm to    alifrom  ali to    envfrom  env to     acc
 ---   ------ ----- --------- --------- ------- -------    ------- -------    ------- -------    ----
   1 ?   10.8   0.0    0.0028     0.073     138     183 ..      84     128 ..      76     191 .. 0.87

  Alignments for each domain:
  == domain 1  score: 10.8 bits;  conditional E-value: 0.0028
                  DJCJBDKN_01161 138 qarladllgigqwaaviggslggmqalqwtitypdrvrhclaiasa 183
                                      ar+ d l  gq  a +g s gg  a q+   yp+r +  +  a+a
  tr|A0A2G5MRA8|A0A2G5MRA8_9PSED  84 TARMLDYLDYGQVNA-VGVSWGGALAQQFAYDYPERCKKLILAATA 128
                                     589*********876.69******************9988766655 PP

>> tr|A0A2R3H9D8|A0A2R3H9D8_9PSED  Poly(3-hydroxyalkanoate) depolymerase OS=Pseudomonas sp. MYb193 OX=1827300 GN=phaZ PE
   #    score  bias  c-Evalue  i-Evalue hmmfrom  hmm to    alifrom  ali to    envfrom  env to     acc
 ---   ------ ----- --------- --------- ------- -------    ------- -------    ------- -------    ----
   1 ?   10.7   0.1     0.003     0.081     138     183 ..      84     128 ..      78     191 .. 0.87

  Alignments for each domain:
  == domain 1  score: 10.7 bits;  conditional E-value: 0.003
                  DJCJBDKN_01161 138 qarladllgigqwaaviggslggmqalqwtitypdrvrhclaiasa 183
                                      ar+ d l  gq  a +g s gg  a q+   yp+r +  +  a+a
  tr|A0A2R3H9D8|A0A2R3H9D8_9PSED  84 TARMLDYLDYGQVNA-VGVSWGGALAQQFAYDYPERCKKLILAATA 128
                                     589*********876.69******************9998766655 PP

>> tr|A0A2S9E5R1|A0A2S9E5R1_PSECE  Poly(3-hydroxyalkanoate) depolymerase OS=Pseudomonas cedrina OX=651740 GN=phaZ PE=4 S
   #    score  bias  c-Evalue  i-Evalue hmmfrom  hmm to    alifrom  ali to    envfrom  env to     acc
 ---   ------ ----- --------- --------- ------- -------    ------- -------    ------- -------    ----
   1 ?   10.7   0.1     0.003     0.081     138     183 ..      84     128 ..      78     191 .. 0.87

  Alignments for each domain:
  == domain 1  score: 10.7 bits;  conditional E-value: 0.003
                  DJCJBDKN_01161 138 qarladllgigqwaaviggslggmqalqwtitypdrvrhclaiasa 183
                                      ar+ d l  gq  a +g s gg  a q+   yp+r +  +  a+a
  tr|A0A2S9E5R1|A0A2S9E5R1_PSECE  84 TARMLDYLDYGQVNA-VGVSWGGALAQQFAYDYPERCKKLILAATA 128
                                     589*********876.69******************9998766655 PP

>> tr|A0A2G5NEW4|A0A2G5NEW4_9PSED  Poly(3-hydroxyalkanoate) depolymerase OS=Pseudomonas sp. 2822-17 OX=1712678 GN=AOA60_
   #    score  bias  c-Evalue  i-Evalue hmmfrom  hmm to    alifrom  ali to    envfrom  env to     acc
 ---   ------ ----- --------- --------- ------- -------    ------- -------    ------- -------    ----
   1 ?   10.7   0.1     0.003     0.081     138     183 ..      84     128 ..      78     191 .. 0.87

  Alignments for each domain:
  == domain 1  score: 10.7 bits;  conditional E-value: 0.003
                  DJCJBDKN_01161 138 qarladllgigqwaaviggslggmqalqwtitypdrvrhclaiasa 183
                                      ar+ d l  gq  a +g s gg  a q+   yp+r +  +  a+a
  tr|A0A2G5NEW4|A0A2G5NEW4_9PSED  84 TARMLDYLDYGQVNA-VGVSWGGALAQQFAYDYPERCKKLILAATA 128
                                     589*********876.69******************9998766655 PP

>> tr|A0A239DQN5|A0A239DQN5_9PSED  Poly(3-hydroxyalkanoate) depolymerase OS=Pseudomonas segetis OX=298908 GN=SAMN0521625
   #    score  bias  c-Evalue  i-Evalue hmmfrom  hmm to    alifrom  ali to    envfrom  env to     acc
 ---   ------ ----- --------- --------- ------- -------    ------- -------    ------- -------    ----
   1 ?   10.7   0.0     0.003     0.079     138     181 ..     102     144 ..      92     167 .. 0.86

  Alignments for each domain:
  == domain 1  score: 10.7 bits;  conditional E-value: 0.003
                  DJCJBDKN_01161 138 qarladllgigqwaaviggslggmqalqwtitypdrvrhclaia 181
                                      ar+ d l  gq   vig s gg  a q+   yp+r +  +  a
  tr|A0A239DQN5|A0A239DQN5_9PSED 102 AARMLDYLDYGQ-VNVIGVSWGGALAQQFAYDYPERCKKLVLAA 144
                                     5899*******9.579********************98764433 PP

>> tr|A0A172YUV0|A0A172YUV0_9PSED  Poly(3-hydroxyalkanoate) depolymerase OS=Pseudomonas antarctica OX=219572 GN=A7J50_03
   #    score  bias  c-Evalue  i-Evalue hmmfrom  hmm to    alifrom  ali to    envfrom  env to     acc
 ---   ------ ----- --------- --------- ------- -------    ------- -------    ------- -------    ----
   1 ?   10.7   0.1     0.003     0.081     138     183 ..      84     128 ..      78     191 .. 0.87

  Alignments for each domain:
  == domain 1  score: 10.7 bits;  conditional E-value: 0.003
                  DJCJBDKN_01161 138 qarladllgigqwaaviggslggmqalqwtitypdrvrhclaiasa 183
                                      ar+ d l  gq  a +g s gg  a q+   yp+r +  +  a+a
  tr|A0A172YUV0|A0A172YUV0_9PSED  84 TARMLDYLDYGQVNA-VGVSWGGALAQQFAYDYPERCKKLILAATA 128
                                     589*********876.69******************9998766655 PP

>> tr|A0A1E4XNI2|A0A1E4XNI2_9PSED  Poly(3-hydroxyalkanoate) depolymerase OS=Pseudomonas sp. AP19 OX=1535623 GN=A7D21_019
   #    score  bias  c-Evalue  i-Evalue hmmfrom  hmm to    alifrom  ali to    envfrom  env to     acc
 ---   ------ ----- --------- --------- ------- -------    ------- -------    ------- -------    ----
   1 ?   10.7   0.1     0.003     0.081     138     183 ..      84     128 ..      78     191 .. 0.87

  Alignments for each domain:
  == domain 1  score: 10.7 bits;  conditional E-value: 0.003
                  DJCJBDKN_01161 138 qarladllgigqwaaviggslggmqalqwtitypdrvrhclaiasa 183
                                      ar+ d l  gq  a +g s gg  a q+   yp+r +  +  a+a
  tr|A0A1E4XNI2|A0A1E4XNI2_9PSED  84 TARMLDYLDYGQVNA-VGVSWGGALAQQFAYDYPERCKKLILAATA 128
                                     589*********876.69******************9998766655 PP

>> tr|A0A1T2ZZ94|A0A1T2ZZ94_PSEFL  Poly(3-hydroxyalkanoate) depolymerase OS=Pseudomonas fluorescens OX=294 GN=phaB PE=4 
   #    score  bias  c-Evalue  i-Evalue hmmfrom  hmm to    alifrom  ali to    envfrom  env to     acc
 ---   ------ ----- --------- --------- ------- -------    ------- -------    ------- -------    ----
   1 ?   10.7   0.1     0.003     0.081     138     183 ..      84     128 ..      78     191 .. 0.87

  Alignments for each domain:
  == domain 1  score: 10.7 bits;  conditional E-value: 0.003
                  DJCJBDKN_01161 138 qarladllgigqwaaviggslggmqalqwtitypdrvrhclaiasa 183
                                      ar+ d l  gq  a +g s gg  a q+   yp+r +  +  a+a
  tr|A0A1T2ZZ94|A0A1T2ZZ94_PSEFL  84 TARMLDYLDYGQVNA-VGVSWGGALAQQFAYDYPERCKKLILAATA 128
                                     589*********876.69******************9998766655 PP

>> tr|A0A2C8Z9F9|A0A2C8Z9F9_9BURK  Poly(3-hydroxyalkanoate) depolymerase OS=Burkholderia sp. D7 OX=1873884 GN=SAMN054141
   #    score  bias  c-Evalue  i-Evalue hmmfrom  hmm to    alifrom  ali to    envfrom  env to     acc
 ---   ------ ----- --------- --------- ------- -------    ------- -------    ------- -------    ----
   1 ?    9.9   0.1    0.0051      0.14     140     185 ..      91     136 ..      72     162 .. 0.87

  Alignments for each domain:
  == domain 1  score: 9.9 bits;  conditional E-value: 0.0051
                  DJCJBDKN_01161 140 rladllgigqwaaviggslggmqalqwtitypdrvrhclaiasapk 185
                                     +l   lg+     v+g s gg  a q+   yp+r r+ +  a++p 
  tr|A0A2C8Z9F9|A0A2C8Z9F9_9BURK  91 KLLTRLGLDGAVDVLGVSWGGALAQQFAHLYPERCRRLILAATSPG 136
                                     5666789988999************************999999986 PP

>> tr|A0A0P9SMW4|A0A0P9SMW4_PSESX  Poly depolymerase OS=Pseudomonas syringae pv. cerasicola OX=264451 GN=phaB PE=4 SV=1
   #    score  bias  c-Evalue  i-Evalue hmmfrom  hmm to    alifrom  ali to    envfrom  env to     acc
 ---   ------ ----- --------- --------- ------- -------    ------- -------    ------- -------    ----
   1 ?   10.7   0.1     0.003     0.081     138     183 ..      41      85 ..      33     148 .. 0.83

  Alignments for each domain:
  == domain 1  score: 10.7 bits;  conditional E-value: 0.003
                  DJCJBDKN_01161 138 qarladllgigqwaaviggslggmqalqwtitypdrvrhclaiasa 183
                                      ar+ d l+ gq  a ig s gg  a q+   yp+r +  +  a++
  tr|A0A0P9SMW4|A0A0P9SMW4_PSESX  41 AARMLDYLNYGQVNA-IGVSWGGALAQQFAHDYPERCKKLVLAATS 85 
                                     589*********876.7*******************9986544443 PP

>> tr|A0A1B3EEA7|A0A1B3EEA7_9PSED  Poly(3-hydroxyalkanoate) depolymerase OS=Pseudomonas sp. TCU-HL1 OX=1856685 GN=THL1_5
   #    score  bias  c-Evalue  i-Evalue hmmfrom  hmm to    alifrom  ali to    envfrom  env to     acc
 ---   ------ ----- --------- --------- ------- -------    ------- -------    ------- -------    ----
   1 ?   10.9   0.1    0.0027     0.071     138     182 ..      84     127 ..      79     174 .. 0.87

  Alignments for each domain:
  == domain 1  score: 10.9 bits;  conditional E-value: 0.0027
                  DJCJBDKN_01161 138 qarladllgigqwaaviggslggmqalqwtitypdrvrhclaias 182
                                      ar+ d l  gq +a ig s gg  a q+   yp+r +  +  a+
  tr|A0A1B3EEA7|A0A1B3EEA7_9PSED  84 AARMLDYLDYGQVSA-IGVSWGGALAQQFAHDYPERCKKLILAAT 127
                                     589*********876.7*******************998654443 PP

>> tr|A0A0R3BCQ6|A0A0R3BCQ6_9PSED  Poly(3-hydroxyalkanoate) depolymerase OS=Pseudomonas veronii OX=76761 GN=TU80_00460 P
   #    score  bias  c-Evalue  i-Evalue hmmfrom  hmm to    alifrom  ali to    envfrom  env to     acc
 ---   ------ ----- --------- --------- ------- -------    ------- -------    ------- -------    ----
   1 ?   10.8   0.0    0.0028     0.073     138     183 ..      84     128 ..      76     191 .. 0.87

  Alignments for each domain:
  == domain 1  score: 10.8 bits;  conditional E-value: 0.0028
                  DJCJBDKN_01161 138 qarladllgigqwaaviggslggmqalqwtitypdrvrhclaiasa 183
                                      ar+ d l  gq  a +g s gg  a q+   yp+r +  +  a+a
  tr|A0A0R3BCQ6|A0A0R3BCQ6_9PSED  84 TARMLDYLDYGQVNA-VGVSWGGALAQQFAYDYPERCKKLILAATA 128
                                     589*********876.69******************9988766655 PP

>> tr|A0A1D3JQN5|A0A1D3JQN5_9PSED  Poly(3-hydroxyalkanoate) depolymerase OS=Pseudomonas veronii 1YdBTEX2 OX=1295141 GN=p
   #    score  bias  c-Evalue  i-Evalue hmmfrom  hmm to    alifrom  ali to    envfrom  env to     acc
 ---   ------ ----- --------- --------- ------- -------    ------- -------    ------- -------    ----
   1 ?   10.8   0.0    0.0028     0.073     138     183 ..      84     128 ..      76     191 .. 0.87

  Alignments for each domain:
  == domain 1  score: 10.8 bits;  conditional E-value: 0.0028
                  DJCJBDKN_01161 138 qarladllgigqwaaviggslggmqalqwtitypdrvrhclaiasa 183
                                      ar+ d l  gq  a +g s gg  a q+   yp+r +  +  a+a
  tr|A0A1D3JQN5|A0A1D3JQN5_9PSED  84 TARMLDYLDYGQVNA-VGVSWGGALAQQFAYDYPERCKKLILAATA 128
                                     589*********876.69******************9988766655 PP

>> tr|A0A1H4LVF0|A0A1H4LVF0_PSEPA  Poly(3-hydroxyalkanoate) depolymerase OS=Pseudomonas panacis OX=307251 GN=SAMN0449019
   #    score  bias  c-Evalue  i-Evalue hmmfrom  hmm to    alifrom  ali to    envfrom  env to     acc
 ---   ------ ----- --------- --------- ------- -------    ------- -------    ------- -------    ----
   1 ?   10.8   0.0    0.0028     0.073     138     183 ..      84     128 ..      76     191 .. 0.87

  Alignments for each domain:
  == domain 1  score: 10.8 bits;  conditional E-value: 0.0028
                  DJCJBDKN_01161 138 qarladllgigqwaaviggslggmqalqwtitypdrvrhclaiasa 183
                                      ar+ d l  gq  a +g s gg  a q+   yp+r +  +  a+a
  tr|A0A1H4LVF0|A0A1H4LVF0_PSEPA  84 TARMLDYLDYGQVNA-VGVSWGGALAQQFAYDYPERCKKLILAATA 128
                                     589*********876.69******************9988766655 PP

>> tr|A0A2N7YUF8|A0A2N7YUF8_9PSED  Poly(3-hydroxyalkanoate) depolymerase OS=Pseudomonas sp. GW704-F2 OX=2070577 GN=phaZ 
   #    score  bias  c-Evalue  i-Evalue hmmfrom  hmm to    alifrom  ali to    envfrom  env to     acc
 ---   ------ ----- --------- --------- ------- -------    ------- -------    ------- -------    ----
   1 ?   10.8   0.0    0.0028     0.073     138     183 ..      84     128 ..      76     191 .. 0.87

  Alignments for each domain:
  == domain 1  score: 10.8 bits;  conditional E-value: 0.0028
                  DJCJBDKN_01161 138 qarladllgigqwaaviggslggmqalqwtitypdrvrhclaiasa 183
                                      ar+ d l  gq  a +g s gg  a q+   yp+r +  +  a+a
  tr|A0A2N7YUF8|A0A2N7YUF8_9PSED  84 TARMLDYLDYGQVNA-VGVSWGGALAQQFAYDYPERCKKLILAATA 128
                                     589*********876.69******************9988766655 PP

>> tr|A0A2T6KTA4|A0A2T6KTA4_9PSED  Poly(3-hydroxyalkanoate) depolymerase OS=Pseudomonas sp. GV105 OX=2135759 GN=C8K66_12
   #    score  bias  c-Evalue  i-Evalue hmmfrom  hmm to    alifrom  ali to    envfrom  env to     acc
 ---   ------ ----- --------- --------- ------- -------    ------- -------    ------- -------    ----
   1 ?   10.8   0.0    0.0028     0.073     138     183 ..      84     128 ..      76     191 .. 0.87

  Alignments for each domain:
  == domain 1  score: 10.8 bits;  conditional E-value: 0.0028
                  DJCJBDKN_01161 138 qarladllgigqwaaviggslggmqalqwtitypdrvrhclaiasa 183
                                      ar+ d l  gq  a +g s gg  a q+   yp+r +  +  a+a
  tr|A0A2T6KTA4|A0A2T6KTA4_9PSED  84 TARMLDYLDYGQVNA-VGVSWGGALAQQFAYDYPERCKKLILAATA 128
                                     589*********876.69******************9988766655 PP

>> tr|A0A2V4YHQ9|A0A2V4YHQ9_9PSED  Poly(3-hydroxyalkanoate) depolymerase OS=Pseudomonas sp. GV058 OX=2135753 GN=C8K60_11
   #    score  bias  c-Evalue  i-Evalue hmmfrom  hmm to    alifrom  ali to    envfrom  env to     acc
 ---   ------ ----- --------- --------- ------- -------    ------- -------    ------- -------    ----
   1 ?   10.8   0.0    0.0028     0.073     138     183 ..      84     128 ..      76     191 .. 0.87

  Alignments for each domain:
  == domain 1  score: 10.8 bits;  conditional E-value: 0.0028
                  DJCJBDKN_01161 138 qarladllgigqwaaviggslggmqalqwtitypdrvrhclaiasa 183
                                      ar+ d l  gq  a +g s gg  a q+   yp+r +  +  a+a
  tr|A0A2V4YHQ9|A0A2V4YHQ9_9PSED  84 TARMLDYLDYGQVNA-VGVSWGGALAQQFAYDYPERCKKLILAATA 128
                                     589*********876.69******************9988766655 PP

>> tr|W2DC08|W2DC08_9PSED  Poly(3-hydroxyalkanoate) depolymerase OS=Pseudomonas sp. FH4 OX=1284393 GN=H097_21100 PE=4 SV
   #    score  bias  c-Evalue  i-Evalue hmmfrom  hmm to    alifrom  ali to    envfrom  env to     acc
 ---   ------ ----- --------- --------- ------- -------    ------- -------    ------- -------    ----
   1 ?   10.7   0.1     0.003      0.08     138     183 ..      84     128 ..      77     191 .. 0.87

  Alignments for each domain:
  == domain 1  score: 10.7 bits;  conditional E-value: 0.003
          DJCJBDKN_01161 138 qarladllgigqwaaviggslggmqalqwtitypdrvrhclaiasa 183
                              ar+ d l  gq  a +g s gg  a q+   yp+r +  +  a+a
  tr|W2DC08|W2DC08_9PSED  84 TARMLDYLDYGQVNA-VGVSWGGALAQQFAYDYPERCKKLILAATA 128
                             589*********876.69******************9998766655 PP

>> tr|A0A1H5C4K2|A0A1H5C4K2_9PSED  Poly(3-hydroxyalkanoate) depolymerase OS=Pseudomonas proteolytica OX=219574 GN=SAMN04
   #    score  bias  c-Evalue  i-Evalue hmmfrom  hmm to    alifrom  ali to    envfrom  env to     acc
 ---   ------ ----- --------- --------- ------- -------    ------- -------    ------- -------    ----
   1 ?   10.7   0.1     0.003      0.08     138     183 ..      84     128 ..      77     191 .. 0.87

  Alignments for each domain:
  == domain 1  score: 10.7 bits;  conditional E-value: 0.003
                  DJCJBDKN_01161 138 qarladllgigqwaaviggslggmqalqwtitypdrvrhclaiasa 183
                                      ar+ d l  gq  a +g s gg  a q+   yp+r +  +  a+a
  tr|A0A1H5C4K2|A0A1H5C4K2_9PSED  84 TARMLDYLDYGQVNA-VGVSWGGALAQQFAYDYPERCKKLILAATA 128
                                     589*********876.69******************9998766655 PP

>> tr|A0A1S1UQQ9|A0A1S1UQQ9_9PSED  Poly(3-hydroxyalkanoate) depolymerase OS=Pseudomonas sp. 06C 126 OX=1917281 GN=BHC62_
   #    score  bias  c-Evalue  i-Evalue hmmfrom  hmm to    alifrom  ali to    envfrom  env to     acc
 ---   ------ ----- --------- --------- ------- -------    ------- -------    ------- -------    ----
   1 ?   10.7   0.1     0.003      0.08     138     183 ..      84     128 ..      77     191 .. 0.87

  Alignments for each domain:
  == domain 1  score: 10.7 bits;  conditional E-value: 0.003
                  DJCJBDKN_01161 138 qarladllgigqwaaviggslggmqalqwtitypdrvrhclaiasa 183
                                      ar+ d l  gq  a +g s gg  a q+   yp+r +  +  a+a
  tr|A0A1S1UQQ9|A0A1S1UQQ9_9PSED  84 TARMLDYLDYGQVNA-VGVSWGGALAQQFAYDYPERCKKLILAATA 128
                                     589*********876.69******************9998766655 PP

>> tr|A0A075PHG0|A0A075PHG0_PSEFL  Poly(3-hydroxyalkanoate) depolymerase OS=Pseudomonas fluorescens OX=294 GN=HZ99_20100
   #    score  bias  c-Evalue  i-Evalue hmmfrom  hmm to    alifrom  ali to    envfrom  env to     acc
 ---   ------ ----- --------- --------- ------- -------    ------- -------    ------- -------    ----
   1 ?   10.6   0.1    0.0031     0.083     138     183 ..      84     128 ..      78     191 .. 0.87

  Alignments for each domain:
  == domain 1  score: 10.6 bits;  conditional E-value: 0.0031
                  DJCJBDKN_01161 138 qarladllgigqwaaviggslggmqalqwtitypdrvrhclaiasa 183
                                      ar+ d l  gq  a +g s gg  a q+   yp+r +  +  a+a
  tr|A0A075PHG0|A0A075PHG0_PSEFL  84 TARMLDYLDYGQVNA-VGVSWGGALAQQFAYDYPERCKKLILAATA 128
                                     589*********876.69******************9998766655 PP

>> tr|A0A2V3EZH8|A0A2V3EZH8_PSEAI  Poly(3-hydroxyalkanoate) depolymerase (Fragment) OS=Pseudomonas aeruginosa OX=287 GN=
   #    score  bias  c-Evalue  i-Evalue hmmfrom  hmm to    alifrom  ali to    envfrom  env to     acc
 ---   ------ ----- --------- --------- ------- -------    ------- -------    ------- -------    ----
   1 ?   10.8   0.0    0.0027     0.073     138     182 ..      84     127 ..      70     138 .. 0.85

  Alignments for each domain:
  == domain 1  score: 10.8 bits;  conditional E-value: 0.0027
                  DJCJBDKN_01161 138 qarladllgigqwaaviggslggmqalqwtitypdrvrhclaias 182
                                      ar+ d l  gq  a ig s gg  a q+   yp+r +  +  a+
  tr|A0A2V3EZH8|A0A2V3EZH8_PSEAI  84 AARMLDYLDYGQVNA-IGVSWGGALAQQFAHDYPERCKKLILAAT 127
                                     689*********876.7*******************998654443 PP

>> tr|A0A158I8Q5|A0A158I8Q5_9BURK  Poly(3-hydroxyalkanoate) depolymerase OS=Caballeronia udeis OX=1232866 GN=AWB69_05521
   #    score  bias  c-Evalue  i-Evalue hmmfrom  hmm to    alifrom  ali to    envfrom  env to     acc
 ---   ------ ----- --------- --------- ------- -------    ------- -------    ------- -------    ----
   1 ?    9.9   0.1    0.0052      0.14     140     185 ..      91     136 ..      72     162 .. 0.87

  Alignments for each domain:
  == domain 1  score: 9.9 bits;  conditional E-value: 0.0052
                  DJCJBDKN_01161 140 rladllgigqwaaviggslggmqalqwtitypdrvrhclaiasapk 185
                                     +l   lg+     v+g s gg  a q+   yp+r r+ +  a++p 
  tr|A0A158I8Q5|A0A158I8Q5_9BURK  91 KLLTRLGLDGAVDVLGVSWGGALAQQFARLYPERCRRLILAATSPG 136
                                     4556788888899************************999999986 PP

>> tr|A0A101DAS8|A0A101DAS8_9PSED  Poly(3-hydroxyalkanoate) depolymerase (Fragment) OS=Pseudomonas sp. 63_8 OX=1641374 G
   #    score  bias  c-Evalue  i-Evalue hmmfrom  hmm to    alifrom  ali to    envfrom  env to     acc
 ---   ------ ----- --------- --------- ------- -------    ------- -------    ------- -------    ----
   1 ?   11.0   0.0    0.0025     0.065     138     182 ..      84     127 ..      71     170 .. 0.87

  Alignments for each domain:
  == domain 1  score: 11.0 bits;  conditional E-value: 0.0025
                  DJCJBDKN_01161 138 qarladllgigqwaaviggslggmqalqwtitypdrvrhclaias 182
                                      ar+ d l  gq  a ig s gg  a q+   yp+r +  +  a+
  tr|A0A101DAS8|A0A101DAS8_9PSED  84 AARMLDYLDYGQVNA-IGVSWGGALAQQFAHDYPERCKKLILAAT 127
                                     689*********876.7*******************998654443 PP

>> tr|A0A1T2YQE8|A0A1T2YQE8_PSEFL  Poly(3-hydroxyalkanoate) depolymerase OS=Pseudomonas fluorescens OX=294 GN=BFW86_0149
   #    score  bias  c-Evalue  i-Evalue hmmfrom  hmm to    alifrom  ali to    envfrom  env to     acc
 ---   ------ ----- --------- --------- ------- -------    ------- -------    ------- -------    ----
   1 ?   10.6   0.1    0.0032     0.085     138     183 ..      84     128 ..      78     191 .. 0.87

  Alignments for each domain:
  == domain 1  score: 10.6 bits;  conditional E-value: 0.0032
                  DJCJBDKN_01161 138 qarladllgigqwaaviggslggmqalqwtitypdrvrhclaiasa 183
                                      ar+ d l  gq  a +g s gg  a q+   yp+r +  +  a+a
  tr|A0A1T2YQE8|A0A1T2YQE8_PSEFL  84 TARMLDYLDYGQINA-VGVSWGGALAQQFAYDYPERCKKLILAATA 128
                                     589*********887.69******************9998766655 PP

>> tr|A0A0Q8C885|A0A0Q8C885_9PSED  Poly(3-hydroxyalkanoate) depolymerase OS=Pseudomonas sp. Root569 OX=1736566 GN=ASD70_
   #    score  bias  c-Evalue  i-Evalue hmmfrom  hmm to    alifrom  ali to    envfrom  env to     acc
 ---   ------ ----- --------- --------- ------- -------    ------- -------    ------- -------    ----
   1 ?   10.7   0.0    0.0029     0.077     138     183 ..      84     128 ..      76     191 .. 0.88

  Alignments for each domain:
  == domain 1  score: 10.7 bits;  conditional E-value: 0.0029
                  DJCJBDKN_01161 138 qarladllgigqwaaviggslggmqalqwtitypdrvrhclaiasa 183
                                      ar+ d l  gq  a +g s gg  a q+   yp+r +  +  a+a
  tr|A0A0Q8C885|A0A0Q8C885_9PSED  84 TARMLDYLDYGQVNA-VGVSWGGALAQQFAYDYPERCKKLILAATA 128
                                     589*********876.69******************9998766665 PP

>> tr|A0A0R2Z6M7|A0A0R2Z6M7_9PSED  Poly(3-hydroxyalkanoate) depolymerase OS=Pseudomonas synxantha OX=47883 GN=TU77_15365
   #    score  bias  c-Evalue  i-Evalue hmmfrom  hmm to    alifrom  ali to    envfrom  env to     acc
 ---   ------ ----- --------- --------- ------- -------    ------- -------    ------- -------    ----
   1 ?   10.7   0.0    0.0029     0.077     138     183 ..      84     128 ..      76     191 .. 0.88

  Alignments for each domain:
  == domain 1  score: 10.7 bits;  conditional E-value: 0.0029
                  DJCJBDKN_01161 138 qarladllgigqwaaviggslggmqalqwtitypdrvrhclaiasa 183
                                      ar+ d l  gq  a +g s gg  a q+   yp+r +  +  a+a
  tr|A0A0R2Z6M7|A0A0R2Z6M7_9PSED  84 TARMLDYLDYGQVNA-VGVSWGGALAQQFAYDYPERCKKLILAATA 128
                                     589*********876.69******************9998766665 PP

>> tr|A0A0E3K6U1|A0A0E3K6U1_9PSED  Poly(3-hydroxyalkanoate) depolymerase OS=Pseudomonas synxantha OX=47883 GN=VO64_3471 
   #    score  bias  c-Evalue  i-Evalue hmmfrom  hmm to    alifrom  ali to    envfrom  env to     acc
 ---   ------ ----- --------- --------- ------- -------    ------- -------    ------- -------    ----
   1 ?   10.7   0.0    0.0029     0.077     138     183 ..      84     128 ..      76     191 .. 0.88

  Alignments for each domain:
  == domain 1  score: 10.7 bits;  conditional E-value: 0.0029
                  DJCJBDKN_01161 138 qarladllgigqwaaviggslggmqalqwtitypdrvrhclaiasa 183
                                      ar+ d l  gq  a +g s gg  a q+   yp+r +  +  a+a
  tr|A0A0E3K6U1|A0A0E3K6U1_9PSED  84 TARMLDYLDYGQVNA-VGVSWGGALAQQFAYDYPERCKKLILAATA 128
                                     589*********876.69******************9998766665 PP

>> tr|A0A0R2YKE5|A0A0R2YKE5_9PSED  Poly(3-hydroxyalkanoate) depolymerase OS=Pseudomonas libanensis OX=75588 GN=TU73_0141
   #    score  bias  c-Evalue  i-Evalue hmmfrom  hmm to    alifrom  ali to    envfrom  env to     acc
 ---   ------ ----- --------- --------- ------- -------    ------- -------    ------- -------    ----
   1 ?   10.7   0.0    0.0029     0.077     138     183 ..      84     128 ..      76     191 .. 0.88

  Alignments for each domain:
  == domain 1  score: 10.7 bits;  conditional E-value: 0.0029
                  DJCJBDKN_01161 138 qarladllgigqwaaviggslggmqalqwtitypdrvrhclaiasa 183
                                      ar+ d l  gq  a +g s gg  a q+   yp+r +  +  a+a
  tr|A0A0R2YKE5|A0A0R2YKE5_9PSED  84 TARMLDYLDYGQVNA-VGVSWGGALAQQFAYDYPERCKKLILAATA 128
                                     589*********876.69******************9998766665 PP

>> tr|A0A1N7U138|A0A1N7U138_9PSED  Poly(3-hydroxyalkanoate) depolymerase OS=Pseudomonas simiae OX=321846 GN=phaZ PE=4 SV
   #    score  bias  c-Evalue  i-Evalue hmmfrom  hmm to    alifrom  ali to    envfrom  env to     acc
 ---   ------ ----- --------- --------- ------- -------    ------- -------    ------- -------    ----
   1 ?   10.7   0.0    0.0029     0.077     138     183 ..      84     128 ..      76     191 .. 0.88

  Alignments for each domain:
  == domain 1  score: 10.7 bits;  conditional E-value: 0.0029
                  DJCJBDKN_01161 138 qarladllgigqwaaviggslggmqalqwtitypdrvrhclaiasa 183
                                      ar+ d l  gq  a +g s gg  a q+   yp+r +  +  a+a
  tr|A0A1N7U138|A0A1N7U138_9PSED  84 TARMLDYLDYGQVNA-VGVSWGGALAQQFAYDYPERCKKLILAATA 128
                                     589*********876.69******************9998766665 PP

>> tr|A0A2G4E5B1|A0A2G4E5B1_9PSED  Poly(3-hydroxyalkanoate) depolymerase OS=Pseudomonas sp. NZIPFR-PS2 OX=2048678 GN=AO2
   #    score  bias  c-Evalue  i-Evalue hmmfrom  hmm to    alifrom  ali to    envfrom  env to     acc
 ---   ------ ----- --------- --------- ------- -------    ------- -------    ------- -------    ----
   1 ?   10.7   0.0    0.0029     0.077     138     183 ..      84     128 ..      76     191 .. 0.88

  Alignments for each domain:
  == domain 1  score: 10.7 bits;  conditional E-value: 0.0029
                  DJCJBDKN_01161 138 qarladllgigqwaaviggslggmqalqwtitypdrvrhclaiasa 183
                                      ar+ d l  gq  a +g s gg  a q+   yp+r +  +  a+a
  tr|A0A2G4E5B1|A0A2G4E5B1_9PSED  84 TARMLDYLDYGQVNA-VGVSWGGALAQQFAYDYPERCKKLILAATA 128
                                     589*********876.69******************9998766665 PP

>> tr|U1TDX8|U1TDX8_PSEFL  Poly(3-hydroxyalkanoate) depolymerase OS=Pseudomonas fluorescens EGD-AQ6 OX=1390371 GN=O204_2
   #    score  bias  c-Evalue  i-Evalue hmmfrom  hmm to    alifrom  ali to    envfrom  env to     acc
 ---   ------ ----- --------- --------- ------- -------    ------- -------    ------- -------    ----
   1 ?   10.7   0.0    0.0029     0.077     138     183 ..      84     128 ..      76     191 .. 0.88

  Alignments for each domain:
  == domain 1  score: 10.7 bits;  conditional E-value: 0.0029
          DJCJBDKN_01161 138 qarladllgigqwaaviggslggmqalqwtitypdrvrhclaiasa 183
                              ar+ d l  gq  a +g s gg  a q+   yp+r +  +  a+a
  tr|U1TDX8|U1TDX8_PSEFL  84 TARMLDYLDYGQVNA-VGVSWGGALAQQFAYDYPERCKKLILAATA 128
                             589*********876.69******************9998766665 PP

>> tr|A0A2M8UVF1|A0A2M8UVF1_PSESP  Poly(3-hydroxyalkanoate) depolymerase OS=Pseudomonas sp. OX=306 GN=phaZ PE=4 SV=1
   #    score  bias  c-Evalue  i-Evalue hmmfrom  hmm to    alifrom  ali to    envfrom  env to     acc
 ---   ------ ----- --------- --------- ------- -------    ------- -------    ------- -------    ----
   1 ?   10.6   0.1    0.0033     0.087     138     183 ..      90     134 ..      77     152 .. 0.88

  Alignments for each domain:
  == domain 1  score: 10.6 bits;  conditional E-value: 0.0033
                  DJCJBDKN_01161 138 qarladllgigqwaaviggslggmqalqwtitypdrvrhclaiasa 183
                                      ar+ d l  gq  a ig s gg  a q+   yp+r +  +  a+a
  tr|A0A2M8UVF1|A0A2M8UVF1_PSESP  90 AARMLDYLDYGQVTA-IGVSWGGALAQQFAHDYPERCKKLILAATA 134
                                     689*********876.7*******************9998766665 PP

>> tr|A0A1Y5NR38|A0A1Y5NR38_ACINO  Poly(3-hydroxyalkanoate) depolymerase OS=Acinetobacter nosocomialis P020 OX=1285584 G
   #    score  bias  c-Evalue  i-Evalue hmmfrom  hmm to    alifrom  ali to    envfrom  env to     acc
 ---   ------ ----- --------- --------- ------- -------    ------- -------    ------- -------    ----
   1 ?   10.6   0.0    0.0032     0.085     130     176 ..     112     157 ..     105     214 .. 0.85

  Alignments for each domain:
  == domain 1  score: 10.6 bits;  conditional E-value: 0.0032
                  DJCJBDKN_01161 130 tvedwvhsqarladllgigqwaaviggslggmqalqwtitypdrvrh 176
                                     t+ d     + l d lg+++ a vig+s+ggm a      yp++v+ 
  tr|A0A1Y5NR38|A0A1Y5NR38_ACINO 112 TLYDMADDVSMLLDRLGVSK-AHVIGASMGGMIAQILAAKYPEKVEK 157
                                     666777788899******86.89***********99********975 PP

>> tr|A0A2G2M0Z1|A0A2G2M0Z1_9RHOB  Poly(3-hydroxyalkanoate) depolymerase OS=Robiginitomaculum sp. OX=2030823 GN=COA84_00
   #    score  bias  c-Evalue  i-Evalue hmmfrom  hmm to    alifrom  ali to    envfrom  env to     acc
 ---   ------ ----- --------- --------- ------- -------    ------- -------    ------- -------    ----
   1 ?   10.4   0.0    0.0038       0.1     127     212 ..      75     164 ..      67     182 .. 0.72

  Alignments for each domain:
  == domain 1  score: 10.4 bits;  conditional E-value: 0.0038
                  DJCJBDKN_01161 127 pvltvedwvhsq..arladllgigqwaaviggslggmqalqwtitypdrvrhclaiasapk...lsaqniafnevarqa 200
                                     p+l    w  ++   +l d +g      v+g s gg+ a q+ i y  rv++ +  a+      +  +  +++++ +  
  tr|A0A2G2M0Z1|A0A2G2M0Z1_9RHOB  75 PMLPYRPWQLARmaRKLVDRFGYYN-LDVMGVSWGGVMAQQFAIQYRKRVKRLILAATTTGvtmVPGKMASISKMTNPR 152
                                     6666677754331145777777655.4699********************99887766544011445566677888888 PP

                  DJCJBDKN_01161 201 iltdpefhggsf 212
                                       tdp+f   +f
  tr|A0A2G2M0Z1|A0A2G2M0Z1_9RHOB 153 RYTDPDFMLRNF 164
                                     888888876666 PP

>> tr|D5DZL2|D5DZL2_BACMQ  Putative poly(3-hydroxybutyrate) depolymerase OS=Bacillus megaterium (strain ATCC 12872 / QMB
   #    score  bias  c-Evalue  i-Evalue hmmfrom  hmm to    alifrom  ali to    envfrom  env to     acc
 ---   ------ ----- --------- --------- ------- -------    ------- -------    ------- -------    ----
   1 ?   10.1   0.0    0.0046      0.12     126     182 ..      72     127 ..      64     148 .. 0.86

  Alignments for each domain:
  == domain 1  score: 10.1 bits;  conditional E-value: 0.0046
          DJCJBDKN_01161 126 fpvltvedwvhsqarladllgigqwaaviggslggmqalqwtitypdrvrhclaias 182
                              p+ t++d       +ad l ++ +  + g slgg  a+q+ i +p+  +  + ++s
  tr|D5DZL2|D5DZL2_BACMQ  72 TPIHTIKDLSDDVKLFADALKLSAF-TISGWSLGGAVAMQYVIDHPNDAKKLILLSS 127
                             5899999999999999*****9987.58899****************9998877665 PP


Internal pipeline statistics summary:
-------------------------------------
Query model(s):                            1  (379 nodes)
Target sequences:                       8298  (2961450 residues searched)
Passed MSV filter:                      1502  (0.181007); expected 166.0 (0.02)
Passed bias filter:                     1337  (0.161123); expected 166.0 (0.02)
Passed Vit filter:                       872  (0.105086); expected 8.3 (0.001)
Passed Fwd filter:                       313  (0.0377199); expected 0.1 (1e-05)
Initial search space (Z):               8298  [actual number of targets]
Domain search space  (domZ):             313  [number of targets reported over threshold]
# CPU time: 1.21u 0.01s 00:00:01.22 Elapsed: 00:00:00.67
# Mc/sec: 1655.12
//
Query:       DJCJBDKN_00117  [L=513]
Description: hypothetical protein
Scores for complete sequences (score includes all domains):
   --- full sequence ---   --- best 1 domain ---    -#dom-
    E-value  score  bias    E-value  score  bias    exp  N  Sequence Description
    ------- ------ -----    ------- ------ -----   ---- --  -------- -----------

   [No hits detected that satisfy reporting thresholds]


Domain annotation for each sequence (and alignments):

   [No targets detected that satisfy reporting thresholds]


Internal pipeline statistics summary:
-------------------------------------
Query model(s):                            1  (513 nodes)
Target sequences:                       8298  (2961450 residues searched)
Passed MSV filter:                       390  (0.0469993); expected 166.0 (0.02)
Passed bias filter:                      299  (0.0360328); expected 166.0 (0.02)
Passed Vit filter:                        23  (0.00277175); expected 8.3 (0.001)
Passed Fwd filter:                         0  (0); expected 0.1 (1e-05)
Initial search space (Z):               8298  [actual number of targets]
Domain search space  (domZ):               0  [number of targets reported over threshold]
# CPU time: 0.23u 0.00s 00:00:00.23 Elapsed: 00:00:00.13
# Mc/sec: 10940.03
//
Query:       DJCJBDKN_01192  [L=398]
Description: Ribosomal RNA large subunit methyltransferase I
Scores for complete sequences (score includes all domains):
   --- full sequence ---   --- best 1 domain ---    -#dom-
    E-value  score  bias    E-value  score  bias    exp  N  Sequence Description
    ------- ------ -----    ------- ------ -----   ---- --  -------- -----------

   [No hits detected that satisfy reporting thresholds]


Domain annotation for each sequence (and alignments):

   [No targets detected that satisfy reporting thresholds]


Internal pipeline statistics summary:
-------------------------------------
Query model(s):                            1  (398 nodes)
Target sequences:                       8298  (2961450 residues searched)
Passed MSV filter:                       125  (0.0150639); expected 166.0 (0.02)
Passed bias filter:                      106  (0.0127742); expected 166.0 (0.02)
Passed Vit filter:                         2  (0.000241022); expected 8.3 (0.001)
Passed Fwd filter:                         0  (0); expected 0.1 (1e-05)
Initial search space (Z):               8298  [actual number of targets]
Domain search space  (domZ):               0  [number of targets reported over threshold]
# CPU time: 0.14u 0.00s 00:00:00.14 Elapsed: 00:00:00.10
# Mc/sec: 11754.99
//
Query:       DJCJBDKN_00122  [L=134]
Description: RNA polymerase-binding transcription factor DksA
Scores for complete sequences (score includes all domains):
   --- full sequence ---   --- best 1 domain ---    -#dom-
    E-value  score  bias    E-value  score  bias    exp  N  Sequence Description
    ------- ------ -----    ------- ------ -----   ---- --  -------- -----------

   [No hits detected that satisfy reporting thresholds]


Domain annotation for each sequence (and alignments):

   [No targets detected that satisfy reporting thresholds]


Internal pipeline statistics summary:
-------------------------------------
Query model(s):                            1  (134 nodes)
Target sequences:                       8298  (2961450 residues searched)
Passed MSV filter:                       190  (0.0228971); expected 166.0 (0.02)
Passed bias filter:                      178  (0.021451); expected 166.0 (0.02)
Passed Vit filter:                         8  (0.000964088); expected 8.3 (0.001)
Passed Fwd filter:                         0  (0); expected 0.1 (1e-05)
Initial search space (Z):               8298  [actual number of targets]
Domain search space  (domZ):               0  [number of targets reported over threshold]
# CPU time: 0.08u 0.00s 00:00:00.08 Elapsed: 00:00:00.04
# Mc/sec: 8013.30
//
Query:       DJCJBDKN_00131  [L=128]
Description: hypothetical protein
Scores for complete sequences (score includes all domains):
   --- full sequence ---   --- best 1 domain ---    -#dom-
    E-value  score  bias    E-value  score  bias    exp  N  Sequence Description
    ------- ------ -----    ------- ------ -----   ---- --  -------- -----------

   [No hits detected that satisfy reporting thresholds]


Domain annotation for each sequence (and alignments):

   [No targets detected that satisfy reporting thresholds]


Internal pipeline statistics summary:
-------------------------------------
Query model(s):                            1  (128 nodes)
Target sequences:                       8298  (2961450 residues searched)
Passed MSV filter:                       382  (0.0460352); expected 166.0 (0.02)
Passed bias filter:                      227  (0.027356); expected 166.0 (0.02)
Passed Vit filter:                         0  (0); expected 8.3 (0.001)
Passed Fwd filter:                         0  (0); expected 0.1 (1e-05)
Initial search space (Z):               8298  [actual number of targets]
Domain search space  (domZ):               0  [number of targets reported over threshold]
# CPU time: 0.07u 0.00s 00:00:00.07 Elapsed: 00:00:00.04
# Mc/sec: 7818.46
//
Query:       DJCJBDKN_01344  [L=669]
Description: ATP-dependent DNA helicase Rep
Scores for complete sequences (score includes all domains):
   --- full sequence ---   --- best 1 domain ---    -#dom-
    E-value  score  bias    E-value  score  bias    exp  N  Sequence Description
    ------- ------ -----    ------- ------ -----   ---- --  -------- -----------

   [No hits detected that satisfy reporting thresholds]


Domain annotation for each sequence (and alignments):

   [No targets detected that satisfy reporting thresholds]


Internal pipeline statistics summary:
-------------------------------------
Query model(s):                            1  (669 nodes)
Target sequences:                       8298  (2961450 residues searched)
Passed MSV filter:                        98  (0.0118101); expected 166.0 (0.02)
Passed bias filter:                       94  (0.011328); expected 166.0 (0.02)
Passed Vit filter:                         3  (0.000361533); expected 8.3 (0.001)
Passed Fwd filter:                         0  (0); expected 0.1 (1e-05)
Initial search space (Z):               8298  [actual number of targets]
Domain search space  (domZ):               0  [number of targets reported over threshold]
# CPU time: 0.21u 0.00s 00:00:00.21 Elapsed: 00:00:00.14
# Mc/sec: 13895.70
//
Query:       DJCJBDKN_01363  [L=51]
Description: 50S ribosomal protein L33
Scores for complete sequences (score includes all domains):
   --- full sequence ---   --- best 1 domain ---    -#dom-
    E-value  score  bias    E-value  score  bias    exp  N  Sequence Description
    ------- ------ -----    ------- ------ -----   ---- --  -------- -----------

   [No hits detected that satisfy reporting thresholds]


Domain annotation for each sequence (and alignments):

   [No targets detected that satisfy reporting thresholds]


Internal pipeline statistics summary:
-------------------------------------
Query model(s):                            1  (51 nodes)
Target sequences:                       8298  (2961450 residues searched)
Passed MSV filter:                       194  (0.0233791); expected 166.0 (0.02)
Passed bias filter:                      193  (0.0232586); expected 166.0 (0.02)
Passed Vit filter:                        31  (0.00373584); expected 8.3 (0.001)
Passed Fwd filter:                         0  (0); expected 0.1 (1e-05)
Initial search space (Z):               8298  [actual number of targets]
Domain search space  (domZ):               0  [number of targets reported over threshold]
# CPU time: 0.06u 0.00s 00:00:00.06 Elapsed: 00:00:00.03
# Mc/sec: 3837.73
//
Query:       DJCJBDKN_01364  [L=77]
Description: 50S ribosomal protein L28
Scores for complete sequences (score includes all domains):
   --- full sequence ---   --- best 1 domain ---    -#dom-
    E-value  score  bias    E-value  score  bias    exp  N  Sequence Description
    ------- ------ -----    ------- ------ -----   ---- --  -------- -----------

   [No hits detected that satisfy reporting thresholds]


Domain annotation for each sequence (and alignments):

   [No targets detected that satisfy reporting thresholds]


Internal pipeline statistics summary:
-------------------------------------
Query model(s):                            1  (77 nodes)
Target sequences:                       8298  (2961450 residues searched)
Passed MSV filter:                       228  (0.0274765); expected 166.0 (0.02)
Passed bias filter:                      224  (0.0269945); expected 166.0 (0.02)
Passed Vit filter:                         8  (0.000964088); expected 8.3 (0.001)
Passed Fwd filter:                         0  (0); expected 0.1 (1e-05)
Initial search space (Z):               8298  [actual number of targets]
Domain search space  (domZ):               0  [number of targets reported over threshold]
# CPU time: 0.06u 0.00s 00:00:00.06 Elapsed: 00:00:00.04
# Mc/sec: 5553.53
//
Query:       DJCJBDKN_01394  [L=181]
Description: hypothetical protein
Scores for complete sequences (score includes all domains):
   --- full sequence ---   --- best 1 domain ---    -#dom-
    E-value  score  bias    E-value  score  bias    exp  N  Sequence Description
    ------- ------ -----    ------- ------ -----   ---- --  -------- -----------

   [No hits detected that satisfy reporting thresholds]


Domain annotation for each sequence (and alignments):

   [No targets detected that satisfy reporting thresholds]


Internal pipeline statistics summary:
-------------------------------------
Query model(s):                            1  (181 nodes)
Target sequences:                       8298  (2961450 residues searched)
Passed MSV filter:                       170  (0.0204869); expected 166.0 (0.02)
Passed bias filter:                      142  (0.0171126); expected 166.0 (0.02)
Passed Vit filter:                         9  (0.0010846); expected 8.3 (0.001)
Passed Fwd filter:                         0  (0); expected 0.1 (1e-05)
Initial search space (Z):               8298  [actual number of targets]
Domain search space  (domZ):               0  [number of targets reported over threshold]
# CPU time: 0.08u 0.00s 00:00:00.08 Elapsed: 00:00:00.05
# Mc/sec: 9380.82
//
Query:       DJCJBDKN_01439  [L=298]
Description: hypothetical protein
Scores for complete sequences (score includes all domains):
   --- full sequence ---   --- best 1 domain ---    -#dom-
    E-value  score  bias    E-value  score  bias    exp  N  Sequence Description
    ------- ------ -----    ------- ------ -----   ---- --  -------- -----------

   [No hits detected that satisfy reporting thresholds]


Domain annotation for each sequence (and alignments):

   [No targets detected that satisfy reporting thresholds]


Internal pipeline statistics summary:
-------------------------------------
Query model(s):                            1  (298 nodes)
Target sequences:                       8298  (2961450 residues searched)
Passed MSV filter:                       163  (0.0196433); expected 166.0 (0.02)
Passed bias filter:                      111  (0.0133767); expected 166.0 (0.02)
Passed Vit filter:                         1  (0.000120511); expected 8.3 (0.001)
Passed Fwd filter:                         0  (0); expected 0.1 (1e-05)
Initial search space (Z):               8298  [actual number of targets]
Domain search space  (domZ):               0  [number of targets reported over threshold]
# CPU time: 0.11u 0.00s 00:00:00.11 Elapsed: 00:00:00.07
# Mc/sec: 11354.71
//
Query:       DJCJBDKN_01528  [L=178]
Description: ATP synthase subunit delta
Scores for complete sequences (score includes all domains):
   --- full sequence ---   --- best 1 domain ---    -#dom-
    E-value  score  bias    E-value  score  bias    exp  N  Sequence Description
    ------- ------ -----    ------- ------ -----   ---- --  -------- -----------

   [No hits detected that satisfy reporting thresholds]


Domain annotation for each sequence (and alignments):

   [No targets detected that satisfy reporting thresholds]


Internal pipeline statistics summary:
-------------------------------------
Query model(s):                            1  (178 nodes)
Target sequences:                       8298  (2961450 residues searched)
Passed MSV filter:                       105  (0.0126537); expected 166.0 (0.02)
Passed bias filter:                       99  (0.0119306); expected 166.0 (0.02)
Passed Vit filter:                         3  (0.000361533); expected 8.3 (0.001)
Passed Fwd filter:                         0  (0); expected 0.1 (1e-05)
Initial search space (Z):               8298  [actual number of targets]
Domain search space  (domZ):               0  [number of targets reported over threshold]
# CPU time: 0.08u 0.00s 00:00:00.08 Elapsed: 00:00:00.05
# Mc/sec: 9827.77
//
Query:       DJCJBDKN_01530  [L=85]
Description: ATP synthase subunit c
Scores for complete sequences (score includes all domains):
   --- full sequence ---   --- best 1 domain ---    -#dom-
    E-value  score  bias    E-value  score  bias    exp  N  Sequence Description
    ------- ------ -----    ------- ------ -----   ---- --  -------- -----------

   [No hits detected that satisfy reporting thresholds]


Domain annotation for each sequence (and alignments):

   [No targets detected that satisfy reporting thresholds]


Internal pipeline statistics summary:
-------------------------------------
Query model(s):                            1  (85 nodes)
Target sequences:                       8298  (2961450 residues searched)
Passed MSV filter:                       168  (0.0202458); expected 166.0 (0.02)
Passed bias filter:                       97  (0.0116896); expected 166.0 (0.02)
Passed Vit filter:                         2  (0.000241022); expected 8.3 (0.001)
Passed Fwd filter:                         0  (0); expected 0.1 (1e-05)
Initial search space (Z):               8298  [actual number of targets]
Domain search space  (domZ):               0  [number of targets reported over threshold]
# CPU time: 0.06u 0.00s 00:00:00.06 Elapsed: 00:00:00.04
# Mc/sec: 6134.59
//
Query:       DJCJBDKN_00153  [L=90]
Description: hypothetical protein
Scores for complete sequences (score includes all domains):
   --- full sequence ---   --- best 1 domain ---    -#dom-
    E-value  score  bias    E-value  score  bias    exp  N  Sequence Description
    ------- ------ -----    ------- ------ -----   ---- --  -------- -----------

   [No hits detected that satisfy reporting thresholds]


Domain annotation for each sequence (and alignments):

   [No targets detected that satisfy reporting thresholds]


Internal pipeline statistics summary:
-------------------------------------
Query model(s):                            1  (90 nodes)
Target sequences:                       8298  (2961450 residues searched)
Passed MSV filter:                       278  (0.033502); expected 166.0 (0.02)
Passed bias filter:                      269  (0.0324174); expected 166.0 (0.02)
Passed Vit filter:                        14  (0.00168715); expected 8.3 (0.001)
Passed Fwd filter:                         0  (0); expected 0.1 (1e-05)
Initial search space (Z):               8298  [actual number of targets]
Domain search space  (domZ):               0  [number of targets reported over threshold]
# CPU time: 0.06u 0.01s 00:00:00.06 Elapsed: 00:00:00.04
# Mc/sec: 5923.99
//
Query:       DJCJBDKN_01538  [L=560]
Description: Membrane protein insertase YidC
Scores for complete sequences (score includes all domains):
   --- full sequence ---   --- best 1 domain ---    -#dom-
    E-value  score  bias    E-value  score  bias    exp  N  Sequence Description
    ------- ------ -----    ------- ------ -----   ---- --  -------- -----------

   [No hits detected that satisfy reporting thresholds]


Domain annotation for each sequence (and alignments):

   [No targets detected that satisfy reporting thresholds]


Internal pipeline statistics summary:
-------------------------------------
Query model(s):                            1  (560 nodes)
Target sequences:                       8298  (2961450 residues searched)
Passed MSV filter:                       205  (0.0247047); expected 166.0 (0.02)
Passed bias filter:                      166  (0.0200048); expected 166.0 (0.02)
Passed Vit filter:                        10  (0.00120511); expected 8.3 (0.001)
Passed Fwd filter:                         0  (0); expected 0.1 (1e-05)
Initial search space (Z):               8298  [actual number of targets]
Domain search space  (domZ):               0  [number of targets reported over threshold]
# CPU time: 0.19u 0.00s 00:00:00.19 Elapsed: 00:00:00.13
# Mc/sec: 12661.80
//
Query:       DJCJBDKN_01539  [L=156]
Description: Ribonuclease P protein component
Scores for complete sequences (score includes all domains):
   --- full sequence ---   --- best 1 domain ---    -#dom-
    E-value  score  bias    E-value  score  bias    exp  N  Sequence Description
    ------- ------ -----    ------- ------ -----   ---- --  -------- -----------

   [No hits detected that satisfy reporting thresholds]


Domain annotation for each sequence (and alignments):

   [No targets detected that satisfy reporting thresholds]


Internal pipeline statistics summary:
-------------------------------------
Query model(s):                            1  (156 nodes)
Target sequences:                       8298  (2961450 residues searched)
Passed MSV filter:                       175  (0.0210894); expected 166.0 (0.02)
Passed bias filter:                      165  (0.0198843); expected 166.0 (0.02)
Passed Vit filter:                         5  (0.000602555); expected 8.3 (0.001)
Passed Fwd filter:                         0  (0); expected 0.1 (1e-05)
Initial search space (Z):               8298  [actual number of targets]
Domain search space  (domZ):               0  [number of targets reported over threshold]
# CPU time: 0.08u 0.00s 00:00:00.08 Elapsed: 00:00:00.05
# Mc/sec: 8782.46
//
Query:       DJCJBDKN_01543  [L=805]
Description: DNA gyrase subunit B
Scores for complete sequences (score includes all domains):
   --- full sequence ---   --- best 1 domain ---    -#dom-
    E-value  score  bias    E-value  score  bias    exp  N  Sequence                       Description
    ------- ------ -----    ------- ------ -----   ---- --  --------                       -----------
  ------ inclusion threshold ------
      0.084    9.8   0.8       0.18    8.7   0.1    1.7  2  tr|A0A1A9N870|A0A1A9N870_9BURK  Poly(3-hydroxyalkanoate) depolym


Domain annotation for each sequence (and alignments):
>> tr|A0A1A9N870|A0A1A9N870_9BURK  Poly(3-hydroxyalkanoate) depolymerase OS=Paraburkholderia ginsengiterrae OX=1462993 G
   #    score  bias  c-Evalue  i-Evalue hmmfrom  hmm to    alifrom  ali to    envfrom  env to     acc
 ---   ------ ----- --------- --------- ------- -------    ------- -------    ------- -------    ----
   1 ?   -1.1   0.1      0.02   1.7e+02     141     168 ..      58      87 ..      33      98 .. 0.76
   2 ?    8.7   0.1   2.1e-05      0.18      83     165 ..     186     273 ..     177     289 .. 0.75

  Alignments for each domain:
  == domain 1  score: -1.1 bits;  conditional E-value: 0.02
                  DJCJBDKN_01543 141 kiweq..tyvhgvpqapmaivgdsettgtq 168
                                     + w q  t  +  p ap a   d++t gt 
  tr|A0A1A9N870|A0A1A9N870_9BURK  58 QAWTQtqTQTNPTPHAPAAPTFDADTPGTF 87 
                                     56765115678899**************94 PP

  == domain 2  score: 8.7 bits;  conditional E-value: 2.1e-05
                  DJCJBDKN_01543  83 dvhkeegvsaaevimtvlhaggkfddnsykvsgglh...gv..gvsvvnalseelvltvrrsgkiweqtyvhgvpqapm 156
                                     +v +   v  a v +  l agg + d   k s  l+   gv  g++  +a      l   + gk+   t  hg pq p+
  tr|A0A1A9N870|A0A1A9N870_9BURK 186 EVMEHYRVDPARVYVAGLSAGGAMADVMLKTSPDLYaaaGVhsGLAYGSARDLPSALAAMKGGKV-RHTRSHGAPQRPL 263
                                     56666678899999999*********999999988732233223444455555567899999*99.5799********9 PP

                  DJCJBDKN_01543 157 aiv.gdsett 165
                                      +  gd+++t
  tr|A0A1A9N870|A0A1A9N870_9BURK 264 IVFhGDADST 273
                                     7754888876 PP


Internal pipeline statistics summary:
-------------------------------------
Query model(s):                            1  (805 nodes)
Target sequences:                       8298  (2961450 residues searched)
Passed MSV filter:                       220  (0.0265124); expected 166.0 (0.02)
Passed bias filter:                      217  (0.0261509); expected 166.0 (0.02)
Passed Vit filter:                         8  (0.000964088); expected 8.3 (0.001)
Passed Fwd filter:                         1  (0.000120511); expected 0.1 (1e-05)
Initial search space (Z):               8298  [actual number of targets]
Domain search space  (domZ):               1  [number of targets reported over threshold]
# CPU time: 0.30u 0.00s 00:00:00.30 Elapsed: 00:00:00.19
# Mc/sec: 12171.65
//
Query:       DJCJBDKN_01585  [L=443]
Description: Proton/glutamate-aspartate symporter
Scores for complete sequences (score includes all domains):
   --- full sequence ---   --- best 1 domain ---    -#dom-
    E-value  score  bias    E-value  score  bias    exp  N  Sequence Description
    ------- ------ -----    ------- ------ -----   ---- --  -------- -----------

   [No hits detected that satisfy reporting thresholds]


Domain annotation for each sequence (and alignments):

   [No targets detected that satisfy reporting thresholds]


Internal pipeline statistics summary:
-------------------------------------
Query model(s):                            1  (443 nodes)
Target sequences:                       8298  (2961450 residues searched)
Passed MSV filter:                       164  (0.0197638); expected 166.0 (0.02)
Passed bias filter:                      133  (0.016028); expected 166.0 (0.02)
Passed Vit filter:                         5  (0.000602555); expected 8.3 (0.001)
Passed Fwd filter:                         0  (0); expected 0.1 (1e-05)
Initial search space (Z):               8298  [actual number of targets]
Domain search space  (domZ):               0  [number of targets reported over threshold]
# CPU time: 0.19u 0.00s 00:00:00.19 Elapsed: 00:00:00.18
# Mc/sec: 6911.30
//
Query:       DJCJBDKN_00163  [L=111]
Description: hypothetical protein
Scores for complete sequences (score includes all domains):
   --- full sequence ---   --- best 1 domain ---    -#dom-
    E-value  score  bias    E-value  score  bias    exp  N  Sequence                       Description
    ------- ------ -----    ------- ------ -----   ---- --  --------                       -----------
  ------ inclusion threshold ------
      0.025   13.7   2.3       0.19   10.9   0.6    2.6  2  tr|A0A1H8ETE4|A0A1H8ETE4_9BURK  Poly(3-hydroxybutyrate) depolyme


Domain annotation for each sequence (and alignments):
>> tr|A0A1H8ETE4|A0A1H8ETE4_9BURK  Poly(3-hydroxybutyrate) depolymerase OS=Duganella sp. CF517 OX=1881038 GN=SAMN0542895
   #    score  bias  c-Evalue  i-Evalue hmmfrom  hmm to    alifrom  ali to    envfrom  env to     acc
 ---   ------ ----- --------- --------- ------- -------    ------- -------    ------- -------    ----
   1 ?    1.0   0.0     0.027   2.3e+02      33      63 ..     313     340 ..     293     369 .. 0.68
   2 ?   10.9   0.6   2.2e-05      0.19      11      73 ..     415     478 ..     409     486 .. 0.89

  Alignments for each domain:
  == domain 1  score: 1.0 bits;  conditional E-value: 0.027
                  DJCJBDKN_00163  33 sdktpkdyaacvlplwqqdvaktsqtaisng 63 
                                      d t  dy   v+ +w ++  + s  a   g
  tr|A0A1H8ETE4|A0A1H8ETE4_9BURK 313 VDATKVDYPEFVMDFWYKNNMRVSTVA---G 340
                                     477788888888888887777766554...2 PP

  == domain 2  score: 10.9 bits;  conditional E-value: 2.2e-05
                  DJCJBDKN_00163  11 aalagcslpaslvpgepnvsktsdktpkdyaacvlpl.wqqdvaktsqtaisngyritapsivt 73 
                                      a a+c++p  lv + p +s  +  +    +a  +pl w      t      ng +ita  + t
  tr|A0A1H8ETE4|A0A1H8ETE4_9BURK 415 QASAACAIPQFLVGNAPTLSAPAGLSAGSPSATAVPLsWNAVNGATGYNVYRNGVKITASPVTT 478
                                     57899*******************9999999999998688888999*************98877 PP


Internal pipeline statistics summary:
-------------------------------------
Query model(s):                            1  (111 nodes)
Target sequences:                       8298  (2961450 residues searched)
Passed MSV filter:                       892  (0.107496); expected 166.0 (0.02)
Passed bias filter:                      850  (0.102434); expected 166.0 (0.02)
Passed Vit filter:                        23  (0.00277175); expected 8.3 (0.001)
Passed Fwd filter:                         1  (0.000120511); expected 0.1 (1e-05)
Initial search space (Z):               8298  [actual number of targets]
Domain search space  (domZ):               1  [number of targets reported over threshold]
# CPU time: 0.11u 0.00s 00:00:00.11 Elapsed: 00:00:00.08
# Mc/sec: 3798.85
//
Query:       DJCJBDKN_01678  [L=298]
Description: Alpha-ketoglutarate-dependent taurine dioxygenase
Scores for complete sequences (score includes all domains):
   --- full sequence ---   --- best 1 domain ---    -#dom-
    E-value  score  bias    E-value  score  bias    exp  N  Sequence                       Description
    ------- ------ -----    ------- ------ -----   ---- --  --------                       -----------
    7.4e-50  168.8   1.2    8.8e-50  168.6   1.2    1.0  1  tr|A0A0N7FU32|A0A0N7FU32_9ACTN  Taurine dioxygenase OS=Gordonia 
    1.5e-35  121.9   1.0    3.2e-35  120.8   1.0    1.5  1  tr|A0A0N9N9P8|A0A0N9N9P8_9ACTN  Taurine dioxygenase OS=Gordonia 
    9.1e-33  112.7   3.9      3e-20   71.6   0.2    3.0  3  tr|A0A0N9NDQ0|A0A0N9NDQ0_9ACTN  Taurine dioxygenase OS=Gordonia 


Domain annotation for each sequence (and alignments):
>> tr|A0A0N7FU32|A0A0N7FU32_9ACTN  Taurine dioxygenase OS=Gordonia phthalatica OX=1136941 GN=ACH46_00290 PE=4 SV=1
   #    score  bias  c-Evalue  i-Evalue hmmfrom  hmm to    alifrom  ali to    envfrom  env to     acc
 ---   ------ ----- --------- --------- ------- -------    ------- -------    ------- -------    ----
   1 !  168.6   1.2   3.2e-53   8.8e-50       5     297 ..      23     307 ..      19     308 .. 0.90

  Alignments for each domain:
  == domain 1  score: 168.6 bits;  conditional E-value: 3.2e-53
                  DJCJBDKN_01678   5 tatpsaatvapqtfeirpfsgavgaeiigldltrpvndedfarihrahldhhvvvfrdqritpqqqidfsrrfgvlqih 83 
                                      a p a+t     + + p+s  +gaei g+ l   ++++ +a+i+ra+ld  v+ frdq it   q +f++ +g l+ h
  tr|A0A0N7FU32|A0A0N7FU32_9ACTN  23 VAHPPASTDGYTRITVSPLSPTIGAEISGVRLGGDIDEDTLAEIRRAQLDWKVLFFRDQDITRVDQREFAKLWGELEQH 101
                                     577899999999999**************************************************************** PP

                  DJCJBDKN_01678  84 vlkqfllanhpeilivsnivengqniglgdagkfwhsdlsykelpslgsmlhaqelpseggdtlfadmhkawgslpdal 162
                                      + + l  ++ ++ +   +  +  n   g     wh+d+s+   ps +++l+a e+p  ggdtl++d   a+ +lp+ l
  tr|A0A0N7FU32|A0A0N7FU32_9ACTN 102 PFYKHLGDDQTDVDV-QTLDRSMANG--GGVENGWHNDVSWHTHPSHAAVLRAVEVPPVGGDTLWSDTGAAYDTLPEEL 177
                                     **9999888877654.4444444443..345567********************************************* PP

                  DJCJBDKN_01678 163 rkavegrsaahsytarysetkfegnwrptltpeqla.qvaevvhpvvrthpengrkalfvsegfttrivglpedeskql 240
                                     ++ +e   a h +   +      g   p  t e l        hpvvr  pe grk lfv+ +fttri+g+ +des  +
  tr|A0A0N7FU32|A0A0N7FU32_9ACTN 178 KERIEHLVAEHDWMDVF------GVAMPPETAEALRpHFPPQHHPVVRVIPETGRKVLFVNLAFTTRILGVSDDESTDI 250
                                     ***********997665......445566667766514566789*********************************** PP

                  DJCJBDKN_01678 241 ldelyahsvlpqniyrhqwqphdlvfwdnrslihlaagcpahlrrklyrttiqgdap 297
                                     l  ly h   p+   r +wqp+ + fwdnr+  h aa+    + r + r +i gd p
  tr|A0A0N7FU32|A0A0N7FU32_9ACTN 251 LTRLYRHVARPEFQVRLKWQPNTIAFWDNRTCQHYAASDYFPMPRVMERISIVGDVP 307
                                     *******************************************************99 PP

>> tr|A0A0N9N9P8|A0A0N9N9P8_9ACTN  Taurine dioxygenase OS=Gordonia phthalatica OX=1136941 GN=ACH46_11405 PE=4 SV=1
   #    score  bias  c-Evalue  i-Evalue hmmfrom  hmm to    alifrom  ali to    envfrom  env to     acc
 ---   ------ ----- --------- --------- ------- -------    ------- -------    ------- -------    ----
   1 !  120.8   1.0   1.1e-38   3.2e-35       4     298 .]       3     298 .]       1     298 [] 0.82

  Alignments for each domain:
  == domain 1  score: 120.8 bits;  conditional E-value: 1.1e-38
                  DJCJBDKN_01678   4 atatpsaatvapqtfeirpfsgavgaeiigldltrpvnded.farihrah.ldhhvvvfrdqritpqqqidfsrrfgvl 80 
                                     a  tp a      t+ ++ +++++gae+  +dl +  n ++ f+++ +ah ldh v+ frdq ++    + ++rrfg l
  tr|A0A0N9N9P8|A0A0N9N9P8_9ACTN   3 AVNTPVAQRPTETTMNVERLTSSIGAELHDVDLAEVANSDElFSEL-KAHlLDHKVLFFRDQDMSRADHVKLARRFGEL 80 
                                     5678999999999**********************99965516666.56637*************************** PP

                  DJCJBDKN_01678  81 qihvlkqfllanhpeilivsnivengqniglgdagkfwhsdlsykelpslgsmlhaqelpseggdtlfadmhkawgslp 159
                                     + h +    l + pe   +  i ++  +         +h d +++e p +gs+l+  e p  ggdt++ +m  a+++lp
  tr|A0A0N9N9P8|A0A0N9N9P8_9ACTN  81 EDHPV----LGSDPENPGLVRIYKDLDSPR-EAYENAYHCDATWRENPPMGSVLRLIEGPEVGGDTMWVNMGLAYANLP 154
                                     ***76....555565554445554443332.2234579***************************************** PP

                  DJCJBDKN_01678 160 dalrkavegrsaahsytarysetkfegnwrptltpeqlaqvaevvhpvvrthpengrkalfvsegfttrivglpede.. 236
                                     + +++ +eg  a hs  a +   ++    r  l  e   +  +  hpvvrthpe g+k lfv+ +ftt++ ++  d   
  tr|A0A0N9N9P8|A0A0N9N9P8_9ACTN 155 EHIKEQIEGLRARHSIEASFGA-RMPIEQRLALK-E---KFPDAEHPVVRTHPETGEKILFVN-SFTTHFTNFHNDSni 227
                                     ****************999974.45555565553.3...356778*****************7.699999988887622 PP

                  DJCJBDKN_01678 237 .........skqlldelyahsvlpqniyrhqwqphdlvfwdnrslihlaagcpahlrrklyrttiqgdapf 298
                                              +  ll  l +++ +p+   r +w  + + +wdnr   h a        rk+ r  i gd pf
  tr|A0A0N9N9P8|A0A0N9N9P8_9ACTN 228 rygidyapgASNLLQYLQSQASIPEYQVRWRWTTNSVAIWDNRCTQHYAVQDYWPAVRKMERAGIVGDRPF 298
                                     22222222246799999999*****************************99888889*************8 PP

>> tr|A0A0N9NDQ0|A0A0N9NDQ0_9ACTN  Taurine dioxygenase OS=Gordonia phthalatica OX=1136941 GN=ACH46_04220 PE=4 SV=1
   #    score  bias  c-Evalue  i-Evalue hmmfrom  hmm to    alifrom  ali to    envfrom  env to     acc
 ---   ------ ----- --------- --------- ------- -------    ------- -------    ------- -------    ----
   1 !   18.9   0.1   1.2e-07   0.00033      17      78 ..      13      73 ..       3      83 .. 0.90
   2 !   22.8   0.1     8e-09   2.2e-05     118     176 ..      94     152 ..      88     159 .. 0.93
   3 !   71.6   0.2   1.1e-23     3e-20     204     296 ..     159     250 ..     153     252 .. 0.86

  Alignments for each domain:
  == domain 1  score: 18.9 bits;  conditional E-value: 1.2e-07
                  DJCJBDKN_01678 17 tfeirpfsgavgaeiigldltrpvndedfarihrahldhhvvvfrdqritpqqqidfsrrfg 78
                                     ++i+p+   +gaei  +d+    n    a i+ a  +h v+v+r+q++   q + f+ r+g
  tr|A0A0N9NDQ0|A0A0N9NDQ0_9ACTN 13 ALDIHPLGPTIGAEISDIDILFATNA-QVAAIRTALTEHKVLVLRNQNLEDDQHLHFALRLG 73
                                    5789*****************99886.5799***************************9998 PP

  == domain 2  score: 22.8 bits;  conditional E-value: 8e-09
                  DJCJBDKN_01678 118 whsdlsykelpslgsmlhaqelpseggdtlfadmhkawgslpdalrkavegrsaahsyt 176
                                     w+sd s+   p  +s+++   lp  ggdt +ad + a+ sl da r+  +g  a h   
  tr|A0A0N9NDQ0|A0A0N9NDQ0_9ACTN  94 WRSDESFLVTPPAASIVRPVILPGLGGDTSWADGEAAYESLSDADRRLADGLIAVHDDG 152
                                     ******************************************************99765 PP

  == domain 3  score: 71.6 bits;  conditional E-value: 1.1e-23
                  DJCJBDKN_01678 204 vhpvvrthpengrkalfvsegfttrivglpedeskqlldelyahsvlpqniyrhqwqphdlvfwdnrslihlaagcpah 282
                                      hpvvr hpe+gr++lfv+  +t++i g+ +des+ ll+ +yah   p++i rh+w+  d+v+wd rs ++        
  tr|A0A0N9NDQ0|A0A0N9NDQ0_9ACTN 159 RHPVVRVHPESGRRSLFVNPVYTSHIEGVSDDESRALLEVFYAHLTRPEHIVRHRWRLGDVVLWDARSTLRYVNR-DYV 236
                                     6*******************************************************************9876543.333 PP

                  DJCJBDKN_01678 283 lrrklyrttiqgda 296
                                      rr+++   + g+ 
  tr|A0A0N9NDQ0|A0A0N9NDQ0_9ACTN 237 GRRRMHCVNLCGEV 250
                                     45566666666655 PP


Internal pipeline statistics summary:
-------------------------------------
Query model(s):                            1  (298 nodes)
Target sequences:                       8298  (2961450 residues searched)
Passed MSV filter:                       194  (0.0233791); expected 166.0 (0.02)
Passed bias filter:                      149  (0.0179561); expected 166.0 (0.02)
Passed Vit filter:                        12  (0.00144613); expected 8.3 (0.001)
Passed Fwd filter:                         3  (0.000361533); expected 0.1 (1e-05)
Initial search space (Z):               8298  [actual number of targets]
Domain search space  (domZ):               3  [number of targets reported over threshold]
# CPU time: 0.15u 0.00s 00:00:00.15 Elapsed: 00:00:00.09
# Mc/sec: 9583.32
//
Query:       DJCJBDKN_00175  [L=1009]
Description: putative protein
Scores for complete sequences (score includes all domains):
   --- full sequence ---   --- best 1 domain ---    -#dom-
    E-value  score  bias    E-value  score  bias    exp  N  Sequence Description
    ------- ------ -----    ------- ------ -----   ---- --  -------- -----------

   [No hits detected that satisfy reporting thresholds]


Domain annotation for each sequence (and alignments):

   [No targets detected that satisfy reporting thresholds]


Internal pipeline statistics summary:
-------------------------------------
Query model(s):                            1  (1009 nodes)
Target sequences:                       8298  (2961450 residues searched)
Passed MSV filter:                       243  (0.0292842); expected 166.0 (0.02)
Passed bias filter:                      147  (0.0177151); expected 166.0 (0.02)
Passed Vit filter:                         4  (0.000482044); expected 8.3 (0.001)
Passed Fwd filter:                         0  (0); expected 0.1 (1e-05)
Initial search space (Z):               8298  [actual number of targets]
Domain search space  (domZ):               0  [number of targets reported over threshold]
# CPU time: 0.31u 0.00s 00:00:00.31 Elapsed: 00:00:00.22
# Mc/sec: 13354.25
//
Query:       DJCJBDKN_01809  [L=266]
Description: Lipid A 1-diphosphate synthase
Scores for complete sequences (score includes all domains):
   --- full sequence ---   --- best 1 domain ---    -#dom-
    E-value  score  bias    E-value  score  bias    exp  N  Sequence Description
    ------- ------ -----    ------- ------ -----   ---- --  -------- -----------

   [No hits detected that satisfy reporting thresholds]


Domain annotation for each sequence (and alignments):

   [No targets detected that satisfy reporting thresholds]


Internal pipeline statistics summary:
-------------------------------------
Query model(s):                            1  (266 nodes)
Target sequences:                       8298  (2961450 residues searched)
Passed MSV filter:                       343  (0.0413353); expected 166.0 (0.02)
Passed bias filter:                      300  (0.0361533); expected 166.0 (0.02)
Passed Vit filter:                        16  (0.00192818); expected 8.3 (0.001)
Passed Fwd filter:                         0  (0); expected 0.1 (1e-05)
Initial search space (Z):               8298  [actual number of targets]
Domain search space  (domZ):               0  [number of targets reported over threshold]
# CPU time: 0.13u 0.00s 00:00:00.13 Elapsed: 00:00:00.08
# Mc/sec: 9091.67
//
Query:       DJCJBDKN_01888  [L=478]
Description: DNA-binding transcriptional regulator NtrC
Scores for complete sequences (score includes all domains):
   --- full sequence ---   --- best 1 domain ---    -#dom-
    E-value  score  bias    E-value  score  bias    exp  N  Sequence Description
    ------- ------ -----    ------- ------ -----   ---- --  -------- -----------

   [No hits detected that satisfy reporting thresholds]


Domain annotation for each sequence (and alignments):

   [No targets detected that satisfy reporting thresholds]


Internal pipeline statistics summary:
-------------------------------------
Query model(s):                            1  (478 nodes)
Target sequences:                       8298  (2961450 residues searched)
Passed MSV filter:                       175  (0.0210894); expected 166.0 (0.02)
Passed bias filter:                      138  (0.0166305); expected 166.0 (0.02)
Passed Vit filter:                         6  (0.000723066); expected 8.3 (0.001)
Passed Fwd filter:                         0  (0); expected 0.1 (1e-05)
Initial search space (Z):               8298  [actual number of targets]
Domain search space  (domZ):               0  [number of targets reported over threshold]
# CPU time: 0.17u 0.00s 00:00:00.17 Elapsed: 00:00:00.11
# Mc/sec: 12541.47
//
Query:       DJCJBDKN_01895  [L=606]
Description: GTP-binding protein TypA/BipA
Scores for complete sequences (score includes all domains):
   --- full sequence ---   --- best 1 domain ---    -#dom-
    E-value  score  bias    E-value  score  bias    exp  N  Sequence Description
    ------- ------ -----    ------- ------ -----   ---- --  -------- -----------

   [No hits detected that satisfy reporting thresholds]


Domain annotation for each sequence (and alignments):

   [No targets detected that satisfy reporting thresholds]


Internal pipeline statistics summary:
-------------------------------------
Query model(s):                            1  (606 nodes)
Target sequences:                       8298  (2961450 residues searched)
Passed MSV filter:                       105  (0.0126537); expected 166.0 (0.02)
Passed bias filter:                       96  (0.0115691); expected 166.0 (0.02)
Passed Vit filter:                         2  (0.000241022); expected 8.3 (0.001)
Passed Fwd filter:                         0  (0); expected 0.1 (1e-05)
Initial search space (Z):               8298  [actual number of targets]
Domain search space  (domZ):               0  [number of targets reported over threshold]
# CPU time: 0.18u 0.01s 00:00:00.19 Elapsed: 00:00:00.13
# Mc/sec: 13383.35
//
Query:       DJCJBDKN_01903  [L=630]
Description: Methyl-accepting chemotaxis protein PctC
Scores for complete sequences (score includes all domains):
   --- full sequence ---   --- best 1 domain ---    -#dom-
    E-value  score  bias    E-value  score  bias    exp  N  Sequence Description
    ------- ------ -----    ------- ------ -----   ---- --  -------- -----------

   [No hits detected that satisfy reporting thresholds]


Domain annotation for each sequence (and alignments):

   [No targets detected that satisfy reporting thresholds]


Internal pipeline statistics summary:
-------------------------------------
Query model(s):                            1  (630 nodes)
Target sequences:                       8298  (2961450 residues searched)
Passed MSV filter:                       137  (0.01651); expected 166.0 (0.02)
Passed bias filter:                      115  (0.0138588); expected 166.0 (0.02)
Passed Vit filter:                        10  (0.00120511); expected 8.3 (0.001)
Passed Fwd filter:                         0  (0); expected 0.1 (1e-05)
Initial search space (Z):               8298  [actual number of targets]
Domain search space  (domZ):               0  [number of targets reported over threshold]
# CPU time: 0.22u 0.00s 00:00:00.22 Elapsed: 00:00:00.14
# Mc/sec: 12582.67
//
Query:       DJCJBDKN_01945  [L=445]
Description: ATP-dependent protease ATPase subunit HslU
Scores for complete sequences (score includes all domains):
   --- full sequence ---   --- best 1 domain ---    -#dom-
    E-value  score  bias    E-value  score  bias    exp  N  Sequence Description
    ------- ------ -----    ------- ------ -----   ---- --  -------- -----------

   [No hits detected that satisfy reporting thresholds]


Domain annotation for each sequence (and alignments):

   [No targets detected that satisfy reporting thresholds]


Internal pipeline statistics summary:
-------------------------------------
Query model(s):                            1  (445 nodes)
Target sequences:                       8298  (2961450 residues searched)
Passed MSV filter:                       195  (0.0234996); expected 166.0 (0.02)
Passed bias filter:                      160  (0.0192818); expected 166.0 (0.02)
Passed Vit filter:                         8  (0.000964088); expected 8.3 (0.001)
Passed Fwd filter:                         0  (0); expected 0.1 (1e-05)
Initial search space (Z):               8298  [actual number of targets]
Domain search space  (domZ):               0  [number of targets reported over threshold]
# CPU time: 0.17u 0.00s 00:00:00.17 Elapsed: 00:00:00.10
# Mc/sec: 12099.77
//
Query:       DJCJBDKN_01950  [L=72]
Description: 50S ribosomal protein L31
Scores for complete sequences (score includes all domains):
   --- full sequence ---   --- best 1 domain ---    -#dom-
    E-value  score  bias    E-value  score  bias    exp  N  Sequence Description
    ------- ------ -----    ------- ------ -----   ---- --  -------- -----------

   [No hits detected that satisfy reporting thresholds]


Domain annotation for each sequence (and alignments):

   [No targets detected that satisfy reporting thresholds]


Internal pipeline statistics summary:
-------------------------------------
Query model(s):                            1  (72 nodes)
Target sequences:                       8298  (2961450 residues searched)
Passed MSV filter:                       172  (0.0207279); expected 166.0 (0.02)
Passed bias filter:                      134  (0.0161485); expected 166.0 (0.02)
Passed Vit filter:                         6  (0.000723066); expected 8.3 (0.001)
Passed Fwd filter:                         0  (0); expected 0.1 (1e-05)
Initial search space (Z):               8298  [actual number of targets]
Domain search space  (domZ):               0  [number of targets reported over threshold]
# CPU time: 0.05u 0.00s 00:00:00.05 Elapsed: 00:00:00.03
# Mc/sec: 5468.04
//
Query:       DJCJBDKN_02095  [L=142]
Description: 30S ribosomal protein S6
Scores for complete sequences (score includes all domains):
   --- full sequence ---   --- best 1 domain ---    -#dom-
    E-value  score  bias    E-value  score  bias    exp  N  Sequence Description
    ------- ------ -----    ------- ------ -----   ---- --  -------- -----------

   [No hits detected that satisfy reporting thresholds]


Domain annotation for each sequence (and alignments):

   [No targets detected that satisfy reporting thresholds]


Internal pipeline statistics summary:
-------------------------------------
Query model(s):                            1  (142 nodes)
Target sequences:                       8298  (2961450 residues searched)
Passed MSV filter:                        81  (0.00976139); expected 166.0 (0.02)
Passed bias filter:                       69  (0.00831526); expected 166.0 (0.02)
Passed Vit filter:                         1  (0.000120511); expected 8.3 (0.001)
Passed Fwd filter:                         0  (0); expected 0.1 (1e-05)
Initial search space (Z):               8298  [actual number of targets]
Domain search space  (domZ):               0  [number of targets reported over threshold]
# CPU time: 0.06u 0.00s 00:00:00.06 Elapsed: 00:00:00.04
# Mc/sec: 9435.81
//
Query:       DJCJBDKN_02097  [L=296]
Description: hypothetical protein
Scores for complete sequences (score includes all domains):
   --- full sequence ---   --- best 1 domain ---    -#dom-
    E-value  score  bias    E-value  score  bias    exp  N  Sequence Description
    ------- ------ -----    ------- ------ -----   ---- --  -------- -----------

   [No hits detected that satisfy reporting thresholds]


Domain annotation for each sequence (and alignments):

   [No targets detected that satisfy reporting thresholds]


Internal pipeline statistics summary:
-------------------------------------
Query model(s):                            1  (296 nodes)
Target sequences:                       8298  (2961450 residues searched)
Passed MSV filter:                       304  (0.0366353); expected 166.0 (0.02)
Passed bias filter:                      194  (0.0233791); expected 166.0 (0.02)
Passed Vit filter:                         6  (0.000723066); expected 8.3 (0.001)
Passed Fwd filter:                         0  (0); expected 0.1 (1e-05)
Initial search space (Z):               8298  [actual number of targets]
Domain search space  (domZ):               0  [number of targets reported over threshold]
# CPU time: 0.12u 0.00s 00:00:00.12 Elapsed: 00:00:00.08
# Mc/sec: 10688.01
//
Query:       DJCJBDKN_02156  [L=708]
Description: Metal-pseudopaline receptor CntO
Scores for complete sequences (score includes all domains):
   --- full sequence ---   --- best 1 domain ---    -#dom-
    E-value  score  bias    E-value  score  bias    exp  N  Sequence Description
    ------- ------ -----    ------- ------ -----   ---- --  -------- -----------

   [No hits detected that satisfy reporting thresholds]


Domain annotation for each sequence (and alignments):

   [No targets detected that satisfy reporting thresholds]


Internal pipeline statistics summary:
-------------------------------------
Query model(s):                            1  (708 nodes)
Target sequences:                       8298  (2961450 residues searched)
Passed MSV filter:                       256  (0.0308508); expected 166.0 (0.02)
Passed bias filter:                      207  (0.0249458); expected 166.0 (0.02)
Passed Vit filter:                        12  (0.00144613); expected 8.3 (0.001)
Passed Fwd filter:                         0  (0); expected 0.1 (1e-05)
Initial search space (Z):               8298  [actual number of targets]
Domain search space  (domZ):               0  [number of targets reported over threshold]
# CPU time: 0.24u 0.01s 00:00:00.25 Elapsed: 00:00:00.17
# Mc/sec: 12302.07
//
Query:       DJCJBDKN_00223  [L=293]
Description: 4-hydroxy-tetrahydrodipicolinate synthase
Scores for complete sequences (score includes all domains):
   --- full sequence ---   --- best 1 domain ---    -#dom-
    E-value  score  bias    E-value  score  bias    exp  N  Sequence Description
    ------- ------ -----    ------- ------ -----   ---- --  -------- -----------

   [No hits detected that satisfy reporting thresholds]


Domain annotation for each sequence (and alignments):

   [No targets detected that satisfy reporting thresholds]


Internal pipeline statistics summary:
-------------------------------------
Query model(s):                            1  (293 nodes)
Target sequences:                       8298  (2961450 residues searched)
Passed MSV filter:                       218  (0.0262714); expected 166.0 (0.02)
Passed bias filter:                       93  (0.0112075); expected 166.0 (0.02)
Passed Vit filter:                         4  (0.000482044); expected 8.3 (0.001)
Passed Fwd filter:                         0  (0); expected 0.1 (1e-05)
Initial search space (Z):               8298  [actual number of targets]
Domain search space  (domZ):               0  [number of targets reported over threshold]
# CPU time: 0.10u 0.00s 00:00:00.10 Elapsed: 00:00:00.07
# Mc/sec: 10980.65
//
Query:       DJCJBDKN_02247  [L=497]
Description: Putative 3-oxopropanoate dehydrogenase
Scores for complete sequences (score includes all domains):
   --- full sequence ---   --- best 1 domain ---    -#dom-
    E-value  score  bias    E-value  score  bias    exp  N  Sequence               Description
    ------- ------ -----    ------- ------ -----   ---- --  --------               -----------
    9.9e-54  182.1   0.8    1.3e-53  181.7   0.8    1.0  1  tr|Q9KHU2|Q9KHU2_MYCVN  Aldehyde dehydrogenase OS=Mycobacteri


Domain annotation for each sequence (and alignments):
>> tr|Q9KHU2|Q9KHU2_MYCVN  Aldehyde dehydrogenase OS=Mycobacterium vanbaalenii OX=110539 GN=nidD PE=3 SV=1
   #    score  bias  c-Evalue  i-Evalue hmmfrom  hmm to    alifrom  ali to    envfrom  env to     acc
 ---   ------ ----- --------- --------- ------- -------    ------- -------    ------- -------    ----
   1 !  181.7   0.8   1.5e-57   1.3e-53       7     480 ..       7     477 ..       2     482 .. 0.90

  Alignments for each domain:
  == domain 1  score: 181.7 bits;  conditional E-value: 1.5e-57
          DJCJBDKN_02247   7 lingelvtengravdvfnpstgqa.ihklplasretiqhaidaakaafpawrntppakraqvmfrfkqlleqneariaqliseehgk 92 
                             +ing   t + r +dv +p+  +  +  +p a+   + +a+ aa  afp w + p  +r   ++     +     + a ++s e+gk
  tr|Q9KHU2|Q9KHU2_MYCVN   7 IINGREET-SDRTIDVVSPADIRVlLGSVPDAAPGQVDEAVAAAAMAFPEWSSRPLEERQGALLAAAGTIHDMIEEYAPILSRENGK 92 
                             57887766.569*******987752689*******************************99999999999999999*********** PP

          DJCJBDKN_02247  93 tledaagelk..rgienvefacaapeilkgeysrnvgpnidawsdfqplgvvagitpfnfpamvplwmyplaivcgncfilkpserd 177
                              le++  +l+   gi     a  + eil  +  r+ g         +p+g va+itp+nfp ++ +     a+v+gn  +lkp+ + 
  tr|Q9KHU2|Q9KHU2_MYCVN  93 ILEESHVDLEfaSGICGYT-AGISAEILADQQIRDTGGTT--LIRRRPIGPVAAITPWNFPVVLAFLKLAPALVAGNTVVLKPAANS 176
                             ****998877225665544.445679**********9865..55689****************99999999*************987 PP

          DJCJBDKN_02247 178 psstlliaqll..leaglpkgvlsvvngdktavdalieapevkalsfvgstpiaeyiyaegtkrgkrvqalggaknhavlmpdadld 262
                             p    ++a+++  l+  +p gvl++v g     +al+  p ++ + f g       + a + +  krv    g  + a+l+ d dl 
  tr|Q9KHU2|Q9KHU2_MYCVN 177 PL---VLAEIIraLQQHFPPGVLNMVTGGDAVGEALVAHPRIRKIGFTGGIDTGRKVMAAAARDIKRVTLELGGNDPAILLDDVDLS 260
                             75...555543237889***********99999***********************************98888899**********8 PP

          DJCJBDKN_02247 263 .navsalmgaaygscgercmaisvavcvgdqvadalvaklvpqikalkigagtscgldmgplvtgqardkvsgyvedgvaagatlvv 348
                                +  ++  a+g+ g+ c+ +   + v  ++ d +v  +   +  + +g g    + mgpl  +q ++ v   v+d+ ++gat+  
  tr|Q9KHU2|Q9KHU2_MYCVN 261 pETMRQIVKGAFGTTGQVCFGLK-RIYVPTRIHDRFVEAFSAAVDEIVVGPGDDPRVTMGPLNNAQQKNLVEKIVDDARSSGATVTT 346
                             2467789999***********97.688999********************************************************* PP

          DJCJBDKN_02247 349 dgrglsvagheegfflggclfdnvtpemriykeeifgpvlcvvrvnsleeamqlindheygngtciftrdgeaarlfcdeievgmvg 435
                              g+ l  a+ + g f+   +     p + i +ee fgpv+ v++ + l++ ++l+n  +yg +  i+t d e a l+   ++ g v 
  tr|Q9KHU2|Q9KHU2_MYCVN 347 LGQRLDSAAWDHGHFMMPSVVTAADPRLAIVEEEQFGPVVPVLKYDELDDVIRLVNQSQYGLAASIWTSDEERAFLLGRRFDTGSVF 433
                             *************************************************************************************** PP

          DJCJBDKN_02247 436 vnvplpvpva.yhsfggwkrslfgdlhaygpdgvrfytrrkaitqr 480
                             +n      +     fgg k s +g  + ++p ++  yt+ + i++r
  tr|Q9KHU2|Q9KHU2_MYCVN 434 INSHTFTSLDpRAPFGGAKASGLG--REFSPASLDSYTELQTISRR 477
                             **987776651457*****99888..57899999999999999887 PP


Internal pipeline statistics summary:
-------------------------------------
Query model(s):                            1  (497 nodes)
Target sequences:                       8298  (2961450 residues searched)
Passed MSV filter:                       241  (0.0290431); expected 166.0 (0.02)
Passed bias filter:                      141  (0.016992); expected 166.0 (0.02)
Passed Vit filter:                        10  (0.00120511); expected 8.3 (0.001)
Passed Fwd filter:                         1  (0.000120511); expected 0.1 (1e-05)
Initial search space (Z):               8298  [actual number of targets]
Domain search space  (domZ):               1  [number of targets reported over threshold]
# CPU time: 0.19u 0.00s 00:00:00.19 Elapsed: 00:00:00.12
# Mc/sec: 11776.05
//
Query:       DJCJBDKN_02312  [L=338]
Description: Phenylalanine--tRNA ligase alpha subunit
Scores for complete sequences (score includes all domains):
   --- full sequence ---   --- best 1 domain ---    -#dom-
    E-value  score  bias    E-value  score  bias    exp  N  Sequence Description
    ------- ------ -----    ------- ------ -----   ---- --  -------- -----------

   [No hits detected that satisfy reporting thresholds]


Domain annotation for each sequence (and alignments):

   [No targets detected that satisfy reporting thresholds]


Internal pipeline statistics summary:
-------------------------------------
Query model(s):                            1  (338 nodes)
Target sequences:                       8298  (2961450 residues searched)
Passed MSV filter:                       140  (0.0168715); expected 166.0 (0.02)
Passed bias filter:                      134  (0.0161485); expected 166.0 (0.02)
Passed Vit filter:                        10  (0.00120511); expected 8.3 (0.001)
Passed Fwd filter:                         0  (0); expected 0.1 (1e-05)
Initial search space (Z):               8298  [actual number of targets]
Domain search space  (domZ):               0  [number of targets reported over threshold]
# CPU time: 0.13u 0.00s 00:00:00.13 Elapsed: 00:00:00.08
# Mc/sec: 11573.94
//
Query:       DJCJBDKN_02313  [L=118]
Description: 50S ribosomal protein L20
Scores for complete sequences (score includes all domains):
   --- full sequence ---   --- best 1 domain ---    -#dom-
    E-value  score  bias    E-value  score  bias    exp  N  Sequence Description
    ------- ------ -----    ------- ------ -----   ---- --  -------- -----------

   [No hits detected that satisfy reporting thresholds]


Domain annotation for each sequence (and alignments):

   [No targets detected that satisfy reporting thresholds]


Internal pipeline statistics summary:
-------------------------------------
Query model(s):                            1  (118 nodes)
Target sequences:                       8298  (2961450 residues searched)
Passed MSV filter:                       220  (0.0265124); expected 166.0 (0.02)
Passed bias filter:                      214  (0.0257893); expected 166.0 (0.02)
Passed Vit filter:                        11  (0.00132562); expected 8.3 (0.001)
Passed Fwd filter:                         0  (0); expected 0.1 (1e-05)
Initial search space (Z):               8298  [actual number of targets]
Domain search space  (domZ):               0  [number of targets reported over threshold]
# CPU time: 0.06u 0.00s 00:00:00.06 Elapsed: 00:00:00.04
# Mc/sec: 7229.60
//
Query:       DJCJBDKN_02314  [L=64]
Description: 50S ribosomal protein L35
Scores for complete sequences (score includes all domains):
   --- full sequence ---   --- best 1 domain ---    -#dom-
    E-value  score  bias    E-value  score  bias    exp  N  Sequence Description
    ------- ------ -----    ------- ------ -----   ---- --  -------- -----------

   [No hits detected that satisfy reporting thresholds]


Domain annotation for each sequence (and alignments):

   [No targets detected that satisfy reporting thresholds]


Internal pipeline statistics summary:
-------------------------------------
Query model(s):                            1  (64 nodes)
Target sequences:                       8298  (2961450 residues searched)
Passed MSV filter:                        78  (0.00939986); expected 166.0 (0.02)
Passed bias filter:                       72  (0.00867679); expected 166.0 (0.02)
Passed Vit filter:                         2  (0.000241022); expected 8.3 (0.001)
Passed Fwd filter:                         0  (0); expected 0.1 (1e-05)
Initial search space (Z):               8298  [actual number of targets]
Domain search space  (domZ):               0  [number of targets reported over threshold]
# CPU time: 0.05u 0.00s 00:00:00.05 Elapsed: 00:00:00.03
# Mc/sec: 5133.71
//
Query:       DJCJBDKN_02315  [L=177]
Description: Translation initiation factor IF-3
Scores for complete sequences (score includes all domains):
   --- full sequence ---   --- best 1 domain ---    -#dom-
    E-value  score  bias    E-value  score  bias    exp  N  Sequence Description
    ------- ------ -----    ------- ------ -----   ---- --  -------- -----------

   [No hits detected that satisfy reporting thresholds]


Domain annotation for each sequence (and alignments):

   [No targets detected that satisfy reporting thresholds]


Internal pipeline statistics summary:
-------------------------------------
Query model(s):                            1  (177 nodes)
Target sequences:                       8298  (2961450 residues searched)
Passed MSV filter:                       158  (0.0190407); expected 166.0 (0.02)
Passed bias filter:                      155  (0.0186792); expected 166.0 (0.02)
Passed Vit filter:                         8  (0.000964088); expected 8.3 (0.001)
Passed Fwd filter:                         0  (0); expected 0.1 (1e-05)
Initial search space (Z):               8298  [actual number of targets]
Domain search space  (domZ):               0  [number of targets reported over threshold]
# CPU time: 0.08u 0.00s 00:00:00.08 Elapsed: 00:00:00.05
# Mc/sec: 9196.69
//
Query:       DJCJBDKN_00231  [L=300]
Description: PCP degradation transcriptional activation protein
Scores for complete sequences (score includes all domains):
   --- full sequence ---   --- best 1 domain ---    -#dom-
    E-value  score  bias    E-value  score  bias    exp  N  Sequence               Description
    ------- ------ -----    ------- ------ -----   ---- --  --------               -----------
    1.4e-06   26.4   0.9    1.4e-06   26.4   0.9    1.6  2  tr|Q93UV5|Q93UV5_TERSD  Putative regulatory protein OS=Terrab


Domain annotation for each sequence (and alignments):
>> tr|Q93UV5|Q93UV5_TERSD  Putative regulatory protein OS=Terrabacter sp. (strain DBF63) OX=150395 GN=ORF5 PE=4 SV=1
   #    score  bias  c-Evalue  i-Evalue hmmfrom  hmm to    alifrom  ali to    envfrom  env to     acc
 ---   ------ ----- --------- --------- ------- -------    ------- -------    ------- -------    ----
   1 !   26.4   0.9   1.7e-10   1.4e-06       9     153 ..       3     147 ..       1     169 [. 0.84
   2 ?   -1.3   0.0     0.048     4e+02      34      69 ..     187     222 ..     157     251 .. 0.64

  Alignments for each domain:
  == domain 1  score: 26.4 bits;  conditional E-value: 1.7e-10
          DJCJBDKN_00231   9 lnllvildallseqhvtraaerlhlsqpavshalarlrdllgdpllvragsglvptaralelaaplaeilaqvqsllapnifdpasa 95 
                             l  l  l a+  e    raa  l + qp++ +++  l+  lg  l+ r+g g+  t    +l  p a+ l      ++    + a  
  tr|Q93UV5|Q93UV5_TERSD   3 LRQLRYLHAVAREGSFLRAAATLDVPQPSLWRSVKALEAELGIALFERSGRGVQLTGAGNQLL-PRADYLLNRAESVSQFAHELARG 88 
                             566778899999999**************************************9999888875.77777665555566777777877 PP

          DJCJBDKN_00231  96 rrtf.rlamsdygaaiilpglirtlraeapgidlqishasregmvegllngdidlaagv 153
                             r     +a +      +l  li t+r+  p+i + + + s    +e +lngd+dl  g+
  tr|Q93UV5|Q93UV5_TERSD  89 RAGVvTVACAYPHVPRFLAPLIGTFRSAHPAIHVAVHEYSGLPAIEQVLNGDVDLVTGL 147
                             76551445544456678899***********************************9996 PP

  == domain 2  score: -1.3 bits;  conditional E-value: 0.048
          DJCJBDKN_00231  34 sqpavshalarlrdllgdpllvragsglvptarale 69 
                              qp ++ +   l   l +p l   g gl  t++++ 
  tr|Q93UV5|Q93UV5_TERSD 187 GQPVLTGSADSLTRRLLEPALRAGGFGLDITSESVN 222
                             467766666666666667777777777777766655 PP


Internal pipeline statistics summary:
-------------------------------------
Query model(s):                            1  (300 nodes)
Target sequences:                       8298  (2961450 residues searched)
Passed MSV filter:                       212  (0.0255483); expected 166.0 (0.02)
Passed bias filter:                      133  (0.016028); expected 166.0 (0.02)
Passed Vit filter:                         3  (0.000361533); expected 8.3 (0.001)
Passed Fwd filter:                         1  (0.000120511); expected 0.1 (1e-05)
Initial search space (Z):               8298  [actual number of targets]
Domain search space  (domZ):               1  [number of targets reported over threshold]
# CPU time: 0.13u 0.01s 00:00:00.14 Elapsed: 00:00:00.08
# Mc/sec: 10719.25
//
Query:       DJCJBDKN_02328  [L=318]
Description: Ribose import binding protein RbsB
Scores for complete sequences (score includes all domains):
   --- full sequence ---   --- best 1 domain ---    -#dom-
    E-value  score  bias    E-value  score  bias    exp  N  Sequence Description
    ------- ------ -----    ------- ------ -----   ---- --  -------- -----------

   [No hits detected that satisfy reporting thresholds]


Domain annotation for each sequence (and alignments):

   [No targets detected that satisfy reporting thresholds]


Internal pipeline statistics summary:
-------------------------------------
Query model(s):                            1  (318 nodes)
Target sequences:                       8298  (2961450 residues searched)
Passed MSV filter:                       268  (0.0322969); expected 166.0 (0.02)
Passed bias filter:                      219  (0.0263919); expected 166.0 (0.02)
Passed Vit filter:                         5  (0.000602555); expected 8.3 (0.001)
Passed Fwd filter:                         0  (0); expected 0.1 (1e-05)
Initial search space (Z):               8298  [actual number of targets]
Domain search space  (domZ):               0  [number of targets reported over threshold]
# CPU time: 0.13u 0.00s 00:00:00.13 Elapsed: 00:00:00.08
# Mc/sec: 10860.81
//
Query:       DJCJBDKN_02334  [L=121]
Description: hypothetical protein
Scores for complete sequences (score includes all domains):
   --- full sequence ---   --- best 1 domain ---    -#dom-
    E-value  score  bias    E-value  score  bias    exp  N  Sequence Description
    ------- ------ -----    ------- ------ -----   ---- --  -------- -----------

   [No hits detected that satisfy reporting thresholds]


Domain annotation for each sequence (and alignments):

   [No targets detected that satisfy reporting thresholds]


Internal pipeline statistics summary:
-------------------------------------
Query model(s):                            1  (121 nodes)
Target sequences:                       8298  (2961450 residues searched)
Passed MSV filter:                       178  (0.021451); expected 166.0 (0.02)
Passed bias filter:                      128  (0.0154254); expected 166.0 (0.02)
Passed Vit filter:                         9  (0.0010846); expected 8.3 (0.001)
Passed Fwd filter:                         0  (0); expected 0.1 (1e-05)
Initial search space (Z):               8298  [actual number of targets]
Domain search space  (domZ):               0  [number of targets reported over threshold]
# CPU time: 0.07u 0.00s 00:00:00.07 Elapsed: 00:00:00.04
# Mc/sec: 7778.65
//
Query:       DJCJBDKN_02347  [L=258]
Description: Glucose 1-dehydrogenase
Scores for complete sequences (score includes all domains):
   --- full sequence ---   --- best 1 domain ---    -#dom-
    E-value  score  bias    E-value  score  bias    exp  N  Sequence               Description
    ------- ------ -----    ------- ------ -----   ---- --  --------               -----------
    1.4e-34  118.6   5.3    1.8e-34  118.3   5.3    1.0  1  tr|Q83ZE7|Q83ZE7_TERSD  Short-chain dehydrogenase/reductase O
    5.6e-14   51.1   0.5    8.3e-14   50.6   0.4    1.2  1  tr|Q6REL3|Q6REL3_9NOCA  Putative phthalate dihydrodiol dehydr
    3.3e-13   48.6   1.0    4.3e-13   48.2   1.0    1.2  1  tr|A4ZXZ6|A4ZXZ6_9NOCA  Phthalate dihydrodiol dehydrogenase O
    8.2e-13   47.3   4.7    1.5e-12   46.4   4.7    1.4  1  tr|Q8GI60|Q8GI60_TERSD  3,4-dihydroxy-3,4-dihydrophthalate de
    1.8e-10   39.7   2.2    2.5e-10   39.2   2.2    1.1  1  tr|C0KUL2|C0KUL2_9MYCO  Phthalate dihydrodiol dehydrogenase O


Domain annotation for each sequence (and alignments):
>> tr|Q83ZE7|Q83ZE7_TERSD  Short-chain dehydrogenase/reductase OS=Terrabacter sp. (strain DBF63) OX=150395 GN=flnC PE=4 
   #    score  bias  c-Evalue  i-Evalue hmmfrom  hmm to    alifrom  ali to    envfrom  env to     acc
 ---   ------ ----- --------- --------- ------- -------    ------- -------    ------- -------    ----
   1 !  118.3   5.3   1.1e-37   1.8e-34      12     250 ..       6     249 ..       2     251 .. 0.88

  Alignments for each domain:
  == domain 1  score: 118.3 bits;  conditional E-value: 1.1e-37
          DJCJBDKN_02347  12 hgrvalvtgaargiglgiaawlisegwqvvltdldrtrgskvakvl..genawfiamdvadesqvalgvaevlgqfgrldalvcnaa 96 
                              g+valvtg   gig   a  l+  g +vv+ dl +  g+   + +  g+   f+  dv d + +   v   + ++grld    na 
  tr|Q83ZE7|Q83ZE7_TERSD   6 DGKVALVTGGGGGIGRETAKVLVDHGARVVVADLSEDAGNGTLEYIdgGDAVAFVRADVTDLASMQHLVQAAVDRYGRLDIAHNNAG 92 
                             69**********************************99998887665466778*********9999999999********9888887 PP

          DJCJBDKN_02347  97 vadphnitlesldlaywnrvlavnlggpmllakhcapylrahn.gaivnlastraaqsepdteayaaskggllalthalaislgpe. 181
                             + +     l  + +  +++v+avnl g ++  k   p + a+  g+i+n as+    +     ay  sk g++ lt+a a+  + + 
  tr|Q83ZE7|Q83ZE7_TERSD  93 I-EVTGPDLADVTVEQFDKVIAVNLTGVFISMKAEIPQMLAQGgGSIINTASSLGQAALAHQSAYVTSKHGVIGLTRAAAVEYSDKg 178
                             6.556678889999999****************9999988875278*******999999999*******************987644 PP

          DJCJBDKN_02347 182 irvnavspgwidardpsa..rraepltdadhaqhpagrvgtvedvaamvawllsknagfvtgqefvvdggm 250
                             irvnav pg i      a  +    + da   +hp gr+gt  d+a mvawl s  a+f tg +f vdgg 
  tr|Q83ZE7|Q83ZE7_TERSD 179 IRVNAVLPGVIQTPMIDAleETYPGFKDALLTKHPIGRLGTPHDIAEMVAWLGSDAAAFATGSQFAVDGGY 249
                             **********98764443104445589******************************************96 PP

>> tr|Q6REL3|Q6REL3_9NOCA  Putative phthalate dihydrodiol dehydrogenase OS=Rhodococcus sp. DK17 OX=186196 GN=PDK3.034 PE
   #    score  bias  c-Evalue  i-Evalue hmmfrom  hmm to    alifrom  ali to    envfrom  env to     acc
 ---   ------ ----- --------- --------- ------- -------    ------- -------    ------- -------    ----
   1 !   50.6   0.4     5e-17   8.3e-14      12     193 ..       6     190 ..       3     228 .. 0.79

  Alignments for each domain:
  == domain 1  score: 50.6 bits;  conditional E-value: 5e-17
          DJCJBDKN_02347  12 hgrvalvtgaargiglgiaawlisegwqvvltdldrtrgskvakvlgenaw...fiamdvadesqvalgvaevlgqfgrldalvcna 95 
                              g+ alv g   gig ++   +++eg  v + + d  +     +vl e+      i  d    +    +va  +++fg ld lv   
  tr|Q6REL3|Q6REL3_9NOCA   6 DGKRALVVGGGSGIGRAVVDAFLAEGACVAVLERDPNKC----RVLREHLPqvpVIEGDATRAADNDAAVAAAVAEFGGLDTLVNCV 88 
                             5899***************999****9999988877654....4555555400045555555555557899999**********889 PP

          DJCJBDKN_02347  96 avadph....nitlesldlaywnrvlavnlggpmllakhcapylrahngaivnlastraaqsep..dteayaaskggllalthalai 176
                              + d +    +i  ++ld+a+ ++++  n+ + m   k + p lr h g+ + la + ++   p      y +sk ++  l   la 
  tr|Q6REL3|Q6REL3_9NOCA  89 GIFDFYqgieDIPTDTLDVAF-DEIFRTNVLSHMHSVKAAVPELRKHRGSSIVLAESASS-FYPgrGGVLYVSSKFAVRGLVTTLAY 173
                             99986522227999*****97.789*************************9999976544.445114568***************** PP

          DJCJBDKN_02347 177 slgpeirvnavspgwid 193
                              l+p+irvn v+pg   
  tr|Q6REL3|Q6REL3_9NOCA 174 ELAPDIRVNGVAPGGTL 190
                             *************9753 PP

>> tr|A4ZXZ6|A4ZXZ6_9NOCA  Phthalate dihydrodiol dehydrogenase OS=Rhodococcus sp. DK17 OX=186196 GN=ophB' PE=4 SV=1
   #    score  bias  c-Evalue  i-Evalue hmmfrom  hmm to    alifrom  ali to    envfrom  env to     acc
 ---   ------ ----- --------- --------- ------- -------    ------- -------    ------- -------    ----
   1 !   48.2   1.0   2.6e-16   4.3e-13      12     194 ..       6     191 ..       3     257 .. 0.80

  Alignments for each domain:
  == domain 1  score: 48.2 bits;  conditional E-value: 2.6e-16
          DJCJBDKN_02347  12 hgrvalvtgaargiglgiaawlisegwqvvltdldrtrgskvakvlgenaw...fiamdvadesqvalgvaevlgqfgrldalvcna 95 
                              g+ alv g   gig ++   +++eg  v + + d ++     +vl e+      i  d    +    +va  ++ fg ld lv   
  tr|A4ZXZ6|A4ZXZ6_9NOCA   6 DGKRALVVGGGSGIGRAVVDAFLAEGACVAVLERDPSKC----RVLREHLPqvpVIEGDATRAADNDAAVAAAVAAFGGLDTLVNCV 88 
                             5899***************999****9999988887664....55555555000455555555555578899999*********999 PP

          DJCJBDKN_02347  96 avadph....nitlesldlaywnrvlavnlggpmllakhcapylrahngaivnlastraaqsep..dteayaaskggllalthalai 176
                              + d +    +i  ++ld+a+ ++++  n+ + m   k + p lr h g+ + la + ++   p      y +sk ++  l   la 
  tr|A4ZXZ6|A4ZXZ6_9NOCA  89 GIFDFYqgigDIPADTLDVAF-DEMFRTNVLSHMHSVKAAVPELRKHRGSSIVLAESASS-FYPgrGGVLYVSSKFAVRGLVTTLAY 173
                             99997633336999*****97.788999**********************9999976544.445114568***************** PP

          DJCJBDKN_02347 177 slgpeirvnavspgwida 194
                              l+p+irvn v+pg    
  tr|A4ZXZ6|A4ZXZ6_9NOCA 174 ELAPDIRVNGVAPGGTLN 191
                             *************97543 PP

>> tr|Q8GI60|Q8GI60_TERSD  3,4-dihydroxy-3,4-dihydrophthalate dehydrogenase OS=Terrabacter sp. (strain DBF63) OX=150395 
   #    score  bias  c-Evalue  i-Evalue hmmfrom  hmm to    alifrom  ali to    envfrom  env to     acc
 ---   ------ ----- --------- --------- ------- -------    ------- -------    ------- -------    ----
   1 !   46.4   4.7   9.2e-16   1.5e-12      12     196 ..       7     194 ..       3     262 .. 0.77

  Alignments for each domain:
  == domain 1  score: 46.4 bits;  conditional E-value: 9.2e-16
          DJCJBDKN_02347  12 hgrvalvtgaargiglgiaawlisegwqvvltdldrtrgskvakvlgenawfiamdvadesqvalgvaevlgqfgrldalvcnaava 98 
                             +gr alv ga  gig ++   +++eg +v + + d  +++ +   l e    +   v  ++  a  v   +  fg ld lv    v 
  tr|Q8GI60|Q8GI60_TERSD   7 EGRRALVVGAGSGIGRAVVDVFLAEGARVAVLERDPDKSAAIGAALPEVPVTVGDAVTRQANDAA-VTAAVEAFGGLDVLVNCVGVF 92 
                             69**********************************************99998887877777665.5556789********9999*9 PP

          DJCJBDKN_02347  99 dphnitl....esldlaywnrvlavnlggpmllakhcapylrahngaivnla.straaqsepdteayaaskggllalthalaislgp 180
                             d +   l    + ld+a+ ++++  n+ + +   k + p+l+a    +v l  st +         y +sk ++  +  ala  l+p
  tr|Q8GI60|Q8GI60_TERSD  93 DFYRSLLdldaDVLDVAF-DEMFRTNVLSHLQSVKAALPHLQASGRGVVLLTeSTSSYFPGRGGVLYLSSKFAVRGIVTALAHDLAP 178
                             998755411115688886.788999******************98777777614544455556789********************* PP

          DJCJBDKN_02347 181 eirvnavspgwidard 196
                             e+rvn v+pg     d
  tr|Q8GI60|Q8GI60_TERSD 179 EVRVNGVAPGGTLGTD 194
                             *********9754444 PP

>> tr|C0KUL2|C0KUL2_9MYCO  Phthalate dihydrodiol dehydrogenase OS=Mycobacterium sp. CH1 OX=597355 GN=phtB PE=4 SV=1
   #    score  bias  c-Evalue  i-Evalue hmmfrom  hmm to    alifrom  ali to    envfrom  env to     acc
 ---   ------ ----- --------- --------- ------- -------    ------- -------    ------- -------    ----
   1 !   39.2   2.2   1.5e-13   2.5e-10      13     250 ..       7     258 ..       3     261 .. 0.83

  Alignments for each domain:
  == domain 1  score: 39.2 bits;  conditional E-value: 1.5e-13
          DJCJBDKN_02347  13 grvalvtgaargiglgiaawlisegwqvvltdldrtrgskvakvlgenawfiamdvadesqvalgvaevlgqfgrldalvcnaavad 99 
                             g+ al+ ga  gig +    +++e  +v + + d  + + + + l +    i  d    +    +v   +  fg ld lv    + d
  tr|C0KUL2|C0KUL2_9MYCO   7 GKRALIVGAGSGIGRATVDAFLNEDARVAVLEYDSDKCATLRQQLPD-VPVIEGDGTTRTANDEAVQVAVDAFGGLDTLVNCVGIFD 92 
                             889************99999999999********9999999999876.556777877777666777778899********9999999 PP

          DJCJBDKN_02347 100 ph....nitlesldlaywnrvlavnlggpmllakhcapylrahngaivnlastraaqsepd..teayaaskggllalthalaislgp 180
                              +    +i  e +d a+ ++++ +n+ + +   k + p l  ++ga + l  + a+   p      y ask ++  +  ala  l+p
  tr|C0KUL2|C0KUL2_9MYCO  93 FYrriqDIPAELIDQAF-DEMFRINVLSHIHSVKAAVPALMGQDGASIVLTES-ASSFYPGrgGLLYVASKFAVRGVVTALAHELAP 177
                             75222268899999997.7899***********************98877654.334455411567********************* PP

          DJCJBDKN_02347 181 eirvnavspgw........idardpsarraepltdadh...aqhpagrvgtvedvaamvawllsknagfvtgqefvvdggm 250
                              irvn v+pg         +d+ d  arr +   d  +   a+ p g   + ed a    +l s  +  +tg+ +  dgg+
  tr|C0KUL2|C0KUL2_9MYCO 178 RIRVNGVAPGGtlntdlrgLDSLDLGARRLDAAPDRARelaARTPLGVALSGEDHAWSYVFLASHRSRGLTGETIHPDGGF 258
                             *********9544433333688999****99888864323378899999999************99999**********97 PP


Internal pipeline statistics summary:
-------------------------------------
Query model(s):                            1  (258 nodes)
Target sequences:                       8298  (2961450 residues searched)
Passed MSV filter:                       153  (0.0184382); expected 166.0 (0.02)
Passed bias filter:                       88  (0.010605); expected 166.0 (0.02)
Passed Vit filter:                        10  (0.00120511); expected 8.3 (0.001)
Passed Fwd filter:                         5  (0.000602555); expected 0.1 (1e-05)
Initial search space (Z):               8298  [actual number of targets]
Domain search space  (domZ):               5  [number of targets reported over threshold]
# CPU time: 0.13u 0.00s 00:00:00.13 Elapsed: 00:00:00.08
# Mc/sec: 9060.76
//
Query:       DJCJBDKN_00233  [L=239]
Description: hypothetical protein
Scores for complete sequences (score includes all domains):
   --- full sequence ---   --- best 1 domain ---    -#dom-
    E-value  score  bias    E-value  score  bias    exp  N  Sequence Description
    ------- ------ -----    ------- ------ -----   ---- --  -------- -----------

   [No hits detected that satisfy reporting thresholds]


Domain annotation for each sequence (and alignments):

   [No targets detected that satisfy reporting thresholds]


Internal pipeline statistics summary:
-------------------------------------
Query model(s):                            1  (239 nodes)
Target sequences:                       8298  (2961450 residues searched)
Passed MSV filter:                       140  (0.0168715); expected 166.0 (0.02)
Passed bias filter:                      131  (0.0157869); expected 166.0 (0.02)
Passed Vit filter:                         9  (0.0010846); expected 8.3 (0.001)
Passed Fwd filter:                         0  (0); expected 0.1 (1e-05)
Initial search space (Z):               8298  [actual number of targets]
Domain search space  (domZ):               0  [number of targets reported over threshold]
# CPU time: 0.10u 0.01s 00:00:00.11 Elapsed: 00:00:00.06
# Mc/sec: 10529.33
//
Query:       DJCJBDKN_02398  [L=445]
Description: L-ornithine N(5)-monooxygenase
Scores for complete sequences (score includes all domains):
   --- full sequence ---   --- best 1 domain ---    -#dom-
    E-value  score  bias    E-value  score  bias    exp  N  Sequence Description
    ------- ------ -----    ------- ------ -----   ---- --  -------- -----------

   [No hits detected that satisfy reporting thresholds]


Domain annotation for each sequence (and alignments):

   [No targets detected that satisfy reporting thresholds]


Internal pipeline statistics summary:
-------------------------------------
Query model(s):                            1  (445 nodes)
Target sequences:                       8298  (2961450 residues searched)
Passed MSV filter:                       793  (0.0955652); expected 166.0 (0.02)
Passed bias filter:                      784  (0.0944806); expected 166.0 (0.02)
Passed Vit filter:                        47  (0.00566402); expected 8.3 (0.001)
Passed Fwd filter:                         0  (0); expected 0.1 (1e-05)
Initial search space (Z):               8298  [actual number of targets]
Domain search space  (domZ):               0  [number of targets reported over threshold]
# CPU time: 0.26u 0.00s 00:00:00.26 Elapsed: 00:00:00.15
# Mc/sec: 8572.30
//
Query:       DJCJBDKN_02411  [L=2611]
Description: Linear gramicidin synthase subunit B
Scores for complete sequences (score includes all domains):
   --- full sequence ---   --- best 1 domain ---    -#dom-
    E-value  score  bias    E-value  score  bias    exp  N  Sequence Description
    ------- ------ -----    ------- ------ -----   ---- --  -------- -----------

   [No hits detected that satisfy reporting thresholds]


Domain annotation for each sequence (and alignments):

   [No targets detected that satisfy reporting thresholds]


Internal pipeline statistics summary:
-------------------------------------
Query model(s):                            1  (2611 nodes)
Target sequences:                       8298  (2961450 residues searched)
Passed MSV filter:                       233  (0.0280791); expected 166.0 (0.02)
Passed bias filter:                      129  (0.0155459); expected 166.0 (0.02)
[truncated: 241,172 more chars]
