# Supplementary material for: Microbial Consortia and Mixed Plastic Waste: Pangenomic Analysis Reveals Potential for Degradation of Multiple Plastic Types via Previously Identified PET Degrading Bacteria
Source: Int J Mol Sci. 2022 May 17;23(10):5612. doi: 10.3390/ijms23105612 (PMC9146961; doi:10.3390/ijms23105612)
Supplement: Supplementary file 1 [file ijms-23-05612-s001.zip › File S4/PMBD Alignments/hmmermaterial.fasta]

>tr|A4UZ13|A4UZ13_9BACT PLA depolymerase OS=uncultured bacterium OX=77133 GN=plaM8 PE=4 SV=1
MEMVKGVHLAIAALLFLCVLPGNADASEKQFDLVLVHGLTNKHRWSDSFLRALVNEWGSG
NVYVIYTNQSMQVSKRTIDGKTITFIGKNDFSAGDDSVKDQAEIMAEKIEVLKRDHGLSP
QFYIIAHSMGGLVSRQYIYDHPNTVAGLVTLGTPHHGSPLASDFDWLGFFIGAEAAMDNL
RPEWVEDFNRRFPVENAPLYNGGKIYTIRGDSDGKIWEWGAMGELYVGWHILHKKHGTDS
DGLVPHASAVIEGAVHLADFPNYHHLDLVTREEVAKKAAEVLR
>tr|Q83VD0|Q83VD0_PAEAM PLA depolymerase OS=Paenibacillus amylolyticus OX=1451 GN=PlaA PE=4 SV=1
MRKLKLLLMVCMSMVFIFTLPGMGQSLKASAATERTPIVFVHGLTGSDSNFALIERYLRG
EGWSSDELFAIDLPSKAGNQLLNSAAISRFVDDVLRQTGHSKVHIVAHSMGGANSLYYIL
NRGGIDKVDKLITLGGANRLTTSRAPDGIRVTSIYSTSDTIVSPALSRLDGANNISVNLV
THIGLLYNSRVNALIKAALIE
>tr|A4UZ12|A4UZ12_9BACT PLA depolymerase OS=uncultured bacterium OX=77133 GN=plaM7 PE=4 SV=1
METVKGVHLAIAALLFLCVLPGNADASEKQFDLVLVHGLTNKHRWSDSFLRALVNEWGSG
NVYVIYTNQSMQVSKRTIDGKTITFIGKNDFSAGDDSVKDQAEIMAEKIEVLKRDHGLSP
QFYIIAHSMGGLVSRQYIYDHPNTVAGLVTLGTPHHGSPLASDFDWLGFFIGAEAAMDNL
RPEWVEDFNRRFPVENAPLYNGGKIYTIRGDSDGKIWEWGAMGELYVGWHILHKKHGTDS
DGLVPHASAVIEGAVHLADFPNYHHLDLVTREEVAKKAAEVLR
>tr|A4UZ10|A4UZ10_9BACT PLA depolymerase OS=uncultured bacterium OX=77133 GN=plaM4 PE=4 SV=1
MLLKKRWLIFISFLLAFTLLIPTAASASEKHYKPNIALEPIENSEGNEHPIILVHGLGGF
GRDELGGIIKMWGGIHDIEKKLREKGYKVYTAAVGPVSSNRDRAIELYYQIKGGTVDYGE
AHAKKYGHDRYGRTYPGFYPEWGEINPKTGKPNKVHLIGHSMGGQTIRTLAQLLYEGDPE
EHKTGGNDISPLLSGEKQPWLHSVLSISSPHDGSTATYLVNDVIPIIQELVIGAAIFAGN
IDQNLYDFKLDHWGIKKRPGESFHSYVQRVRNSPGWKTKDTANWDLKPEGAYELNRWVKA
QPDVYYFSVSNTQSRRSLLTGYYVPDLFMNPFLHPTAYYIGSKTFRKSNFVLDKTWWEND
GLVSVKAMKGPNIGSNDVIVEYNGTPRKGVWNHLGTMRQFDHLDIIGWGVRDVTSWYEDV
ARFLYSLPDDY
>tr|A4UZ11|A4UZ11_9BACT PLA depolymerase (Fragment) OS=uncultured bacterium OX=77133 GN=plaM5 PE=4 SV=1
SFLLAFTPFVPTATASASEKNYQPNINLEPIQNSEGNEYPIILVHGLGGFGRDELGGIIK
MWGGIHDIEKKLREKGYKVYTAAVGPVSSNRDRAIELYYQIKGGTVDYGEAHAKKTGHSR
YGRTYPGFYPEWGEINPKTGKPNKVHLIGHSMGGQTIRTLAQLLYEGDPEEQKISGNDIS
PLLSGEKQPWLHSVLSISSPHDGSTATYLVNDVIPIIQELVIGAAIFAGNIDQNLYDFKL
DHWGIKKQPGESFHSYVQRVRNSPGWKTKDTANWDLKPEGAYELNRWVKAQPDVYYFSVS
NTQSRRSLLTGHYVPDLFMNPFLHPTSYYIGSKTFRKSNFVLDKTWWENDGLVSVKAMKG
PNIGSNDVIVEYDGTPRKGVWNHLGTMRQFDHLDIIGWGVRDVTGWYEDVARFLYSLPE
>tr|A4UZ14|A4UZ14_9BACT PLA depolymerase OS=uncultured bacterium OX=77133 GN=plaM9 PE=4 SV=1
MHESVHAESLWLTMDDGAEVYVRVWEPAARAAADSSDDAPAPPAAAGGPRAVLQLAHGMT
EHSGRYDDFARFLAGRGFAVVGNDHRGHGHTGERADSMGYLADQDGFERLVDDLRAVHEW
ACRRWPGAPRFLMGHSMGSFLVRRYIQRYGDTVAGVIIMGTAGNPGLPGKIGRRLARLEM
RRRGPRHPSMLLTSLVFGGYNKKIRSPKTAFDWLSRDAEAVKAYVADPWCGFVPSAGFYF
DLLTGLLLIHDEREIARIPKDLPMLFLSGDADPVTGYGKGVERVIAQYERHGLRRMTSIL
YKDARHELLNELNKEEVYGDILKWLENTQAGILRNLSK
>tr|R6GV29|R6GV29_9FIRM PLA depolymerase OS=Firmicutes bacterium CAG:552 OX=1263029 GN=BN704_00446 PE=4 SV=1
MKREILNINGKNISIAVWDDTENAKGVVQLSHGMAEHIQRYDDFARFLCGNGYIVIGDDH
RGHGYTDPDKLGVASGDIFEDTVADLRYITSYASKTYGLPVILMGHSYGSFLTQRYLTYG
FDGIKAAILCGSAKQGGLILKVGKSLSRKKCKNEADEPGATFAKMTFEKYDNDFGEGKNS
WLSLSKENVQKFNADPLCGFTCSNGFYYSFFTGIDNANKFLRQGDGFKLLIVSGSEDPVG
GYCKYVEKLNRMYLKAGYDTTLHLYENMRHEILNEEGKQIVYDDILAFLDENI
>sp|A0A0K8P6T7|PETH_IDESA Poly(ethylene terephthalate) hydrolase OS=Ideonella sakaiensis (strain 201-F6) OX=1547922 GN=ISF6_4831 PE=1 SV=1
MNFPRASRLMQAAVLGGLMAVSAAATAQTNPYARGPNPTAASLEASAGPFTVRSFTVSRP
SGYGAGTVYYPTNAGGTVGAIAIVPGYTARQSSIKWWGPRLASHGFVVITIDTNSTLDQP
SSRSSQQMAALRQVASLNGTSSSPIYGKVDTARMGVMGWSMGGGGSLISAANNPSLKAAA
PQAPWDSSTNFSSVTVPTLIFACENDSIAPVNSSALPIYDSMSRNAKQFLEINGGSHSCA
NSGNSNQALIGKKGVAWMKRFMDNDTRYSTFACENPNSTRVSDFRTANCS
>tr|A0A1V2MPS8|A0A1V2MPS8_9ACTN Poly(Ethylene terephthalate) hydrolase OS=Streptomyces sp. IB2014 011-1 OX=1844478 GN=STIB_43690 PE=4 SV=1
MQQHLLARRQAPRPSRSRTLTGLLASAAATAGLLLTALAPGAQAVAANPYERGPAPTNAS
IEASRGSYATSQTSVSSLAVSGFGGGTIYYPTSTADGTFGAVVISPGFTAYQSSIAWLGP
RLASQGFVVFTIDTNTTLDQPDSRGRQLLSALDYLTQRSSVRTRVDASRLGVMGHSMGGG
GSLEAAKSRTSLKAAIPLTGWNTDKTWPELRTPTLVVGADGDTVAPVGTHSEPFYESLPG
SLDKAYLELRGASHFTPNSSDTTIAKYSLSWLKRFIDNDTRYEQFLCPIPRPSLTIAEYR
GTCPHSS
>tr|A0A2S6X119|A0A2S6X119_9ACTN Poly(Ethylene terephthalate) hydrolase OS=Streptomyces sp. MH60 OX=1940758 GN=BZZ08_05806 PE=4 SV=1
MQQNPHIHAAPGAARPAFRGTRRRLAGVTAAVAAMVALGALTGPGAQAADNPYERGPAPT
QSSIEALRGPYSVADTSVSSLAVTGFGGGTIYYPTSTSDGTFGAVVIAPGFTAYQSSIAW
LGPRLASQGFVVFTIDTNTTLDQPDSRGRQLLAALDYLTERSSVRGRIDSSRLGVMGHSM
GGGGTLEAAKSRPSIQAAIPLTPWNLDKSWPEVSTPTLIVGADGDTVAPVASHAEPFYSG
LPAATDRAYLELNNATHFSPNTSNTTIAKYSVSWLKRFIDNDTRYEQFLCPLPRPSLTIE
EYRGNCPHAS
>tr|A0A2P8AA05|A0A2P8AA05_9ACTN Poly(Ethylene terephthalate) hydrolase OS=Streptomyces sp. 111WW2 OX=1945515 GN=B0E38_02440 PE=4 SV=1
MQQNPHTHAAPGAARPVLRGVRRRLAAVTAAVAAVLVLGTLTGPGAQAADNPYERGPAPT
ESSIEALRGPYSVADTSVSSLAVTGFGGGTIYYPTSTSDGTFGAVVIAPGFTAYQSSIAW
LGPRLASQGFVVFTIDTNTTLDQPDSRGRQLLAALDYLTGRSSVRGRIDSGRLGVMGHSM
GGGGTLEAAKSRPSLQAAIPLTPWNLDKSWPEVSTPTLVVGADGDTIAPVASHAEPFYSG
LPSSTDRAYLELNNATHFSPNTSNTTIAKYSISWLKRFIDDDTRYEQFLCPLPRPSLTIE
EYRGNCPHGS
>tr|A0A2H5Z9R5|A0A2H5Z9R5_9BACT Poly(Ethylene terephthalate) hydrolase OS=bacterium HR29 OX=2035424 GN=HRbin29_00073 PE=4 SV=1
MQVVLGRVRSAGLLAALLALAAWALVWASPSAEAQSNPYQRGPNPTRSALTTDGPFSVAT
YSVSRLSVSGFGGGVIYYPTGTTLTFGGIAMSPGYTADASSLAWLGRRLASHGFVVIVIN
TNSRLDFPDSRASQLSAALNYLRTSSPSAVRARLDANRLAVAGHSMGGGATLRISEQIPT
LKAGVPLTPWHTDKTFNTPVPQLIVGAEADTVAPVSQHAIPFYQNLPSTTPKVYVELDNA
THFAPNSPNAAISVYTISWMKLWVDNDTRYRQFLCNVNDPALSDFRSNNRHCQ
>tr|A0A2P8AQU7|A0A2P8AQU7_9ACTN Poly(Ethylene terephthalate) hydrolase OS=Micromonospora sp. MH33 OX=1945509 GN=B0E53_05266 PE=4 SV=1
MRSATITRPRTPVKTLARLAVAAVLAVGGAVAVPAGAQAADNPYERGPAPTNAILEASRG
PFATTSYSVSALSVTGFGGGVVYYPTSTSEGTFGAIAISPGYTATWSSLSWLGPRIASHG
FVVIGIETNTLLDQPDSRGRQLLAALDYLVQRSTVRGRIDASRLAVAGHSMGGGGTLEAA
AARPSLQAAVPLAPWNLDKTWSGVTVPTLIVGGESDTVAPPGPSTTTCATSSTGSASAPA
PNWPACSPRAPGERRPAMPRVRTGQDQPQHVRVGGGPGQQAGVGVHGRELRRSRGSRGRA
QLCDCGRSAVAQPGGVRLRRCDRRPAVPASRRTPAIPARTAGRRWR
>tr|A0A330MIB2|A0A330MIB2_9FLAO Poly(Ethylene terephthalate) hydrolase OS=Aequorivita lipolytica OX=153267 GN=AEQU2_02682 PE=4 SV=1
MKKIYAVAFLFLATSFAPNMLFAQCGDVTIESLTNPGPFNVATLTEADGLRNGPNYLGAT
VYYPTNATPPFASIAIVPGFTALPSSVAEWGPFYASHGIVTIIIGTNSVFDFPEERAVAL
IDALETMRQENNRSSSPLENSLDVDKFAVSGWSMGGGGAQRAAVLDNTIKGVVALCPWLP
NASLNHDSPVLIFSGQNDPTAPPAQHADLHYAATPNTTNKLLFEIENGNHSVANTPNGGN
GAVGKIALSWLKLYLDDNDCYCPLLTESLLVDPPAASKVLSSFECELLGVPENSFAINVY
PNPTHDFVTLNISSTAHYEVYSALGQRLLSGELTQNEKQIDFSNFAEGIYYVRVGNETLK
IVRD
>tr|A0A330N3Q8|A0A330N3Q8_9FLAO Poly(Ethylene terephthalate) hydrolase OS=Aequorivita antarctica OX=153266 GN=AEQU3_03425 PE=4 SV=1
MKKIYAAALFFLATSFSPNTLFAQCGDVTIESLTNPGPYDVATLTEADGLRNGPDYLDAT
VYYPTNATPPFASIAIVPGFTALPSSVEEWGPFYASHGIVTIIIGTNSLFDFPEERAVAL
IDALETMRQENTRSSSPLENQLDVDKFAVSGWSMGGGGAQRAAVLDNTIKGVVALCPWLP
NPSLNHDSPVLIFSGENDPTAPPAQHADLHYAATPETTNKLLFEIENGNHSVANTPDGGN
GAVGKIALSWLKLYVDENDCYCPLLTESLLVDPPAASKVLSSFECELLSVPDNSFAISVY
PNPTKDFVNINSTNPVHFEVYSALGQRLLSGELTQSEKQIDFSNFAKGLYYVHLGNETVK
VIRN
>tr|A0A330MQ60|A0A330MQ60_9FLAO Poly(Ethylene terephthalate) hydrolase OS=Aequorivita sp. CIP111184 OX=2211356 GN=AEQU1_02721 PE=4 SV=1
MKKIYAVALFFLATSFAPNIIFAQCGDVTIESLTNPGPYEVATLTEADGLRNGPDYQGAT
VYYPTNATPPFASIAIVPGFTALPSSVEEWGPFYASHGIVTIIIGTNSLFDFPEERAVAL
IDALETMRQENTRSSSPLENQLDVDKFAVSGWSMGGGGAQRAAVLDNTIKGVVALCPWLP
NASLNHDSPVLIFSGENDPTAPPAQHADLHYAATPNTTNKLLFEIENGNHSVANTPNGGN
GAVGKIALSWLKLYVDENDCYCPLLTESLLVDPPAASKVLSSFECELLSVPDNSFAISVY
PNPTHDFVNINSTNPVHFEVYSALGQRLLSGELTQSEKQIDFSNFAKGLYYVRLGNETVK
IVRN
>tr|A2SI47|A2SI47_METPP Phenol hydrolase reductase OS=Methylibium petroleiphilum (strain ATCC BAA-1232 / LMG 22953 / PM1) OX=420662 GN=dmpP PE=4 SV=1
MSFQITIEPLGQAVAVRDGQTVLDACLRAGVWLPHACGHGVCGTCKVQVLEGECEHNESS
SFALMDFERDEGKILACCATASTDIVVEADIDEDPDAQFLPLEDYRAELVEARMLTPTIR
GLWLKPDRPVSFQAGQYVMLQVPGVEGERAFSIANSPDEALIELHIRRVPEGRATGWLHD
TLQVGQTLHFTAPSGRFFVRKSAGLPLIFVAGGSGLSSPKSMILDLLAEGSTLPITLVQG
ARNEGELYFRELFEQLAQKHPNFNYVPALSDLPADTGWSGARGYAHEALKARFEGDFRGH
QAYLCGPPPMIEGCIATLMQGRLFERDIYTEKFFTAADAANAAPRSPLFRKL
>tr|W0TNY1|W0TNY1_9GAMM Phenol hydrolase assembly protein OS=Thiolapillus brandeum OX=1076588 GN=TBH_C0906 PE=4 SV=1
MNIDIKAKEIKPVRHTYSHIARRLGVDKPASRYQEATYDVQATENFHYRPTWQPDKELYD
PARTAIVMEDWYQFLDPRQLYYGNYCMVRAKQQDSADQNFKFVEKRGLLNLLPEEVKTSI
QRHVVPLRHYEWGANMNNYQICAMGYGTAITAPASFHASDRLGNAQYITRIGLALAENDT
AIIDTGLNNWMEAAEWQGLRRLVEDSFVVEDWFELFVAQNLAMDGLVHPLFFERYEQQLA
IQGASSYSMLTEFIVDWYGESSRWVDKQIKVACSESEANRALVSGWYKEWRDAAQEALKP
LAASMLEDGEAVLQELVETMDARGKKAGIEV
>tr|Q0S9W1|Q0S9W1_RHOJR Probable phenol hydrolase OS=Rhodococcus jostii (strain RHA1) OX=101510 GN=RHA1_ro03875 PE=4 SV=1
MDRMVTVSGQDGAFPVAPGTSVLEAALRANRWLPHACSQGTCGTCKIRVLCGEVDHGAAD
ETILSADERSSGLALACQSKPHGDLTIAPVNDADPGRPMHPLRDYTGTVRELSDIARQTR
RLVVELDEPMEFDAGQYAELIVPGSGVARQYSMANPPSEQRLLEFHVRNTAGGLATEGWI
FDSLAVGDRIDMRGPLGQFGVVEPREEPAILIGGGTGLAPLKSIVRHALDHDLLPAIHLY
HGGRREADLYDVECFRAMEATDSRFHYHPVLSEENWDGATGMVTDAVLGDFASCRGHSAY
LCGPPAMVVAAVKALKRRRMSPRLIFKEEFTVNAPRPAAEAV
>tr|I7ZF27|I7ZF27_9GAMM Phenol hydrolase activator OS=Hydrocarboniphaga effusa AP103 OX=1172194 GN=WQQ_06160 PE=4 SV=1
MVFVALQTNDDTRPIIEAIEADNPHAIVNKFPAMVKIDAPSRLVVRRESIEERVGRDFDL
RELQINLISIGGNIEETEDEFILHWRTA
>tr|I7ZGZ4|I7ZGZ4_9GAMM Phenol hydrolase activator OS=Hydrocarboniphaga effusa AP103 OX=1172194 GN=WQQ_11190 PE=4 SV=1
MTRSTQPVFIALQANNDTLAIIEAIREDNPNAQVNEYPAMVKIDCPGRLVIRRESIEERM
GRSFDLREMQINLISLAGEVDESEDEFILEWKTA
>tr|A2SL22|A2SL22_METPP Phenol hydrolase beta subunit OS=Methylibium petroleiphilum (strain ATCC BAA-1232 / LMG 22953 / PM1) OX=420662 GN=dmpL PE=4 SV=1
MTVEIRTQTVKPVRQTFGHLARRFGDKPATRYQEATYDIQSEVNHHYKPLWDPERDLYDK
RRTAVEMADWYALKDPRQYYYGSYTMARAKQQEALDRQMEFADRRALLAQLPAEAREAIV
FALVPLRHYEWGANTNLSHVAAYGWGTAVTQAAVMGAMDRLGLAQHLSRIGLLVDGNTGA
ALDQAHRHWVEHPAWQGLRREVENLFVTRDWFEVLVAQTLVADGLLYPLFFQHFDAHMAQ
RHGPALSTVLDHINRWQDETVKWVDATVKTAAAESEANRALMQGWVNHWRSALKAALSPL
AEATLGEQGAGALAAADAALGARLARLGLAA
>tr|A2SI51|A2SI51_METPP Phenol hydrolase beta subunit OS=Methylibium petroleiphilum (strain ATCC BAA-1232 / LMG 22953 / PM1) OX=420662 GN=dmpL PE=4 SV=1
MQVDIKTTDIHPVRQTFAHVARRLGADKPASRYQEATLDMQPTTNWHYRPLWDAEHHVFD
VRRSSIVMADWYTFKDPRHFYYGVYTMARAKQQEGVDKQFEFAEKRNLLGLLDDAARDSL
TRVLVPLRHYEWGSNMNNTYCCAYGYGTAVTQACSYAAMDRLGIAQQLSRIGLLLDGSQG
SSLDAGKIAWLSDPAWQGVRRVMENLFVTKDWFELFVAQNLVFDGLLYPLIFRHYVDEVS
PRTGNALAMLTEFINDWYAESARWVDATVKTAAEESPANAARLAEWVGMWRDEVLRALGP
LAALALGEQGTAALADVRAEFDARVARLRLAA
>tr|A1K8A4|A1K8A4_AZOSB Probable phenol hydrolase, subunit P2 OS=Azoarcus sp. (strain BH72) OX=62928 GN=poxC PE=4 SV=1
MSTVFIALQANEDTRPIVEAITADNPQARINEAPAMVKIDAEGRLTVRRASIEERIGRDF
DLQELHINLISLSGNIDETDDELTLSWHA
>tr|A2SI50|A2SI50_METPP Phenol hydrolase activator OS=Methylibium petroleiphilum (strain ATCC BAA-1232 / LMG 22953 / PM1) OX=420662 GN=dmpM PE=4 SV=1
MSSNAPTAPAAGASRQPVFISLQTNDISRGIVDAIVADNPEATVSEYPAMVKIDAPGRLV
IRRESVEERLGRRWDVQELHLSLISLSGNIDETDEEFTLQWGARR
>tr|A2SL21|A2SL21_METPP Phenol hydrolase activator OS=Methylibium petroleiphilum (strain ATCC BAA-1232 / LMG 22953 / PM1) OX=420662 GN=dmpM PE=4 SV=1
MNAPASLQPVFIALQANNDTLPIVEAIQADNPHAVVQDYPAMVKIDAPGSLVIRRASIEE
RIGRDFDLRELQLNLISLSGGIDETDDEFILQWKAA
>tr|A2SI49|A2SI49_METPP Phenol hydrolase alpha subunit OS=Methylibium petroleiphilum (strain ATCC BAA-1232 / LMG 22953 / PM1) OX=420662 GN=dmpN PE=4 SV=1
MSQTAAKPGKRLGIKERYAMMTRGLGWETTYQSMDDVFPFDKFEGIKIHDWDKWEDPFRL
TMDAYWKFQGEKEKKLYAIIDAFQQNQGQFNISDPRYLNTLKLFLTGVSPLEYAAHRGYA
MAGRSFRGVGARVAAQMQSIDELRHAQTQIHTISHFNKYFDGLHDPQYMHDRVWYLSVPK
SYFEDAMTAGPFEFVTAISFSFEYVLTNLLFMPFMSGAAFNGDMATVTFGFSAQSDESRH
MTLGLEVVKFMLEQDPDNVPIIQKWVDKWFWRGYRLLTLVSMMMDYMLPKRVMSWSEAWE
MYFEQNGGALFEDLARYGIRLPKYHEVAKAEKGHLSHIAWATFNNYGHAADFNSWVPQPD
ELDWLSQKYPDTFDAVYRPRFEWLAAYEKEHGKMWRNDTLPLLCQVCQVPCIFTEVSDPT
RISLRETSYHGMKYHCCSDGCMDIFKDEPEKYVQAWMPVHQIYQGNCFPEGTDPTVPGFN
PLAAVLDYYHMKPGADSGDFNTSPDRHNWERWTGQDLTPPAAEPKAA
>tr|A0A126SXT5|A0A126SXT5_9BACT Phenol hydrolase activator OS=uncultured bacterium UPO41 OX=1776966 PE=4 SV=1
MSNIQPVFIALQANNDTLPIIEAICSDNPQAQVNEYPAMVKINCPGRMVIRRSSVEERMG
RDFDLRELQINLISLAGEVDESEDEFVLFWKA
>tr|A2SL20|A2SL20_METPP Phenol hydrolase alpha subunit OS=Methylibium petroleiphilum (strain ATCC BAA-1232 / LMG 22953 / PM1) OX=420662 GN=dmpN PE=4 SV=1
MNDTPQARKLSLKENYALLTRGLDWAPSYQPKDEIFRTVAFEGIKIHDWDKWEDPFRLTM
DAYWKYQGEKEKKLYAIIDAFQQNSGQFNVSDARYLQALKIFLTGVSPLEYASHRGFCIL
GREFPGVGPRIAAQMQAIDELRHAQTQIHAISQYNKYFTGLSEFPLMFDRTWYLSIPKSF
FEDAITAGPFEFITAISFAFEYVLTNLVFMPWASGAAYNGDMSTVSFGFSAQSDEARHMT
LGIEVIKFLLEQDPANVPIVQGWIDKWFWRGYRLLTLLATMMDYMLPKRVMSWSEAWEIY
FEQNGGALFADLARYGIRMPKHWEVTVQEKGHVGHQLWCTFYQFRHAAGFPVWLPSDEEM
DWLSAKYPDTFDRYYRPRYEHWREMEAQGKPFVNATLPQLCQVCQWPLLFTEPDDPTQIA
YREETYLGEKFQCCSDGCRDIFRNEPEKYVHAHLPVHQIYQGNYFNPGVDPTAPDFNPLV
EALKYMGIAPGVDGGDFATHIDAVNWERWTQRPANMAAPTATADALARSQAAERRSA
>tr|I0WXI8|I0WXI8_9NOCA Phenol hydrolase OS=Rhodococcus imtechensis RKJ300 = JCM 13270 OX=1165867 GN=W59_04451 PE=4 SV=1
MDRMVTVSGQDGAFPVAPGMSVLEAALRANRWLPHACSQGTCGTCKIRVLSGEVDHGAAD
ETILSADERSSGLALACQSKPHGDLAIAPVNDADPGRPMHPLRDYTGTVRELSDIARQTR
RLVVELDEPMEFDAGQYAELIVPGSGVARQYSMANPPSEQRLLEFHVRNTAGGLATEGWI
FDSLAVGDRIDLRGPLGQFAVVEAREEPAILIGGGTGLAPLKSIVRHALDHDLLPAIHLY
HGGRREADLYDVECFRAMEATDSRFHYHPVLSEENWDGATGMVTDAVLGDFASCRGHSAY
LCGPPAMVAAAVKALKRRRMSPRLIFKEEFTVNDPRPAAEAV
>tr|L2TAX5|L2TAX5_9NOCA Phenol hydrolase OS=Rhodococcus wratislaviensis IFP 2016 OX=1195242 GN=Rwratislav_39695 PE=4 SV=1
MVTVSGQDGAFPVAPGTSVLEAALRANRWLPHACSQGTCGTCKIRVLSGEVDHGAADETI
LSADERSSGLALACQSKPHGDLAIAPVNDADPGRPMHPLRDYTGTVRELSDIARQTRRLV
VELDEPMEFDAGQYAELIVPGSGVARQYSMANPPSEQRLLEFHVRNTAGGLATEGWIFDS
LAVGDRIDLRGPLGQFGVVEAREEPAILIGGGTGLAPLKSIVRHALDHDLLPAIHLYHGG
RREADLYDVECFRAMEATDSRFHYHPVLSEENWDGATGMVTDAVLGDFASCRGHSGYLCG
PPAMVVAAVKALKRRRMSPRLIFKEEFTVNAPRPAAEAV
>tr|N1M644|N1M644_9NOCA Probable phenol hydrolase OS=Rhodococcus sp. EsD8 OX=1301088 GN=EBESD8_12640 PE=4 SV=1
MSHSVTVSGQDGAFPGAPDRSVLESALRANRWLPHACSQGTCGTCKIRVLCGEVDHGRPD
ETILSEAERASGLTLACQATPRTDLTVAPLNDVPPDGPRHPLRDHAGTVLELADIARCTR
RLVVELDEPMEFSAGQYAELIVPGSVVARQYSMANPPSESRRLEFHIKRVDGGLATEGWI
FGSLRPGDRIGLRGPLGQFALVRPQEEPAILVGGGTGLAPLKSIVRHALSNDLVPSIDLY
HGGRGQADLYDVDFFRALEAADPRFRYHPVLSEEQWDGATGVVTDAVLDDFASCKGRSAY
LCGPPAMVTAAVKALKRRRMAPRLIFKEEFTVGSAPPVMSPV
>tr|A0A1B1JX64|A0A1B1JX64_RHOOP Phenol hydrolase OS=Rhodococcus opacus OX=37919 GN=R1CP_00900 PE=4 SV=1
MDRMVTVSGQDGAFPVAPGTSVLEAALRANRWLPHACSQGTCGTCKIRVLSGEVDHGAAD
ETILSADERSSGLALACQSKPHGDLAIAPVNDADPGRPMHPLRDYTGTVRELSDIARQTR
RLVVELDEPMEFDAGQYAELIVPDSGVARQYSMANPPSEQRLLEFHVRNTAGGLATEGWI
FDSLAVDDRIDLRGPLGQFGVVEAREEPAILIGGGTGLAPLKSIVRHALDHDLLPAIHLY
HGGRREADLYDVECFRAMEATDSRFHYHPVLSEENWDGATGMVTDAVLGDFASCRGHSAY
LCGPPAMVAAAVKALKRRRMSPRLIFKEEFTVNAPRPAAEAV
>tr|K8XRS6|K8XRS6_RHOOP Phenol hydrolase OS=Rhodococcus opacus M213 OX=1129896 GN=WSS_A25470 PE=4 SV=1
MVTVSGQDGAFPVAPGTSVLEAALRANRWLPHACSQGTCGTCKIRVLSGEVDHGAADETI
LSADERSSGLALACQSKPHGDLAIAPVNDADPGRPMHPLRDYTGTVRELSDIARQTRRLV
VELDEPMEFDAGQYAELIVPGSGVARQYSMANPPSEQRLLEFHVRNTAGGLATEGWIFDS
LAVGDRIDLRGPLGQFGVVEAREEPAILIGGGTGLAPLKSIVRHALDHDLLPAIHLYHGG
RREADLYDVECFRAMEATDSRFHYHPVLSEENWDGATGMVTDAVLGDFASCRGHSAYLCG
PPAMVAAAVKALKRRRMSPRLIFKEEFTVNAPRPAAEAV
>tr|A0A1W5YR19|A0A1W5YR19_9SPHN Phenol hydrolase beta subunit OS=Sphingobium phenoxybenzoativorans OX=1592790 GN=dmpL PE=4 SV=1
MTVDIKTTSVQPRRNTFAHIARRSGSDKAASRYDEATFDMQPSANFHYRPTWAPEFELFD
KRRTALEMEDWDAFKDPRQYYYGAYTIARARMMESTEKNFAFVEKRRSFDSIEPNWRDLL
QLYLIPLRHFEWGANMNNCNITDLGYGAAITQATMYATMDRLGNAQILSRIGLLLDNQTG
ESLATAKMAWMELPVWQPIRRMVEDSLVLNDWFEQFVAQNFVFDTLVYSLVLGAFDDEGQ
KRGAHGVSLLTEFLSDWHDETARWVDAVLTRAAKESPQNANLISSWVAKWSGIALPALEP
LAREVLRNDAETALGSAEERLEARFAKFRTDDRVHI
>tr|W0TLG1|W0TLG1_9GAMM Phenol hydrolase activator OS=Thiolapillus brandeum OX=1076588 GN=TBH_C0905 PE=4 SV=1
MVMTGESGEPQKFDPNQRFVHITNVRPDGFIEFDFSIGEPEIYVELVLPWQAFEAFCAHN
QVKHLTAEEAANVEYDRLKWRYGKPGVTS
>tr|G8MIT7|G8MIT7_9BURK Phenol hydrolase alpha subunit OS=Burkholderia sp. YI23 OX=1097668 GN=BYI23_C000540 PE=4 SV=1
MSTQQSAPKKLSIKENYAMLTRGLGWETTYQPMDEVFPYDRFEGIKVHDWDKWEDPFRLT
MDAYWKYQGEKERKLYAIIDAFQQNNGQFNVTDPRYINALKLFLTGVSPLEYAAHRGFAL
AGRNFRGAGARIACQMQAIDELRHAQTQVHTISHYNKYFNGFHDFRHMHDRVWYLSVPKS
YFEDAMSAGPFEFVTAISFSFEYVLTNLLFMPFMSGAAFNGDMATVTFGFSAQSDESRHM
TLGLEVVKFLLEQDPGNVPIIQKWIDKWFWRGYRLLTLVAMMMDYMLPKRIMSWQEAWET
YFEKNGGALFHDLERYGIRMPKYHDVAMKEKDRLSHEAWGIFYNYTHAAALHTWIPSEDE
MQWLAEKYPATFDKLYRPRLEYWREEQKAGRRFYNNTLPMLCQTCQIPMAFTEPDDPTKI
CYRESDYLGNKFHFCSDGCKDIFDNEPEKYVQAWMPVQQIYQGNCFAEDADPSAPGFDPM
GEVLRYYHIHAGEDGHEFEDSPDRRNWLRWTGKPSHGGEEAPEAQRAA
>tr|I8TBQ9|I8TBQ9_9GAMM Phenol hydrolase subunit beta OS=Hydrocarboniphaga effusa AP103 OX=1172194 GN=WQQ_11200 PE=4 SV=1
MAVEIRTNGVKPVRNTFAHLARRFGDKPATRYQEIAYDVQPEVNLHYKPLWDPDGEIYDR
RRTAVAMRDWYALKDPRQFYYGSYTTTRAKQQDALDRQLDFAEKRELLRLLPEDLRESIV
FALVPLRHYEWGANMSNCHVAAYGYGTAITQAAIMVTTDRLGMAQHLSRIGLLLDGNSGD
SLSRGRSLWMHDPLWQGLRAQVEALFVTRDWFEVLVAQNLAADGVVYPLFYQQFDKRIAA
RSGSALSALTDYLLRWYEETAKWVDATIKTAAAESPENRDLISQWFRQWRDRMADAVKPL
SQSLLGDAADEALSTVLAQLDARATKLGLTV
>tr|N6XI85|N6XI85_9RHOO Phenol hydrolase activator OS=Thauera sp. 63 OX=497321 GN=C664_05271 PE=4 SV=1
MMKEVYIALQAIEEALPIIDAIMEDNPDATLRRYPAMVRIEAPGRLTVKRATVSAKIGRD
WDPQELHVCMISIGGNVYETDDEFSLQWGATK
>tr|A0A060PB79|A0A060PB79_9BURK Phenol hydrolase alpha subunit OS=Burkholderia sp. RPE67 OX=758796 GN=BRPE67_CCDS12530 PE=4 SV=1
MSTQQSAPKKLSIKENYAMLTRGLGWETTYQPMDEVFPYDRFEGIKVHDWDKWEDPFRLT
MDAYWKYQGEKERKLYAIIDAFQQNNGQFNVTDPRYINALKLFLTGVSPLEYAAHRGFAL
AGRNFRGAGARIACQMQAIDELRHAQTQVHTISHYNKYFNGFHDFRHMHDRVWYLSVPKS
YFEDAMSAGPFEFVTAISFSFEYVLTNLLFMPFMSGAAFNGDMATVTFGFSAQSDESRHM
TLGLEVVKFLLEQDPGNVPIIQKWIDKWFWRGYRLLTLVAMMMDYMLPKRIMSWQEAWET
YFEKNGGALFHDLERYGIRMPKYHDVAMKEKDRLSHEAWGIFYNYTHAAALHTWIPSEDE
MQWLAEKYPATFDKLYRPRLEYWRDEQKAGRRFYNNTLPMLCQTCQIPMAFTEPDDPTKI
CYRESDYLGNKFHFCSDGCKDIFDNEPEKYVQAWMPVQQIYQGNCFAEDADPSAPGFDPM
GEVLRYYHIHAGEDGHEFEDSPDRRNWLRWTGKPSHGGEEAPEAQHAA
>tr|I8I492|I8I492_9GAMM Phenol hydrolase subunit alpha OS=Hydrocarboniphaga effusa AP103 OX=1172194 GN=WQQ_11180 PE=4 SV=1
MAADGDRKPAKKLNLKENYALLTRGLGWEPSYQKKEDIFRNVDFEGIRIHDWDKWEDPFR
LTMDAYWKYQGEKERKLYAIIDAFQQNNGQFNVTDARYVQALKVFLNGIVGLEYASHRGF
NILGREFPGVGPRIAAQMQAIDELRHATTQIHAISHYNRYFEGMADFPQQFDRAWYLSIP
KSFFEDAVSSGPFEFIVAISFAFEYVLTNLAFMPWMSGAAFNGDMSTVSFGFSAQSDEAR
HMTLGIEVIKFLLEQDPANVPLVQKWIDKWFWRGYRLLALLATMMDYMLPKRVMSWSEAW
TIYYEENGGALFADLARYGIRPPKYAEVTVKEKSRVSHEMWSVFYTVRDALGFPVWLPSK
EEMDWFSEKYPDTFDRYYRPRFEYWRELEDKGTPFRSNTLPKLCQVCQWPCLYTEPDDAS
EFVHRQGEYQGEIFHFCSDGCSDIFHDEPEKYVHAWLPVHQIYQGNCFKEGVDPTSPDFN
PMAAALEYMGIKPGVDGGLIRDHVDARRWEEWTARPANLHEGAITGAVRKTT
>tr|I8T9K8|I8T9K8_9GAMM Phenol hydrolase subunit alpha OS=Hydrocarboniphaga effusa AP103 OX=1172194 GN=WQQ_06150 PE=4 SV=1
MDDDNMTTTTSSKSATAPRKLSLKENYALMTRGLGWDPTYQSVDKIFPFDTFEGIKIHNW
DGWEDPFRLTMDAYWKYQGEKERKLYAIIDAFQQNNGQFNVTDARYINTLKLFLTGVSPL
EYAAHRGYALAGRMFRGIGPRIACQMQAIDELRHAQTQIHTISHYNKYFNGLHDFKHMHD
RVWYLSVPKSYFDDAMSAGPFEFVTAISFSFEYVLTNLLFMPFMSGAAFNGDMATVTFGF
SAQSDESRHMTLGLEIVKFMLEQDPANVPIVQKWVDKWFWRGYRLLTLVAMMMDYMLPKR
VMSWSEAWDTYFEQNGGALFQDLSRYGIRLPKYHEVAAKEKNRLSHEAWGTFYNYSQAAA
FHTWVPSNQELDWLSEKYPDSFDRLYRPRLEYWREQQQEGKRFFNNTLPMLCQTCQIPMF
FTEPDDPTKICYRETEYRGEKFHFCSDGCKDIFCDEPEKYIQAWLPVHQIYQGNCFPADV
DPTAPDFNPLAEVLRYYGMNVGHDGGDYEGSPDSRNWESWTGRPASPRDEVEPKAA
>tr|A0A059KHV2|A0A059KHV2_9BURK Phenol hydrolase subunit alpha OS=Sphaerotilus natans subsp. natans DSM 6575 OX=1286631 GN=X805_36200 PE=4 SV=1
MDAYWKYQGEKERKLYAIIDAFQQNNGQFNVSDARYIQALKLFVNGVIGLEYTAHRGFAM
IGRELPGTGARIAAQMQSIDELRHAQTQIHALSHYNRFFTGMAEFPHQFDRTWYLSIPKS
FFEDAISAGPFEFIVAISFSFEYVLTNLVFMPWMSGAAYNGDLSTVSFGFSAQSDEARHM
TLGIEVIKFLLEQDPANVPIVQGWIDKWFWRGYRLLTLVAAMMDYMLPKRVMSWHEAWEI
YFEQNGGALFKDLARYGIRMPAHWEVTVEEKAHASHQLWSTFYQYRHAAGFPVWLPSAEE
MDWLSVKYPDSFDRLYRPRYAHWARMAAEGRPFVNGTLPQLCQVCQWPMLFTEPGDPTQI
CHREEKYLGETFHCCSDGCRDIFRREPQKYVHAHLPVHQIYQGTQFHPDSDPSAPDFNPH
VAALRYMGIEPGVDGGDFDTHADARHWTEWTGRPASLHGPAA
>tr|A0A126SXT0|A0A126SXT0_9BACT Phenol hydrolase subunit beta OS=uncultured bacterium UPO41 OX=1776966 PE=4 SV=1
MSVDIRTNSVKPIRNTFAHLARRFGDKPASRYQEIAYDVQSEVNFHYKPLWDPDGEIYDK
RRTAITMADWYALKDPRQFYYGSYTTTRAKQQDALDRQLDFAEKRDLLRQLPEEVRAQIV
FALLPLRHYEWGANMNNCFISAYGYGTAITQAAIMATTDRLGMAQHISRIGLLVDGNSGE
SLTRGRALWIDDPAWQGLRRRIERLFVTRDWFEVMVAQNLALDGLVYPFFFQQFDKHIAA
SHGTGLSTLTDYLLRWHEETAKWVDATVKTAAAENEQNRAAIVGWFLAWREAGIDALKPI
AERVLGDAAEAALGAVAAQLDARAAKLGLKV
>tr|A0A126SXU2|A0A126SXU2_9BACT Phenol hydrolase subunit alpha OS=uncultured bacterium UPO41 OX=1776966 PE=4 SV=1
MAADGDLKPIKKLSLKENYALLTRGLGWEPTYEKKEEIFRTIDFEGIKIHDWEKWEDPFR
LTMDAYWKYQGEKERKLYAIIDAFQQNNGQFNVTDARYVQALKLFLNGIVGLEYASHRGF
NILGREFPGVGPRIAAQMQAIDELRHATTQIHAISHYNRFFEGMADFPHQFDRVWYLSIP
KSFFEDAVSSGPFEFIVAISFAFEYVLTNLAFMPWMSGAAFNGDMSTVSFGFSAQSDEAR
HMTLGIEVIKFLLEQDPDNVPLVQKWIDKWFWRGYRLLALLATMMDYMLPKRVMSWSEAW
TIYYEENGGALFADLARYGIRPPKYADVTIKEKQRVSHEMWSIFYSVRNAVGFPVWLPSA
EEMDWFSEKYPDTFDRYYRPRFEHWRELEEKGTPFTNMTLPQLCQVCQWPCIYTEPDDPT
EFVHRETEYQGETFHFCSDGCKDIFCNEPEKYVHAWLPVHQIYQGNCFPEGADPTAPDFN
PLVAALQYMGIKPGVDGGLMSQHVDASRWEQWTSRPANLHEGAITQAVRKTT
>tr|A1K8A6|A1K8A6_AZOSB Putative phenol hydrolase, subunit P0 OS=Azoarcus sp. (strain BH72) OX=62928 GN=poxA PE=4 SV=1
MPVTQPAIDISRKFVRLIEQRADGLVEFEFAIGEPELCAEMLLPVAAFEAFCERNAVVRL
PPHGTAQDDNADDWGWTLRHATQQRFR
>tr|A2SI48|A2SI48_METPP Phenol hydrolase gammma subunit OS=Methylibium petroleiphilum (strain ATCC BAA-1232 / LMG 22953 / PM1) OX=420662 GN=dmpO PE=4 SV=1
MPTIALKPGYSGPVEDTEDKFHGNRLLYICWDEHLLFCAPVALPLPATMPFGALQSQVLP
GIYGSHPDFAQVDWSKAVWTHGSEPFQPDPEKSLADNGLVHKSVIRFRTPGLHGIQGSRS
>tr|A2SL19|A2SL19_METPP Phenol hydrolase gammma subunit OS=Methylibium petroleiphilum (strain ATCC BAA-1232 / LMG 22953 / PM1) OX=420662 GN=dmpO PE=4 SV=1
MSVKAIRPDYHGDMKDSVDKFHGQQLLAIGWDQHLMYATPLCVPVPPQMPFGALVGQVLP
ALFGQHPQFAQIDWARVRWLRAGQPFEPDADASLADNGLAHKSVLRFRTPELAGLYGVGF
>tr|A2SI52|A2SI52_METPP Phenol hydrolase assembly protein OS=Methylibium petroleiphilum (strain ATCC BAA-1232 / LMG 22953 / PM1) OX=420662 GN=dmpK PE=4 SV=1
MKLALPKTARSSSGSAARMTGQPCYVRVTGTLDERFVEFEFAIGDPELSVELVMQFEQFR
EFCATHEVTHLSAEEGARLDFERMKWRFGAPGITD
>tr|A2SL23|A2SL23_METPP Phenol hydrolase assembly protein OS=Methylibium petroleiphilum (strain ATCC BAA-1232 / LMG 22953 / PM1) OX=420662 GN=dmpK PE=4 SV=1
MAQAVRKQAISTPVSSRMSVVPFHPPGAAPACWVRLRNERRDGFVEFDFSLGDPDLWVEL
ILPRPAFDAFCTAQRARSLGAAEGARIDAEQAKWRYGRHGPDE
>tr|A0A1W5YR18|A0A1W5YR18_9SPHN Phenol hydrolase subunit OS=Sphingobium phenoxybenzoativorans OX=1592790 GN=dmpK PE=4 SV=1
MNFASIQRESISAVVGMLVERAMSDQPVKFDREFDVERRWAHVTGTTGRFVQFNFTVADP
DLSVELVLPYEAFKEFCASNEASLSIEPLAMAPFERLKWLHKDASGEISKTATQAK
>tr|A0A218MP14|A0A218MP14_PROMI Phenol hydrolase assembly protein OS=Proteus mirabilis OX=584 GN=dmpK PE=4 SV=1
MIMPVKAFEEFCAHHQVQHLSTDDFAKIEYDRMKWRFGQAGIRE
>tr|G2HYY2|G2HYY2_9PROT Phenol hydrolase assembly protein OS=Arcobacter sp. L OX=944547 GN=ABLL_2460 PE=4 SV=1
MYELMPNEKKFVQIINIKDDGFVEFNFAVGEAVMNVELLLPYKAFIEFCQNNRVSFFTKE
QETELLIDNQNWKYGLN
>tr|G8MIU0|G8MIU0_9BURK Phenol hydrolase assembly protein OS=Burkholderia sp. YI23 OX=1097668 GN=BYI23_C000570 PE=4 SV=1
MQTSARVRERAFDRGFDITRRYVRFREHREDGFVEFDFSIGDPRLSVELVMPLREFRTFC
HANRVIHLTRDEGEQLDFEESKWRYGQPGLSE
>tr|N6YAF4|N6YAF4_9RHOO Phenol hydrolase assembly protein OS=Thauera sp. 63 OX=497321 GN=C664_05261 PE=4 SV=1
MTETNDGTVRFVRVRKSERAGYVNFDFAINHPELSVELILPKAAFIEFCEANNVVFMTPE
QGVSIDIERLKWRYGKDASGRADGANGNNGNSGNES
>tr|A0A060PA25|A0A060PA25_9BURK Phenol hydrolase assembly protein OS=Burkholderia sp. RPE67 OX=758796 GN=BRPE67_CCDS12500 PE=4 SV=1
MQTSARAFDRVFDRAFDITRRYVRFREHREDGFVEFDFSIGDPRLSVELVMPLREYRSFC
HANRVIHLTRDEGEQLDFEESKWRYGQPGLSE
>tr|W0TJR7|W0TJR7_9GAMM Phenol hydrolase gamma subunit OS=Thiolapillus brandeum OX=1076588 GN=TBH_C0909 PE=4 SV=1
MSVNAIGEYPVLPRDLKENFHGNIMVIVGWDKHMMISSPMAFPLPPDMPFGAFVKEVMPA
AFAPHPDWEKIDWDSVTWLLNGEPFQPDMEASLADNGLDHKSVVRFQTPGLNGIQGSGS
>tr|I8TB39|I8TB39_9GAMM Phenol hydrolase gammma subunit OS=Hydrocarboniphaga effusa AP103 OX=1172194 GN=WQQ_11170 PE=4 SV=1
MPVKAIKPGYHGEYKDGVENFHGQQLLNISWDKHIMFGFPVCIPVPPQLPFGALIEKVLP
GIYGAHPDFAKIDWSTVQWSTAKGAFVPEPERSLAEHGLRHKEQIRFRTPGLDGHNGAG
>tr|N6Y9M5|N6Y9M5_9RHOO Phenol hydrolase gammma subunit OS=Thauera sp. 63 OX=497321 GN=C664_05281 PE=4 SV=1
MSVRALYPDYQGEVRDREENFHGMRVLYVGWDHHLMFATLAFMLPPDTPFAKLTREILPG
AFGEHPDWSQVAVDQIRWLRNGEPFTPDPAASLDANGIDHKTVLRMQTPGLEGIKGSRS
>tr|A0A059KI67|A0A059KI67_9BURK Phenol hydrolase gammma subunit OS=Sphaerotilus natans subsp. natans DSM 6575 OX=1286631 GN=X805_36190 PE=4 SV=1
MSVKAITPDYHGDMKDSVDHYRGQQLLYIGWDRHLMFAAPLCIPVPPEMPFGALQAAVLP
GLYGQHPDFARIDWDQVQWLRGGQPFAPDPAASLAANGIGHKTSLRLRTPALPGLAGAAF
>tr|A0A126SXU0|A0A126SXU0_9BACT Phenol hydrolase gammma subunit OS=uncultured bacterium UPO41 OX=1776966 PE=4 SV=1
MPVKAIKPGYHGEFRDRVENFRGQQLLNICWEKHTMFGWPMCIPVPPEMPFGALLEQVLP
GIYGAHPDFARIKWNEVQWSSAKGPFTPDPSKSMVEHGFKHKTQIRFRTPGLDGHNGAG
>sp|Q05185|PHT5_PSEPU 4,5-dihydroxyphthalate decarboxylase OS=Pseudomonas putida OX=303 GN=pht5 PE=2 SV=1
MAREPIIMNKLNLSIAVGNYVRIRPLVDGEVQIDGVDPIFMLQDPEEIFFRAFRHADYDI
CELSLSSYSVKTAAGTSPYIAVPVFPSRAFRHTSIYIRNDRGIESAADLKGKRIGVPEYQ
LTANVWVRLFLEEDHGLKASDVTWVRGGYEETGRLEKIVLKLPADVIVENAPETETLSGM
LASGELDAVIGPRAPSCFTQGHPKVSYLYRDPQGAASDWYRALSYSRSCTCWGSGARWPS
STLGYPGPLPKHSRSPSP
>sp|Q59727|PHTD_COMTE 4,5-dihydroxyphthalate decarboxylase OS=Comamonas testosteroni OX=285 GN=phtD PE=4 SV=1
MSKLQLSIAVGNYDRMRPLIDGDVQIDGVDPVFMLQDPEEIFFRAFRTADYDICELSLSS
YSVKTAAGTSPYIAVPVFPSRAFRHSSVYVRADRGINSPADLKGKRIGVPEYQLTANVWV
RMFLEEEYGVKASDIQWVRGGYEDPTRIEKISLKLPEGVSLVNAPEGRTISNLLADGEID
GVIGPRAPSCFDRGHPQVKYLFEDPQKAAAEWYERRKLFPIMHTLGVRKTLAEQHPWLPG
ALVKAFEHSKAVALTRLSDTSATKVTLPFIEDQLRNARRLMGQDFWSYGFAENAHVVDRF
LARDHAEGLSSRRLQPAELFHPASLESFKI
>tr|A0A2V5GBF4|A0A2V5GBF4_9RHOB 4,5-dihydroxyphthalate decarboxylase OS=Rhodobacteraceae bacterium OX=1904441 GN=pht5_4 PE=4 SV=1
MSDLKLSLAMGNYDRTRAIVDGRVKIDGVDPVPMLLSPEEMFFRAFRHEAFDISELSLSS
YSISVARGNPHYVAIPVFLSRAFRHTSVYIRTDRGIDRPEDLKGKRIGIAEYQLSANVWV
RGILEEHFGVKPSDVTWVRGGMDTPGRPEKIALTLPDDITIEQAPEGATLNGMLAAGEID
GFIGPRWPRCFAEGHPHVGRLFRDSIGAAEEYFRQTRIFPVMHVLGVRRTLVEEYPFLPA
ALLKAFSESKKLAEEALNDTSATKVTMPFVEDTLNRARALMGPDPWSYGVGANAHVLDKF
LDYHFAQGLSPRRVQVDELFHPSTLEAYSL
>tr|A0A0B8NVF1|A0A0B8NVF1_9VIBR 4,5-dihydroxyphthalate decarboxylase OS=Vibrio ishigakensis OX=1481914 GN=JCM19231_1914 PE=4 SV=1
MKHKIKITSLLLASSVAYADTSPTTQAQVMESGNLQLTISGYDFPRLEPILSGKVDIQGV
DLEFKKMGIGEMNNDVLNGDQTLDITEIGLHPYMLAYANEEFRDYTLLPIYPLRVFRHKS
IFINTDSGIEKPEDLKGKTIGTPGYSSTSLTWIRGMLQDEYGITPQDVNWVSSDADSSKE
LTGAVSAQEAVMPNGVVIRTGSKGKDESELLVTGEVDALFHAAEPKAYVEGDERVGRLFA
DSRSAEQTYYQETGIFPIMHAVAIKTELLEEHPWLAEAVYDAYIEAKDISYAQMNKLGWA
ATCFLGMSKR
>tr|Q0RWC9|Q0RWC9_RHOJR 3,4-dihydroxyphthalate decarboxylase OS=Rhodococcus jostii (strain RHA1) OX=101510 GN=padC PE=4 SV=1
MNETDIEGARVVVAEACRVAAARGLMEGILGHISFRVSPDLLLIRCRSADDTGVAYTRPS
DIRLVRFDGTAGAPGELDNGYQVPKELPVHVESMRASPDIRAVAHLHPPSIVAADLAGIS
LRPIYGAYDIPGAVLARGGVPVYRRAVLIHSTQLGKEMVTAMGDRPVVICRGHGITSVAS
SVQQSVLQAASLEELARMSLAVVSAGGTLVDIDDADWEDLPDLGANFNTGAVWRHEVARA
ATV
>tr|E1SFR0|E1SFR0_PANVC 4,5-dihydroxyphthalate decarboxylase OS=Pantoea vagans (strain C9-1) OX=712898 GN=phtD PE=4 SV=1
MAKLLIRLAVRDWDYFTPLALGDIRPEGFDLQIDRVGTLVNDLATSPDYDAGEVSFSRYA
QSRARGDETLLGLPHFLMRGFRQRCIITTASSSLTTPAELKGKRIGVTGWQDSGNTWTRT
VLREAGVEIDDVFWYAGRLTAEHPIVDRLAGFGRPGRIEPAPDERPLIEMLQAGELDAIF
TPFMPEGFFLPDSGLRQLQTDFYQAERDYFHRVGYVPGIHILALKPALAAEHPWLPVALS
EVIDRSYQLWMQKREKYADTTPWLLDDLRRTAQELPADWNQNGFSANRKMIADFSRELYQ
QGLTHQLLTPEAMFPAAAGEEK
>tr|Q2KXR9|Q2KXR9_BORA1 4,5-dihydroxyphthalate decarboxylase OS=Bordetella avium (strain 197N) OX=360910 GN=phtD PE=4 SV=1
MSKLKLSVAIGNYDRCRPLIDGAVQIDGVDPTIMTLSPEEIFFRAFRGQEFDICELSLSS
STLQTAQGNFPYVGIPVFLSRAFRHTSIYCRTDRIESPEDLRGRKIGLPEYQLTANVWAR
AILQDDYGIMPSDVTWVRGGISHAGRPEKIKIKLPDNLTLQDAPAGETISSLLAQGEIDG
YIAPRHPDVAPGTPNIGWLFRDPVGAAKEYYRRTRIFPIMHILGVRRELAEQHPWLPGAI
YKAFEQAKRQAIEHLSDTSATKITLPFAEERLKEARDLMGEDYWSYGIDANRHVLEHFFR
HHHEQGLSPRLVTPEDLFHPGTFESYRL
>tr|A0A0H3KTR5|A0A0H3KTR5_BURM1 4,5-dihydroxyphthalate decarboxylase OS=Burkholderia multivorans (strain ATCC 17616 / 249) OX=395019 GN=ophC PE=4 SV=1
MSKLQLSIAVGNYDRMRPLIDGDVQIDGVDPVFMLQDPEEIFFRAFRHADYDICELSLSS
YSVKTAAGTSPYIAVPVFPSRAFRHSSVYVRSDRGIDRPEDLKGKRIGVPEYQLTANVWV
RLFLEEEYGVKASDIRWVRGGYEDPTRVEKISLKLPDGVVLENAPEGQTISNLLADGEID
GVIGPRAPSCFDRGHPKVKYLFDDPQKSAAEWYERRKVFPIMHTLGIRKTLADQHPWLPG
AIAKAFEQSKEVALARLSDTSATKVTLPFIEDQLRNARRLMGHDFWSYGFANNEHVIDRF
LAQHHAEGLSSRRLQPAELFHPASLERFKI
>tr|A0A0H3KPT9|A0A0H3KPT9_BURM1 4,5-dihydroxyphthalate decarboxylase OS=Burkholderia multivorans (strain ATCC 17616 / 249) OX=395019 GN=ophC PE=4 SV=1
MSKLQLSIAVGNYDRMRPLVDGDVQIDGVDPVFMLQEPEEIFFRAFRHADYDICELSLSS
YSVKTAAGVSPYIAVPVFPSRAFRHTSVYVRADRGINRPEDLKGKRIGVPEYQLTANVWV
RLLLEEEYGVKPSDVTWVRGGYEDPTRVEKINLKLPPDVHLENAPEGKTISGMLETGEID
ALIGPRAPSCFDRGHPQIKYLFEDPHTSAAEWYRRTSIFPIMHTLGIRKDLAERHPWLPG
AVVKAFEKSKAIALSRLNDTSATKVTLPFVEDHLRAARKLMGPDFWSYGFAANENVINRF
LKQHFQEGLSERLLEAKELFHPSSLESFKL
>tr|A0A0H4WRC8|A0A0H4WRC8_9BORD 4,5-dihydroxyphthalate decarboxylase OS=Bordetella hinzii OX=103855 GN=pht5 PE=4 SV=1
MAKLKLSIAMGDYDRNRALYDGTVQIDGVDPAFMLLSPEEMFFRAFRFQDFDVSELSFSS
YLVKHSRGECPYIAIPVFLSRAFRHTSIYVRKDRIKSPEDLRGKRIGIPEYQLTANVWAR
ALLQDDYGIKPGDVTWVRGGIDQPGRPEKIKLQLPPDVKMVDAPADTTISEMLHRGEIDG
FMAPRAPSGEARTNPNVGWLFDDPTAVAKDYYRRTGIFPIMHVVGIRKTLAEQQPWLPGA
LLKAFEQSKAAALAKLADTSATKVTLPFVEEQLKAARETMGEDYWSYGVPGSLATLEAFT
RHHHAQGLSARHVPVEELFHPSTYETYKI
>tr|F8GYG6|F8GYG6_CUPNN 4,5-dihydroxyphthalate decarboxylase PhtD OS=Cupriavidus necator (strain ATCC 43291 / DSM 13513 / N-1) OX=1042878 GN=phtD PE=4 SV=1
MSKLNLSLAIGDYDRTRALLDGRVPIDGVDPVFLALDPEEIFFRAFRHAEFDICELSLSS
FTVKTARESCPYVGVPVFLSRAFRHTAIYIRTDRGIREPADLRGKRVGVPEYQLTACVWV
RAMLEEDYGVRPSELQWIRGGQEQPGRVEKIELALPADVRLESAPDGATLNAMLAAGEID
ALIAPRPPSCWVQGHPGVGRLFSDPVQAASDYFRRTGIFPIMHLLGVRRELVHAHPWLPG
ALLKAFERAKAVAMSSLAEIAASAITLPLAQETMQSMQGLMGQDYWSYGAAQNLHTLDAF
LQYHHAQGLSPRRVRVEELLHPSTLEVHRV
>tr|A0A0P0MG51|A0A0P0MG51_9BURK 4,5-dihydroxyphthalate decarboxylase OS=Limnohabitans sp. 103DPR2 OX=1678129 GN=pht5_1 PE=4 SV=1
MSLLNLSIATTDYDHFRDIRMGFVKPEGIDLNWLNLGHHECFARFTANREFDISELSFAK
FTTQVTRPDSDIIGLPIVCSRLFRFSSFYVNKKSGIKSVKDLIGKKVGSPEWAHSAAVYM
RGWLHNDMGVKLQDVKWYQAGANAPGREEKVEITLPEGVELTRVADKSLSEMLASGEIDC
AIIARPPTCFLEGHPDVVRLFPDFLDMEDEYFAKTKVWPIMHIIAMKKSVVEENPWVPRN
LFNAFLESKRRSIERLMDPAVSRYPLPWLATYARKMRDKFEGDTFPYGIEENRPTWELMA
KYTFQQGIAHREFTPEEIFPQGMMTKVVI
>tr|F8GSL5|F8GSL5_CUPNN 4,5-dihydroxyphthalate decarboxylase PhtD OS=Cupriavidus necator (strain ATCC 43291 / DSM 13513 / N-1) OX=1042878 GN=phtD PE=4 SV=1
MTKLRLSVAMGDYDRTRALLDGRVQIDGVDPVYMTLNPEEMFFRAMRSQDFDISELSFSS
YLVKHARGDCPYIAVPVFLSRAFRHTSIYVRKDRIGRPQDLKGCRIGIPEYQLTAIVWAR
AVLQDDFGIHPSDVTWVRGGIDTPGRPEKVKLQLPADVRVEAAPEGRTISELLDSGEIDG
FIAPRPPGAAALRNENVGWLFDDPTAEAKDYFRRTAVFPIMHVVGIRKTLAEAQPWLPGA
VFKAFSQSKAHALAQLSDTSATKVTMPFVEEMLKAARETLGEDYWSYGVQANLRTLETFS
RHHHGQGLSERLVPVEEMFHPATYESYSI
>tr|L0NB88|L0NB88_9RHIZ 4,5-dihydroxyphthalate decarboxylase (DHP decarboxylase) OS=Rhizobium sp. NT-26 OX=1125847 GN=phtD PE=4 SV=1
MTKLRLSLAVGNYDRTRALVDGRVQIDGVDPVVHLLSPEEIFFRAFRSEDFDICELSMSS
FTVKTAQGASPYVGIPAFLSRAFRHTSIVVRRDRIAAPADLKGKRIGVPEYQLTACVWAR
AILAEQGVLPEDVIWVRGGLEELGRPEKITISFPSSVKIESAPGDKSLSQMLAAGEIDAV
IAPRLPSCFGADATVGWLYDDPIAEASAWFERTGIFPIMHIVGIRRALVDEHPWLPMSVF
KALNSAKAVALDELTDTSATKVTLPFVEEQLARARALMGRDFWSYGLQENLPTLIAFLEA
HHKQGLSSRLVSPEELFHPSTFEAYKI
>tr|A0A0V8HPX8|A0A0V8HPX8_9BACI 4,4'-diaponeurosporenoate glycosyltransferase OS=Bacillus enclensis OX=1402860 GN=AS034_01395 PE=4 SV=1
MTTSEVISLAIGFLAVLIGIPMFWSLPVPGFSNRNSAGLPFLSIIIPARNEEGRIPPLLQ
SLQEQRFKQFEILVVDDDSTDKTSEVAERYGATVLKNTGAGKSSACWIGAEKAKGSWLLF
LDADTRFTSVDGIRSLMQFYQSKGARGIVALQPFHTVERWYEHLSIVFNIIVVVGMNLFT
IWGSRFKTAGSFGPCILCNRDDYFLSGGHLGIEGAIMDDLALGEAFLEKNLPVRCLGGKG
IISLRMYPEGLGSLIEGWCKSFAVGSKSTHPAVMLMVIFWIAGSFITSGALLTSIIEWDV
PALIFSGVMYILYMLQTAWFARRVGNFRWAVFPFYPILFVFFAGVYLYSFIRVNVFHSVN
WKGRKIKV
>tr|A0A085EX05|A0A085EX05_9BRAD 4,5-dihydroxyphthalate decarboxylase OS=Bosea sp. LC85 OX=1502851 GN=pht5 PE=4 SV=1
MAVTLRLALRDWDYMTPLVLGDVSSPRLRIEVDRVGTLVGDLASDEAHDAAELSFSRYAQ
LRHDGDDKIVGMPNFIMRGFRHRCIVTTKDSPIRTLADLAGKKIGVTGWRDSGNTWTRAA
VRREGVGVEDANWYAGRLTEAHPITDRLDGFGRPGRIEAAPGERPMVDLLRDGGLDAVFT
PFMPKGFFDPASPFRQVLEDFRAAETAYFREVGYIPGMHLIGFKAEVVRDHPWIMDELSA
LIDESQRVWLEKREKYADTTPWMFDELRRCARDLPSSWSASGFAQNAVMIADFATELHEQ
KILPRLLTPAELFPRQARTR
>tr|A0A0P0MIE5|A0A0P0MIE5_9BURK 4,5-dihydroxyphthalate decarboxylase OS=Limnohabitans sp. 103DPR2 OX=1678129 GN=pht5_3 PE=4 SV=1
MAKLPLSFACWNYDRTRALMDGSVQVDGIDLNYLNLPVEETFFRMARFREFDVCEMSLSS
YCVSLHKPDRPFIAIPVFPSRFFRHSCIYVNANSGINEPKDLIGKRIASPEYQMTAPVWI
RGILQDHYGVPVDAQPYLFGGEEETGRIEKQKLNLPPNIQVHPIQPHQTLSQMLHDGELD
ALYTARMPSSFLKGDGKVKRLFENYVDIERAYYRQTKIFPIMHTVVIRREVYEANRWIAQ
SLTKAFIEAQRRTYEDLYETAALKAMLPWLTAHVEDARREFGNDWWSYGLENNLNVLETF
TRYHQEQGLSPRKLSPQELFAPESLEAFKI
>tr|A0A109KX42|A0A109KX42_PSEFL 4,5-dihydroxyphthalate decarboxylase OS=Pseudomonas fluorescens OX=294 GN=pht5 PE=4 SV=1
MNKLNLSIAVGNYDRIRPLVDGEVQIDGVDPIFMLQDPEEIFFRAFRHADYDICELSLSS
YSVKTAAGTSPYIAVPVFPSRAFRHTSIYIRNDRGIESAADLKGKRIGVPEYQLTANVWV
RLFLEEDHGLKASDVTWVRGGYEETGRLEKIVLKLPADVIVENAPETETLSGMLASGELD
AVIGPRAPSCFTQGHPKVSYLYRDPQGAASDWYRRTQLFPIMHVLGIRRTLAEQHPWLPG
AVAKAFEKSKSVALHKLSDTSATKVTLPFIEDQLRAARQLLGEDFWSYGFEANRHVLSRF
LERHHAEGLSSRLLQPEELFHPASLESFKI
>tr|A0A0N7JA67|A0A0N7JA67_9BURK 4,5-dihydroxyphthalate decarboxylase OS=Limnohabitans sp. 103DPR2 OX=1678129 GN=pht5_2 PE=4 SV=1
MSFHLKPEKLKLKTLLGDYPNTMALKNGVLRPKLFDFEFDPVKTPNRAFKRVVRELEFDV
AELALVTYLQAKAYGKPLALLPAVVGEGRFQHHCLVYNAERGKVTVAQLNGKRVGIRAHA
QTTVTWVRGVLANDYGVDLPKVQWVTFEHGHLAEFPDPKGFERAPEGSKMVDMLLSGELD
AAIIGSDLPDDPRLQPVLPDPHDAAQAWSRRLQMLPINHMMAIDMDLCKDRPDVIQEVYQ
VLAQSKAMAKDENPRRSVHAVKGEMDLTPFGIEPNRKALEVLIRYTYQQGLIPRPYSVDE
LFDETRDLLGK
>tr|A0A1U9Z9L9|A0A1U9Z9L9_9RHIZ 4,5-dihydroxyphthalate decarboxylase OS=Martelella mediterranea DSM 17316 OX=1122214 GN=pht5 PE=4 SV=1
MSDLKLSLAMGNYDRTRAIVDGRVKIDGVDPVPMLLSPEEMFFRAFRHEAFDISELSLSS
YSISVARGNPHYVAIPVFLSRAFRHTSVYIRTDRGIDRPEDLKGKRIGIAEYQLSANVWV
RGILEEHFGVKPSDVTWVRGGMDTPGRPEKIALTLPDDITIEQAPEGATLNGMLAAGEID
GFIGPRWPRCFAEGHPHVGRLFRDSIGAAEEYFRQTRIFPVMHVLGVRRTLVEEYPFLPA
ALLKAFSESKKLAEEALNDTSATKVTMPFVEDTLNRARALMGPDPWSYGVGANAHVLDKF
LDYHFAQGLSPRRVQVDELFHPSTLEAYSL
>tr|A0A0M7AQW4|A0A0M7AQW4_9RHOB 4,5-dihydroxyphthalate decarboxylase OS=Labrenzia alexandrii OX=388408 GN=pht5 PE=4 SV=1
MFNRRQFIQAGGMALAAGQGLGCAGASAQSGQLPITVSSYLLDRTQALFDGSVAIGGTDA
EFVQGAIGDMNTAAFTGTGRNEISELGLHPFMLAHANEGFRDYALLPVFLLRQFRHKSVF
VRTGAGIQTPQDLAGKRIGTAGYSSTSLTWIRGIFEEEYGLRPQNVEWVISNADSSAAVA
GAASAQESQIPADIIVTQGKPGLDESELLLSGEVDALFHAATPAAFVDGDTRIARLFPDF
RSVEQAYFEKTGVFPIMHVLAIRRDTAAEHPWLAKAVFDAYAEAKFKAYRTKDRLTWATD
MLPWYSQELDNTRLLMGRNFYPYGIEPNRTTLETLFRYSHEQGLADRLLTVEETFLPESL
EFTEVTQP
>tr|A0A2C9D0X2|A0A2C9D0X2_9RHIZ 4,5-dihydroxyphthalate decarboxylase OS=Hartmannibacter diazotrophicus OX=1482074 GN=pht5_1 PE=4 SV=1
MSKKLSLTLACGDYEIIRPLKEGTVQPDGIELNILTAADSATRHWRFLRNEEFDIAECSA
STYLVARDRGLPFRAIPVFLHRRFRHGFIFTNTGKGIVKPADLIGKKVGAKAYQVTAVLW
LRGILEEHYGVPHTSVEWFTELDEDVDFNPPEGLRLSQIDQSKSIETMLAEGEIDALLHP
DIIDPIIEKDPRVGRLFPNYKDEEIAYYNKTGIFPIMHVTGIRQELVEKYPWIVPNLYQA
FEQSKALAMKRMRNPRLVPLAWYQEAWEEQEQLLGPDPWAYGLGEQNRNNLETLVGYSHA
HNLISRKIPLEELFMDVSQGRKRGHFRT
>tr|A0A2C9DCA8|A0A2C9DCA8_9RHIZ 4,5-dihydroxyphthalate decarboxylase OS=Hartmannibacter diazotrophicus OX=1482074 GN=pht5_2 PE=4 SV=1
MGKLHLSVAVGDYDRTRPLIDGDVAIDGVEGIYMRLHPEEIFFRAFRHQEFHICELSLSS
FTVRTARGDNPYIGVPVFPSRAFRHTSITVRKDRGINTPADLAGRRIGVPEYQLTANVWA
RAILAEHGLSPESVEWVRGGLEEPGRTEKIALSLPPSIRLSDIPAEATLSSMLAKGEIDG
IIAPRIPSCFDGGRTVGWLFDDPRAAAMDWYRRSGIFPIMHVLGIRRDLVDDHPWLPAAV
QKAFVAAKRMALERLSDTSATKVTLPFVEDQLQDAIALLGPDYWSYGFAENRHVLDAFLD
HHHSQGLSPRRVQVEELFHPAAMETARI
>tr|A0A2S0XCF4|A0A2S0XCF4_9RHIZ 4,5-dihydroxyphthalate decarboxylase OS=Aminobacter sp. MSH1 OX=374606 GN=pht5 PE=4 SV=1
MSIKIHLAVRDWDFLIPLLRGDVASDKVDIEIQHVSTVPKNFAAEHAHDAGEISFSRYVS
ARGRGETDVVGVPNFVLRSFRHRCIITKKDSHIVRLEELAGKRIGLSGWQDTGSVWTRAA
LAHAGVGIDDAFWFLGRLTRTEPLGRDVLEGFGRPGRIEAVAGERSLLELLVAGELDAVF
CPVLPEGFFSPNSELRHLLPDFRDQELAYSRAVGYVPGVHTFGVKAPLVAAHPWLPQVLS
DLIDASRRMWLEQRRINVETTPWMMDELCRVARDLPASWSDSGFAANKAMIADFARQLHV
QGIAPRLLSPAEIFPEYANGSGSKEEGQ
>tr|A0A231H793|A0A231H793_9NOCA 4,5-dihydroxyphthalate decarboxylase OS=Nocardia cerradoensis OX=85688 GN=pht5_1 PE=4 SV=1
MTDPKLDLGVYRYEHTEPLFDGRVTIAGADVTLHTSPLISDVFRRMAERELDIAEFGLTY
FLRAFDLDDSPFLALPIFPNRNFRHSSLFVNLDSGIEKPEDLVGKTVGEFALWGSDPGVW
MKGVLAEEYGVTPDQMRWVIGGTDHAIPAFGWIPQPVPEGVDVRHAEEGRTLAAMLEVGE
IDALLSVDVPAALLDGSTKKIRRLFVDYEAVERDYYRRTGIHPMMHVVAIRRQLAEQPGL
AQSVYRAFDEAKTIVQEHYRVDAAKQHMSVITPWFSELFAENRALLGEDWWPYGLDANRK
AVDTFLRYHHEQGLSKRLLTSEDIFVPGVEWATSPESGAIE
>tr|A0A2J7VJH6|A0A2J7VJH6_9BURK 4,5-dihydroxyphthalate decarboxylase OS=Variovorax sp. B4 OX=2021405 GN=pht5 PE=4 SV=1
MSKLQLSIAMGDYDRTRALLDGRVQIDGVDPVYMNLYPEEMFFRAMRSQEFDISELSFSS
YAVKTAKGDCPYVAVPVFLSRAFRHTSIYVRKDRIHKPEDLKGKRIGLPEYQLSANVWAR
ALLQDDYGVAPEDVTWVRGGIETPGRPEKIALNLPAGVKLESAPDGVTISELLDRGDIDG
FMAPRPPSAQAMANPNVGWLFDDPTSVAKDYFRRTGIFPIMHVVGVRKTLAEQHPWLPGA
VFKAFSQAKVAALDALSDTSATKVTLPFVEEQLKAARETMGEDYWSYGVERNRATIDTFL
RHHNAQGLSSRALSTDGIFHPATYESYAI
>tr|A0A1Q2YNM9|A0A1Q2YNM9_9PROT 4,5-dihydroxyphthalate decarboxylase OS=Roseomonas sp. TAS13 OX=1926319 GN=pht5 PE=4 SV=1
MTDPTVLHSAIGRYPHSAPVLDGQVTSLLLRLEDARIKPVSRAFAPMVREGRFEVSEMAI
ATFLMAKAAGKPLVLLPVVMAARFQEAALLCRADSPVAGPIDLAGRRLGVRAYSQTTGMW
LRGCLLEEFGLRPSDLHWVTFEDAHLAEYRDPPWAERAPAGSDMMAMLEKGALDAVIVGN
DVPEDPKLRTVFPDPVAAGEAFRARYGFKPVNHLLVMRGDVVARRPDLAAELVRLFRDAP
MTGHAALDPALLLASRFCAEQQLLPAPLTLEEIWEGLPAGIG
>tr|A0A178X0U7|A0A178X0U7_9PSEU 4,5-dihydroxyphthalate decarboxylase OS=Amycolatopsis sp. M39 OX=1825094 GN=pht5 PE=4 SV=1
MPDLRLDFGLYRYDNTRPLFDGRVRFEGVDATLHTAGIVSDLFERMVRGREFAVAELGLT
FYLRTLDLPDPPFVALPVFPNRQFRHSAIYVNARSGIRAPRDLIGKTIGEFATYGHDAGV
VAKGMLSDEYGVRPEQSRWVIGGFDWPMEWFDFVPRLHPVQVRVRQAPAGKALGPMLESG
EIDAFVSADPPRGIREDSPEVAQLFPDYPNVEREYYRRTGIRPIMHTVVVRRDLLAEQPG
LAERLYRGFVEAKEVAMADYRRGRVFNHMGEAGMLPWFSALYDENRRLFGEDWWPYGIEK
NRLSLEAFLRWHFEQGLSKRLMKAEDIFVPELLHA
>tr|A0A1N7RNP8|A0A1N7RNP8_9BURK 4,5-dihydroxyphthalate decarboxylase OS=Paraburkholderia piptadeniae OX=1701573 GN=phtD PE=4 SV=1
MSKLQLSIAVGNYDRMRPLIDGDVQIDGVDPVFMLQDPEEIFFRAFRHADYDICELSLSS
YSVKTAAGTSPYIAVPVFPSRAFRHSSIYVRSDRGIDRPEDLKGKRIGVPEYQLTANVWV
RLFLEEEYGVKASDIRWVRGGYEDPTRVEKIALKLPEGVVLENAPEGQTISNLLADGEID
GVIGPRAPSCFERGHPKVKYLFDDPQQRAAEWYERRKLFPIMHTLGIRKTLAEQHPWLPG
AIAKAFEHAKQVALARLSDTSATKVTLPFIEDQLRNARRLMGSDFWSYGFASNEHVIDRF
LAQHHAEGLSSRRLQPAELFHPASLESFKI
>tr|A0A2C9DBT1|A0A2C9DBT1_9RHIZ 4,5-dihydroxyphthalate decarboxylase OS=Hartmannibacter diazotrophicus OX=1482074 GN=pht5_3 PE=4 SV=1
MDDRLTIRIALGKHEHVAALKDGRVRSPRLTLEFVEFDPLPGAFRHMVRGGDLDVSEMAL
TTHLLAHDFGKPITALPIPLWRRLHHSNLVCLAASGLRGPKDLEGRRVGVRAFSQTTGVW
IRGILATQYGVDLDSITWVTMEDAHVAEYVDPPGCERAPAGSRLRDLLHAGDLVAIMGER
DVDPAAVRPVIPDAEAAAKAWSAETGIFPVNHVVSVRNDLLDRYPWIADELAKMFEEARA
LCPQTGVAALPYGLAPNAAAMDLLFDFAHRQRLTPKRYTLREIFPLSEQVAAGSMS
>tr|A0A238JJF0|A0A238JJF0_9RHOB 4,5-dihydroxyphthalate decarboxylase OS=Tropicibacter phthalicicus OX=1037362 GN=pht5 PE=4 SV=1
MSNLKLSLAMGNYDRTRAIVDGRVQIDGVDPVPMLLSPEEMFFRAFRHEAFDISEISLSS
YSISVARGNPHYVAIPVFLSRAFRHTSVYIRTDKGIETPQDLKGKRIGIAEYQLSANVWV
RGILEEEYGVKPSDIIWVRGGMDTPGRPEKIKVQLPGDIRMEEAPVGSTLNGMLEAGEID
GFVGPRWPRCFAERHPHVGRLFADSIATAEAYFEKTRIFPIMHVLGVRRSLAEEYPFLPA
ALLKAFTQSKLLAEEALSDTSATKVTMPFVEDNLNRVHALMGDDPWSYGVGGNAHVLNKF
LDYHASQGLSPRRVEIEELFHPSTLEAYSL
>tr|A0A1Y5RQH3|A0A1Y5RQH3_9RHOB 4,5-dihydroxyphthalate decarboxylase OS=Aquimixticola soesokkakensis OX=1519096 GN=pht5_2 PE=4 SV=1
MTGRPLTIALRTYPYTSAIKSGEIKVDGAELDFIDVNPHIGAFRRMVRDLEFDLCELAPT
TYMIARAHGVPIIALPIFFVRRFHHQGLVTRPESHIGGPKDLEGKRVGVRAYSVTTGVWK
RGLLQNEYGVDIDKVTWVVDDEEHVDAMTLPRNVVHVPEGQSLASMIGDGGIDAGCTGDA
GVGRAGAPGKDWNANAPVLPDNLTELFPDHARLDRDVFAKNGVYPIHGCLAIKEEHIRNN
PDLGQAIFDAFSAAKAPYLDALKAGTATGKQAQKDLKLMQIVDDPIPYGLENNRASIEAL
IKYGCQQGLIPRSYAAEDMFLPLNA
>tr|A0A2I7KGJ7|A0A2I7KGJ7_9RHOB 4,5-dihydroxyphthalate decarboxylase OS=Phaeobacter inhibens OX=221822 GN=pht5_1 PE=4 SV=1
MSNLKLSLAMGNYDRTRAIVDGRVQIDGVDPVPMLLSPEEMFFRAFRHEAFDISEISLSS
YSISVARGNPHYVAIPVFLSRAFRHTSVYIRTDKGINKPEDLKGKRIGIAEYQLSANVWV
RGILEEEYGVKPSDIIWVRGGMDTPGRPEKIKVQLPDDIRMEEAPEGSTLNSMLEAGEID
GFIGPRWPRCFAERHPHVGRLFADSITAAEYYFEKTKIFPIMHVLGVRRSLAEEYPFLPA
ALLKAFTQSKRLAEEALSDTSATKVTMPFVEDNLNRVHALMGDDPWSYGVSGNAHVLNKF
LDYHVSQGLSPRRVEIEELFHPSTLEAYSL
>tr|A0A0G4JNC6|A0A0G4JNC6_9BURK 4,5-dihydroxyphthalate decarboxylase OS=Pandoraea apista OX=93218 GN=pht5 PE=4 SV=1
MSKLSLSLAVNDYDHVRDLLDGRIAAQGIDLVPSVLPVEEIFYRTTHFQEWDLSEMSLAK
YASLRSQGDDRLIGLPVFPSRVFRLSSLYVRDDASVMSPADLRGKRIGVPEWAQTASVYS
RGWLVHDQGVALADVEWVQGGVNQAGRREKVAVRVPDGVRYRPSPEKSLTAMLLDGDIDA
ILSARPPAPPAGREREIVRMLPDFETAERAYFERTGIFPIMHLIVMRRDVFTANRWIAGN
LLKAFTQAKDASVARLEDITCSHFPLPWMSQRAAQARVMFGGDPWPYGIAPNRTTLDAFL
RFAFEQGVCHRPMQADELFPPEVAAAVRV
>tr|A0A1Y5T6A9|A0A1Y5T6A9_9RHOB 4,5-dihydroxyphthalate decarboxylase OS=Roseisalinus antarcticus OX=254357 GN=pht5 PE=4 SV=1
MSAKLNLTLAAGDYEILRPLKEGLVKADGIELNVLTGADSATRHWRFLRNEEYDMAECSG
SSYIVAKDRDMPFHALPVFPHRRFRHGFIFTNTAAGITEPKDLIGKKVGVKFYMATATLW
LRGILENVYGVPHKSIEWFAELDEDIAFTPPEGLTLHRLPDDKSVETMLAEGELDAVLHP
DIIDPIVKKDPRVGRLFPDYKAEEQRYYAETGIFPIMHVLGLKAELVEKHPWVVPNLYKA
FDESKNMAMAKMRNPRLVPLAWYQEAWEEQERILGPDPWEYGLTEANRHNLETVVGYSHQ
QGLISRKIPLDDLFLPVSQGRKRGKFRT
>tr|A0A1X6Y3B2|A0A1X6Y3B2_9RHOB 4,5-dihydroxyphthalate decarboxylase OS=Roseivivax jejudonensis OX=1529041 GN=pht5_1 PE=4 SV=1
MTDLTLSIAMGNYDRTRPIVDGRVKIDGVDPVPMLLSPEEMFFRAFRHQAFDISELSLSS
YSISVARGEPHYVAVPVFLSRAFRHTSVYIRTDKGIERPEDLKGKRIGIAEYQLSANVWV
RGILEDDFGVKPSDVTWVRGGMDTPGRPEKIKVDLPEDVTVEAAPDGATLNGMLEAGEID
GFVGPRWPRCFAEGHPHVGRLFRDSVAAAEDYYSRTQIFPIMHVLGVRRTLAEAHPWLPG
ALLKAFSESKHLAQEALQDTSATKVTMPFVEDNLNRAQALMGADPWTYGVAHNAHVLDRF
LDYHHAQGLSPRRVQVDELFHPSTHEAYSL
>tr|A0A2S6QE45|A0A2S6QE45_9PROT 4,5-dihydroxyphthalate decarboxylase OS=Alphaproteobacteria bacterium MarineAlpha11_Bin1 OX=2013106 GN=pht5_1 PE=4 SV=1
MSSMGPETIKARTRGGSGQGLSLSIALTPNLRTRPILDGMFNAEGIDLAPVELHPSELFW
RQLKFSEFDISEMSMSSLLMAIASGDDRFIGLPIFSTHYFFQNWILIRKDSGIQRPEDLA
GKRVGVPEYQQTAALWSRGILEHEFGVAPKDMEFWMERTPDISHGGSTGFEPPDGVKVHR
IPAETNMGEMLLAKELDATLLYLPGGNLVDRSTADLHNHPDFAPLFPDPYAEGKRYYAKN
NLYPINHGMVIKRKFAEEHPWVILNIFKAFEEATEYVENQRMSMVMDHLETGLLPREAEA
ALRTPLVRQGVIANREELEAITLYSYEQGLTPRKLDLSEVFSPNTLDR
>tr|A0A2S6Q5E1|A0A2S6Q5E1_9PROT 4,5-dihydroxyphthalate decarboxylase OS=Alphaproteobacteria bacterium MarineAlpha11_Bin1 OX=2013106 GN=pht5_8 PE=4 SV=1
MSAKLKLTLACGDYEIVKSLKDGSIAPDGVELNVLTDMDSSSRHWRMIRNEEFDVCELSG
SSYLMAKDRGQGFSAIPVFLHRRFRHGFIFVNTAKDITKPADLNGRRVGIKTYQATAVLY
LRGLLADEYGVDLTSIEWITELEEEIPFDAPKGIRINNAPSGSDISEMLAEGEIDAVIHP
DIIPPILRGDKRVDRLFKDYRTEEEAYYKRTGIFPIMHATAIRDTVLKEHPWVANNLAQA
FEKAKQAAYRRMSNPRIVPLAWFLDEWDAQRELLGTDPWEYGLTFPNRKNLDTLIAYSKS
GGLITNLSSVDDFYMDVMLESRGRGEWTSG
>tr|A0A1J5PIP4|A0A1J5PIP4_9ZZZZ 4,5-dihydroxyphthalate decarboxylase OS=mine drainage metagenome OX=410659 GN=pht5_2 PE=4 SV=1
MRLRTLLGDHACTAALKNGLIKSDLVEFDFVEYSPTNKGFKPMVREGAFDVSEMAIVTYL
MAKSFNKPMVLLPNVVLARFQHAYALYNAKSGTMTPADLNGKRVGIRSFTTTTGAWLRGI
LANDYGVDLSSIDWVTFEDAHVAEFKDTTKRAPAGKQVIQMLLDGELDAVLGEKVEHPDL
KPLFPDAGKEEQAWFARHGVVPINHMVVVSQELSNTHPEAVREVSRLLKESAAMAPAASP
RFGAEDMRRSLELIIQYGAQQGLIPRAYAVDELFDDVTRAVI
>tr|A0A1R3TLK9|A0A1R3TLK9_9RHIZ 4,5-dihydroxyphthalate decarboxylase OS=Agrobacterium sp. DSM 25559 OX=1907666 GN=pht5 PE=4 SV=1
MTVTLRLALRDWDYMTPLVLGDVSSPRLDIKVDRVGTLISTVATDAVYDVAEMSFSRYAQ
MRHDGDESVVGIPNFIMRGFRHRCIITSKASSIRQLSDLAGKKIGVTGWRDSGNTWTRAA
IRREGVGVEDAMWYAGRLTKDHPITDRLDGFGRPGRIEAAPGERPMVDLLDDGGLDAVFT
PFMPKGFFDKDSTLRQVLDDYRSAEVDYFNDVGYVPGMHLIGFKAAIVAEHPWIMDELSE
LLDASQRMWLEKREKYADTTPWMIDELRRCAADLSPSWSTNGFEANEKMIAAFATELHEQ
KILPRLLSPADLFPKQATGR
>tr|A0A1R3TRQ8|A0A1R3TRQ8_9RHIZ 4,5-dihydroxyphthalate decarboxylase OS=Agrobacterium sp. DSM 25558 OX=1907665 GN=pht5 PE=4 SV=1
MTVTLRLALRDWDYMTPLVLGDVSSPRLDIKVDRVGTLISNVATDAVYDVAEMSFSRYAQ
MRHDGDESVVGIPNFIMRGFRHRCIITSKASSIRQLSDLAGKKIGVTGWRDSGNTWTRAA
IRREGVGVEDAMWYAGRLTKDHPITDRLDGFGRPGRIEAAPGERPMVDLLDDGGLDAVFT
PFMPKGFFDKDSTLRQVLDDYRSAEVDYFNDVGYVPGMHLIGFKAAIVAEHPWIMDELSE
LLDASQRMWLEKREKYADTTPWMIDELRRCAADLSPSWSTNGFEANEKMIAAFATELHEQ
KILPRLLSPADLFPKQATGR
>tr|A0A238KE86|A0A238KE86_9RHOB 4,5-dihydroxyphthalate decarboxylase OS=Maliponia aquimaris OX=1673631 GN=pht5 PE=4 SV=1
MVRGAQDTGQGQLSLSLATWDHDRVMALHNGDVTVPGVTLQSVLAPTSRLFPLAVGEAPY
DITEMSISSYVLQVSRGTGDYVAIPAFVSRAFRHSGFFARAGSGITTPADFAGRRIGVPE
YQMTAALWMRGVLAGDYGVAARDIHWRTGALDAGVRRERLTLDLPEGMKVEPIDDGQTLQ
DLLIAGEIDGLLAPKPPQAFLDGDTRFVRLFPDFEKAEQDYHARTGFFPIMHLIGVRRSL
AEAHPWLPRALYDGFVAARDMALARLRAVWLGNANRLSLPWLNASMERTLAALGPDYWSY
GYAANRAELDAVCRYSVDQHLSGTRVRPEDLFPPELQET
>tr|A0A2P8B463|A0A2P8B463_9ACTN 4,5-dihydroxyphthalate decarboxylase OS=Micromonospora sp. MH33 OX=1945509 GN=pht5 PE=4 SV=1
MATSLHSPLRLGVRPWSHLVPLALGEVGAPPLDVRVARLAVTPDLLDESGLDAGETSFSR
YTLARAAGNDRLVGIPAFVMRGFRHRCILVRKDSPAAGAADLAGARIGLTGWPDSGNTWT
RAVLRRAGVDLTGVAWVVGPLTPDAAGGDRMGGMAPPPWVRLAEPGESLVGGLLDGTLDA
IMTPFMPPGFHRDDTPLRPLYRDYRAAEVRYGEDVGFIPGIHLIAVKREHVEARPELLAD
LMTALRASQQAWWASYRKHADSTPWALAEIDDTERRYGPDWMPHGLAANRSMISAFCAEL
HAQGIAESPIDPDVLFPEYTKIAIETGVE
>tr|A0A1X6ZXN1|A0A1X6ZXN1_9RHOB 4,5-dihydroxyphthalate decarboxylase OS=Roseivivax jejudonensis OX=1529041 GN=pht5_3 PE=4 SV=1
MPKTRLSAVSRTQGNNRALKEGAVGLPDFELDFEEVNPLPRAFRRMVREGAYDVSEMALT
TFLCARAHGAPLTGLPIFLVRDFHHKSMAMNAAACLSGPKDLEGRRVGVMRGYTVTTGVW
ARTILAEEHGVDLGQVTWARSDDEHVASFVPPPNVEELGGEGSLEDQIRAGDPVAGVGLP
AKGEGLVPVIADPFEAGLAACRDRGFYPINHLVVVRDDVLAAHPGLADQLFDAFAASRDL
YLADLAAGRIAEPAPTDRVHAAVSAAGHAPLPYGIAPNRAVLETLMAQAVAQRIVDAPIP
LEDLFAPELHDRAA
>tr|A0A2K8QW21|A0A2K8QW21_9ACTN 4,5-dihydroxyphthalate decarboxylase OS=Streptomyces sp. M56 OX=1495638 GN=pht5_2 PE=4 SV=1
MTEPLLRTCTRTQGNNEALKTGEVSPTGFGFDFEEVPVLVHGFRRMVRELAFDISEMALT
TYLVAKAHGARFTAVPAFLARGFHHGAILRAADRPLTPGELEGGRVGVNRGYTVTTGVWA
RAVLCDEYGVDLSKVTWVLSGDEHVAEYRPPSNVEPLGTGRTLEEALRQGQLDAVIGVPP
QEGLVPLIDDPAEAGFTALRERGLYPINHLVVVKDELLAARPDLGAQVFDAFARSKRLYT
ERLLGGEIEAPTAVDTMHRRVAELTGADPLPYGLEPNRHVLEELLRHAVDQRILERAVPL
DELFAPGTRDLVG
>tr|A0A2K8QVD6|A0A2K8QVD6_9ACTN 4,5-dihydroxyphthalate decarboxylase OS=Streptomyces sp. M56 OX=1495638 GN=pht5_1 PE=4 SV=1
MGDNELRLGINRYDHVQPLLDGRVGVKGYTIRHEDAPIVSEIFARTFAGDRYDVSELGLT
FFLRALDRGDDRFVGIPVFPNRHFRHSSIWVNVDSGIEGPADLVGKTIGELAVYGHDAGI
WPKGILSDEHGFRPETNRWLIGGPDWPMHMESWAPLKTPENVDARYAPEGKFLGPMLESG
EIDALFSAIVPRCALDKSPRVTTLFADPQAAERDYYRRTGIFPIMHMVVIRREFLRRHPD
AARAVFDAFTESADTTLAGYENGRTDHHMDVMVPWVSPLYEANRELLQAGHWKHGMKANR
RTIDTFLRYAFEQGITDRRYACEDLFLDELLDT
>tr|A0A2K8R7Y7|A0A2K8R7Y7_9ACTN 4,5-dihydroxyphthalate decarboxylase OS=Streptomyces sp. M56 OX=1495638 GN=pht5_4 PE=4 SV=1
MSSPVIRLGLRDWDHLVPLASGLVEIPGFTVRVDARDVTPDVLTEPGLDGGETSFSRYVQ
ARAAGDDRLVGLPAFVMRGFRHRCVLVREDSPLRSLGQLAGARIGLTGWPDSGNTWTRAL
LRAAGVDLAGVRWLVGPLTADETGKDRVGGRPLPAGVSVMAEGESLVDELAAGRLDAVLS
PFMPRELFTRTSRFRHLLDDHRTEERAYWEATGFVPGIHLVTLKREVVEAHPELPAALLA
GLEESKRRWLGRRRLLADTTPWLLHELTESARLFGDDWMPYGTKSNAEMTRAFCEELYAQ
GVWPEPIDPEVIFPDPALAAVPAL
>tr|A0A2K8QW44|A0A2K8QW44_9ACTN 4,5-dihydroxyphthalate decarboxylase OS=Streptomyces sp. M56 OX=1495638 GN=pht5_3 PE=4 SV=1
MTRRLHLSFACGDYDRVRALQDGRVRPEGIDLTFLPLGVEETFYRQLRHREFDISELSLS
SYSMTLDQDDPPFVALPVFPSRFFRHQSIYVNRRSGIEKPADLVGKRVGTPEYQMTAGVW
QRGILAEEYGVPVESVHYFTGGIEQPGRPEKLPLDLPSTVKITPIGPEQTLSRMLADGEI
DAIYSASQPSCMGRDPHIRHLFEDFPAVERDYYARTGIFPIMHVVAVRASLAERHPWIAR
SLTKAFEESLSIAYDDLRYRSALKIMLPWLQEHVTATAEALGEGWWDYGLEKNRTTLETF
ARYQHEQHLVARRRTAEELVLASASDTFVL
>tr|A0A1Y5RQR2|A0A1Y5RQR2_9RHOB 4,5-dihydroxyphthalate decarboxylase OS=Aquimixticola soesokkakensis OX=1519096 GN=pht5_1 PE=4 SV=1
MSDFQTRDYPESGPLTLAANITLYGGTKALMEGDVASDLVSFDFAGLKNAHAGFKDMLRR
GKFDVSEMAVATLLQARAYGKPFSLLPAVVLGRFQHHCIGFNTDVHPDLKPADLAGKRVA
VRSYTQTTGLWVRGILQNEYGVDPDSVTWVCFDQPHLAEYTDPPSVEWGEAGKDPVQMLL
DGEVDAAILGMNMPRDARIKPLVTDPHRAANAWHSRVNLVPPNHYIVVPDALIEARPDVV
REVYRMLKDSRDRLALPDDGIDPMPFGIEANRAALACAADYALQQHMITTPIAVDDLFHP
LVRAFAR
>tr|A0A231H7G5|A0A231H7G5_9NOCA 4,5-dihydroxyphthalate decarboxylase OS=Nocardia cerradoensis OX=85688 GN=pht5_2 PE=4 SV=1
MSEPTLYVGTMPYETTQALLDGSVTFHGIRARLDTADLASDIFRRMVHDREFDVAELGLT
VYLRTLDSEESPFVAIPAFPARIFRHSAIFVNTASGISRPEDLAGKTVGEFGMYGQDSGI
WAKGILSDDYGLTPEQCRWVIGGLDRQMPPFDFVPHIHPAHVRVEQAPPGRSLSAMLERG
EIDALISSNVPRCVMDESPHVARLFPDHEAVERDYYRRTTIFPIMHTVVLPRSLVASRPG
LARIVYEAYLAAKNAGTDRYRTGRKLYQVRTMLPWTNALFDRNAELFPADWWPYGLDANR
KTIDTFLRYHFEQGLSPRRLTCEELFVPELLDT
>tr|A0A2H5YW29|A0A2H5YW29_9BACT 4,5-dihydroxyphthalate decarboxylase OS=bacterium HR27 OX=2035422 GN=pht5 PE=4 SV=1
MTRLRLSFAAAPYDRIMPLVDGRVSPRGIDLIYLPQVVEETFWRMARYQEYDVAEFSLSS
YLIARDRGEPRLTAVPVFPSRMFRHSAIYVNTHAGIREPRDLIGRRVGIPEYQLTALLWV
RGILADDYGVRPEDIEWFVGGEERAGRREKLPLHLPPTVRLQAIPEGTTLNDLLVSGALD
ALIAPRAPSAFLHGHPAVTRLFPNYPEVEADYYRRTRIFPIMHVVVIRDDILERFPWVAR
NLYEAFEQARQLAFAELRQTAALAAMLPWLPAELERTCAILGDDYWPYGVDANRHVLETA
IRYAVEQGLIRQHFAVEELFAPSTLEGFVI
>tr|A0A2I7KGN9|A0A2I7KGN9_9RHOB 4,5-dihydroxyphthalate decarboxylase OS=Phaeobacter inhibens OX=221822 GN=pht5_2 PE=4 SV=1
MRKKINFGCWDYDRMVPIIDGRVQPQGLDLNFINMPVEETFFRMLRHQEFEASELSLSSY
VVSMHKPERPFVAIPVFPSRFFRHSSIYVNSESGIEKPEDLAGKRVGCPEYQMTAPVWIR
GIMVIPPFLVGLSHRIHAAIFSFMAGVMPPMPMLGLSLL
>tr|A0A1Y5TXG6|A0A1Y5TXG6_9PROT 4,5-dihydroxyphthalate decarboxylase OS=Oceanibacterium hippocampi OX=745714 GN=pht5 PE=4 SV=1
MSKLRLSIAIGDYDRNRALLDGRVQIDGVDPIFMALSPEEMFFRAFRHQDFDISEVSFAS
QLVSMAQDRSQYQALPIFLSRAFRHSSIYIRTDKGIESPADLRGRSIGIAEYQLSANVWA
RALLEDEYGVRPAEIRWVRGGMNTAGRPEKLKVELPPEIRIDNAPDDRSLDDLLSAGEID
GFIGPRSLRCFDDGHPKVARLFGNGVEVASAYWRKTGIFPIMHLLGVRRELFEAHPFLGG
ALMKAFTRSKQFAEEMLSDTSATKVTMPFVEDHLAEARRLMGRDFWSYGVAGNEKTIKAF
LDHHHRQGLSSRRIALDELFPARVRESYSL
>tr|A0A1Y2N1P1|A0A1Y2N1P1_PSEAH 4,5-dihydroxyphthalate decarboxylase OS=Pseudonocardia autotrophica OX=2074 GN=pht5 PE=4 SV=1
MATRPVTLLFGGEYDRVSTLPAAGRELGIEINPRYLPGAKAAFEALSHDTDADGGEMSIS
FYMTRRSRLKERSDLVALPVWISRTFRHGNVWVAADSDLHTPADLAGRRVGLAEYGMTMA
VWLRGTFQDEDSLAPSDVRWFTGRDPASLSEELLRVPGDVEITRANRSIPLPAQLVTGEL
DAVITAAGLDPRPPGIRRLFADHVAVERDYYRRTGIFPIMHVLVLRREFVESRPDEVPTV
LAAFERAKQMALARLRSPSVSYVTLPWTLAAVEEQAAVFGPDPWPYGIADNLPTLTTLHR
YLHEQGLLWDDLPLDDYFART
>tr|A0A2H5ZTA1|A0A2H5ZTA1_9BACT 4,5-dihydroxyphthalate decarboxylase OS=bacterium HR31 OX=2035426 GN=pht5_2 PE=4 SV=1
MTAALTLSLAAGPYDRTEPLRDGTVRPEGIDLVYVPLEEPPEAFLRGLAGEFDAFEFSCS
LYFSRRAAGDFPFVALPVFPSRMFRHGYAFVREGSGIREPRDLEGKRVGIPEFSQTGLVW
LRGILQDDYGVDLRSVVWVVGEANRPGRRSASIAGRPAGEGWRLEAAPEGYSLDRMLVEG
LLDAYMGAVRPNSFGVDPRIRRLFPNYREVERAYYRRTGIFPIMHTVVVREELLQRHPWV
ATSLYKAFCQAKDLAFRRMAHSPSLRYALPWLHADLEEARELFGPDPWPYGLEPNRTVLQ
TLLRYLREQGLLTGELPLEEAFARVNVFEGQ
>tr|A0A238D130|A0A238D130_THIDL 4,5-dihydroxyphthalate decarboxylase OS=Thiomonas delicata OX=364030 GN=phtD PE=4 SV=1
MAKLQLSVAMGDYDRTRALYDGRVLIDGVDPVYMFLNPEEMFFRAMRSQDFDVCELSFSS
YLVKHSRAESPYIALPVFLSRAFRHTSIYVRKDRVARPQDLKGRRIGVPEYQLTAIVWAR
ALLQSEFGIRAEDVVWVRGGIETPGRPEKIKLQLPADIRIEQAPAGETISAMLDRGDIDG
FIAPRTPALAAMANPNVGWLFDDPTAEAKAYYQRTKVFPIMHVLGLRQELARAHPWLPAT
LVKAFTQSKSVALQMLSDTSATKVTLPFVEEQLKSARELMGQDFWSYGVDSNRETLETFL
DAHYAQGLSASRMRIDQLFHPATYESYSI
>tr|A0A2H5ZS06|A0A2H5ZS06_9BACT 4,5-dihydroxyphthalate decarboxylase OS=bacterium HR31 OX=2035426 GN=pht5_1 PE=4 SV=1
MPELRLSLACGPYDRTEALRSGLVRPEGIELVYVPVPSPPELFARMVATECFDVSEMSCS
LYFIRKCRGDFPFVALPVFPSRMFRHGFVFVNRDSGIETPKDLDGKRVGVPEYSQTAAVW
IRGILADEYGVDWRSCRWYTGGVNAIGRPDALVEWPRFPLSIQRVFDRTLNDMLVAGEID
ALIGARIPRALGRDPRVVRLFPDYREVEKDYYRRTGIFPIMHTVVVREAVYRQHPWVVHS
LYKAFVAAKAWCVEQMRFSGALRYTVPWLHAELEETERVLGGDPWPYGLEPNRKTLETLM
RYLVEQGFVDRPRPVDELFAPVTVVNE
>tr|A0A2H5ZUM3|A0A2H5ZUM3_9BACT 4,5-dihydroxyphthalate decarboxylase OS=bacterium HR32 OX=2035427 GN=pht5 PE=4 SV=1
MTTLRLSLACGPYDRTEALRTGVVRPEGIELVYVPIQSPPEIFSRMVTTECFDVSEMSCS
LYFIRRSRGDFPFVALPVFPSRMFRHGFVFVNRDSGVESPKHLEGKRVGVPEYSQTAAVW
IRGILQDEYGVDWRTCRWYTGGVNGIGRPDALVEWPRQPLAIERVYDRTLNDMLVAGEID
ALIGARIPKALGRDPRVGRLFPDYRPVEQDYYRRTGIFPIMHTVVVRESVYRDHPWVVHS
LYKAFVASKAWCLEQMRFSGALRYTLPWLHAEMEEAERVLGADPWPYGLEPNRTTLETLG
RYVVEQGFVDRVLPLEELFAPVAVVNE
>tr|A0A1X6ZXZ0|A0A1X6ZXZ0_9RHOB 4,5-dihydroxyphthalate decarboxylase OS=Roseivivax jejudonensis OX=1529041 GN=pht5_5 PE=4 SV=1
MTQLPLTIATTDYDHFRDIRTGAVAPEGIDLNWLLLGHHECFARMTANREFDLSEMSFAK
FSTQVTRKDSDLIGLPVICSRLFRFSSFYVNRKAGIKRPEDLIGKSVGSPEWAHSAAVWI
RGWMQNDLGMDLSGIRWVQAGANAPGREEKVELNLPDGVEITRVKDQSLSQMLASGELDC
AIIARPPTCFLEDHPDVERLYPDFVGMEEDYYRDTGIWPIMHIVAMKKAVHDAHPWVARN
LFNAFEASKARSIERLLDPAVSRYPLAWLPTYGRKMQEMFGKDPFPFGVEPNRKTWEAMG
LYTYQQGIAHRQFTPDEIFPDSVNTKVII
>tr|A0A1X6Y3W3|A0A1X6Y3W3_9RHOB 4,5-dihydroxyphthalate decarboxylase OS=Roseivivax jejudonensis OX=1529041 GN=pht5_2 PE=4 SV=1
MLTLSFATWDHDRTMPLHDGRVAIDGVTLESHVLPTSKLFPLAVQEARFDITEMSVSSYI
LQIARGEAAYTAVPVFPSRAFRHSGFFTRRGAGISTLAEFAGRRIGVPEYQMTAALWMRG
ILQDEHGVSVEDIHWRTGALDAGVRRERLALALPDGMVVEPIAEGETLQELLLAGEIDGL
LAPKPPQAFLDGHPDIMRVLPDFEAAEIAYHRATGFFPIMHVLGIRKTLSEAHPWLPAAL
QAAGVSARDMAVARLREIWLGNSNRLSLPWLNASMERTLEVMGEDFWSYGVRRNRAELDA
ICRYSVEQYLAPHRVAPEDLFHESVLDT
>tr|A0A2H5Z3Z0|A0A2H5Z3Z0_9BACT 4,5-dihydroxyphthalate decarboxylase OS=bacterium HR28 OX=2035423 GN=pht5 PE=4 SV=1
MTMSRITLTLAAAPYDRILPLVDGRVAVRGIELIYLPQLVEETFWRMARYQEYDVAEFSL
SSYLIARDRGEPRLTAIPVFPSRMFRHSAVYVNTRAGIKEPRDLIGRRVGIPEYQLTALL
WVRGILADDYGVRPEDIEWYVGGEERAGRREKLPLQLPDRIRIHPIPPNTTLTELLVRGE
IDAMIAPRAPSAFLEGHPAVGRLFPNYPEVEAEYFRRTGIFPIMHVVVIRDDVLERFPWV
ARNLFEAFEAARRIALTDLRQTAALAVMLPWLHAEVERTRALLGEDYWPYGIEANRHVLE
TAIRYAYEQGLIRQRFRVEDLFAPSTLEEFVI
>tr|A0A1X6ZZK5|A0A1X6ZZK5_9RHOB 4,5-dihydroxyphthalate decarboxylase OS=Roseivivax jejudonensis OX=1529041 GN=pht5_4 PE=4 SV=1
MPNLPLTLGCWDYDRVQALMDGRVRPEGIDLTFLNMVVEETFFRMLRNREFDVSEMSMSS
YLVSLTKPDRPFVAIPVFPSRFFRHSCIYVNADAGIDSPADLVGKRFGCPEYQMTAPVWI
RGILSDHYGVPVDGPTYVTGGEEEPNRQEKVPLDLPPNFRVERIGPTDTLAQMLADGRID
AFHTARKPSTYDGVRVKRLFPDYVEVEKAYWRDTGIFPIMHVVAIRREVYEANRWIAMNL
FQAFREAQRLTYEGLKETAALKGMLPWFNAHVEETFDTMGDDFWPYGVEPNRATLDTFLR
YHHEQGLSPHKLSVDDMFAPETLEEFVI
>tr|A0A2S6TBS3|A0A2S6TBS3_9PROT 4,5-dihydroxyphthalate decarboxylase OS=Alphaproteobacteria bacterium MarineAlpha3_Bin6 OX=2013072 GN=pht5 PE=4 SV=1
MPNIKLSLAACDYDHLRDLFTGRVKVEGVDIIPMVFDEPHHIFHRASNFTDFDIHEMSFG
RYISLVSQKKNEMTALPVFPSRVARQSAFYVRSGSRIKNTLDLEGKRVGIPEWTQTATIY
ARGWLAETEGVDLRKIKWFQTGVDQPGRSEPSNPVLPPGINVTPVPDKSLSELILSGDID
CALTALPPKPFREGDRRVKRLVRNARRVEENYYRETGIFPIMHLICVKNEVLEKYPWVVM
NLFEAFEDAKNNAIDRALKGSHSIYPFPWAADSAELVRDMFEGDMWPYGLEPNRRTIEAF
LRFGFEQGVAHLNLKPEVLFAPQTLNIAKT
>tr|A0A2S6QJV8|A0A2S6QJV8_9PROT 4,5-dihydroxyphthalate decarboxylase OS=Alphaproteobacteria bacterium MarineAlpha12_Bin1 OX=2013107 GN=pht5 PE=4 SV=1
MTQESNLNLINIYGSDYNYFSEVSGINKDFKLTYNPIGALESFKPVLQNKIFQVNEFSLA
NYTLMCDRKVDSMMAIPVFLNRAFRHGSLYVNKESDLVHPRDLKNKTVGAKEYTQTAGVW
WRGTMIDEYDLHWTEIKWVVSSEQRFDPPAEAAVEMVEGDLEQLVIEGKIDAFLAPTTED
SKKKSSDQKLRPLFPNTEEIERDYFSRTGIYPLNHAMVIHKQCLSDYPTLPKVLFDAFSS
SKKEFYNQNGIYSPWGEKIEYDPIQFGLTNKNTKVIETLLRYLFEQKFISKIPNLESLFV
EGSKDFID
>tr|A0A2S6QA53|A0A2S6QA53_9PROT 4,5-dihydroxyphthalate decarboxylase OS=Alphaproteobacteria bacterium MarineAlpha11_Bin1 OX=2013106 GN=pht5_5 PE=4 SV=1
MYKLNLSIASTDYDHFSDFRSGAVRAAGIDHTWSILGHHEVFSRFTANWEWDVVELRFYK
FSVQITRDDFDIFGLPVVYSRLFRLPAFYVNKNAAVKTVEDLKGKRFGSPKWAHSAAVYM
RDACKLCLATTRSRLGSRKTELPWNRCFSITNRMASFTNTQAGRHFPAGCHD
>tr|A0A2S6QA06|A0A2S6QA06_9PROT 4,5-dihydroxyphthalate decarboxylase OS=Alphaproteobacteria bacterium MarineAlpha11_Bin1 OX=2013106 GN=pht5_4 PE=4 SV=1
MRKARLHAVSRTQGNNRALKDGEISLPDFDIDFEEVPVLVHAFRRMVREMSYDICEMALT
TYICARTHGVKFTALPIFLVRDFHHDAIIHHVPSGLSSPTDLAGKRVGVNRGYTVTTGVW
ARSILQEEFGVDLSSVTWCPSGDEHVTTYQPPANVQPLENGDLESALTSGSLVAAVGAKV
DHPDVTTLFEDPFSAAVAALKGRDFYPINHTVVVRDDLLAEKPEVAVQLFEAFTASKDLY
VEKLKTGRIRDMSRVDKVHLAALDVMDDPLPYGIDPNRSTLEKLIGHAVEQKIIPEVITV
EELFAEPTLHLLG
>tr|A0A2S6Q5H3|A0A2S6Q5H3_9PROT 4,5-dihydroxyphthalate decarboxylase OS=Alphaproteobacteria bacterium MarineAlpha11_Bin1 OX=2013106 GN=pht5_9 PE=4 SV=1
MAKNIQITIVAGDMDRMAAIKDGRVEVEGCDVTFIPMEPEEVFFRAFRYAEFDCCELSFS
SHMRVTSQGKADYVGIPAFVSRVFRHSGFYIRTDRGITKPEDLRGKLVGTPEYQMTAPVW
MRGILDDQFGVKSNEIRWRSGGQEEAGRDERTPFIAPDGLDLEPIPEDRTLVEMFEAGEL
DALTTAREPSSYTLQKPNIGRLFPDFRTVEKEYYRDTGIFPIMHLMGLRKDLAEKHPWLP
GSLYKAFLEARDIAYQDVAKTAALSVALPWVAAELRDTVALMGSDYWKYGIEECRHEIEA
LARYSYNDGLSERLMTPEDLFAESTFDISKI
>tr|A0A2S6Q5B0|A0A2S6Q5B0_9PROT 4,5-dihydroxyphthalate decarboxylase OS=Alphaproteobacteria bacterium MarineAlpha11_Bin1 OX=2013106 GN=pht5_10 PE=4 SV=1
MALERYDRHVPFFTGAVKIPKGLEIQPLEVGIDHKHRDGKDRHKRMIQDQEFDVCELSFS
SYIMATDRGSDFTATPVFPRRLFSQNHIYVRTDSGINTPADLGGCRVVLRTFQTTMSVLV
KGDLKFFYDMPWEDIHWVMEASEAVPWKPPAGVSVEWLSDEQRGVDLLLGGEVDAMIFPH
PPREVLDASETVTRLFPDPVAEAKRYYDTLGYFPIMHIMAFRKEVVEAEPSLPLALIDMW
EDAKRLAAECYEDPGYSEIAFARNALEAQEKTFGIDIWPSGFASNRYNISRFIQYSADQG
LISTAYEPEQLFHESVLDT
>tr|A0A2S6Q7K6|A0A2S6Q7K6_9PROT 4,5-dihydroxyphthalate decarboxylase OS=Alphaproteobacteria bacterium MarineAlpha11_Bin1 OX=2013106 GN=pht5_6 PE=4 SV=1
MSKLTVTFAASDYEHMRDLTRGDIEAEGIDLRYLNLDIEETFFRFIKFREWDVSEMSFGK
YIALKSQNDDSITGIPVFPSRVFRQSSLYVLPFSEIKSASDLRGRRIGIPEWAQTASIYT
RGWLVHNIGIPLQEIEWVQGGVNSAGRKEKVDLDIPEGVSYTPRHDKSLTDMLFDGEVDC
VMSAHPPSPVEEGEETIVRLYPNYREIEEQYYRDTGIFPIMHVIAMRGDFFREHPWVATN
LYKALEEAKNRAMFRAREITATRLPFAWCYDSGQKAQDLFGEDFFPYGIEKNRTTLEAFL
QYGFEQGVCQRKVEIGELFPEEITRILTEFHI
>tr|A0A2S6QCG9|A0A2S6QCG9_9PROT 4,5-dihydroxyphthalate decarboxylase OS=Alphaproteobacteria bacterium MarineAlpha11_Bin1 OX=2013106 GN=pht5_3 PE=4 SV=1
MTDLPVTMACGPYDRLQALKEGLIKPEGIDLRYVEIQSPPEIFARMLKTKSFDIAEMSSA
HYITMKSRGDFPYIALPVFPSRLFRHGFIFINRNASISCPTDLAGKRIAVQEYRQSAGVW
IRGILKSEYGVDFSDVTWFEGGVDTPRQFDETMDLRPAGDLKLELIGPEKSISGVLASGE
VDAYFGARAPQAFFDSEDVVRLFPDYRAEERAYFERTGIYPIMHTMIMPEAFHEAHPWVA
ESLFKALSDAKEWALAQMRFSGAQRYMVPWLFADIDEMNELFGGDPCPYGVEPNRKTLET
AVGYLFDQGFIDKTMDVEDLFTPIVGWTE
>tr|A0A2S6Q772|A0A2S6Q772_9PROT 4,5-dihydroxyphthalate decarboxylase OS=Alphaproteobacteria bacterium MarineAlpha11_Bin1 OX=2013106 GN=pht5_7 PE=4 SV=1
MPRVPITICTGDYDRVSALVNGEIRVDGCDVNYLTMNPEQAFYRAWNNLEFDVTELSGSS
YILARSAGWDDYIAVPVFPSRQFRHSSIYIRADAGIEKPEDLEGREVGVPVYAMTAALWI
RGILQNNYGVSPADIHWRTGGLEEGGRKPKFQPNLPESIKVTPILGDQTLSNMLETGEIT
ALISAREPSCFGRDNPNVVRLFSDFRAAEKAWYSKTGLFPIMHVLAIRKELAEREPWIAT
SILNAFTEAKDRCLEKMSDVTALTVSIPWVAAELRETQKLMGDDLWPYGFKENLEELKLM
CRWSLAQGIAAREMEPEELFHPATMDRARI
>tr|A0A2S6QDB5|A0A2S6QDB5_9PROT 4,5-dihydroxyphthalate decarboxylase OS=Alphaproteobacteria bacterium MarineAlpha11_Bin1 OX=2013106 GN=pht5_2 PE=4 SV=1
MHNDIHLTMATWDYDHVRDISSGLVKPKGIEITHLQMEVEEIFYRFAKSFEWDVSELSFA
KYCSIMSQDNPPITGIPVFISRVFRHSAFYIRGDGFIKKSSDLRGKRIGIPEWSQTATVY
ARGWLHHQGGAKLDEVEWVQAGVNAPGRVEMANLNLPNGVKYTQVAERSLVEMLLSGEID
CMISAHPPHAFGEESNNIVRLIPNYREVEEAYFEETGIFPIMHTVAIKREVYEEYPWIAR
NLMTAFEEARDRSIARLTSVTASQIPVPWGYVNAERTAGTVFGDNGIWPYGIDSSRVTIE
AFLQYCDEQGVTHRKLTPDDLYAPEALTEFVI
>tr|A0A1V5E2L1|A0A1V5E2L1_9DELT 4,5-dihydroxyphthalate decarboxylase OS=Syntrophaceae bacterium PtaU1.Bin231 OX=1811718 GN=pht5 PE=4 SV=1
MKTGNHLVLKTAVGSYGHTKALKDGTVKIPGVSFDFVEISPVYKAFKSMVQEQTFDVSEM
AVTTYMLAKHFHKPLTALPIVVLRLFHHGTILCNVKSGIREPKDLEGKRVGIRAYAQTGP
TWSRGILQNEYGVDLNSVTWITYEGSHVTEFEDPKNCVRAPAGKKMNDMLVAGEIDAAIT
SIPPDSPQVKPLFPAASSVEAEWFRKTGIYPVNHIVVVKDFLAAEHPRLLGELFSAFQSA
KEIYLDRLYARGPSSAEDKTRLLLKEVVGGDPLPYGVSANRKAFETLAKYLFQQKMLPQL
YRLEDFFDPMVMDLK
>tr|A0A1J5RGT0|A0A1J5RGT0_9ZZZZ 4,5-dihydroxyphthalate decarboxylase OS=mine drainage metagenome OX=410659 GN=pht5_1 PE=4 SV=1
MQADGIDLNYLNMPVEETFFRMLRHREFDVAEMSLSSYTVSLFKDNAFIAIPVFPSRYFR
HSCIYVNADSGIREPKDLIGKRVGNPEYQMTAPVWIRGMLADDYGVPVNSVTYCTGGEEE
PNRPEKLKLDLPADIRVEPIGPTKTLSAMLATGEIDALYTARMPSSFQVGGGRVRRLFED
FVPIEQDYFRRTGIFPIMHTVVIRRDIYEQNRWVAQSLYKALCQAQQETYRDLYETAALK
VMLPWLTAHVEEARREMGDDFWPYGFERNQATLATFLRYSFEQGLSKQLLQAEQLFAPET
LESFKI
>tr|A0A2S6U4F8|A0A2S6U4F8_9PROT 4,5-dihydroxyphthalate decarboxylase OS=Alphaproteobacteria bacterium MarineAlpha4_Bin1 OX=2013074 GN=pht5_1 PE=4 SV=1
MGDIQITIAAGDYDRTRPIRDGRVTVDGCDVTYLTLDPEELFFRAIRHQEFDVCELSFSS
YMMQKQRGVGGYTAIPVFLSRAFRHSGIYIRTDRGIDTPADLRGRTIGVPGYQMTAAVWQ
RGMLDDEYNVAPGDLHWRSGGMEQPGRVERTPLAPPDGVDITPIPNDKTLSGMLADGELD
AVMSPRAPSCFAAGAPYIGRLFPDYRAAEQAYYAKTGLHPIMHLVAVRESLAERYPWLCA
TLYKAFREAKDLAIADLEKIGALALSLPWVGAELEATRALLGDDIWPYGVAENTSEIEAL
IRYSHSQGLTARPLAMDELFAPTTFEYAKI
>tr|A0A2S6U1I7|A0A2S6U1I7_9PROT 4,5-dihydroxyphthalate decarboxylase OS=Alphaproteobacteria bacterium MarineAlpha4_Bin1 OX=2013074 GN=pht5_2 PE=4 SV=1
MSHRLTLSLACWDYDRTRALADGSVAVDGIELICHSLPVEETFFRMLRYREFDVAEMSLS
SYTVSLLRDSPFIAIPVFPSRMFRHSSIYVNADCGIETAQDLVGRKIGTPEYQMTAPVWI
RGILADHYGVDPASVDYYCGGQEEPDRDEKIALDLPEKFRIHRIKSGQTLSQMLADGEID
ALHTARKPTTMDSRPGTIRRLFPDYRDVEQAYYAETKIFPIMHCVVVRREIYDANRWVAR
ALFKAFAEAKRRAQEQYFETAALKSMLPWLVSHVEDTLAAFGRDWWPYGFAENRATLEVF
LRYHHEQGLSQRLLEPEELFAPECLESFKI
>tr|A0A2S6UCR2|A0A2S6UCR2_9PROT 4,5-dihydroxyphthalate decarboxylase OS=Alphaproteobacteria bacterium MarineAlpha3_Bin2 OX=2013068 GN=pht5 PE=4 SV=1
MSDPNRHLSLACWDYDRAQALLDGRIEVPGCNLECQAMPPSTLFPLAVGEARFDVTEMSL
SSYLMQVSTETCAYTAIPVFLSRAFRHGGIFIRADAGIREPTDLEGHAVGVPEYQMTAAL
WMRGILSDEYGVDISRLIYRTGVLDSGARTERLPLDLPPEFDVQPISEGSNLNDLLLGGE
IDAILAPKPPRAHLEGDPRVRRLFEDYEEQERAYYRNTGFFPIMHLVGIRTSLLEEHPWL
AERLLNAFTAARDLAMKRLEEVCLGSANRLSLPWLHADFEETRALMGPNYWPYGVPANRA
ELEWLCKQSFAQHLAARPLAVEELFHPSVLD
>tr|A0A2S6TA72|A0A2S6TA72_9PROT 4,5-dihydroxyphthalate decarboxylase OS=Alphaproteobacteria bacterium MarineAlpha4_Bin2 OX=2013075 GN=pht5 PE=4 SV=1
MGKIQITVATNDYDRTRAIKDDVVEVDGCDVTYLSMQPEEIFFRAVRYAEFDVTEMSFST
HILQTQRGDSEYLGIPVFLSRVFRHSGFYIRTDRGIESGADLKGKTVGVPEYQMTAAVWQ
RGLLKDEYGIDPWEISWRTGGLEQSGREERTPINLPDHYDLKRIGPDQTLSAMLEAGELD
AIISPPMPSCLQRGVPNVGRLWPDYRQAEQDYYRRTGLFPIMHILGVKKSLAVEYPWLPA
NLYKAFGKAKNLAVRDLEAIGALKVSLPWIGTELAETRELMGSDIWSYGVSENRKDIEAL
IRYSAEQSLTEPGLTPEDLFAETTLQTSRT
>tr|A1T2I7|A1T2I7_MYCVP 3,4-dihydroxyphthalate decarboxylase OS=Mycobacterium vanbaalenii (strain DSM 7251 / PYR-1) OX=350058 GN=Mvan_0543 PE=4 SV=1
MSSTPSGAGLDTERHAIALACRVLAARDLAPGILGHISLRVDRDRLLIRCRGPRERGLAF
TSAEDIRMVTLDGTAGGKGELDDGYQPPNELPLHTEVLRTRRDVNAVVHAHPEAVVAADL
AGLAVRPIVGAFDIPGFRLAAAGVPVYRRGVLVRNRQLAQEMVAAMADRPVVVLRAHGLT
SAADTVERAVLQAISVDTISRLSLQIASAGGTLADLPDADAAELPDLGNAFNETIAWRHE
LARLETHGLSCHPSEKRSS
>tr|E6TJP8|E6TJP8_MYCSR 3,4-dihydroxyphthalate decarboxylase OS=Mycobacterium gilvum (strain DSM 45189 / LMG 24558 / Spyr1) OX=278137 GN=Mspyr1_02030 PE=4 SV=1
MSSTPSGAGLDTERHAIALACRVLAARDLAPGILGHISLRVDRDRLLIRCRGPRERGLAF
TSAEDIRMVTLDGTAGGKGELDDGYQPPNELPLHTEVLRTRRDVNAVVHAHPEAVVAADL
AGLAVRPIVGAFDIPGFRLAAAGVPVYRRGVLVRNRQLAQEMVAAMADRPVVVLRAHGLT
SAADTVERAVLQAISVDTISRLSLQIASAGGTLADLPDADAAELPDLGNAFNETIAWRHE
LARLETHGLSCHPSEKRSS
>tr|Q7W018|Q7W018_BORPE 4,5-dihydroxyphthalate decarboxylase OS=Bordetella pertussis (strain Tohama I / ATCC BAA-589 / NCTC 13251) OX=257313 GN=BP0683 PE=4 SV=1
MSSKLKISLSCGDYDRTRALFDGRAPIEGCEVTAVPLEPEEAFHRAFRYHEYDVTEISMS
SHMMTTARGDNEYIAIPAFLSRVFRHSGIYVRTDRDIDKPQDLRGKTIGVPEYQITANVW
IRGILEDAYGVKPQDIKWRRGGIEEPGRGERAPIELPDGIDLQQIPDDKTLSDMLEAGEI
DGYIGARAPSCFLRGAPNVGRLFNDYLKTEQDYFRETRIFPIMHMVGIRRSLVEQNPWLP
VSVYKAFLKAKMLAVKELNEICHLAVTLPWMVHHYNAARELMGDDYWPYGLDANRHVIET
FARYHYGQGLSRRLVKPEELFAASSLDLSKI
>tr|Q13R11|Q13R11_PARXL 4,5-dihydroxyphthalate decarboxylase OS=Paraburkholderia xenovorans (strain LB400) OX=266265 GN=Bxe_B2513 PE=4 SV=1
MKKIQLTLAVGDYEITRPLKDGTVQAEGIDLTVLTSMDSITRHWRFLRNNEFDIAEVSAS
SYIVSRDRDMPFRAIPVFLHRRFRHGFIYINKNKGITKPSDLIGKKIGVKAYQVTAVLWL
RGMLEHEYDVPHKSIDWYSDLDEDIDFTPPEGVRLTRVRDDQSVEKMLAEGELDALLHPD
IIDPILNKDPRVGRLFEDTKAAEIDYYKRTGIFPIMHMMGIKKEVVEQYPWVPRSLFKAF
EQAKAMGMKRMRNPRVAPLAWYQDALEEQERLLGPDPWQYGLSAENVKNIETLMGYSHEQ
GLISRMIPMNELFLDLSEGAKRGTFRT
>tr|A1UDK8|A1UDK8_MYCSK 3,4-dihydroxyphthalate decarboxylase OS=Mycobacterium sp. (strain KMS) OX=189918 GN=Mkms_1713 PE=4 SV=1
MSSTPSGAGLDTERHAIALACRVLAARDLAPGILGHISLRVDRDRLLIRCRGPRERGLAF
TSAEDIRMVTLDGTAGGKGELDDGYQPPNELPLHTEVLRTRRDVNAVVHAHPEAVVAADL
AGLAVRPIVGAFDIPGFRLAAAGVPVYRRGVLVRNRQLAQEMVAAMADRPVVVLRAHGLT
SAADTVERAVLQAISVDTISRLSLQIASAGGTLADLPDADAAELPDLGNAFNETIAWRHE
LARLETHGLSCHPSEKRSS
>tr|A4T3B0|A4T3B0_MYCGI 3,4-dihydroxyphthalate decarboxylase OS=Mycobacterium gilvum (strain PYR-GCK) OX=350054 GN=Mflv_0540 PE=4 SV=1
MSSTPSGAGLDTERHAIALACRVLAARDLAPGILGHISLRVDRDRLLIRCRGPRERGLAF
TSAEDIRMVTLDGTAGGKGELDDGYQPPNELPLHTEVLRTRRDVNAVVHAHPEAVVAADL
AGLAVRPIVGAFDIPGFRLAAAGVPVYRRGVLVRNRQLAQEMVAAMADRPVVVLRAHGLT
SAADTVERAVLQAISVDTISRLSLQIASAGGTLADLPDADAAELPDLGNAFNETIAWRHE
LARLETHGLSCHPSEKRSS
>tr|A0AWN5|A0AWN5_ARTS2 3,4-dihydroxyphthalate decarboxylase OS=Arthrobacter sp. (strain FB24) OX=290399 GN=Arth_4368 PE=4 SV=1
MGQTQPPPAHAAEREAIALACRVLAHRGLADGILGHISLRIGENSLLVRCRGPQERGLAF
TEASDIRLVDLDGNPAAEGELEGGYAVPNELPLHTELLRQRSDINAVVHAHPPRVVAADL
AGLGVRPIVGAFDIPGTRLAAGGVPVYPRGVLVRNRQLAAEMLHAMGDRPIVLLRGHGLT
SAAETVEQAVLQAISVDTLAGLSLQVTASGGELADLPESDMAELPDLGGSFNTQTAWRHE
LARLKAAE
>tr|A4JLY1|A4JLY1_BURVG 4,5-dihydroxyphthalate decarboxylase OS=Burkholderia vietnamiensis (strain G4 / LMG 22486) OX=269482 GN=Bcep1808_4307 PE=4 SV=1
MSKLQLSIAVGNYDRMRPLVDGDVQIDGVDPVFMLQEPEEIFFRAFRHADYDICELSLSS
YSVKTAAGVSPYIAVPVFPSRAFRHTSVYVRADRGINRPEDLKGKRIGVPEYQLTANVWV
RLLLEEEYGVKPSDVTWVRGGYEDPTRVEKINLKLPPDVHLENAPEGKTISGMLETGEID
ALIGPRAPSCFDRGHPQIKYLFEDPHTSAAEWYRRTSIFPIMHTLGIRKDLAERHPWLPG
AVVKAFEKSKAIALSRLNDTSATKVTLPFVEDHLRAARKLMGPDFWSYGFAANENVINRF
LKQHFQEGLSERLLEAKELFHPSSLESFKL
>tr|A4JLU5|A4JLU5_BURVG 4,5-dihydroxyphthalate decarboxylase OS=Burkholderia vietnamiensis (strain G4 / LMG 22486) OX=269482 GN=Bcep1808_4268 PE=4 SV=1
MSKLQLSIAVGNYDRMRPLIDGDVQIDGVDPVFMLQDPEEIFFRAFRHADYDICELSLSS
YSVKTAAGTSPYIAVPVFPSRAFRHSSVYVRSDRGIDRPEDLKGKRIGVPEYQLTANVWV
RLFLEEEYGVKASDIRWVRGGYEDPTRVEKISLKLPDGVVLENAPEGQTISNLLADGEID
GVIGPRAPSCFDRGHPKVKYLFDDPQKSAAEWYERRKVFPIMHTLGIRKTLADQHPWLPG
AIAKAFEQSKEVALARLSDTSATKVTLPFIEDQLRNARRLMGHDFWSYGFANNEHVIDRF
LAQHHAEGLSSRRLQPAELFHPASLERFKI
>tr|C6XPL1|C6XPL1_HIRBI 4,5-dihydroxyphthalate decarboxylase OS=Hirschia baltica (strain ATCC 49814 / DSM 5838 / IFAM 1418) OX=582402 GN=Hbal_2601 PE=4 SV=1
MSKQKVPLKIAVAELPHTSAVRNGSIPIEGVDAEFLTIQPQIAAFRRMVRDLEFDVCELA
PTTYIIARAHGIPIIALPIFVLRRFHHSGLLVRPDAGIKVPKDLEGKKAGVRAYSVTTGV
WTRGILEEEFGLDNSKVTWVVDDEEHVSALKLPSNVIKTPAGRSLNDMMAKGELVAGFHG
NAGVGRTGDPTSGWKSVEVDYPDMFENPEELEAEWYQRTNIYPMHGTIVVKEAVLKENPW
IAKSLFDAFEQAKSEWLETLGTSGSDHPQDVKYRKYQKIVGHDPLPYGIDENIESIKALE
RIAFSQGMLPKRMSVDELFVDPRKV
>tr|Q13YB7|Q13YB7_PARXL 4,5-dihydroxyphthalate decarboxylase OS=Paraburkholderia xenovorans (strain LB400) OX=266265 GN=Bxe_A2046 PE=4 SV=1
MLELSLACQVTDRTRALIDGKAVIDGCRINFVNGPAEELFQRAFRHGEFDISELSLGTHL
LTTARGQSSYIGVPVFLSRSFRHSAIYIRTDRGIDSPQALKGRRIGVPDFQQTAGIWARG
MLADEYGVRSRDVQWRVGGLEQTGREARVPYNLAPAIQVEPIASDQTLARLLDEGEIDAV
IAPKPPSCFGRNEHVQRLFPTFREDEETWFRKTRLFPPMHVVGIRRSLVEQHPWLPVNVF
AAFRKSRDIALDELAITDTLRVMHPWLTSEYERVKSLMGVDYWRYGLKENRLDLDTLQRY
AKSDGLIQNEVPMESLFAASTFDAFNF
>tr|D5EPW9|D5EPW9_CORAD 4,5-dihydroxyphthalate decarboxylase OS=Coraliomargarita akajimensis (strain DSM 45221 / IAM 15411 / JCM 23193 / KCTC 12865 / 04OKA010-24) OX=583355 GN=Caka_2687 PE=4 SV=1
MNTSRRTFLAQILAATTGISGSSCFANVSRGANSTYSLQLAGYTFPRFEALARGQIEIDG
FDYRFAKGAIGDLNTDTLSGGQIYDITEIGLHPFMLAYANDDFRDYKLLPIHALRVFRHK
SIFIRTDRGVQSPADLKGKRIATPGYSSTSLTWIRGILKDEYGIEPSDVEWVVSNKDSSS
EAAGKVSAQENVYPDGLTVVDGPAGLDESDLLEQGQVDALFHAAVPRCFVQGHPKVRRLF
DDSRAVEQAYYAKTGIFPIMHVVAMRKSLIERYPGLALKVCHAYSAAKQHAYRKMQSIGW
GSDMLPWYSQEMETSQDVMGENFYSYGMNPKNRRALETLFRYSVEQGLAQRLLTVQELFA
EETLNYVE
>tr|U5L799|U5L799_9BACI 4,5-dihydroxyphthalate decarboxylase OS=Bacillus infantis NRRL B-14911 OX=1367477 GN=N288_02890 PE=4 SV=1
MAAAEAINLAIGFLAFIVGMIMFWSLPVPVFSSRLKEDLPFLSIIIPARNEEGRISPLLQ
SLQEQRFRHFEILVVDDDSSDNTRAVAESYGARILKNTGSGKSSACWQGAEQAKGHWLLF
LDADTKFTSVDGLRNLLHFYQGKGARGIVALQPFHTVERLYEHLSVVFNIIVVVGMNLFT
IWGSKFKTAGSFGPCILCNREDYFLSGGHKKIEGAIMDDLALGEAFLEHDLPVRCLGGKG
IISLRMYPEGLGSLIEGWCKSFAVGSKSTHPAVMLMVIFWIAGSFIAAGALISSITEWNP
AAIIFSAALYILYSIQTAWFARRVGNFRWAIFPFYPVLFMFFAGIYLYSFIRVNIFHSVK
WKGRNIKV
>tr|A1WM06|A1WM06_VEREI 4,5-dihydroxyphthalate decarboxylase OS=Verminephrobacter eiseniae (strain EF01-2) OX=391735 GN=Veis_2927 PE=4 SV=1
MTRLQLSVAMGDYDRTRALFDGRVQIDGVDPVYSLLNPEEMFFRAMRSQDFDITELSLSS
YLLRHARGDCPYIAVPVFLSRAFRHTSMYVRKDRIQRPQDLRGRRVGLPEYQLTANVWAR
AILHDEHGLRPQDMVWVRGGIDTPDRQEKVRLQLPPDIRIEQAPEGTTISELLDRGDIDG
FMAPRPPSRQALENPRIGWLFDDPTAAAKDYYRRTGVFPIMHVLGIRKELAERHRWLPVA
VLKAFTQAKAVALELLADTSATKVTLPFVEEQLKAARETMGQDYWSYGVAAARNTLEAFV
RHHHAQGLSASVVPVQALFHPATYETYSI
>tr|B2T4W3|B2T4W3_PARPJ 4,5-dihydroxyphthalate decarboxylase OS=Paraburkholderia phytofirmans (strain DSM 17436 / LMG 22146 / PsJN) OX=398527 GN=Bphyt_2225 PE=4 SV=1
MLELSLACQITDRTRALLDGKVAIDGCKINFVNGPAEELFQRAFRHGEFDISELSLGTHL
LTTARGQTSYIGVPVFLSRSFRHSAIYIRNDRGIDSPEALKGRRIGVPDFQQTAGIWVRG
MLADEYGVSSRDVQWVIGGLEQAGREARVPYNLPSAIQVEPIAADQTLARLLDKGEIDAL
IAPKPPSCFGRNEHVQRLFPAFRENEEAWFRKTRLFPPMHMVGIRRSLVEQHPWLPVNVF
AAFRKSRDIALGELAITDTLRVMHPWITSEYECVKSLMGDDYWRYGLKENRPDLDTLQRY
AKSDGLIQDEVPMEKLFAASTFDAFNF
>tr|A9HXT7|A9HXT7_BORPD 4,5-dihydroxyphthalate decarboxylase OS=Bordetella petrii (strain ATCC BAA-461 / DSM 12804 / CCUG 43448) OX=340100 GN=Bpet0251 PE=4 SV=1
MGDYDRNRALYDGAVQIDGVNPTYMLLSPEEMFFRAFRFQDFDISELSFSSYLVKHARGD
CPYIALPIFLSRAFRHTSIYVRKDRIRSPQDLKGKRIGIPEYQLTANVWARALLEDDYGV
KPSDVTWVRGGIDQPGRPEKIKLQLPADVKMIDAAPSTTISDMLDRGEIEGFMAPRAPFG
AARANPDVGWLFDDPTAVAKDYYKRTGIFPIMHVVGLRKTLAEQHPWLPGALLKAFEQSK
AAALAKLEDTSATKVTLPFVEEQLKAARETLGENYWAYGVEANRPTLEAFTRHHHAQGLS
PRHVAVDELFHPGTYETYKI
>tr|Q12C97|Q12C97_POLSJ 4,5-dihydroxyphthalate decarboxylase OS=Polaromonas sp. (strain JS666 / ATCC BAA-500) OX=296591 GN=Bpro_1912 PE=4 SV=1
MSKLKLSFGCWNYDRTRALMDGSVQPDGIDLNYLNMPVEETFFRMLRHREFEVAEMSLSS
YTVSLFSEARPFVAIPVFPSRFFRHSCIYVNAKSGIREARDLIGKRVGNPEYQMTAPVWI
RGILSDHYGVPVDSVTYFTGGEEEPGRPEKIKLDLPPNIKVERIGPDQTLAQMLLDGEID
ALYTARMPSSFLKGGGRVLRLFEDYEQVERNYFRETGIFPIMHTVAIRRDVYEANRWVAR
SMMKALEESQRRTYDDLYETAALKVMLPWLTSHVEQVRREMGEDFWPYGFEKNEQTLRTF
LRYSFEQGLSKRLLEPHELFAPESLEAFKI
>tr|C6BEP3|C6BEP3_RALP1 4,5-dihydroxyphthalate decarboxylase OS=Ralstonia pickettii (strain 12D) OX=428406 GN=Rpic12D_2784 PE=4 SV=1
MSKLKLSIAVGNYDRMRPLIDGGVQIDGVDPVFMLQDPEEIFFRAFRHADYDICELSLSS
YSVKTAAGTSPYIAVPVFPSRAFRHSSIYVRADRGINRPEDLKGKRIGVPEYQLTANVWV
RMFLEEEYGVKASDIRWVRGGYEDPTRVEKISLKLPEGVILENAPEGKTISNLLAEGEID
GVIGPRAPSCFDRGHPQVKYLFDDPQKSAAEWYERRKLFPIMHTLGIRKTLAEQHPWLPG
AMAKAFEHSKEVALARLSDTSATKVTLPFIEDQLRNARRLMGHDFWSYGFANNEHVIDRF
LAQHHAEGLSSRRLQPAELFHPASLESFKI
>tr|C7NN15|C7NN15_HALUD 4,5-dihydroxyphthalate decarboxylase OS=Halorhabdus utahensis (strain DSM 12940 / JCM 11049 / AX-2) OX=519442 GN=Huta_1239 PE=4 SV=1
MTLDLSLSVGDMDTVQPLLTGDVEPEGIDLTPISEYPPKRHRRFFRHGEFDIAEVCVASY
VSSMAEGEDFPYTAIPVFPNRKFRLAFFYKNADAGIEEPKDLEGKKVGTQSWQTTADVWV
RGIAQEHYDLDLTEVEWYRRREDDVPVELPEKFDIQRVPGKQGGDAIYEPRDMQDMLFSG
ELDAAMDPSGSLFRAVCRNDEAEFMFADPQAEEIEFFEQTGMHPMMHTVAIRDEILEDDP
WVAVSVYDAFSEALEQCIQRNVSPSSHTSLTWNHLHFKEQHELLGEDAWEYGLRPKTRKE
LRTFVGYAHDQGLIDREYDVEELFFETTRDL
>tr|A0A0C6PA00|A0A0C6PA00_BORBO 4,5-dihydroxyphthalate decarboxylase OS=Bordetella bronchiseptica 253 OX=568707 GN=BN112_3024 PE=4 SV=1
MSSKLKISLSCGDYDRTRALFDGRAPIEGCEVTAVPLEPEEAFHRAFRYHEYDVTEISMS
SHMMTTARGDNEYIAIPAFLSRVFRHSGIYVRTDRGIDTPQDLRGKTIGVPEYQITANVW
IRGILEDAYGVKPQDIKWRRGGIEEPGRGERAPIELPDGIDLQQIPDDKTLSDMLEAGEI
DGYIGARAPSCFLRGAPNVGRLFNDYLKTEQDYFRETRIFPIMHMVGIRRSLVEQNPWLP
VSVYKAFLKAKMLAVKELNEICHLAVTLPWMVHHYNAARELMGDDYWPYGLDANRHVIET
FARYHYGQGLSRRLVKPEELFAASSLDLSKI
>tr|A1T9V9|A1T9V9_MYCVP 4,5-dihydroxyphthalate decarboxylase OS=Mycobacterium vanbaalenii (strain DSM 7251 / PYR-1) OX=350058 GN=Mvan_3157 PE=4 SV=1
MKLTIGLSGSARTRPLADGRVGIDGVEPEFTVMGVQALFNLQMTAHPFDVCEFPIVTYLR
SLERDRRYLAVPVFPSRHFRLSCIFVGAHSPAVTPSDLAAARIGVSVFDMAAAVWLRGIL
QDHYGLDRFAPTYVIGGLEGARLGDEHPQLYPPGFTFEHRTDAGLAQLLAAGEIDALMTA
RAPSTWPGDGVRRLFDEPRAAEFDYYRQTGIFPAMHVLAVKRDIAERCPGLPGALYRAFG
TAQQMARDDLFDSAALDTVLPWQLEELLETERALGAGYWATGLAANRPMLERIIDYSLAD
GLIGTAFTPEDLFAGPGQADILTT
>tr|Q7WCD8|Q7WCD8_BORPA 4,5-dihydroxyphthalate decarboxylase OS=Bordetella parapertussis (strain 12822 / ATCC BAA-587 / NCTC 13253) OX=257311 GN=BPP0387 PE=4 SV=1
MSSKLKISRSCGDYDRTRALFDGRAPIEGCEVTAVPLEPEEAFHRAFRYHEYDVTEISMS
SHMMTTARGDNEYIAIPAFLSRVFRHSGIYVRTDRGIDKPQDLRGKTIGVPEYQITANVW
IRGILEDAYGVKPQDIKWRRGGIEEPGRGERAPIELPDGIDLQQIPDDKTLSDMLEAGEI
DGYIGARAPSCFLRGAPNVGRLFNDYLKTEQDYFRETRIFPIMHMVGIRRSLVEQNPWLP
VSVYKAFLKAKMLAVKELNEICHLAVTLPWMVHHYNAARELMGDDYWPYGLDANRHVIET
FARYHYGQGLSRRLVKPEELFAASSLDLSKI
>tr|D8MPL0|D8MPL0_ERWBE 4,5-dihydroxyphthalate decarboxylase OS=Erwinia billingiae (strain Eb661) OX=634500 GN=EbC_12360 PE=4 SV=1
MVTIRLAVRDWDYFTPLALGDIKPQGFALEVHRVGTLVGDLATSSEYDAAEISFSRYAQG
RAKGDSSLLALPHILMRGFRQRCIITTEDNPIVSLEQLKGAKIGVTGWQDSGNTWTRAVL
REAGVDIDDAYWFAGRLTADHPVVDRLNGFGRPGRIEAAPGEHPLIDLLRAGELDAVFTP
FMPQGFFLKGSGLRQLQTDFRQAELDYFNRVGYIPGHHLLAFKSSFAEAHPDIPQQLSEL
IDQSAKMWNDKREKYADTTPWLLDDLRRTAQDLPADWNANGFDANKKMIADFGTELFEQG
ITSQCLTPEDLFPAVTKGSIR
>tr|F0MCQ2|F0MCQ2_PSEPM 3,4-dihydroxyphthalate decarboxylase OS=Pseudarthrobacter phenanthrenivorans (strain DSM 18606 / JCM 16027 / LMG 23796 / Sphe3) OX=930171 GN=Asphe3_42430 PE=4 SV=1
MACRVLAHRGLADGILGHISLRIGENSLLVRCRGPQERGLAFTEASDIRLVDLDGNPAAE
GELEGGYAVPNELPLHTELLRQRSDINAVVHAHPPRVVAADLAGLGVRPIVGAFDIPGTR
LAAGGVPVYPRGVLVRNRQLAAEMLHAMGDRPIVLLRGHGLTSAAETVEQAVLQAISVDT
LAGLSLQVTASGGELADLPESDMAELPDLGGSFNTQTAWRHELARLKAAE
>tr|F0MC91|F0MC91_PSEPM 3,4-dihydroxyphthalate decarboxylase OS=Pseudarthrobacter phenanthrenivorans (strain DSM 18606 / JCM 16027 / LMG 23796 / Sphe3) OX=930171 GN=Asphe3_40730 PE=4 SV=1
MMEQSQPPLTHAGEREAIALACRVLAHRGLADGILGHISLRIGENKSLVRCRGPRERGLA
FTEAADIRLVDLDGNPAAEGELEGGYTVPNELPLHTELLRQRQDINAVVHAHPPRVVAAD
LAGLGVRPIVGAFDIPGTRLAAGGVPVYPRGVLIRNRQLATEMLHAMGDRPVVLLRGHGL
TSAAETVEQAVLQAISVDILAGLSLQVTAAGGTLKDLPDSDMAELPDLGGSFNTQTAWRH
ELARMNAAW
>tr|U5SEI9|U5SEI9_9LACT 4,5-dihydroxyphthalate decarboxylase OS=Carnobacterium inhibens subsp. gilichinskyi OX=1266845 GN=Q783_08800 PE=4 SV=1
MVILEVENIITIFCFLTGIALVSGFLMLWKIPLALKKDKRLSEGKTLSIVIPARNEANRL
PKLLNSLKEQSTYNVEIIVVDDDSKDQTVAIAKRYGVQVIERNSTDEGLGKSAACWRGAQ
KSDGHWLLFLDADTYFDDQFSLQHLLNTYQSVGENGILSFQPYHKITHLNENLSAVFNII
LMAGMNTFTPIGDKLKAAGSFGPCILCTREDYFNVGGHKEIQGAIMDDLALGELFDKNGF
PVRCYSGKETISFQMYPEGIKALVEGWTKSFGTAVQSTHPLVTSIISSWISGSFFSVFAL
IGALNIGHFNLVLSTSLLCILYLMQFYWLARRVGNFKFYALVLYPFQFLFFIGLFAWSLV
LTKVFHRVKWRGRNIEV
>tr|Q11K63|Q11K63_CHESB 4,5-dihydroxyphthalate decarboxylase OS=Chelativorans sp. (strain BNC1) OX=266779 GN=Meso_0812 PE=4 SV=1
MAKLELTVATWDYDRVRPIMDGRVKVEGCEINFITVPPEECFHRAWYHQDFDVTEIGLSG
YVIATSRGDGQVGGLSPYVGIPVFLSRSFRASGIYIRTDRGIEKPEDLKGKKIGVPEYQI
TAAVWSRGFLSDEYGVQVEDISWYQGGMSDAGRKDKWPNNLPEGFPLHFLGEGQTINQML
EDGELDAFIGPRTPRSYRDGETPIRRLFEDFETVEKNYYRKTGIFPIMHPLGLRREIYEK
HPWLALNLYLAFSEAKRISQQEMLETAALKIGHPWIVSSTLSAQEVMGEDIFPYGVEKSR
PTLEAAIRYSMEQHMAVRPVTIEELFPANTLMDPKT
>tr|A0A0H3LH16|A0A0H3LH16_BORBR 4,5-dihydroxyphthalate decarboxylase OS=Bordetella bronchiseptica (strain ATCC BAA-588 / NCTC 13252 / RB50) OX=257310 GN=BB0389 PE=4 SV=1
MSSKLKISLSCGDYDRTRALFDGRAPIEGCEVTAVPLEPEEAFHRAFRYHEYDVTEISMS
SHMMTTARGDNEYIAIPAFLSRVFRHSGIYVRTDRGIDTPQDLRGKTIGVPEYQITANVW
IRGILEDAYGVKPQDIKWRRGGIEEPGRGERAPIELPDGIDLQQIPDDKTLSDMLEAGEI
DGYIGARAPSCFLRGAPNVGRLFNDYLKTEQDYFRETRIFPIMHMVGIRRSLVEQNPWLP
VSVYKAFLKAKMLAVKELNEICHLAVTLPWMVHHYNAARELMGDDYWPYGLDANRHVIET
FARYHYGQGLSRRLVKPEELFAASSLDLSKI
>tr|B7WQU9|B7WQU9_COMTK 4,5-dihydroxyphthalate decarboxylase OS=Comamonas testosteroni (strain DSM 14576 / KF-1) OX=399795 GN=CtesDRAFT_PD2040 PE=4 SV=1
MNKLRLSVAMGDYDRTRPLYDGRVQIDGVDPVFMLLNPEEMFFRAMRSQDFDITEISFSS
YLVKHSQDSCPYIGIPVFVSRAFRHTSIYVRKDRIQRPEDLKGKRIGLPEYQLTANVWAR
AILEADHGVRPCDVHWVRGGIETAARPEKIKLALPSDIHIENAPEGETISALLDRGDIDG
FIGPRPPASTALRNPNIGWLYDDPTAAAKDYYRRTGIFPIMHIVGIRKELAAQHPWLPSA
VFKAFSQAKQAALDLLEDTSATKVTLPFVEEQIRAAKSTLGDDYWPYGVAASRRTLEAFV
RHHHAQGLSARLMAVEELFHPSTYETYSI
>tr|A1VWL9|A1VWL9_POLNA 4,5-dihydroxyphthalate decarboxylase OS=Polaromonas naphthalenivorans (strain CJ2) OX=365044 GN=Pnap_4626 PE=4 SV=1
MNKLQLSVAMGDYDRTRALYDGRVLIDGVDSIFMLLNPEEMFFRAMRSMDFDIAELSFSS
YLVKHAKGECPYIAVPIFLSRAFRHTSIYVRKDRIAKPEDLKGRRIGVPEYQLTANVWAR
SILQDDFGVRPEHVTWVRGGIDTPGRPEKIKLKLPPEVHVEAAPDGTTISELLDRGEIDG
FIGPRPPSASVLKNPHIGWLFDDPTAVAKDYYRRTGIFPIMHVVGIRKELAQQHPWLPGA
VVKAFTQSKAAALALLGDTSATKVTLPFVEEQLKAARETMGEDYWSYGVAPARKTLEAFV
RHHHAQGLSERLVGVEELFHPSTYESYSI
>tr|A4G6W8|A4G6W8_HERAR Putative 4,5-dihydroxyphthalate decarboxylase (DHP decarboxylase) OS=Herminiimonas arsenicoxydans OX=204773 GN=HEAR2118 PE=4 SV=1
MSEQLVCETQSSVSTRALPLSVAVADYAHTQALFDGRVQLSDIKLNRVELPVDDIIKKFL
NGAPWAISEMSMGKYVEQTANGTCDFIALPIFPYRAFRHAAFYVRSDSTLSHDNLRQLKI
GIPGKSVTAVIYARALLTHQLGVLEENIEWVVGEINQCTSALPNEDFGDPLKEKPALTSM
LLNGQIDVLISPHVPHVDSTTIRHLFPEHARLDYDYWQTTRIFPIMHTMVLRKDVEIANP
GTAHKLAEAFTSARDICLDILRDPSEMLTPLPFLSLHTEWLNRTFGAEYLPYGVEKNRVT
LNAFLDFCHEQGVSKRRVDLSELFQY
>tr|K0M820|K0M820_BORPB 4,5-dihydroxyphthalate decarboxylase OS=Bordetella parapertussis (strain Bpp5) OX=1208660 GN=BN117_0384 PE=4 SV=1
MSSKLKISLSCGDYDRTRALFDGRAPIEGCEVTAVPLEPEEAFHRAFRYHEYDVTEISMS
SHMMTTARGDNEYIAIPAFLSRVFRHSGIYVRTDRGIDKPQDLRGKTIGVPEYQITANVW
IRGILEDAYGVKPQDIKWCRGGIEEPGRGERAPIELPDGIDLQQIPDDKTLSDMLEAGEI
DGYIGARAPSCFLRGAPNVGRLFNDYLKTEQDYFRETRIFPIMHMVGIRRSLVEQNPWLP
VSVYKAFLKAKMLAVKELNEICHLAVTLPWMVHHYNAARELMGDDYWPYGLDANRHVIET
FARYHYGQGLSRRLVKPEELFTASSLDLSKI
>tr|A0A0T7CS30|A0A0T7CS30_BORP1 4,5-dihydroxyphthalate decarboxylase OS=Bordetella pertussis (strain ATCC 9797 / DSM 5571 / NCTC 10739 / 18323) OX=568706 GN=BN118_3023 PE=4 SV=1
MSSKLKISLSCGDYDRTRALFDGRAPIEGCEVTAVPLEPEEAFHRAFRYHEYDVTEISMS
SHMMTTARGDNEYIAIPAFLSRVFRHSGIYVRTDRDIDKPQDLRGKTIGVPEYQITANVW
IRGILEDAYGVKPQDIKWRRGGIEEPGRGERAPIELPDGIDLQQIPDDKTLSDMLEAGEI
DGYIGARAPSCFLRGAPNVGRLFNDYLKTEQDYFRETRIFPIMHMVGIRRSLVEQNPWLP
VSVYKAFLKAKMLAVKELNEICHLAVTLPWMVHHYNAARELMGDDYWPYGLDANRHVIET
FARYHYGQGLSRRLVKPEELFAASSLDLSKI
>tr|B7WQT2|B7WQT2_COMTK 4,5-dihydroxyphthalate decarboxylase OS=Comamonas testosteroni (strain DSM 14576 / KF-1) OX=399795 GN=CtesDRAFT_PD2023 PE=4 SV=1
MGDYDRTRALFDGRVQIDGVDPVYMLLNPEEMFFRAMRSIDFDVTELSFSSYLVKHSRGE
CPYIALPVFLSRAFRHTSIYVRKDRIREPSDLKGKRIGVPEYQLTANVWARAVLQDDFGV
SPSDVTWVRGGIETPGRPEKVKLQLPADIRIEQAPEGATISQMLDSGEIDAFMAPRPPSR
AALANPNIGWLFDDPTAVAKDYYRRTGVFPIMHVAAIKKDLAAKHPWLAAAIVKAFTQSK
AVALELLSDTSATKVTLPFVEEQLHAARVAMGEDFWSYGVAPASRTLETFVRSHYEQGLS
SRLVSVSELFHPATYESYSI
>tr|E8WVI4|E8WVI4_GRATM 4,5-dihydroxyphthalate decarboxylase OS=Granulicella tundricola (strain ATCC BAA-1859 / DSM 23138 / MP5ACTX9) OX=1198114 GN=AciX9_1373 PE=4 SV=1
MANKKLDLAFWDYDRTRALVDGTVKIDGVDGTFHSAPIVTEIFRGMIADGSFDVSELGFT
YFLRTFKDGESPFVAIPVFPNRAFRHSAIFVNKASGIEKPEDLNGKTIGELALYSHDAGI
MPKGMLMDEFGFKPETCRWVIGGLDWPLKAIDFVPHTHPANVEVSDIAKGKELGAMLEAG
EIDALISADVPKCMLEHSPKVRRLFPDSKQVEQAYYKRTGIFPIMHTVVIRRDLLKQHPE
LAQAIYQGFCDAKKAAEDKYRHGLIFNSMGTMFPWFSQLVEEDVTVLGEDWWPYGIAANR
KSIDAVLRYHHEQGITDRLFTMEDIFLPEFLGS
>tr|F6AP68|F6AP68_DELSC 4,5-dihydroxyphthalate decarboxylase OS=Delftia sp. (strain Cs1-4) OX=742013 GN=DelCs14_1656 PE=4 SV=1
MSKLQLSVAMGDYDRTRALYDGRVQIDGVDPVYMLLNPEEMFFRSMRSMDFDITELSFSS
YLVKHSRGECPYIAVPVFLSRAFRHTSIYVRKDRIKRPEDLKGKRVGLPEYQLTANVWAR
SILEDDYGVKPSDMTWVRGGIDTPGRPEKVKLQLPPDVHVEPAPEGTTISELLDRGEIDG
FIGPRPPSKPVLRNPHVGWLFDDPTAVAKDYYRRTGVFPIMHVAAIRKELVERHPWLPNA
VFKAFSQSKAAALELLSDTSATKVTLPFVEEQLKAAREAMGEDYWSYGVQPNLRTLEMFV
RHHHSQGLSARLMPVEELFHPSTYESYSI
>tr|A0A1B3XJ25|A0A1B3XJ25_9BACI 4,5-dihydroxyphthalate decarboxylase OS=Bacillus muralis OX=264697 GN=ABE28_002640 PE=4 SV=1
MTALELINLAIGLLAVMIGIIIFWSLPVPVFSSGKSTGLPFLSIIIPARNEGGRLSPLLQ
SLQEQRFKQFEILVVDDHSTDNTVAIAESYGSKVLQNEGSGKSSACWRGAKHAKGSWLLF
LDADTSFINQDGLKNLLHFYQGKGARGILSLQPYHTVNRLYEHLSVIFNIIVIVGMNVFT
IWGSRFKTAGSFGPCILCNRDDYLLSGGHKKIEGEIMDDLALGQAFLDHNLPVHCLGGKG
IISLRMYPEGLGSLIEGWCKSFAVGSKSTHPVIMLMVIFWVAGSFITTGALISSIIELNT
PVIIFSGVLYILYTLQTAWFARRVGNFRRAVFPLYPLLFLFFTGVYVYSFFRVNVLRSVK
WKGRKINV
>tr|Q2KW64|Q2KW64_BORA1 4,5-dihydroxyphthalate decarboxylase OS=Bordetella avium (strain 197N) OX=360910 GN=BAV2739 PE=4 SV=1
MSKLKLSMSIGNYDRTQALKDGRVGIEGCEVNVVSLEPEEAFHRAFRYEEFDVTEISMSS
HMMTTARGDNQYVGIPAFLSRVFRHSGIYVRTDRIRKPEDLKGKIIGVPEYQITANVWIR
GILQDEFGIRPNQIKWVRGGIEEPGRGERAPIDLPADISLEQIPDDRTLSDMLEKGEIDG
YIGARAPSCFLRGAEHVGRLFGDEYIEVEKDYFRRTGIFPIMHMVGIRKSLVQENPWLPV
SVYKAFIKAKELAVHELNELCHLAVTLPWMVHHYNEAQALMGPDFWPYGLDANRHTIETF
ANYHHDQGMSKRLVRPEELFAASSLDLSKI
>tr|R0CDN8|R0CDN8_RALPI 4,5-dihydroxyphthalate decarboxylase OS=Ralstonia pickettii OR214 OX=1264675 GN=OR214_05269 PE=4 SV=1
MSKLKLSIAVGNYDRMRPLIDGGVQIDGVDPVFMLQDPEEIFFRAFRHADYDICELSLSS
YSVKTAAGTSPYIAVPVFPSRAFRHSSIYVRADRGINRPEDLKGKRIGVPEYQLTANVWV
RMFLEEEYGVKASDIRWVRGGYEDPTRVEKISLKLPEGVILENAPEGKTISNLLAEGEID
GVIGPRAPSCFDRGHPQVKYLFDDPQKSAAEWYERRKLFPIMHTLGIRKTLAEQHPWLPG
AMAKAFEHSKEVALARLSDTSATKVTLPFIEDQLRNARRLMGHDFWSYGFANNEHVIDRF
LAQHHAEGLSSRRLQPAELFHPASLESFKI
>tr|A0A0P6VUQ6|A0A0P6VUQ6_9BACI 4,5-dihydroxyphthalate decarboxylase OS=Bacillus vietnamensis OX=218284 GN=AM506_17060 PE=4 SV=1
MTASEVINLILGALGVIVGIIVFWSLPVPRFTSKTTAGLPFVSIIIPARNEEGRITPLLQ
SLEEQRFKSFEILLVDDDSTDRTVAVAESYGATVLENNGSGKSSACWRGAKEAKGSWLLF
LDADTRFTSVDGLRNLLHYYEGKGARGILALQPYHTVERVYEHLSIVFNIIVVVGMNLFT
AWGSRFKAAGSFGPCILCNRDDYFLSGGHEKIEGAIMDDLALGEAFLDQNLPVRCLGGRG
IISFRMYPEGFGSLIEGWCKSFAVGSKSTHPVVMLMVILWITGSLTTASSLISSIIEGRA
AAMIVSGALYILYAVQTAWFARRVGDFRWGYFPFYPVFFLFFAVIFLYSFVRVNVFHSVK
WKGRKIKV
>tr|A0A1Q2KVW2|A0A1Q2KVW2_9BACL 4,5-dihydroxyphthalate decarboxylase OS=Planococcus sp. Y42 OX=2213202 GN=B0X71_03875 PE=4 SV=1
MATSDVISLIIGFLAVVTGILMFWSLPKPQFREHADLPFVSVIIPARNESTRITPLLQSL
AEQKYRSFEVLLVDDDSSDNTSAIAESFGARVLQNDPEELGHGKSAACWYGAKQAKGEWL
LFLDADTYFTNVEGIRNLLLSYQRRGAKGIVSLQPFHTVRRLYENLSAVFNVIVIVGMNV
FTVWGYRFKTAGSFGPCIICNKNDYFSTGGHKKIHGAIMDDLELGQAFLDKNLPVYCLGG
KDLISFRMYPNGIGELIEGWCKSFAVGSKSTHPFVMLLTVIWIAGSFSIAVALISSIVSM
DAVAMILSGLLYVVFAAQTALFARRCGNFSWWIFLFFPLLFLFFTGIHLYSLFRVNVLHN
VKWKGRKIDV
>tr|A0A0C1YH07|A0A0C1YH07_9BURK 4,5-dihydroxyphthalate decarboxylase OS=Burkholderia sp. MR1 OX=870478 GN=BurMR1_1128 PE=4 SV=1
MAKLNLSIAVGNYDRMRPLVDGEVQIDGVDPVFMLQEPEEIFFRAFRHADYDICELSLSS
YSVKTAAGTSPYIGVPIFPSRAFRHTSIYVRNDRGIETPADLKGKRIGVPEYQLTANVWA
RLFLEEDHGLKASDVTWIRAGYEEAGRLEKISLKLPDDVRLENAPENQTISGMLASGEID
ALIGPRAPSCFTDGHPNVKYLFDDPQKAAADWYSRTKLFPIMHLLGVRRTLAEQHPWLPG
AVAKAFEKSKAIALTKLSDTSATKVTLPFVEEQLRNARRLMGHDFWPYGFEPNRHVLSRF
LKRHHEEGLSIRLLQPEELFHPATLESFKI
>tr|A0A1A5YF55|A0A1A5YF55_9BACL 4,5-dihydroxyphthalate decarboxylase OS=Paenibacillus oryzae OX=1844972 GN=A7K91_11875 PE=4 SV=1
MIQVIVGLIGLAAGTMMFWSLPVPSRLSHRGEELPLLSIVIPARNEEGRIKPLLDSLQLQ
YRHVRDFEVIVVDDHSTDRTADIARAYGAEVLSPMPGRNGFGKSAACWQGAQHAKGEWLL
FLDADTFFVEPDSLLRLLNAYQKEGARGIFSLQPYHIVGQAYEQLSAIFNIIVIAGMNVF
TPAGQRLRPAGSFGPCLLCNRDDYMLAGGHGLIQEAIMDDLALGQAFLAEGLPVRCFGGK
SIICFRMYPEGLRTLVQGWCKSFALGSKATHPLVMLMSILWISGSFASLNSLVAASIGGA
IFPILVSSALYGLYTVQTLRFASRCGNFNGCIFAVHPLLFLFFIVLFAYSLFRIHIMRSV
YWRGRRIKSDA
>tr|A0A0N7JW77|A0A0N7JW77_9BURK 4,5-dihydroxyphthalate decarboxylase OS=Paraburkholderia caribensis MBA4 OX=1323664 GN=K788_0001936 PE=4 SV=1
MLTRKVPLKIAIAEHPHTSAIRDGSIPIEGVDAEFITVKPQIGAFRRMVRDVEFDVCELA
PTTYIIARAYGAPFVGLPIFVVRRFHHGGLLVRPDAGIKEPKDLEGKKVGVRAYSVTTGV
WTRQVLIDEFGLDSSKVTWVVDDEEHVTQLKLPSNVIHAPAGSSLAEMMEKGELSAGFAA
AAGIGRTGAPTGGWKEVEADYPDLLPDAATLEADYYQRTGVYPMHGTIVVKDSVLAEHPW
IAKSIFDAFAQAKQEWLARLDAGEATSASDKKYLELRKIVGHDPLPYGLQENLRTIETLE
ATAFKQGLTPRRMSIGELFVDPTGTLAR
>tr|A0A0N7JWB4|A0A0N7JWB4_9BURK 4,5-dihydroxyphthalate decarboxylase OS=Paraburkholderia caribensis MBA4 OX=1323664 GN=K788_0006051 PE=4 SV=1
MTKKVHLTLAIAEHPHTAAIRDGSIPIEGVDAEFITVHPQIGAFRRMVRDVEFDVCELAP
TTYIIARAYGAPFVALPIFVVRRFHHAGLLVRPDAGIKSPKDLEGKKVGVRAYSVTTGAW
TRQVLMDEFGLDASKVTWVVDDEEHVTQLKLPPNVIHAPAGSSLAEMMEKGELVAGMHGN
AGIGRTGAPTGGWKEVEADYPDLFPNAAELEAEYYARTGVYPMHGTIVVKDSVLAEHPWL
AKSIYDAFDKAKKAWLAKLDAGELTDKKNKKYIELQKIVGHDPLPYGIEENRKTIEALEA
TAFKQGLTPRRMSMSELFVDPRV
>tr|B5WEX7|B5WEX7_9BURK 4,5-dihydroxyphthalate decarboxylase OS=Burkholderia sp. H160 OX=516466 GN=BH160DRAFT_1628 PE=4 SV=1
MSKLQLSIAVGNYDRMRPLIDGDVQIDGVDPVFMLQDPEEIFFRAFRHADYDICELSLSS
YSVKTAAGTSPYIAVPVFPSRAFRHSSIYVRSDRGIDRPEDLKGKRIGVPEYQLTANVWV
RLFLEEEYGVKASDIRWVRGGYEDPTRVEKIALKLPEGVVLENAPEGQTISNLLADGEID
GVIGPRAPSCFDRGHPKVKYLFDDPQRSAAEWYERRKLFPIMHTLGIRKTLADQHPWLPG
AIAKAFEQSKEVALARLSDTSATKVTLPFIEDQLRNARRLMGHDFWSYGFANNEHVIDRF
LAQHHAEGLSSRRIEPAELFHPASLERFKI
>tr|A0A1J6W284|A0A1J6W284_9BACI 4,5-dihydroxyphthalate decarboxylase OS=Bacillus aquimaris OX=189382 GN=BHE18_03260 PE=4 SV=1
MTASEVINLAIGFLAIVIGIIMFRSLPVPGFTARNAAGLPFLSIIIPARNEEGRISPLLE
SLQDQRFRQFEILVVDDDSTDQTAAVAKSFGATVLKNNGAGKSSACWLGAEQARGSWLLF
LDADTKFTSVDGLSKLLHFYQEKGARGIVALQPFHTVKRLYEHLSVVFNIIVVVGMNLFT
IWGSRFKTAGSFGPCILCNRDDYFLSGGHKGIEGAIMDDLALGEAFLEKDLPVRCLGGKG
IISLRMYPEGLGSLIEGWCKSFAVGSKSTHPAVMLMVILWIAGSFITAGAFISSIIDWNP
AAMMFSGALYILYSIQTAWFARRVGDFRWFVFPFYPLLFMFFAGIYLYSFIRVNVFHSVN
WKGRKIKV
>tr|A0A109MXI6|A0A109MXI6_9BACI 4,5-dihydroxyphthalate decarboxylase OS=Bacillus simplex OX=1478 GN=AS888_20615 PE=4 SV=1
MTASEVINLAIGFLAVMIAIIMFWSLPVPILSSSKNTGLPFLSIVIPARNEGGRLSPLLQ
SLQEQRFKQFEILVVDDQSTDNTVEIAQSYGANVLKNEGSGKSSACWRGARHAKGSWLLF
LDADTAFTNLDGLKNLLNFYQGKGARGIVSLQPYHTVDRLYEHLSVIFNIIVIVGMNVCT
IWGARFKTAGSFGPCILCNRDDYLLSGGHKKIEGEIMDDLALGQAFLDHNLPVRCLGGKG
IISLRMYPEGLSSLIEGWCKSFAVGSKSTHPVIMLMVIIWIAGSLISTGALISSIIELDT
PAIIFSGVLYILYTIQTAWFARRVGNFKWAVFPFYPFLFLFFTGVYVYSFFRVNVLRSVK
WKGRKINV
>tr|A0A109D202|A0A109D202_9BURK 4,5-dihydroxyphthalate decarboxylase OS=Variovorax sp. WDL1 OX=207745 GN=APY03_1484 PE=4 SV=1
MSKLQLSIAMGDYDRTRALLDGRVQIDGVDPVYMNLYPEEMFFRAMRSQEFDISELSFSS
YAVKTAKGDCPYVAVPVFLSRAFRHTSIYVRKDRIHKPEDLKGKRIGLPEYQLSANVWAR
ALLQDDYGVAPEDVTWVRGGIETPGRPEKIALNLPAGVKLESAPDGVTISELLDRGDIDG
FMAPRPPSAQAMANPNVGWLFDDPTSVAKDYFRRTGIFPIMHVVGVRKTLAEQHPWLPGA
VFKAFSQAKVAALDALSDTSATKVTLPFVEEQLKAARETMGEDYWSYGVERNRATIDTFL
RHHNAQGLSSRALSTDGIFHPATYESYAI
>tr|W8WVU3|W8WVU3_CASDE 4,5-dihydroxyphthalate decarboxylase OS=Castellaniella defragrans 65Phen OX=1437824 GN=BN940_06901 PE=4 SV=1
MPKLKLSFAIGDYDRNRAIIDGRVPIDGVDPVIMKLSPEEIFFRAMRHESFDVCELSLSS
FSLRVARGDSPYVGVPVFLSRAFRHASIIVRKDSGIRVPADLAGKRVGTPEWQLTANVWT
RAFLQDDFGVRPQDIHWLRGGLEEPGRVEKLKTDLPAGVSMEDIPADRTLDRMLDSGEID
AYIGPRAPRCFTAANPRLRWLFEDPTEAALDYYRRTKIFPIMHLLGVRRTLAEAHPWLPV
ALQKAFNESKALALEALADTSATKVTLPFVEEQLRLAQSQMGTDFWTYGAHENRHVLDHF
LRHHHAQGISSRLVDAEELFHPATLESHRI
>tr|A0A0C2HGY0|A0A0C2HGY0_9STAP 4,5-dihydroxyphthalate decarboxylase OS=Salinicoccus roseus OX=45670 GN=SN16_06835 PE=4 SV=1
MVNLILGLLAIVVGTLMFWSLPRPSGRGEGAEYPFVSIIIPARNEAERISALLKSLQEQN
FRSFEVLVIDDDSTDDTVSVASAFDATVLRNESKEDGAGKSSACWHGVQHSKGKWLLFLD
ADTRFSTPDSLQDLLTLYRRKGARGTLSLQPFHRIEDMYENLSAIFNVIVVVGMNVFTLW
GKRFRPAGSFGPCILSDRDDYLSTGGHKGIQEAIMDDLALGQAYLDQNLPVHCMGGKDVI
SFRMYPEGFRSLVEGWCKSFALGSQATHPAVMLMTIVWISGSFISTGAFVSSLIAMDPVL
IALTGVVYLLYALQTMIFARRCGNFKRYIFIFHPVLFAFFAGVFVYSIFRVHVLRSVNWK
GRKINVK
>tr|B1G6E1|B1G6E1_9BURK 4,5-dihydroxyphthalate decarboxylase OS=Paraburkholderia graminis C4D1M OX=396598 GN=BgramDRAFT_4933 PE=4 SV=1
MGKLNLSIAVGNYDRMRPLVDGEVQIDGVDPVFMLQDPEEIFFRAFRHADYDICELSLSS
YSVKTAAGTSPYIGVPVFPSRAFRHTSIYVRNDRGIESPADLKGKRIGVPEYQLTANVWA
RLFLEEDHGLKASDVTWIRGGYEETGRLEKISLKLPDDVRLENAPDNQTISGMLASGEID
ALIGPRAPSCFTDGHPNVRYLFDDPQKAAADWYARTKLFPIMHLLGVRRSFAEQHPWLPG
AVAKAFEKSKAVALAKLSDTSATKVTLPFVEEQLRNARRLMGHDFWPYGFEPNRHVLSRF
LKRHHDEGLSSRLLQPEELFHPATLESFKI
>tr|A0A063BDK5|A0A063BDK5_9BURK 4,5-dihydroxyphthalate decarboxylase OS=Burkholderia sp. lig30 OX=1192124 GN=LIG30_0189 PE=4 SV=1
MSKLQLSIAVGNYDRMRPLIDGDVQIDGVDPVFMLQDPEEIFFRAFRHADYDICELSLSS
YSVKTAAGTSPYIAVPVFPSRAFRHSSIYVRSDRGIDRPEDLKGKRIGVPEYQLTANVWV
RLFLEEEYGVKASDIRWVRGGYEDPTRVEKIALNLPEGVVLENAPEGQTISNLLADGEID
GVIGPRAPSCFERGHPKVKYLFDDPQKSAAEWYERRTLFPIMHTLGIRKTLADQHPWLPG
AIAKAFEQSKEVALARLSDTSATKVTLPFIEDQLRNARRLMGHDFWSYGFANNEHVIDRF
LAQHHAEGLSSRRLQPAELFHPASLERFKI
>tr|A0A0E8BWD7|A0A0E8BWD7_BORPT 4,5-dihydroxyphthalate decarboxylase OS=Bordetella pertussis OX=520 GN=ERS005128_01947 PE=4 SV=1
MSSKLKISLSCGDYDRTRALFDGRAPIEGCEVTAVPLEPEEAFHRAFRYHEYDVTEISMS
SHMMTTARGDNEYIAIPAFLSRVFRHSGIYVRTDRDIDKPQDLRGKTIGVPEYQITANVW
IRGILEDAYGVKPQDIKWRRGGIEEPGRGERAPIELPDGIDLQQIPDDKTLSDMLEAGEI
DGYIGARAPSCFLRGAPNVGRLFNDYLKTEQDYFRETRIFPIMHMVGIRRSLVEQNPWLP
VSVYKAFLKAKMLAVKELNEICHLAVTLPWMVHHYNAARELMGDDYWPYGLDANRHVIET
FARYHYGQGLSRRLVKPEELFAASSLDLSKI
>tr|A0A2A8V110|A0A2A8V110_9BACI 4,5-dihydroxyphthalate decarboxylase OS=Bacillus sp. AFS015802 OX=2033486 GN=CN378_18110 PE=4 SV=1
MTASEVINLVLGFVGIIIAILLFWSLPVPRFKSKNTEGLPFLSIIIPARNEEARITPLLQ
SLQEQRYKGFEVLLVDDDSSDRTAAIAESYGAKVLQNNGAGKSSACWRGANEAKGAWLLF
LDADTRFTSVDGLRNLLHYYQGKGARGILALQPYHTVERVYEHLSIVFNIIVVVGMNLFT
LWGSRFKAAGSFGPCILCNRDDYFLSGGHEKIEGAIMDDLALGEAFLDQNLPVRCLGGRG
IISFRMYPEGFGSLIEGWCKSFAVGSKSTHPVVMLMVILWITGSLTTAFQLIFSIMDERT
TAMILNGVLYILYSIQTAWFARRVGNFRWVYFPFYPLFFLFFAGIFLYSFIRVNVFHSVK
WKGRKIKV
>tr|A0A2M9NV98|A0A2M9NV98_9BACI 4,5-dihydroxyphthalate decarboxylase OS=Bacillus sp. mrc49 OX=2054913 GN=CVN76_16570 PE=4 SV=1
MTASEVINLAIGFLAVMIAIIMFWSLPVPIFSSSKNTGLPFLSIVIPARNEGGRLSPLLQ
SLQEQRYKQFEILVVDDQSTDNTVAIAQSYGANVLKNEGSGKSSACWRGAMHAKGNWLLF
LDADTAFTNLDGLKNLLHFYQGKGARGIVSLQPYHTVDRLYEHLSVIFNIIVIVGMNVFT
IWGARFKTAGSFGPCILCNRDDYLLSGGHKKIEGEIMDDLALGQAFLDHNLPVRCLGGKG
IISLRMYPEGLSSLIEGWCKSFAVGSKSTHPVIMLMVIIWISGSLISTTALISSIIELDT
PAIIFSGVLYILYTIQTAWFARRVGNFRWAVFPFYPFLFLFFTGVYVYSFFRVNVLRSVK
WKGRKINV
>tr|A0A1U7DE53|A0A1U7DE53_9RHOB 4,5-dihydroxyphthalate decarboxylase OS=Salipiger profundus OX=1229727 GN=Ga0080559_TMP5107 PE=4 SV=1
MSNLKLSLAMGNYDRTRAIVDGRVQIDGVDPVPMLLSPEEMFFRAFRHEAFDISEISLSS
YSISVARGNPHYVAIPVFLSRAFRHTSVYIRTDKGIETPQDLRGKRIGIAEYQLSANVWV
RGILEEEYGVKPSDIIWVRGGMDTPGRPEKIKVQLPGDIRMEEAPVGSTLNGMLEAGEID
GFVGPRWPRCFAERHPHVGRLFADSIATAEAYFEKTRIFPIMHVLGVRRSLAEEYPFLPA
ALLKAFTQSKLIAEEALSDTSATKVTMPFVEDNLNRVHALMGDDPWSYGVGGNAHVLNKF
LDYHASQGLSPRRVEIEELFHPSTLEAYSL
>tr|A0A254NNJ1|A0A254NNJ1_9BACL 4,5-dihydroxyphthalate decarboxylase OS=Saccharibacillus sp. O23 OX=2009338 GN=CDO73_10045 PE=4 SV=1
MTTMEIVKLAIGFAAAIIGVLVFWSLPVPRSSSRSASGLPFVSIVIPARNEEKRIRPLLE
SLRQQRFRQFETLVVDDDSADGTAALAESLGAKVLRGEGAGKSSACWYGAQQASGSWLLF
LDADTRFEDEDGLSRLLHFHQEQGARGITALQPFHTVERLYEYISVVFNIIVVVGMNLFT
VRGTRFKTAGSFGPCILCNREDYFLSGGHHKIEGAIMDDLALGESFLEQDLPVRCLGGKG
IISLRMYPEGLGSLIEGWCKSFAVGSKSTHPIVMLMVIFWISGSFIAASALIASIMHGSP
AAIVAGGILYGLYAVQTAWFAGRVGNFNKAVFLVYPIWFAFFVGIYLYSFIRVNIFHSVN
WRGRKIKV
>tr|A0A1P8UMS2|A0A1P8UMS2_9RHOB 4,5-dihydroxyphthalate decarboxylase OS=Pelagibaca abyssi OX=1250539 GN=Ga0080574_TMP339 PE=4 SV=1
MRNTKTEDRLCARPLRVHLVDRPNTRALLSGRLSAPGLKLEFCHASTPPQGFRRMVREGA
YDISELPLMTFLQARAMGRPLTLLPAVVMGRFQHRFLAARADERWGPEALRGKRIAARSY
SVTTVTLVRAILWHQYGIAPEELHWLCTDDSHVDGICDPPHVQRLDAEGRSLEELLLDGT
VDAAVLGREITHPGLRCVIADPDAAARDWVARTGVMQINHIVAADEELVSRYPEAVRQVW
QMLGEAARATPRSELGYDVAPFGLEANRKSLEFALDCAFEQGLTPGRLELETLIHPALRD
LV
>tr|A0A1P8USQ1|A0A1P8USQ1_9RHOB 4,5-dihydroxyphthalate decarboxylase OS=Pelagibaca abyssi OX=1250539 GN=Ga0080574_TMP2099 PE=4 SV=1
MTNLKLSLAMGNYDRTRAIVDGRVQIDGVDPIPMLLSPEEMFFRAFRHQAFDISELSLSS
YSISVARGEPHYVAIPVFLSRAFRHTSVYIRTDKGIEKPEDLKGKRIGIAEYQLSANVWV
RGILEDEYGVKPSDITWVRGGMDTAGRPEKIKVQLPDDITMEEAPVGSTLNQMLADGEID
GFVGPRWPRCYAEGHPHVGRLFADSISAAEDYYRRTRIFPIMHVLGVRRSLVEEYPFLPA
ALLKAFTASKRLAEEALFDTSATKVTMPFVEDNLKRVQTLMGNDPWSYGVADNVATLDKF
LDYHASQGLSPRRVKVEELFHPSTLEAYSL
>tr|A0A231WB26|A0A231WB26_9BACI 4,5-dihydroxyphthalate decarboxylase OS=Bacillus sp. OG2 OX=1979526 GN=B9K06_09985 PE=4 SV=1
MAAAEAINLAIGFLAFIVGMIMFWSLPVPVFSSRLKEDIPFLSIIIPARNEEGRISPLLL
SLQEQRYRHFEILVIDDDSSDNTRAVAESYGARVLKNTGSGKSSACWQGAEQAKGNWLLF
LDADTKFTSVDGLRNLLHFYQGKGARGIVALQPFHTVERLYEHLSVVFNIIVVVGMNLFT
IWGSKFKTAGSFGPFILCNREDYFLSGGHKKIEGAIMDDLALGEAFLEHDLPVRCLGGKG
IISLRMYPEGLGSLIEGWCKSFAVGSKSTHPAVMLMVIFWIAGSFIAAGALISSITEWNP
AAMIFSAALYILYSIQTAWFARRVGNFRWAIFPFYPVLYVFFAGIYLYSFIRVHIFHSVK
WKGRNIKV
>tr|A0A1B9VEJ3|A0A1B9VEJ3_9PROT 4,5-dihydroxyphthalate decarboxylase OS=Thalassospira sp. KO164 OX=1798192 GN=KO164_1057 PE=4 SV=1
MSNLTLSLAYGDYDRTRPIFDGRVKIDGVDPVSMLLSPEEMFFRAFRNEDFDVSELSFSS
YCVKLAREESHYVAIPVFLSRAFRHTSVYIRTDKGINSPEDLKGRRIGIAEYQLTANVWV
RGILEDDYGVKPSDIHWVRGGMDTPGRPEKIKVDLPDDVKMTQAPDGATLNQMLMDGEID
GFIGPRWPKCFNEGHPHVGRLFTDSISAAEDHYKRTSIFPIMHVLGVRKSLAEQHPWLPG
ALLKAFSQSKKMALDALSDTSATKVTMPFVEDTLDRAKNLLGDDLWPYGVAPNRKVIETF
LDYHYRQGLSPRKLSIDELFHPSTREVFSL
>tr|A0A0F7PNA2|A0A0F7PNA2_9RHIZ 4,5-dihydroxyphthalate decarboxylase OS=Hoeflea sp. IMCC20628 OX=1620421 GN=IMCC20628_04044 PE=4 SV=1
MENPNLNIVLRMQGNVAPICDGRVKVDGFDLTIHDEGAMQGAFRSMVREHKFEISELALT
TYVVAREHGAEFTALPIFLVREFHHGAILFNRNAGITDPKQLEGRDVGVDRGYTVTTGVW
AREILAKEHGVDPRRVNWILSSDEHVADFRPPENVRLIEDGRSLREDLQAGVLPATVGFF
PEDIPEQYDNIVALHPDGLEAGLRAFDQRGHYPINHLIVVRNDVLARNPDLPVALFDAFA
QSKQIYVDQLKAGAIESPTAIDQMHARILERGADPLPYGIEPNRALLEGYLEQCQAQGVL
NRPVSLEALFEPTTLELIG
>tr|A0A2G5XE92|A0A2G5XE92_9BACL 4,5-dihydroxyphthalate decarboxylase OS=Sporosarcina sp. P17b OX=2048260 GN=CSV76_05415 PE=4 SV=1
MDVLSILLLIALVIALLGLLCGVLVFWRVPTIQHKGIPTSSVSIIIPARNEEFRLKPLLE
SIVHQRHVSYEVIVVDDGSTDGTRELARSYGANVISNELLEEGWIGKSAACWAGSLVANN
KLLLFMDADTVFTHPDSLSNYIASFESMGSGGILSLQPEHYAEKWYEQLAFLFPLIVMAG
MNVFTVAGTRLKAGGSFGPCLLCDKMQYEEIGGHAVVRGAVMDDLALGKAFQQHDLPVRC
YGGKGIAWLRMYPGGLSDMVQGYSKSMASGSAATHPLVMVLIYTWMAGALIAASMLFASG
FSSTSWLGVSIGLYILYAVELAVASKRVGRFIWWIFPLYPLLLVVFISIFTYSLYLSKRK
GSVQWKGRNINV
>tr|A0A2G5ZF34|A0A2G5ZF34_9BACL 4,5-dihydroxyphthalate decarboxylase OS=Sporosarcina sp. P29 OX=2048252 GN=CSV68_08125 PE=4 SV=1
MDVLVILLMIAFVIALLGLLSGVLVFWRVPIIQPTGTPKSSASIIIPARNEELRLQPLLE
SIVHQRHVSYEVIVVDDGSTDGTRELARSYGAVVISNELLEDGWIGKSAACWAGALTAEN
KLLLFMDADTVFTHPDSLSIYVASFESMGSRGILSLQPDHYAERWYEQLAFLFPLIVMAG
MNVFTIVGDRLKAGGSFGPCLLCDREQYGQVGGHAVVRGAIMDDLALGQAFQEHGLPVHC
FGGKGIAWLRMYPGGLSDMVQGYSKSMASGSTATHPLVMGMIYVWMAGASIAPVMLIVSS
FSSTGWLGVSIGLYTLYVIELVIASRRVGRFVWWIFPLYPLLLVVFISIFMYSLYLSKRK
GSVEWKGRNINV
>tr|A0A2N5FQC9|A0A2N5FQC9_9BACI 4,5-dihydroxyphthalate decarboxylase OS=Bacillus sp. UMB0728 OX=2066052 GN=CYJ37_21995 PE=4 SV=1
MAAAEAINLAVGFLAFIVGIFMFWSLPVPVFSSRLKEDLPFLSIIIPARNEEGRISPLLQ
SLQEQRFRHFEILVIDDDSSDNTRSVAESYGARVLQNAGSGKSSACWQGAEQAKGNWLLF
LDADTRFTSADGLRNLLHFHHGKGARGILALQPFHTVERLYEHLSVVFNIIVVAGMNLFT
IWGSKFKTAGSFGPCILCNRDDYFLSGGHKKIEGAIMDDLALGEAFLEHDLPVRCLGGKG
IISLRMYPEGLGSLIEGWCKSFAVGSKSTHPAVMLMVIFWIAGSFIAAGALISSITDWNP
AAMIFSGILYILYSIQTAWFARRVGNFRWAIFPFYPVLFLFFAGIYLYSFIRVNIFHSVK
WKGRNIKV
>tr|A0A0F7PT79|A0A0F7PT79_9RHIZ 4,5-dihydroxyphthalate decarboxylase OS=Hoeflea sp. IMCC20628 OX=1620421 GN=IMCC20628_04042 PE=4 SV=1
MTKLALSLACTQTDRAAPILDGRIAISGCDVIPLPGVTQTIFRQVLDDKAFDIAEMSMSS
HLIQVDRGVRDYVALPIFLSRSFRHSAIYINANSGIKKPEDLRGCKFGVQQFQQTVGLWV
RGMLADEYGIRSQDVTWMNGGLEAPGGGERLKLDLPEEISLTPIPATETLNGMLADGRLD
ALIATKPPSSFTSGDSRVARLFPDYQSAEKDYFRKTRAFPIMHCVVVRQSLVDQHPWLPA
EVFKAFVRAKALALDEMKQVNILRLTLPWIAETFADVQNLMGGDIWNYGLKESRHEIEHM
LRYAHGDGLTGRHLTPEEVFHPSTFSLSDKI
>tr|A0A265E677|A0A265E677_9STAP 4,5-dihydroxyphthalate decarboxylase OS=Salinicoccus roseus OX=45670 GN=CFN03_09755 PE=4 SV=1
MMVNLILGLLAIVVGTLMFWSLPRPSGRGEDAKYPFVSIIIPARNEAERISALLKSLQEQ
NFRSFEVLVIDDDSTDDTVSVASAFDATVLRNESKEAGAGKSSACWHGVQHSKGEWLLFL
DADTRFSTPDSLQDLLALYRRKGARGILSLQPFHRIEDMYENLSAIFNVIVVVGMNVFTV
WGKRFRPAGSFGPCILSDRDDYLSTGGHKGIQEAIMDDLALGQAYLDQDLPVHCMGGKDV
ISFRMYPEGFRSLVEGWCKSFALGSKATHPAVMLMTIVWISGSFISTGAFVSSLIAMDTV
LIALTGVMYLLYALQTMIFARRCGNFKRYIFIFHPVLFAFFAGVFAYSIFRVHVLRSVNW
KGRKINVK
>tr|A0A0A7PMU2|A0A0A7PMU2_9SPHN 4,5-dihydroxyphthalate decarboxylase OS=Sphingopyxis fribergensis OX=1515612 GN=SKP52_22350 PE=4 SV=1
MTKLDIAFWNYDRAQALRDGEVTIEGVEATFHNGRIVTDIFEGMVKHRAYDVSDLGLSYF
LRTMDTEEAPFRLLPVPLLHMFRHSAIYINKTKGIERPQDLNGKQIGELALYGHDAGVMP
KGMLSDEFGFRPESCRWIVGGIDFPLKPIDWLPKPVPDGVEVVYAAADEDLGEMLAAGEI
DALISADAPKCVLEKQPNVGRLFEDYETVERDYYRRTGIFPIMHMVSVKKELAGDADLMR
AVYKGFLDAKEAMAEKLRRGMTFNNMTVMVPWLSHLMQENIDTLGADWWPYGVTKNRPAI
EAFLRYHYEQGLSKRLWTIEEVFVPALLDS
>tr|A0A231R6L2|A0A231R6L2_9BACI 4,5-dihydroxyphthalate decarboxylase OS=Bacillus sp. DSM 27956 OX=1955699 GN=B1B00_19805 PE=4 SV=1
MTVSEVINLVLGVLGVAIAVILFWSLPVPRFKSNNTEGLPFLSIIIPARNEEARITPLLQ
SLQEQRFKGFEVLLVDDDSSDRTAAIAESYGVTVLQNNGAGKSSACWRGAKEAKGSWLLF
LDADTRFMSVDGLRNLLHYYQGKGARGILALQPYHTVERVYEHLSIVFNIIVVVGMNLFT
VWGSRFKAAGSFGPCILCDRDDYFLSGGHEKIEGAIMDDLALGEAFLDQNLPVRCLGGRG
IISFRMYPEGVGSLIEGWCKSFAVGSKSTHPVVMLMVILWITGSLTTASSLISSIIVGNT
TAMIVYGVLYILYAVQTAWFARRVGNFRWGYFPLYPLFFLFFAGIFLYSFVRVNVFHSVR
WKGRNIKV
>tr|A0A209DFL6|A0A209DFL6_9BACL 4,5-dihydroxyphthalate decarboxylase OS=Saccharibacillus sp. O16 OX=1978120 GN=B9G55_17745 PE=4 SV=1
MTTVEIVKLTIGFAAAIIGVLVFWSLPVPRSSSRSEAGLPFVSIVIPARNEENRIRPLLQ
SLRQQRFRQFEILVVDDDSTDGTAAIAESLGAKVLRGEGAGKSSACWYGAQQASGSWLLF
LDADTKFEDEDGLSRLLHFHQEQGARGITALQPFHTVERLYEYISVVFNIIVVVGMNLFT
VRGTRFKTAGSFGPCILCNREDYFVSGGHHKIEGAIMDDLALGEAFLEQDLPVRCLGGKG
IISLRMYPEGLGSLIEGWCKSFAVGSKSTHPIVMLMVIFWISGSFIAASTLIASIMQSNP
AAIVAGGILYMLYVVQTAWFAGRVGNFNKAVFLVYPIWFAFFVGIYLYSFIRVNIFHSVN
WRGRKIKV
>tr|A0A157PHC9|A0A157PHC9_9BORD 4,5-dihydroxyphthalate decarboxylase OS=Bordetella ansorpii OX=288768 GN=SAMEA1982600_02668 PE=4 SV=1
MSKLNISLSVGNYDRTQALFDGRVAIEGCNVHAVPLEPEEAFHRAFRYEEFDVTEISMSS
LMMNTARGENAYIGIPAVLSRVFRQSGIYIRTDRGIQTPKDLKGKIIGVPEYQITANVWI
RGILQDEYGIKPSDIKWRRGGIEEPGRGERSPLTLNADIDLQQVPDDKTLSGMLEAGEID
GYIGARAPSCFLRGAPNVGRLFGDNYIEAEKDYFRRTRIFPIMHLVGIRKSLVEKNPWLP
VSVYKAFIKAKQLAVHELNEICHLAVTLPWMVHHYNEARALMGDDYWPYGLEANRHVIET
FSRYHFEQGLSERRVTPEEIFAPSSLDLSKI
>tr|A0A0P0RPR0|A0A0P0RPR0_9BURK 4,5-dihydroxyphthalate decarboxylase OS=Paraburkholderia caribensis MBA4 OX=1323664 GN=K788_0006973 PE=4 SV=1
MSIATKPLRLKTALKTYPHTRALKSGELTDPAVELVFEEIEPIHRAFAPMARQQAFDVSE
LAIVTYLQAKAYNKPVVLLPAVVAARFQQKCIIYNAQRGPLRVDALAGKRIGVRAYSQTT
GMWVRAILAQTYSVPIDKIDWVTFEGAHLDEYREPSFVHHAQPGQQLLPMLRAGELDAAI
LGNDLPDEPGLAPLIADAAAADRAWYGLHRYVPVNHVVVVRKELVDRHPDAVRAVYDLLR
RGKQSVANDRDASKPDPLLFGIDALRGPLEETLAFCESQQLLPRKMNVDEIFADCRDVLG
DAAR
>tr|A0A0N7JW58|A0A0N7JW58_9BURK 4,5-dihydroxyphthalate decarboxylase OS=Paraburkholderia caribensis MBA4 OX=1323664 GN=K788_0002080 PE=4 SV=1
MSRLTLSLAVSDYDHVRDLVSGRVQPEGIELVPSVLNVEEIFYRTTHFQEWDISEMSFGK
YSSLRSQGDDRLVGLPVFPSRSFRQSSLYVRRDGRVQRPEDLRGKRIGIPEWAQTAAIYS
RGWIAHSLGIPLSEIEWVQGGVNQAGRKEKVNVRVPEGVSYRSEPGRSLTSLLLDGEIDA
VLSARPPEPGHERADEIVRLFSRFADTEREYYEATRIFPIMHLIVLRRETFERHRWIAGN
LLKAFEEAKRNSLYRLSDITCSHFPLPWMPTRVAEAQALFGADIWPYGLEPNRTTLEAFL
KFGYEQGVCHRLLKPEELFPAETLSAVRV
>tr|A0A1Y5PGD6|A0A1Y5PGD6_9MYCO 3,4-dihydroxyphthalate decarboxylase OS=uncultured Mycobacterium sp. OX=171292 GN=MHPYR_480052 PE=4 SV=1
MSSTPSGAGLDTERHAIALACRVLAARDLAPGILGHISLRVDRDRLLIRCRGPRERGLAF
TSAEDIRMVTLDGTAGGKGELDDGYQPPNELPLHTEVLRTRRDVNAVVHAHPEAVVAADL
AGLAVRPIVGAFDIPGFRLAAAGVPVYRRGVLVRNRQLAQEMVAAMADRPVVVLRAHGLT
SAAETVERAVLQAISVDTISRLSLQIASAGGTLADLPDADAAELPDLGNAFNETIAWRHE
LGRLETHGLSCHPSEKRSS
>tr|A0A0A0XL32|A0A0A0XL32_BORPT 4,5-dihydroxyphthalate decarboxylase OS=Bordetella pertussis B1920 OX=743278 GN=B1920_3379 PE=4 SV=1
MSSKLKISLSCGDYDRTRALFDGRAPIEGCEVTAVPLEPEEAFHRAFRYHEYDVTEISMS
SHMMTTARGDNEYIAIPAFLSRVFRHSGIYVRTDRDIDKPQDLRGKTIGVPEYQITANVW
IRGILEDAYGVKPQDIKWRRGGIEEPGRGERAPIELPDGIDLQQIPDDKTLSDMLEAGEI
DGYIGARAPSCFLRGAPNVGRLFNDYLKTEQDYFRETRIFPIMHMVGIRRSLVEQNPWLP
VSVYKAFLKAKMLAVKELNEICHLAVTLPWMVHHYNAARELMGDDYWPYGLDANRHVIET
FARYHYGQGLSRRLVKPEELFAASSLDLSKI
>tr|B5WAQ9|B5WAQ9_9BURK 4,5-dihydroxyphthalate decarboxylase OS=Burkholderia sp. H160 OX=516466 GN=BH160DRAFT_0159 PE=4 SV=1
MKLPLTVACWDYDRTRALFDGRIGIEGCDPNYLPLPVEETFFRALRSSEFDVAELSLSSY
TMLRSRGTSPYTAIPVFLSRMFRHSAIYVRRDRGITAPSDLIGKTLGVPEFQLTAPVWVR
GILEDEYGVRSSDIHWRTGGVEEPGRHEKVAMQNHAGIDIQPIPSDATLNQWLVEGRIDG
IVAPRAPSAFINGHPDIVRLFPDFRAAEKAYYAKTGIFPIMHVVGIRNELVERHPWLAAS
VFKAFTLAKNHAQRELSELAALKTTLPWLASEYEETVAVLGKDFWRYGVPGNEAVLNAFL
RYHHTQGLSERLMTIDELFAPSTTAQFVI
>tr|A0A0J5QB30|A0A0J5QB30_9RHOB 4,5-dihydroxyphthalate decarboxylase OS=Puniceibacterium sp. IMCC21224 OX=1618204 GN=IMCC21224_12265 PE=4 SV=1
MSNISLTLGCWDYDRVQPLIDGRVRPAGIDLTFLNMIVEETFFRMLRNHEFDACEMSMSS
YTVSLTRPDRPFVAIPVFPSRFFRHSCIYVNAAAGIEKPEDLIGKRIGVPEYQMTAPVWI
RGILQDYHNVPVDSVTYVTGGEETPNRDEKLKLDLPDRIRIERIGPTDTLAQMLADGRID
ALHTARKPSTFDGQKVKRLFPDFVPVEQAYWRDTGIFPIMHVIAIRRDVYEANRWVAMNL
FKAFREAQALCYEGLQETAALKGMLPWFNAHVEETLAMMGPDFWPYGLDKNRDTLETFLR
YHHEQGLSPRKLEVEEMFAPEVLEEFVI
>tr|A0A0J5T571|A0A0J5T571_9RHOB 4,5-dihydroxyphthalate decarboxylase OS=Puniceibacterium sp. IMCC21224 OX=1618204 GN=IMCC21224_12412 PE=4 SV=1
MSEKVTLDISIAEYPHTAKLISGEIPIDGVEANFIKVVPQIGAFRRMVRDVEFDVCELAP
TTYIIARAYGSPFIALPIFVMRTFHHGTMVKLPDAGISGPKDLEGKKVGIRAYSVTTCVW
NRQILEEEFGVDTSKITWVVDDEEHVTALKLPPNVVHAPEGRSLYDMMLDGEIVAGSSGN
SGVGRTGSPTGGWKTVKNDWPKLIPDAAEREKASFQATGVYPMHGTVVVKDDVLAKHPWV
AKSICDAFQKAKDDWMADWEKGIGDTKDDEKYRKLAKFVGDPLPYGLEANLPTVNALRAA
AFKQGMTPRLMEIDEIFFDPDKQQ
>tr|A0A0J5QCK0|A0A0J5QCK0_9RHOB 4,5-dihydroxyphthalate decarboxylase OS=Puniceibacterium sp. IMCC21224 OX=1618204 GN=IMCC21224_12419 PE=4 SV=1
MTRTYPATGPLTLSANIASYPTTKALLAGEVSSDLVTLENAGLKQAHAGFKAMLREQKFD
VSEMAVATYLQAREFGKGFSLLPVVVLGRFQHHCIGYNADFGTLTPQDLPGKRVAVRSYT
QTTGLWVRGILQNDYGVDPDSVTWVCFDQPHLTEYTDPRSIEWGPDGTDPVEMLMKGEVD
AGILGMNMPDDPRIRPLIPDPHEAAKAWYAKEGLVPPNHFIIVPDALCEQRPDAVRAVFD
MLVASRNANPSVRDAVPDAVPVGVEANRRALECAIKYAYQQHIISKPVAVDDLFNDFTRT
LGA
>tr|A0A0B8QLJ7|A0A0B8QLJ7_9VIBR 4,5-dihydroxyphthalate decarboxylase OS=Vibrio ishigakensis OX=1481914 GN=JCM19241_231 PE=4 SV=1
MESGNLQLTISGYDFPRLEPILSGKVDIQGVDLEFKKMGIGEMNNDVLNGDQTLDITEIG
LHPYMLAYANEDFRDYTLLPIYPLRVFRHKSIFINTDSGIEKPEDLKGKTIGTPGYSSTS
LTWIRGMLQDEYGITPQDVNWVSSDADSSKELTGAVSAQEAVMPNGVVIRTGSTGKDESE
LLVSGEVDALFHAAEPKAYVEGDERVGRLFADSRTAEQTYYQETGIFPIMHAVAIKTELL
EEHPWLAEAVYEAYIEAKDISYAQMNKLGWAATCFLGMSKR
>tr|A0A1U9MGS9|A0A1U9MGS9_9RHIZ 4,5-dihydroxyphthalate decarboxylase OS=Bartonella apis OX=1686310 GN=BBC0122_007930 PE=4 SV=1
MAKIKIRAAFRDWDYLTPLLIGDIQSDHVDLEIERVGTLVTNLAESDSYDVAETSFSRYA
SARAAHDDRLIGVPHFLMRGFRHRCLITRKDSPITTFNELAGKRIGVTGWRDSGNVWTRT
ALFHEGIDVEDAYWYAGRLTEAHPITDRLDGFGRPGRIEAAPDEKPMVELLENGWLDAIM
TPFMPDGFFNSSTSFRQLLPDFRASEQAYYDKVGYIPGIHMLAFKKDFVEKHSEAVVEVD
RLLNASKKLWLNKRRKYAETTPWILDDLEYSAYRLAADWDSSGLETNSRMIRDFTSELYR
QQILPHNLTVEDLFPHRF
>tr|A0A090R2L2|A0A090R2L2_9VIBR 4,5-dihydroxyphthalate decarboxylase OS=Vibrio sp. C7 OX=1001886 GN=JCM19233_362 PE=4 SV=1
MIAYANEEFRDYTLLPIYPLRVFRHKSIFINTESGIEKPEDLKGKTIGTPGYSSTSLTWI
RGMLQDEYGIKPQDVNWIASDVDSSKSLTGAVSAQEALMPNGVTIRTGTPGKDESELLVT
GEVDALFHAAEPSAYVEGHENVSRLYTNSKAAEQAYYADTGVFPIMHAVAIKTELLEEHP
WLAEAVFNAYVEAKNIAYTQMNKLGWASDMMPWYVQELESTAM
>tr|A0A146ALY5|A0A146ALY5_9BORD 4,5-dihydroxyphthalate decarboxylase OS=Bordetella ansorpii OX=288768 GN=SAMEA1982600_00084 PE=4 SV=1
MGDYDRNRALYDGAVQIDGVNPVYALLNPEEMFFRAFRFQDFDVSELSFSSYLVKHAAGQ
CPYIAIPVFLSRAFRHTSIYVRKDRIRRPEDLKGKRIGIPEYQLTANVWARAILEEDYGV
KPSDVTWVRGGIDQPGRPEKIKLKLPASVKMIDAPADTTISDMLDRGDIDGFMAPRAPSG
NARFNPNIGWLFDDPTETAKGYYRRTGVFPIMHVVGVRKTLVEQHPWLPSTLLKAFEQSK
LAALEKLSDTSATKVTLPFVEEQLKAARDTLGADYWAYGVEKSLPTLEAFTRHHHAQGLS
ERQVGVSELFHPSTYESYKI
>tr|A0A2H1K738|A0A2H1K738_9MICO 4,5-dihydroxyphthalate decarboxylase OS=Brevibacterium aurantiacum OX=273384 GN=BAUR9175_03192 PE=4 SV=1
METIRMAARHWDHLNPIALGDVAGAERYTLDRRDLTPDLWTEADVDVAETSFSRYIQARA
AGDERVIALPIFVMRGFRHRCIITRADSPLDTAESLRGKRIGLTGWGDSGNTWTRAVLRE
AGVGVADTEWRVGALTADHPVMDRIGSIAVPDNVAATENDEPMMKMLERGALDAVMTPFM
PPGFYESGSPFRTLFRNSQQAEAAYFTRVGFIPGIHLIGVRAELAENRRQLQELMDLFTT
AKNISAARRNKLLDVTPWHNEALAATTQAIGQDWIPYGWSANKVMIDAFQTELVEQSIIG
SCMEASELFPLQLEPSHQLEKVSS
>tr|A0A291T4D5|A0A291T4D5_9ACTN 4,5-dihydroxyphthalate decarboxylase OS=Streptomyces malaysiensis OX=92644 GN=SMALA_7792 PE=4 SV=1
MTRRLHLSFACGDYDRVRALQDGRVRPEGIDLTFLPLGVEETFYRQLRHREFDISELSLS
SYSMTLDQDDPPFVALPVFPSRFFRHQSIYVNRRSGIEKPADLVGKRVGTPEYQMTAGVW
QRGILAEEYGVPVESVHYFTGGIEQPGRPEKLPLDLPSTVKITPIGPEQTLSRMLADGEI
DAIYSASQPSCMGRDPHIRHLFEDFPAVERDYYARTGIFPIMHVVAVRRSLAERHPWIAR
SLTKAFEESLRIAYDDLRYRSALKIMLPWLQEHVTATAEALGEGWWDYGLEKNRTTLETF
ARYQHEQHLVARRRTAEELVLASASDTFVL
>tr|A0A291T4F7|A0A291T4F7_9ACTN 4,5-dihydroxyphthalate decarboxylase OS=Streptomyces malaysiensis OX=92644 GN=SMALA_7812 PE=4 SV=1
MTEPLLRTCTRTQGNNEALKTGEVSPTGFGFDFEEVPVLVHGFRRMVRELAFDISEMALT
TYLVAKTHGARFTAVPAFLVRGFHHGAILRAADRPLTPGELEGGRVGVNRGYTVTTGVWA
RAVLRDEYGVDLSKVTWVLSGDEHVTEYRPPGNVEPLGTGRTLEEALRQGQLDAVIGVPP
QQGLVPLIDDPTEAGFTALRERGLYPINHLVVVKDELLAARPDLGAQVFDAFARSKRLYT
ERLLGGEIEAPTAVDTMHRRVAELTGADPLPYGLEPNRHVLEELLRHAVDQRILERAVPL
DELFAPGTRDLVG
>tr|A0A291T532|A0A291T532_9ACTN 4,5-dihydroxyphthalate decarboxylase OS=Streptomyces malaysiensis OX=92644 GN=SMALA_8053 PE=4 SV=1
MGDNELRLGINRYDHVQPLLDGRVGVKGYTIRHEDAPIVSEIFARTFAGDRYDVSELGLT
FFLRALDRGDDRFVGIPVFPNRHFRHSSIWVNADSGIKGPADLVGKTVGELAVYGHDAGI
WPKGILSDEHGFRPETNRWLIGGPDWPMHMESWAPLKTPENVDARYAPEGKFLGPMLESG
EIDALFSAVVPRCALDKSPRVTTLFADPQAAERDYYRRTGIFPIMHMVVIRREFLRRHPD
AARAVFDAFTESADTTLAGYENGRTDHHMDVMVPWVSPLYEANRELLQAGHWKHGMKANR
RTIDTFLRYAFEQGITDRRYGCEDLFLDELLDT
>tr|A0A1M8LPH7|A0A1M8LPH7_9MYCO 4,5-dihydroxyphthalate decarboxylase OS=Mycobacteroides abscessus subsp. abscessus OX=1185650 GN=SAMEA2071298_02406 PE=4 SV=1
MSSKLKISLSCGDYDRTRALFDGRAPIEGCEVTAVPLEPEEAFHRAFRYHEYDVTEISMS
SHMMTTARGDNEYIAIPAFLSRVFRHSGIYVRTDRGIDTPQDLRGKTIGVPEYQITANVW
IRGILEDAYGVKPQDIKWRRGGIEEPGRGERAPIELPDGIDLQQIPDDKTLSDMLEAGEI
DGYIGARAPSCFLRGAPNVGRLFNDYLKTEQDYFRETRIFPIMHMVGIRRSLVEQNPWLP
VSVYKAFLKAKMLAVKELNEICHLAVTLPWMVHHYNAARELMGDDYWPYGLDANRHVIET
FARYHYGQGLSRRLVKPEELFAASSLDLSKI
>tr|A0A222E1G2|A0A222E1G2_9RHOB 4,5-dihydroxyphthalate decarboxylase OS=Antarctobacter heliothermus OX=74033 GN=ANTHELSMS3_01342 PE=4 SV=1
MSNPLLPTVLRMQGNVAPLEDGRVSVEGFDLSILNESTMKGAFRRMVRSHEFEVSELALT
TYVVAREYGARFTALPIFLVREFHHGAILFNRHAGITDPRQLEGQRVGVDRGFTVTTGVW
ARSILADEYGVDLSKITWVLSSDEHVENFEPPANVEYLEEGRELREELNNGALSCVIGFF
PHDIPAEYENIVALYPDGLQAGLDAFDARGHYPINHLMVVRNDILDAHPTLPRAMFDAFS
QSKDLYVDALRAGLIKNPDHIDDMHRRILDRGKDPLPYGLAPNRELLETYIESCVSQGVL
KNRVALDDLFEPSTLDLVG
>tr|A0A222EBZ5|A0A222EBZ5_9RHOB 4,5-dihydroxyphthalate decarboxylase OS=Antarctobacter heliothermus OX=74033 GN=ANTHELSMS3_04764 PE=4 SV=1
MQDLRLSVAVGDYDRMRPLIDGDVQIDGVDPVFLRLSPEEIFFRAFRSEDFDICELSMSS
TVLKMARGECPYVPIPVFPSRAFRHTAFYINAASGIRKPEDLRGRRIGVGEYQLTANVWA
RAILEDDYGIKPSEIEWVRGGIEELGRKEKIHLTLPEGVNLVDAPADRTLASMLAEGEID
ALLGPRMPSSLNGDGRVRWLFDDPITAARDWYARTKIFPIMHTLGIRRSLVEQHPWLPAT
VQKAFEQSKALCLSRLRDTSATKVTLPFIEEGFKGARELLGDDFWSYGYEANRHVVQSFI
DHHYRQGLSPVRLSAEDLFHPATLDVARI
>tr|A0A1N7S8Z3|A0A1N7S8Z3_9BURK 4,5-dihydroxyphthalate decarboxylase OS=Paraburkholderia ribeironis OX=1247936 GN=BN2475_450102 PE=4 SV=1
MLTKKVPLKIAIAEHPHTSAIRNGSIPIEGVDAEFVTVKPQIGAFRRMVRDVEFDVCELA
PTTYIIARAYGALFVGLPIFVVRRFHHGGLLVRPDAGIKIPKDLEGKKVGVRAYSVTTGV
WTRQVLIDEFGLDSSKVTWVVDDEEHVTQLKLPSNVIHAPAGSSLAEMMASGELSAGFDA
AAGIGRTGAPTGGWQEVEANYPDLLPNAAELEKEYYGRTGVYPMHGTIVVKDSVLAEHPW
IAKSIFDAFAQAKKEWLARLDAGEAVSASDKKYIALREIVGHDPLPYGLQENLKTIETLE
ATAFKQGLTPRRMSIGELFVDPLAG
>tr|A0A0J5Q7T3|A0A0J5Q7T3_9RHOB 4,5-dihydroxyphthalate decarboxylase OS=Puniceibacterium sp. IMCC21224 OX=1618204 GN=IMCC21224_12268 PE=4 SV=1
MPKTGIHIISRQQGNNRAIKAGEVALPDFALEWEEVDPLVRAFRKMVREGAYEVTELALT
TYICARAHGAELTAIPVFLVRDFHHKAAVRRVGGSITTPRNVIGKRVGVQRGYTVTTGVW
ARAVLAEEHGVEPETVTWARSDVEHVASYAPPTFVEDLGGTGDVAAQIAAGTLDAGVGLG
ATGDHMAPLIENPGDAGLRAFRERGFYPINHLVAIRNDVLAANPGLATQLFEGFAQSKRR
YVAALRAGQIANPTAIDKVHSAVMETQPDPLPYGIAPNQDILERLMSHAVAQGIIPAPVP
LTDLFAPEVLELVG
>tr|A0A0J5QBI4|A0A0J5QBI4_9RHOB 4,5-dihydroxyphthalate decarboxylase OS=Puniceibacterium sp. IMCC21224 OX=1618204 GN=IMCC21224_12415 PE=4 SV=1
MTQKIVLQTLLADYAVTSALKKGEIASDLIEFAFAPLPRANKGFKPMVREMRYDAGELAI
VTFLQAREAGVPLVLLPATLSGRFQHQCIVYNTDLGEVRPGDLAGKRIGVRAYTQTTGMW
VRGILQNQFGADLDEVEWITFEDAHVASYVNPSNVVIAAEDKKLDTMLLDGELDAALLGV
DMPDDPRLRSVIPDPKAAAQDWYRDTGAISMNHMAVMRADLARDRPEIAAEWFRLLKESK
ARANLSPEIDMRPYGFEALRPGLALAIKYCRQQHLLARDVTVEELFSDATIGLA
>tr|A0A222E1F7|A0A222E1F7_9RHOB 4,5-dihydroxyphthalate decarboxylase OS=Antarctobacter heliothermus OX=74033 GN=ANTHELSMS3_01357 PE=4 SV=1
MAKLKLSLACTQTDRAAPILDGRVEIAGCEVIPLPGVTQTIFRQVLDDQAFDIAEMSMSS
HLVQVDRGAQDYVAIPVFLSRAFRHSSIYINTNSGIERPEDLSGKTIGVQQFQQTIGLWV
RGILGDEHGVPAKDVEWKNGGLEAPGGGERLKLDLPEDINLSPIPADQTLNGMLAEGGLD
AIIATKPPSSYAQGKPNVARLFPDYVSAEMAYYQRTGAFPIMHCVVIRRSLIEQHPWLAA
EVFNAFVRAKQIAYDELKQVNILRLTLPWVAERAADARSMMGGNFWKYGFSESKAEIEMM
LRYAHSDGLTGRLLNAEDVFHPSTLPLKDTSN
>tr|A0A2U9PPD3|A0A2U9PPD3_MYCSE 4,5-dihydroxyphthalate decarboxylase OS=Mycobacterium smegmatis (strain MKD8) OX=1214915 GN=pht5_2 PE=4 SV=1
MSRLELTFACGDYDRTRALEDGSVRPDGIDLTYLRLPVEETFFRMLRHREFDVAEMSLST
YVATLDADPRPFVALPVYTSRMFRHGGIYVNAEAGIRTPKDLVGKRIGAPEFQLTAGVWI
RGILDEHHGVPVDSVTYHTGGQETPGRIEKGRVDTGLDIRPIPDGATLSQMLADGEIDAL
HTPRVPSTFRAGDPRVTRLFPDVVRAEKEYFAATGIFPIMHVVVVRSDIYERHPWVAQSL
YKAFLAARDDAYARIYDSSALRFMEPWLIQHLEDAKQLLGQDYWSYGVAENHTTLDVFLR
YHHEQGLSRKRYEPADLFAPQTFEAFVI
>tr|A0A1E1V0M5|A0A1E1V0M5_9BRAD 4,5-dihydroxyphthalate decarboxylase OS=Bosea sp. BIWAKO-01 OX=506668 GN=BIWAKO_01998 PE=4 SV=1
MNGPLGEDTRLTVGCGAYDRTWPLIAGMFRPKGYRLDWSVLPPEEVFLRGMLGGEFDITE
MSLSTYLLLRSRGTCRYLGLPLFVSRKFRHSALYVRSDSGIERPEDFSGRRVGVPEYQLT
ANVWVRGLLADEYGVRPEAIHWVIGGIDAPGRAEKVPVTLPPRFETTRLPAGETLWQWLL
EGKLDAIIAPRAPKAFADGHPAIRRLFPDVPAAERAYFRKTGLFPPMHLIGIRADIADRH
PDLAASLTVAFEQAKAYAASELHQFAYDTAMLPWQEAALRQTEEIMGKDYWSYGIEPNRT
AIEAMARYSQEQGLTDRCLSIPEIFPNHR
>tr|A0A1E1V1H0|A0A1E1V1H0_9BRAD 4,5-dihydroxyphthalate decarboxylase OS=Bosea sp. BIWAKO-01 OX=506668 GN=BIWAKO_02294 PE=4 SV=1
MAVTLRLALRDWDYMTPLVLGDVSSPRLRVQVDRVGTLVGDLATDEAYDAAELSFSRYAQ
LRHDGDDKIVGMPNFIMRGFRHRCIVTTKDSAIRTLADLAGKKIGVTGWRDSGNTWTRAA
VRREGVGVEDAMWYAGRLTEAHPITDRLDGFGRPGRIEAAPGERPMVDLLRDGGLDAVFT
PFMPKGFFDPASPFRQVLEDFRAAETAYFHEVGYIPGMHLIGFKAEIVRDNPWIMDELSA
LIDESQRLWLEKREKYADTTPWMFDELRRCARDLPASWSASGFAENEVMIADFATELHEQ
KILPRLLTPAELFPRHARTH
>tr|A0A2D1JYV3|A0A2D1JYV3_9GAMM 4,5-dihydroxyphthalate decarboxylase OS=Dickeya dianthicola RNS04.9 OX=1306405 GN=DDI_3865 PE=4 SV=1
MITIRLAVRDWDYFTPLALGDVRSERFNVEVHRVNTLVDDLATSEHYDAGEVSFSRYAQA
RAKGDTSLLGVPHFLMRGFRQRCIITTADNPVTSLEQLKGGRIGVTGWQDSGNTWTRTLL
REAGVGIEDVRWFAGRLTADHPIVDRLGRFGRPGHIEAAPGERPLIELLQAGELDAVFTP
FMPQGFFLPGSGLRQVQADFRQAELAYFRRVGYVPGIHMLGIKPALVASLPWLPGELSRL
IDRSAQVWQQKREKYADTTPWLLDDLRRTAQDLPANWNDNGFDVNCKMIADFGRELYEQD
ITDTLLTPEAIFPAFVTQGA
>tr|A0A085GL63|A0A085GL63_9GAMM 4,5-dihydroxyphthalate decarboxylase OS=Ewingella americana ATCC 33852 OX=910964 GN=GEAM_0710 PE=4 SV=1
MALTIRLAVRDWDYFTPLALGDIKPEGFNLEIDRVGTLVDDLATSPDYEAGEVSFSRYAQ
GRARGEQDLLGIPHFLMRGFRQRCIITRQDSPLTELSQLKGKRIGLTGWQDSGNTWTRTV
LALEGVQIEDARWYVGRLTEQHPIVDRLAGFGQPGRIEAVPEERPMMELLQEGWLDAVFT
PFMPEGFFKPDSGFRQFQPDFRQAELDYFNQVGYVPGIHLLAIKPALAAEHPWLPQALSD
IIERSYHIWMEKRAKYADTTPWLLDDLRRTVVDLPADWNANGYAANEQMINDFGAELHRQ
NLTAQRLTAADLFPHFAG
>tr|A0A2K8VYY0|A0A2K8VYY0_9GAMM 4,5-dihydroxyphthalate decarboxylase OS=Dickeya solani RNS 08.23.3.1.A OX=1240086 GN=D083_2096 PE=4 SV=1
MITIRLAVRDWDYFTPLALGDVRSERFNVEVHRVNTLVDDLAASEHYDAGEVSFSRYAQA
RAKGDTSLLGVPHFLMRGFRQRCIITTADNRVTSLEQLKGGRIGVTGWQDSGNTWTRTLL
REAGVGIEDVRWFAGRLTADHPIVDRLGRFGRPGHIEAAPGERPLIELLQAGELDAVFTP
FMPQGFFLPGSGLRQVQADFRQAELAYFRRVGYVPGIHMLGIKPALVESLAWLPGELSRL
IDRSAQVWQQKREKYADTTPWLLDDLRRTAQDLPANWNDNGFDVNRKMIADFARELYEQD
ITDTLLTPEAMFPAFDTQGA
>tr|A0A1Q8KNV8|A0A1Q8KNV8_9PSEU 4,5-dihydroxyphthalate decarboxylase OS=Pseudonocardia sp. Ae707_Ps1 OX=1885572 GN=Ae707Ps1_2489 PE=4 SV=1
MSRVPLTLACWDYDRTRALADGTVRPDGVDLTYLSLPVEETFFRMLRHREFDAAEMSLGS
YVTAAAAAPDAGGLIAIPAFPSRAFRHHGIYVNGDSGIENPSDLVGRTVGVPEYQLTAVV
WIRGILADRHDVPVASVRYRTGGMHSPGRVEKQVLDLPPEIDVAPIAPDRTLVDMLVTGE
IDALYAPRTPRPVLEGRPEVRRLFADPRAVEEQYARDTGIFPIMHTVVLRRDVYEARPWL
AGSLLSAFEQAKSLSMARMAETAANPYAVPWLYDEVERTRALLGRDFWPYGLDANRRTLD
VFLRYAHEQGMTGRRLAPDELFASETHETYVI
>tr|A0A0G4JRF8|A0A0G4JRF8_9GAMM 4,5-dihydroxyphthalate decarboxylase OS=Brenneria goodwinii OX=1109412 GN=BN1221_00698 PE=4 SV=1
MRDWDYITPLALGDIKPEGFELKIDRVGTLPDDLATSSQYDAGEVSFSRYAQSRARGDES
LVALPHFLMRGFRQRCILTTQDSPLTELSQLAGKRIGLTGWQDSGNTWTRALLRREGIGN
DDAYWYVGRLTDAHPIVDRLAGFGRPGRIEAAPGEQPLITLLKNGGLDAIFTPFMPEGFF
NGDSGLRQLQPDFRQAEIDYFHQVGYVPGMHVLAIKPALAAEHPWLPQALSRVIDQSYHT
WMGKRIKYADTTPWLLDDLRRTAQDLPVHWNDNGFEINKTMIADFASELHLQGITANCLT
PEALFPWASSFSSTDKKD
>tr|A0A0U0VTV7|A0A0U0VTV7_BORPT 4,5-dihydroxyphthalate decarboxylase OS=Bordetella pertussis OX=520 GN=ERS004697_00570 PE=4 SV=1
MLEAGEIDGYIGARAPSCFLRGAPNVGRLFNDYLKTEQDYFRETRIFPIMHMVGIRRSLV
EQNPWLPVSVYKAFLKAKMLAVKELNEICHLAVTLPWMVHHYNAARELMGDDYWPYGLDA
NRHVIETFARYHYGQGLSRRLVKPEELFAASSLDLSKI
>tr|A0A1Q8LW49|A0A1Q8LW49_9PSEU 4,5-dihydroxyphthalate decarboxylase OS=Pseudonocardia sp. Ae717_Ps2 OX=1885573 GN=Ae717Ps2_3894c PE=4 SV=1
MIIVGSMRYDTTAALFDGTASLPGYDIEMRSGSVVPEVFARMIRDREFDIAELGLGFLLR
VLEEEPGAFVAVPAFPNRVFRHSCVYVHTGSGIETPADLVGRTIGEFGMYSQDSGVWAKG
ILADEYGFDPRRNRWVIGGLDTPMAPFDFVPQRRPEGVEIVAESERALGDLLAAGEIDAL
FSANVPASHAGPGVRRLFEDYVPVEQDWYRRTGLFPMMHAVVVRTDSLAAHPDLARAAYQ
GFLDAKNLARDHYLGAGRRLYQVHTMLPWASRLAEDDVALMGEDWWPYGIAANRAALDTF
LRYQHEQGLSAHRFTVDEVFAPDLLDT
>tr|A0A1R4F7D5|A0A1R4F7D5_9ACTO 4,5-dihydroxyphthalate decarboxylase OS=Actinomycetales bacterium JB111 OX=1434822 GN=CZ771_05045 PE=4 SV=1
MTISPPVELTLAINDSDQVRDLATGRVAVEGVALRTTHHPVEEIFFRHTKYREWDVSELS
LGKFFALKSRDDSSIVGLPVFPSRAFRHSEIFVRADGPVDRPGDLAGTRIGFPEWTVTAT
VYQRALLQHEYGIDLTGVWWVQGGINEPGRIETLPVGLPAGVTVHQETERSLNDMLVDGD
LDAIIVPHPPAGATDGSGRLVQLFSDSQAVEQEYYARTGIFPIMHIAVLDGEVHERYPWI
AGNLVTAFTRAKDNSLARLQDPTAPQFPLPWGAQRARYAAATIGPDFWPYGVEANRTTLE
AFAQYAHEQALTDRELGLEDLFPAPLLENFRI
>tr|A0A2U9PP85|A0A2U9PP85_MYCSE 4,5-dihydroxyphthalate decarboxylase OS=Mycobacterium smegmatis (strain MKD8) OX=1214915 GN=pht5_1 PE=4 SV=1
MTDPILTTVTRTQGANKALKDGTVTPAGFTLRFEEIPVLVKGFRRMVRSLEFDVSEMALT
TYLTAREHGVAFTALPIFLVRGFHHGAIRYNTCSDIRRPKDLEGRRVGVNRGYTVTTGVW
ARGILASEYGVDLDTVTWVRSGDEHVASYVPPANVESAHDGADLGEMLIRGDLDAVIGVD
VDHPDVAPLIPEPDEAAFTALRSRGFYPINHLVVVKDEVLQRHPKLATAVFDAFTEAKDR
YVESLRGAREAADEPTGADRMYTRVLQSTGADPLPYGIEPNRATLEQLMEFALAQRILTR
AVDLDTLFVS
>tr|A0A1Q8LDM8|A0A1Q8LDM8_9PSEU 4,5-dihydroxyphthalate decarboxylase OS=Pseudonocardia sp. Ae706_Ps2 OX=1885035 GN=Ae706Ps2_5314 PE=4 SV=1
MGGTAAHREGMIIVGSMRYDTTAALFDGTASLPGYDIEMRSGSVVPEVFARMIRDREFDI
AELGLGFLLRVLEEEPGAFVAVPAFPNRVFRHSCVYVHTGSGIETPADLVGRTIGEFGMY
SQDSGVWAKGILADEYGFDPRRNRWVIGGLDTPMAPFDFVPQRRPEGVEIVAESERALGD
LLAAGEIDALFSANVPASHAGPGVRRLFEDYVPVEQDWYRRTGLFPMMHAVVVRTDSLAA
HPDLARAAYQGFLDAKNLARDHYLGAGRRLYQVHTMLPWASRLAEDDVALMGEDWWPYGI
AANRAALDTFLRYQHEQGLSAHRFTVDEVFAPDLLDT
>tr|A0A2H1IX09|A0A2H1IX09_9MICO 4,5-dihydroxyphthalate decarboxylase OS=Brevibacterium sp. 239c OX=1965356 GN=BSP239C_01276 PE=4 SV=1
MTTIRLALRDWDWLTPLMLGEVMTEELGDRNLEFHIDRVPALLDDWQKRGYDAAEVSLSK
TSRAFDRGRSGFVAVPLLMMQGFRQRCIIVRKDSGYHNAGDLVGKNIGLTGWADSGNTWT
RAALQDDGLSVDDAYWFVGRLTDQHPEADRLDGFGIEGKIVAICGKPMIDRLFDGELDAV
LTPFMPPGFYARESSFRHLYTDVRQTELEWSHQHGYVPGHHVLGFDSEVPEDLREVVVRA
LNTSQSVWRSKREKYAETSAWLAVDLANESSLPNGWDAPYSPSQTKMFKEFFAQMQRQHL
TQSEIAYSSIFKTV
>tr|A0A2M9NV36|A0A2M9NV36_9BACI 4,5-dihydroxyphthalate decarboxylase (Fragment) OS=Bacillus sp. mrc49 OX=2054913 GN=CVN76_16905 PE=4 SV=1
PAIIFSGVLYILYTIQTAWFARRVGNFRWAVFPFYPFLFLFFTGVYVYSFFRVNVLRSVK
WKGRKINV
>tr|A0A1R4EWY6|A0A1R4EWY6_9ACTO 4,5-dihydroxyphthalate decarboxylase OS=Actinomycetales bacterium JB111 OX=1434822 GN=CZ771_02330 PE=4 SV=1
MSSNLPLTLACARYDRTEALRRGDVAARGIDLTYLELPVEETFYRMVRFREFDVAELSLS
TYVMTLDAEEPPFVAIPVFPSRAFRHSGIYVRRDSAITSPSDLRGNVVGVPEYQVTAAVW
IRGILEELHDLPVSSVSYRTGGLHEPGRIEKVEFDLPTDVSVTQIAPNETLSGMLINGEI
DAIYSPRTPAEAMYGDGKIVRLFSDYRATEQDYFRRTRIFPIMHVVAIRRDVYERNPWIA
RELSVAFYAAKAWAEEGLSETASLRYTLPWLHAEVEATRELMGEDYWRYGLAPEDPTLAT
FLTYSHAQGLSKHLRDERDLFAPEVLDTFRI
>tr|A0A160V733|A0A160V733_9ZZZZ 4,5-dihydroxyphthalate decarboxylase OS=hydrothermal vent metagenome OX=652676 GN=MGWOODY_Clf2878 PE=4 SV=1
MALRITMAYSDNPRIQPLRDGTVKPENIDLEMITVPPSDLFYRNLAFDEFDASEMSISET
LLAKERNDGTKWDWSALPCFLSRGHVWPNLYVNTSSGIDSLADIKGKRIGVPDYDMTAAL
WFRATLKDLYGIEAGDNTWYNGRTIEFSHGGALGLDDSGPRGVEHHWLTADQTLDVMLDK
GEIDVYTALRPGPVTTGDTTVIDRYGGTPTTGNPNIRKLLPDDGKALVYEYFQKTGFYHC
NHHVIMQNRILREHPWAALELFKALQRSKEIAYERARRAQSVLMYFPGQDFQDQVKALGE
DPYPIGIRAMGKNVERAIQGSLEQGLITKPIALEDLYFRTTLNT
>tr|A0A2Z6HWE4|A0A2Z6HWE4_9RHIZ 4,5-dihydroxyphthalate decarboxylase OS=Pleomorphomonas sp. SM30 OX=1885025 GN=pht5 PE=4 SV=1
MPRISIGLSDSDRTRPLASGEVPIAGFDADVTLMGVQALFNRQLGEHVFDVCEFPLATYL
RTLERPDRPYLAIPVFPSRHFRFSSVFVNKAAGIAAPADLAGRRIGLMVFDMAAAVWLRG
IFEEHHGLDRTAPIYVTGGLEAPRAGDEHPQHYPAKFRIEHRTDRSLAELLATGEIDALY
TARAPSTWPSATVGRLFEDPKPVELAYYARTGIFPPMHVLALKRKVAEANPGLVRALYDA
FVAAAAVARARLFDQAALSTSLPWQLEALLETERLLGRDYWPAGLAKNRAMLEVICRYVR
EDGLVDTAFTPEELFEGGDVLDT
>tr|A0A1M4E6C1|A0A1M4E6C1_9ACTN 4,5-dihydroxyphthalate decarboxylase OS=Nonomuraea gerenzanensis OX=93944 GN=BN4615_P3912 PE=4 SV=1
MAKIRIAVRDWDHLVPVVTGVVRPEGFELEIESRAVTPDVLSEPGLDGGETSFSRYVLGR
ASGDDRLVGLPVFVMRGFRHRCVLVRRDSALTSLDELKGARIGLTGWPDSGNTWTRALLR
AAGVDLAGIEWTVGPLVAGETGKDRVGPVPFPDNVTLTGDGLAEGLAGGRYDAIMTPFMP
EEFFTAGSRFRHLLPDHRAAEQDYYEQTGFVPGIHLITLKRDTVERHPWLPGAVRELFER
SKRHWLARRRLLADTTPWLLADLTATARTFGRDWMPYGTAINAPMVAAFCEELHAQGISN
RRIDAKEVFTA
>tr|A0A1W7MCN2|A0A1W7MCN2_9SPHN 4,5-dihydroxyphthalate decarboxylase OS=Novosphingobium sp. MD-1 OX=1630648 GN=NMD1_02122 PE=4 SV=1
MSRLSISLACWNYDRTQALADGTIRPDGIDLNMQTLDVEETFFRMLRHREFDAAEMSLSS
YCVSLARPDPGFVAIPVFPSRLFRHSCIFVSAKSGIERPEDLVGKRIGVPEYQMTAPVWI
RGILADEYGVDPASVTYHTGGEEQPGRDEKLKLDLPERFHLRPIGPGQTLSRMLADGEID
ALHTARTPSTFYSEPDKVRRLFPDFVPLEQDYYRRTGIFPIMHVIAIRRDVYEKNRWIAR
SLQTAFEAAQAKVYEELLVTASLKTMLPWQIAAVEEALALLGRDWWPYGFKANRAVIDTF
LRYHHEQGLSPRRLQPEDLFAEECFEAFRI
>tr|Q93UV7|Q93UV7_TERSD 3,4-dihydroxyphthalate decarboxylase OS=Terrabacter sp. (strain DBF63) OX=150395 GN=ORF7 PE=4 SV=1
MSGGYAAERQLVADACRVAAARGLSDGFLGHVSLRIDEERLLIRCRGPQERGLAWTTAAD
VHLVDQGGAPGAPGELDGWSPPNELPLHVEVLRSRPEAASVVHVHPRAVVAADLAGLAIR
PIVGAFDIPGAKLAAGGVPVYPRGVLVRNRGLALEMVAAMGKRPVVVLRGHGLTSSGGSV
QEAVLRAISVDSLARLSLQIAAAGGAQADLPAEDLAALPDLGPGFNEGVAWRHEVARMG
>tr|A0A1Q9C235|A0A1Q9C235_SYMMI 4,5-dihydroxyphthalate decarboxylase OS=Symbiodinium microadriaticum OX=2951 GN=phtD PE=4 SV=1
MLMVPTFDVDPRVKLIAAAAPREQSRAAFETEYGGKSYETVEELCADPSVEAIYIATPHQ
MHVDHVLAAASAGKHVLVEKPLAISMADAEKMITATRQAGVHLIVGPSHSFDPPVELAAR
LIESGEFGRLRMIQALNYTDFLYRPRRPEELRTDEGGGVLFSQAIHQIDVVRRLAGGIAE
KIYAMTGAWDSKRPTEGAFSALMTFETGCIANLTYSGYAHFDSDIWMNNVGELGQPKTPG
SYGGARRALMDLTPEDEVRLKTTRTFGNGTTIQAKHNEHFGPVIALCDRADLKLMPDGIE
VFGDTRRSFIEAQFGPAPRRTVIDALVAAVREDVPPVQSGEWGLASLEVCHAILMSNLKL
SLAMGNYDRTRAIVDGRVQIDGVDPIPMLLSPEEMFFRAFRHHAFDISELSLSSYSISVA
RGDPHYVAIPVFLSRAFRHTSVYIRTDKGIEKPGDLKGKRIGIAEYQLSANVWVRGILEE
EHGVKPSDIIWVRGGMDTPGRPEKIKVQLPDDIVMEEAPEGSTLNGMLAAGEIDGFVGPR
WPRCFSEGHPHVGRLFSDSISAAEAYFQRTRIFPIMHVLGVRRSLAEEYPFLPAALLKAF
TQSKRLAEDALSDTSATKVTMPFVEDNLNRVHTLMGNDPWSYGVAENSHVLNRFLDYHAS
QGLSPRRVEIEELFHPSTLVETPNGLAYIQLTHIHPSYPPVVKFLKGPYESRPENVAVLT
AENAPLAMVPLSAVLKKLELKHSRVGNAEIPHSERKFPIFRMPIRGKKGEIIYWWFWDGR
GLTFSSDLMEAQENLPLREIMSSERFMEQLVTNAR
>tr|A0A0B8PEF1|A0A0B8PEF1_9VIBR 4,5-dihydroxyphthalate decarboxylase OS=Vibrio ishigakensis OX=1481914 GN=JCM19232_4151 PE=4 SV=1
MKHKIKITSLLLASSVAYADTSPTTQAQVMESGNLQLTISGYDFPRLEPILNGQVDIQGV
DLEFKKMGIGEMNNDVLNGDQTLDITEIGLHPYMLAYANEDFRDYTLLPIYPLRVFRHKS
IFINTDSGIEKPEDLKGKTIGTPGYSSTSLTWIRGMLQDEYGITPQDVNWVSSDADSSKE
LTGAVSAQEAVMPNGVVIRTGSKGKDESELLVTGEVDALFHAAEPKAYVEGDERVGRLFA
DSRTAEQTYYQETGIFPIMHAVAIKTELLEEHPWLAEAVYEAYIEAKDISYAQMNKLGWA
ATCFLGMSKRSSLLAL
>tr|A0A1I4QV08|A0A1I4QV08_9RHOB 4,5-dihydroxyphthalate decarboxylase OS=Shimia aestuarii OX=254406 GN=SAMN04488042_107139 PE=4 SV=1
MKRREFMMMSGAALAAPSLVASRALASDVPVSVAGYRLDRTAALFDGTVAIDGVKATFVE
AGIGDMNTLAFSGEGPHQITEVGLHPFMLAHANEGFRDYALLPVFLLRQFRHKSIFVHAD
AGIAHPEDLKGRRVGTPGYSSTSLTWIRGLLEDEYGVKPEDMTWVISNKDSSAAEAGKIS
AQEQRGADGVDIISGPAGMDESELLLAGEVDALIHAATPAAYLQGDPWIKRLFPDVRRVE
QDYFRRTGVFPIMHVLSIRRDFAEAHPDVPMAAVRAFSQAKEAAYATKTRLSWATDMLPW
YASELEATQELMGRNFYPYGIEANRKTLETLFRYSHQQGLASRELTIEELFLPDTLEFSE
A
>tr|A0A127F5K8|A0A127F5K8_9RHIZ 4,5-dihydroxyphthalate decarboxylase OS=Rhodoplanes sp. Z2-YC6860 OX=674703 GN=RHPLAN_64790 PE=4 SV=1
MQPLTFALGNYGVTKPIKDSGGPAGKALSHLRFIEVSPIIAAMRRMCRGLEFDICEMAFT
TYLCARAVGKPFTAIPVFVTRNFHHWAIFINTKSGIKEPKDLEGRKVGVNRGYTVTTGLW
ARGVLQSEYGVDLDKVTWVPTDDEHVAEFEAPNNVDYSFRGAKMQELLLSGKIDAAIGEV
GVDAPEVKPLLPNARADAFGYFRKTGIYPINHGVVIKDSVLKEKPGIADELYRAFEAAKA
EYLKNLDRTEATTSWDAAAKVNKEVVGDPFPFGIEPNRKALEAITQFAVDQKMVPRKFTV
EELFVPAA
>tr|A0A127EP11|A0A127EP11_9RHIZ 4,5-dihydroxyphthalate decarboxylase OS=Rhodoplanes sp. Z2-YC6860 OX=674703 GN=RHPLAN_05430 PE=4 SV=1
MLSLTGAISEYDHVRDLVSGRVRADGIALSCLSMPVEEIFFRMLRHREFDFAEMSMGRYA
SIVSRDDCPFVAIPVFPSRMFRHSSIYVRTNGKVREPQDLKGKRIGVPEWAQTAGIYTRG
IIGQQFGIGLRDVEWVQAGIHETGREEEVKVDTPPGVNLVRYSDRTLNDMLLKGEIDAMM
SAHAPPSFERGDPNVRRLFDDFMEIERLYWRESKIFPIMHTIVLRRDVFEQHRWIAMNLL
KAFEEAKDRAMERISEATAARVPLPWAFEHVRRVKAEFGDDFWPYGIEPNRVTLSAFLGF
AFEQGVTKRLVSPEELFPPETHTRFRI
>tr|A0A2X1FLR7|A0A2X1FLR7_9BURK 4,5-dihydroxyphthalate decarboxylase OS=Burkholderia multivorans OX=87883 GN=NCTC13007_04523 PE=4 SV=1
MIRKVPLKIAIAEYPHTAAIRNGSIPIEGVQAEFVTVKPQIGAFRRMVRDVEFDVCELAP
TTYLIARAFGAPFVALPVFVTRTFHHGGLLVRPDANVRTPNDLEGKKVGVRAYSVTTGVW
TRQVLIDEYGVDVSKVTWVVDDEEHVTQLKLPPNVVHAANGTSLADMMASGELAAGFAAA
VGIGRTGNPTGGWKEVEADYPELFPNARELEADYYACTGIYPMHGTIVVKDSVLGEHPWI
AKSLYDAFAQAKKEWLARLDAGEVAGPSDNKYLRMREIVGHDPLPYGLHDNIKTIEALEA
TAFKQGLTPRRMSIDELFVDPQA
>tr|A0A2S9LAY7|A0A2S9LAY7_9BURK 4,5-dihydroxyphthalate decarboxylase OS=Burkholderia multivorans OX=87883 GN=C6P79_15250 PE=4 SV=1
MTTTLTGVPTLRTNLSEYAVTKAMRDGRVKSDLVTLDFCGPTPAHNGFKAMVRESAFDAG
ELAIVTFLQAKAYGKPYVLLPTPISGRFQHHCAGYNIDFGHLDPKDIEGKKVGVRTYTQT
TALWIRGILRHEYGVDLDKVTWMTLNDGHLAEYNDPPNCQRLPKGSSIPEMMLRGELAAA
LLGEDMPKDERVRTLVPDAQRAAKDWFAREQVVPINHMFVVHERVSKERPDIVREIYRMI
VESRSLAEGVPAVFPPIGLEANRKGIELAIEWALDQKILPRRLSVDELFDDVTANLG
>tr|M1FDZ4|M1FDZ4_9ALTE 4,5-dihydroxyphthalate decarboxylase OS=Marinobacter sp. BSs20148 OX=490759 GN=phtD PE=4 SV=1
MAAPLNLTLALERYDRHVPFFDSTLKLPEGLNLTVYQTGQSVTLRDGKGRHERMLHDSDF
DVAEFSLSTFLMARARGMPIIGIPVFPRRLFSLSQIWVHPNSGLHHPKDLIGKKVAISSF
QTTLSLLAKGDLKFQYDTPWEQIHWLLTTPEKVKFDLKPGVQVDYIGGSREDVAQKLANH
EIDAFFLPHPPHSVVSGKLPARRLIDDCRAAELDYFRRVGDFPIMHVVAIRQELVTREPW
LGRALYDLFNQAKSLAEGYYEDPGWSRLAWGRHYYEQEKALFGRDPWENGFQRNRANLER
FLQYSRDQGMIDSIYPLEELFVEDTLNT
>tr|M1F7E0|M1F7E0_9ALTE 4,5-dihydroxyphthalate decarboxylase OS=Marinobacter sp. BSs20148 OX=490759 GN=phtD PE=4 SV=1
MSTNPRTLKTVTRTQGNNTALKDGRVKPNGFTFDFEEVPVLPQAFRRMVRGLEFDVSEMA
VTTYLTAREHGVEFTALPIFLVRDFHHGAILHNLKAGIKTPKDLEGKRVGVNRGYTVTTG
VWARAILQDQYGVNLDKITWVLSGDEHVQSWQAPGNVVPLEADRKMEDMLASGEIPAAIG
ASSDHPNVAPLIPNATETGLEALRESGHYPINHLVVVRNDVLEENPDVAVAVFNAFAESK
RLYLEQLKAGQIENPTAIDRLHVQVMEIIGDPLPYGIEPNRKVLEELIGHATRQKILRKP
VKLDNLFAETTRNLIA
>tr|A0A0M2DH84|A0A0M2DH84_9BURK 4,5-dihydroxyphthalate decarboxylase OS=Comamonas sp. E6 OX=364029 GN=ophC PE=4 SV=1
MSKLQLSIAVGNYDRMRPLIDGDVQIDGVDPVFMLQDPEEIFFRAFRTADYDICELSLSS
YSVKTAAGTSPYIAVPVFPSRAFRHSSVYVRADRGINSPADLKGKRIGVPEYQLTANVWV
RMFLEEEYGVKASDIQWVRGGYEDPTRIEKISLKLPEGVSLVNAPEGRTISNLLADGEID
GVIGPRAPSCFDRGHPQVKYLFEDPQKAAAEWYERRKLFPIMHTLGVRKTLAEQHPWLPG
ALVKAFEHSKAVALTRLSDTSATKVTLPFIEDQLRNARRLMGQDFWSYGFAENAHVVDRF
LAQHHAEGLSSRRLQPAELFHPASLESFKI
>tr|A0A031HXW2|A0A031HXW2_9SPHN Putative 4,5-dihydroxyphthalate decarboxylase OS=Sphingomonas sp. RIT328 OX=1470591 GN=ophC PE=4 SV=1
MHEGRPTLTIGCTFSDRIEALLDGRVHIERFESMLRCVEAQTLFRATLNEAAFDIAELSM
GSHIAAVAQRRRDYVGVPVFLSRSFRHANLYVRTDRGIDGPADLAGKRIGLVDFQQTAAL
WLRGMLADDHGVARESIDWVTAGLHAPVLTDRMAMDLPAAIRATRSSSTLDAMLADGSID
AVISPTAPCCFTTGSAAVRRLWSDYCHAETDFWHRTRLFPIMHILVVRRSLTVRYPHLTT
AVYDAFARSLELALADLATRDFPKCAMPWLAHCVQDGIDALGEQPWTYGLERNRAVLGNM
LRYAVADGLCDDRMSVEALFD
>tr|M1FDY2|M1FDY2_9ALTE 4,5-dihydroxyphthalate decarboxylase OS=Marinobacter sp. BSs20148 OX=490759 GN=phtD PE=4 SV=1
MDGTVQPDGIDLNYLNMPVEETFFRMLRHREFDVAEMSLSSYVVSLFSEDRPFIAIPVFP
SRFFRHSSIYINVDSGIREPGDLVGKRIGTPEYQMTAPVWIRGILSDEYKVPVDSVLYMT
GGEEEPNRPEKLKLDLPANIRVERIGPDKTLAQMLLDGEIDALHTARAPSSFYDGSGRVV
RLFENYPAVELEYYRRTGIFPIMHCVVIRREVYEQNRWVAQSLFKAFKEAQQKTYQDMHE
TAAHKTMLPWLSAHVEEARREMGNDFWSYGFTQNRETIANFLRYHHEQGLSKRLLTPEDL
FAPEALEAFVI
>tr|A0A095BUP4|A0A095BUP4_9SPHN Putative 4,5-dihydroxyphthalate decarboxylase OS=Sphingopyxis sp. LC363 OX=1120705 GN=ophC PE=4 SV=1
MSRLKLSLACWRYDRTEALANGSVRPDGIDLNFMALDVEETFFRMLRNQEFDVAELSMSS
YCVTLGREDPPFIAIPVFPSRFFRHSCIFVSEKSGIREPADLVGKRIGVPEYQMTAPVWI
RGILQDEYGIDPTSVTYFTGGEEQPGREEKLKLNLPEKFRLEPIGPDQTLSRMLADGEID
ALHTARAPSTFYSEKGKVRRLFPNFVDVEQAYFSKSKIFPIMHVIAIRREVYEQNRWIAQ
ALFKAFTEAQRQAYQDLLVSASLKTMLPWQIASVEETIATLGSEWWPYGIDKNRHVIETF
TRYHHEQGLSPRRLTIEEMFAPETFSEFRI
>tr|Q9ZFR0|Q9ZFR0_BURCE 4,5-dihydroxyphthalate decarboxylase OS=Burkholderia cepacia OX=292 GN=ophC PE=4 SV=1
MSKLQLSIAVGNYDRMRPLIDGDVQIDGVDPVFMLQDPEEIFFRAFRHADYDICELSLSS
YSVKTAAGTSPYIAVPVFPSRAFRHSSVYVRSDRGIDRPEDLKGKRIGVPEYQLTANVWV
RLFLEEEYGVKASDIRWVRGGYEDPTRVEKISLKLPDGVVLENAPEGQTISNLLADGEID
GVIGPRAPSCFDRGHPKVKYLFDDPQKSAAEWYERRKVFPIMHTLGIRKTLADQHPWLPG
AIAKAFEQSKEVALARLSDTSATKVTLPFIEDQLRNARRLMGHDFWSYGFANNEHVIDRF
LAQHHAEGLSSRRLQPAELFHPASLERFKI
>tr|Q0KJ85|Q0KJ85_9SPHN Putative 4,5-dihydroxyphthalate decarboxylase OS=Sphingomonas sp. KA1 OX=164608 GN=ophC PE=4 SV=1
MSRLNLSFACWGYDRTEALQTGQVRPDGIDLNFQVLDVEETFFRMIRNREFDVAEMSMSS
YCVTLGREDPGFIAIPVFPSRFFRHAGIFVSAKSGIEKPADLVGKRIGVPEYQLTAPVWI
RGILQDEYGVDPSSVTYFFGGEEEPGREEKLKINLPEKFKVIPIGPEQTISRMIADGELD
AVYAPRAPSTFYSEPDKVRRLFPDFVAVEKAYFAKTGIFPIMHVVAIRRDVYEKNRWVAQ
ALYKAFVEAQKLVYEQLMVSASLKTMLPWQIAAVEDTIATMGKEWWPYGIDRNRHVIETF
TRYHHEQGLSPRQLTVEDMFAPETFSEFRI
>tr|A0A210VRC0|A0A210VRC0_9BURK 4,5-dihydroxyphthalate decarboxylase OS=Delftia sp. K82 OX=1472718 GN=pht5 PE=4 SV=1
MGDYDRTRALFDGRVQIDGVDPVYMLLNPEEMFFRAMRSVDFDITELSFSSYLVKHSRGE
CPYIALPVFLSRAFRHTSIYVRKDRIREPADLKGKRIGLPEYQLTANVWARAILQDDFGV
RPSDVTWVRGGIETPGRPEKVKLQLPDDVRIEQAPEGATISQMLDRGEIDGFMAPRPPSR
SALANPNIGWLFDDPTAVAKDYYRRTGVFPIMHVAAVRKELAAKHPWLPAALVKAFTQSK
AAALELLSDTSATKVTLPFVEEQLQAAREAMGDDFWSYGVAASARTLETFVRAHYEQGLS
SRHVPVSELFHPATYETYSI
>tr|A0A1C1CGA1|A0A1C1CGA1_9EURO 4,5-dihydroxyphthalate decarboxylase OS=Cladophialophora carrionii OX=86049 GN=phtD PE=4 SV=1
MVLKLSFACWDYDRMKAIEDGRVRPEGIELIFLNYRVEETFFRQLRFHEFDLSELSLSSY
VLTLNQDNPPFIALPVFPSRFFRHQSMYINSKAGIKSPQDLRGKRIGTPEYQIIDRRTTV
TAAVWQRGILAEDFGVPLSSVHFYTGAIEPSDKPRHSKVSHSYPADINVTEIQPGQNLSQ
MLADGELDAIFSATKPSSFDTSPGTVTRLFDDFKAVEAEYYARTKIFPIMHVVALKRSVY
DANPWIAKSLTRAFAKSLEMAYEPLKERAALRYILPWLEDHVEETRKLMGGEDRWWKDGF
EANKHVLEKFLQYSFDQGLAKRRFKSEELFAPSTLEDFVL
>tr|A0A1D8I7B9|A0A1D8I7B9_9BURK 4,5-dihydroxyphthalate decarboxylase OS=Achromobacter ruhlandii OX=72557 GN=phtD PE=4 SV=1
MSIKIRLAVRDWDYIVPLALGDVTARDIDLEIHRVGALPDDLASDPRFDAGEMSMSRYCL
GRARGRDDIVGVPHFLMRGFRHRCIITARDSGITRLDQLAGARIGMTGWQDSGNTWTRAL
LRREGIGVEDAVWKVGRLTGAHPITDRLGGFGRPGVIEAVADERPLVDLLRAGELEAVFT
PFMPDGFFDAGSDLRQLLPSCRASEVDYFRQVGYVPGIHLLGLKPALANAHPWAAQALSE
ALDASAALWLDKRRKYADTTPWILDELIQTSRDLPEAWNRNGLEPNLKMIGDFAAELHAQ
QLADRVMTPTELFPHAH
>tr|A0A0K2CU92|A0A0K2CU92_SPHWJ Putative 4,5-dihydroxyphthalate decarboxylase OS=Sphingobium wenxiniae (strain DSM 21828 / JZ-1) OX=595605 GN=ophC PE=4 SV=1
MSRLNLSFACWGYDRTEALQTGQVRPDGIDLNFQVLDVEETFFRMIRNREFDVAEMSMSS
YCVTLGREDPGFIAIPVFPSRFFRHAGIFVSAKSGIEKPADLVGKRIGVPEYQLTAPVWI
RGILQDEYGVDPSSVTYFFGGEEEPGREEKLKINLPEKFKVIPIGPEQTISRMIADGELD
AVYAPRAPSTFYSEPDKVRRLFPDFVAVEKAYFAKTGIFPIMHVVAIRRDVYEKNRWVAQ
ALYKAFVEAQKLVYEQLMVSASLKTMLPWQIAAVEDTIATMGKEWWPYGIDRNRHVIETF
TRYHHEQGLSPRQLTVEDMFAPETFSEFRI
>tr|F2IYU0|F2IYU0_POLGS 4,5-dihydroxyphthalate decarboxylase OS=Polymorphum gilvum (strain LMG 25793 / CGMCC 1.9160 / SL003B-26A1) OX=991905 GN=SL003B_1108 PE=4 SV=1
MKSWPERLAQRPAEPTIRPSEAHLMSDLRLSIAIGDYDRVRPMFNGDVRIDGVDPVFLRL
CPEEIFFRAFRHADFDICELSLSSYTVKTALDDCPYVGIPVYPSRAFRHTSIYVRKDRGI
ASPADLKGKRIGLPEYQLTANVWARALMEDEYGVRPSDVEWVRAGIEEPGRPEKIKLDLP
PDVTLTDAPEGSTLSGLLLKGEIDGMIGPRIPSCFGYDNKVGWVFDDPRAAALDYYRRTK
IFPIMHIVGIRRDLVEAHPWLPATLFKALNRSKAVCAEHLSDTSATKVMLPFVEEQVHDA
RKLMGADYWSYGFHNNRHVLETFLRHHHAQGLSPRQVQPEELFHPSTFESVVI
>tr|D0J438|D0J438_COMT2 4,5-dihydroxyphthalate decarboxylase OS=Comamonas testosteroni (strain CNB-2) OX=688245 GN=CtCNB1_1485 PE=4 SV=1
MSKLQLSIAVGNYDRMRPLIDGDVQIDGVDPVFMLQDPEEIFFRAFRTADYDICELSLSS
YSVKTAAGTSPYIAVPVFPSRAFRHSSVYVRADRGINSPADLKGKRIGVPEYQLTANVWV
RMFLEEEYGVKASDIQWVRGGYEDPTRIEKISLKLPEGVSLVNAPEGRTISNLLADGEID
GVIGPRAPSCFDRGHPQVKYLFEDPQKAAAEWYERRKLFPIMHTLGVRKTLAEQHPWLPG
ALVKAFEHSKAVALTRLSDTSATKVTLPFIEDQLRNARRLMGQDFWSYGFAENAHVVDRF
LAQHHAEGLSSRRLQPAELFHPASLESFKI
>tr|G8MDK6|G8MDK6_9BURK 4,5-dihydroxyphthalate decarboxylase OS=Burkholderia sp. YI23 OX=1097668 GN=BYI23_B001670 PE=4 SV=1
MSKLNLSVAVGNYDRMRPLVDGEVQIDGVDPVFMLQDPEEIFFRAFRHADYDICELSLSS
YSVKTAAGTSPYIAVPIFPSRAFRHTSIYVRNDRGIESPADLKGKRIGVPEYQLTANVWA
RLFLEEDHGVKASDVTWIRGGYEEAGRLEKISLKLPENVRLENAPEHQTISGMLASGEID
ALIGPRAPSCFTNGHPNVKYLYDDPQKAAADWYARTKLFPIMHLLGVRRSLAEQHPWLPG
AVAKAFEKSKAVALAKLSDTSATKVTLPFVEEQLRNARRLMGDDFWSYGFEPNRQVLSRF
LKRHHEEGLSSRLLQPEELFHPATLESFKI
>tr|C7NN12|C7NN12_HALUD 4,5-dihydroxyphthalate decarboxylase OS=Halorhabdus utahensis (strain DSM 12940 / JCM 11049 / AX-2) OX=519442 GN=Huta_1236 PE=4 SV=1
MSLELSLSCGTRDLNEALLTGAVEPTGIDLTVIPEYPPRRHRRFFERGDFDVCEVSLASY
VSSRSAPEEYPFTAIPVFPAKRFRHSFFFKHTDADIKEPADLEGRKVGCQSWQTTANVWV
RGIMQEHYDLDLTEVEWYRRKEDDVPVDIPEKFDIRTIPGPQGGEAIVEPNDFRDMFFDG
ELAAAMDPAGSFFHDVLDAENAELFFENPIEEERAYYEETGIHPIMHTVAIRDEILEEHP
WVAVNLFDAYCESRDRCLDANRSPSTNTSITWAHLHLDDQREVLGEDAWEFGLTDRTTRE
VETFVEYAVDQGLAPRAYDPAELFADVSVAR
>tr|C7NN11|C7NN11_HALUD 4,5-dihydroxyphthalate decarboxylase OS=Halorhabdus utahensis (strain DSM 12940 / JCM 11049 / AX-2) OX=519442 GN=Huta_1235 PE=4 SV=1
MTLELSMALGGRDVTEALLDGTVEPDGIDLNTVSLHPSNRHRRFFSHGRFDVCEVGMASY
VSSRADTEAYPFTAIPVFTNKRFRHAYFYKHTDAGIEEPADLEGKTVGISSWQTAANVWT
RGIMQEHYDLDLTDVEWYRRKQDDVPIEVPERYDVRDLPGKHGGDAVAEREDLIDALVAG
DLDAVMDPAGATMRAVDAAETTDFVFEDPIAEEQQYFRETGIFPPNHVVVIRDEVLEEHP
WVALNIYHAFCEARDHCFERNRSPSTNAAITWAPLYLLEQQNVLGEAAWDYGLTEANRKA
VETFLQYSHEQGLIDERYDVEALFDESTIARPDPA
>tr|A8LSS1|A8LSS1_DINSH Putative 4,5-dihydroxyphthalate decarboxylase OS=Dinoroseobacter shibae (strain DSM 16493 / NCIMB 14021 / DFL 12) OX=398580 GN=Dshi_2537 PE=4 SV=1
MDQADRTAPGTSAQGLSLSLASWDHDRVMALHDGRVRVPGVALRGTVAPTSELFPRAVGD
APYDITEMSISSYVLQVSRGVGAYVAIPAFVSRAFRHAGFFARAGSGIETPADFAGRRIG
VPEYQMTAALWMRGILADEYGVAARQVHWRTGALDAGVRRERLELELPEGMRVEPISEGE
TLQDLLLAGEIDGLLAPKPPNAFLAGDARFVRLFPDFEAAERAYHAKTGFFPIMHLIGVR
KSLVDAHPWLPRALYDGFVEARDMALQRLRSVWLGNANRLSLPWLGATMERTISALGPDY
WSYGYRANREELAAVCRYSVEQHLAARAVQPEDLFHPSVLET
>tr|I0WTT9|I0WTT9_9NOCA 3,4-dihydroxyphthalate decarboxylase OS=Rhodococcus imtechensis RKJ300 = JCM 13270 OX=1165867 GN=W59_11436 PE=4 SV=1
MNEKDIEGARVVVAEACRVAAARGLMEGILGHISFRVSPDLLLIRCRSADDTGVAYTRPS
DIRLVRFDGTAGAPGELDNGYQVPKELPVHVESMRASPDIRAVAHLHPPSIVAADLAGIS
LRPIYGAYDIPGAVLARGGVPVYRRAVLIHRTQLGKEMVTAMGDRPVVICRGHGITSVAS
SVQQSVLQAASLEELARMSLAVVSAGGTLVDIDDADWEDLPDLGANFNTGAVWRHEVARA
ATV
>tr|L2T6W9|L2T6W9_9NOCA 3,4-dihydroxyphthalate decarboxylase OS=Rhodococcus wratislaviensis IFP 2016 OX=1195242 GN=Rwratislav_45255 PE=4 SV=1
MNEKDIEGARVVVAEACRVAAARGLMEGILGHISFRVSHDLLLIRCRSADDTGVAYTRPS
DIRLVRFDGTAGAPGELDNGYQVPKELPVHVESMRASPDIRAVAHLHPPSIVAADLAGIS
LRPIYGAYDIPGAVLARGGVPVYRRAVLIHRTQLGKEMVTAMGDRPVVICRGHGITSVAS
SVQQSVLQAASLEELARMSLAVVSAGGTLVDIDDADWEDLPDLGANFNTGAVWRHEVARA
ATV
>tr|C7QEV4|C7QEV4_CATAD 4,5-dihydroxyphthalate decarboxylase OS=Catenulispora acidiphila (strain DSM 44928 / NRRL B-24433 / NBRC 102108 / JCM 14897) OX=479433 GN=Caci_3999 PE=4 SV=1
MDATFETAPLVTDIFRPMIEGRYDVAELGLTYFLRTFDPDDPRYLALPIMPNRNFRHSAV
FVNTASSIRTPQDLAGRTIGEFALYGHDPGVWVKGILAEEYGVTPEQCRWVIGGTNHPIP
AFDWLPQPVPAGVDVCRAPERATLDAMLKAGEIDALISVDVPQSVMQGSPRTARLFPDYD
VVERDYFRRTGIFPPMHIVAIRTEVAQDPDVVRAVYRAFCEAKDLAAQRYLDEAVKQHMG
VMTPWFSKLFADNRSLFGDDWWPYGVKANRKAVDTFLRYHYEQGLSGRLLTCEDIFVPEL
LAV
>tr|G4RAN2|G4RAN2_PELHB 4,5-dihydroxyphthalate decarboxylase OS=Pelagibacterium halotolerans (strain DSM 22347 / JCM 15775 / CGMCC 1.7692 / B2) OX=1082931 GN=KKY_2547 PE=4 SV=1
MPLLEITIATWDYDRVRPLIDGRVTVEGCSIRYLPMPVEEIFQRAYFHEEFDVTELGFSP
YLIALSRGLTDYRAIPVFLSRSFRHNAIYIRSDRGIEAPEDLRGKTLGVPEFQMSAALWA
RGMLADQYGIAIDDMSWVQGGLETPGRREKFPLNLPEGFPLSIETGNSLNAMLAAGEIDG
MITARAPSCFIAGHPQIRRLFPDSKSAEQTYFRKTGIFPIMHAVGIRAALVEQHPWLAMS
LLKAFEKARRIAMAELSEVAALKIALPWLTDHLQETRAIMGDDFWRYGFAANRPALEAMT
RYSFDQGLSARQLAPEELFVPSTLDDIRV
>tr|A0A0H3DDB0|A0A0H3DDB0_AMYMU 4,5-dihydroxyphthalate decarboxylase OS=Amycolatopsis mediterranei (strain U-32) OX=749927 GN=AMED_6314 PE=4 SV=1
MIGTMRIGTFTYDTTRDLSGVETAATLPEIFERAIRGEFDVAELGLTFYLRLLEAGTPFV
ALPIFPNRVFRHSCVFVNTRSGITGPGDLTGRTIGEFGTYGQDSGVWAKGILMDEHGFRP
ETNRWVIGGLEHPAAPFDFIPHPHPDAVKVTTAGAGKTLNDLLATGEIDALFSANVPQCV
LDGHPDVARLFPDFVARERDYHRRTGIFPIMHTVVVRRDLLRDDPGLARRVYTMFETAKD
AAAERYRRGRRLYQVQTMLPWTNALVDDTLAEFGEDWWPYGIAANRTTLEAYLRYHHEQG
LSSRRWQIEEIFAPELLGT
>tr|A0A0N9NCD3|A0A0N9NCD3_9ACTN 3,4-dihydroxyphthalate decarboxylase OS=Gordonia phthalatica OX=1136941 GN=ACH46_18585 PE=4 SV=1
MSAMDAERDLIATACRVLAGRGLADGILGHISLRMSEDTLLVRCRGPRERGLAWTEPDDI
RLVHFDGSEAADGALNGYQVPNELPLHVAVLRSRPDVAAVVHAHPAQVVAADLAGIPIRP
IVGAFDIPGAKLAAGGVPVYPRGVLIRNRSLADEMVDAMQSRPVVLLRGHGLTSAATTVQ
QAVLQAVSVDGIARLSLQIRAAGGVLADLSAADMAELPDLGSGFNTGVAWQHEVARLGS
>tr|R4X0E9|R4X0E9_9BURK 4,5-dihydroxyphthalate decarboxylase OS=Burkholderia insecticola OX=758793 GN=BRPE64_DCDS07090 PE=4 SV=1
MAKLNLSVAVGNYDRMRPLVDGEVQIDGVDPVFMLQDPEEIFFRAFRHADYDICELSLSS
YSVKTAAGTSAYIGVPIFPSRAFRHTSIYVRNDRGIESPADLKGKRIGVPEYQLTANVWA
RLFLEEDHGVKASDVIWVRGGYEEAGREEKIKLALPPDVRLEDAPSNTTISRLLASGEID
AVIGPRAPSCFSNGHPNVKYLYDDPQKAAADWYTRTKLFPIMHLLGVRRSLAEQHPWLPG
AVAKAFEKSKAVALARLGDTSATKVTLPFVEEQLSAARRLMGDDFWPYGFDANRHVLSRF
LKRHHEEGLSSRLLQPEELFHPATLESFKI
>tr|Q1YKX1|Q1YKX1_AURMS 4,5-dihydroxyphthalate decarboxylase OS=Aurantimonas manganoxydans (strain ATCC BAA-1229 / DSM 21871 / SI85-9A1) OX=287752 GN=SI859A1_00521 PE=4 SV=1
MSKLKLSIAVGDYDRTRPLIDGTVQIDGVDPVFMTLDPEEIFFRAFRHAEFDVSELSLSS
FSVKTARDDCPYVGIPVFLSRAFRHTSFYVNASAGITKPQDLRGKRVGVPEYQLTACVWG
RVILKDEYGLDPSEITWVRGGIEQPGRPEKIAIDLPEGVRLESAPEGRSLSDLLLAGEID
AILTPRAPSAYDRGEAGVRWLFEDPTRAATDYYERTGIFPIMHLTGLRRELSDEHPWLAG
ALLKAFTQAKVVAQRRLSDTSATKVTLPFVEERLREAHQLMGADFWSYGYARNREQLDIF
LDHHHAQGLSSRRLVPEDLFHPSSLETHLI
>tr|G2PG68|G2PG68_STRVO 4,5-dihydroxyphthalate decarboxylase OS=Streptomyces violaceusniger Tu 4113 OX=653045 GN=Strvi_5866 PE=4 SV=1
MPDLDLRIGTFRYDTTQALFDGTAEIPGVSNVEMATGATLPEVFRLLLDGEVDIAEFGMT
FYLRALEREADVIALPVFPNRVFRHSCVFVNRDSGISGPADLVGRTIGEFGVYGQDSGVW
AKGILMDEYGFRPEENRWVIGGLDTPAPPFDFVPQVWPDGIDISAAPEGRALGPMLDSGE
LDVLFTANVPQTVLDGSPHITRLFPDFETRERDYYRRTGIFPMMHTVVVRRDLLTRHPGV
ARAVYEGFLAAKEAGARRYRQGRRLYEATFMVPWLNALYEENAELMTEDWWPYGVAANRV
ALDTLLRYHHEQGLTAHRWTIEEIFTPDLLET
>tr|A6F008|A6F008_9ALTE 4,5-dihydroxyphthalate decarboxylase OS=Marinobacter algicola DG893 OX=443152 GN=MDG893_15065 PE=4 SV=1
MAVPLNLSLAIERYDRHFPFFDNTLQLPEGLNLTVYQTGQSAPLRDGKGRHERMLHGGDY
DVAEFSLSTFLMARARGMPIVGIPVFPRRLFSFSQMWVHPDSDLHQPRDLIGKKVAISSF
QTTLSLLAKGDLKFQYDTPWEHIHWLLTTQEKVPFDFKPGVRVDYIGGSREDVAQKLANH
EIDAFFLPHPPHSVVSGKLPARRLISDCRAAEIDYFRRVGDFPIMHVIALRQELAQQEPW
LGRALYDLFNQANSLAEEYYEDPGWSRLAWGRHYYEQEKALFGSDPWENGFRRNRANLER
FIQYSQDQGMIDSIYPPEELFVDDTLNT
>tr|A0A1A3N9B5|A0A1A3N9B5_MYCAS 3,4-dihydroxyphthalate decarboxylase OS=Mycobacterium asiaticum OX=1790 GN=A5636_21035 PE=4 SV=1
MNLQPERALVAQACRVAAARGLVDGILGHLSLRVDDDRLLIRCRSDSDTGVAFTRPEDIR
LIDFHGSPGASGELDGYRLPNELPIHLETMRAAPQQRQAVAHLHPPDVVAADLAGITIRP
IYGAYDIPGAWLARAGVPVYQRAVLIRTPELAKDMVAAMGSAPVVICRGHGITSAAGTVQ
QAVLQAISLNELARMSLRVHWTGATPAEIDDADWNDLPDLGSAFNVQSAWRHEVARLNEG
QS
>tr|Q0FUL3|Q0FUL3_PELBH 4,5-dihydroxyphthalate decarboxylase OS=Pelagibaca bermudensis (strain DSM 26914 / JCM 13377 / KCTC 12554 / HTCC2601) OX=314265 GN=R2601_06408 PE=4 SV=1
MFFRAFRHEAFDISEISLSSYSISVARGNPHYVAIPVFLSRAFRHTSVYIRTDKGIETPQ
DLRGKRIGIAEYQLSANVWVRGILEEEYGVKPSDIIWVRGGMDTPGRPEKIKVQLPGDIR
MEEAPVGSTLNGMLEAGEIDGFVGPRWPRCFAERHPHVGRLFADSIATAEAYFEKTRIFP
IMHVLGVRRSLAEEYPFLPAALLKAFTQSKLIAEEALSDTSATKVTMPFVEDNLNRVHAL
MGDDPWSYGVGGNAHVLNKFLDYHASQGLSPRRVEIEELFHPSTLEAYSL
>tr|G4RAN7|G4RAN7_PELHB 4,5-dihydroxyphthalate decarboxylase OS=Pelagibacterium halotolerans (strain DSM 22347 / JCM 15775 / CGMCC 1.7692 / B2) OX=1082931 GN=KKY_2552 PE=4 SV=1
MNDLKRIAGDIGAPASVFEVGFMGNLRLSVAVGDYDRTRPLVDGEVQIDGVEAVCLRLSP
EEIFFRAFRTQDFDICELSMSSTVVKIANGDCPYVPIPVFPSRAFRHTSIYINTSKNIGR
PEDLRGKRIGLGEYQLTANVWARALFEDEYGVKPSEIEWVRGGIEELGRIEKISVALPPD
IRITPAPADKTLSQMLADGEIDALIGPRMPSSFNGDGRVSWLFEDPTAAAEDYFRRTGVF
PIMHIVGIRRELVDANPWLPASVQKAFEASKAACMRKLSDTSATKVTLPFVEEQLQRARK
LLGADFWSYGVEANRKVLETFLDHHYRQGLSSRRVSVDELFHPSTLAAAKI
>tr|A0A1B8SCC4|A0A1B8SCC4_9MYCO 3,4-dihydroxyphthalate decarboxylase OS=Mycolicibacter kumamotonensis OX=354243 GN=ACT18_17790 PE=4 SV=1
MGELAPLRAEVAQACRVAAARGLVDGTLGHISARVDDEHLLIRCRSDSDTGVAFTRPDDI
RLIRFDGSPGSTGELDGYEVPNELPIHVETLLAHPEHRAVAHLHPAAVVAADLAGIRIEP
IYGAFDIPGARLARGGVPVYPRAVLIRTAELGKEMVAAMAGRPVVICRGHGITSAAATVP
QAVLQAISLDQLACMSLRIRSAGGTCRPIDESDWTDLPNLGPAFTAEAAWRHELARLEWR
>tr|H8IKX7|H8IKX7_MYCIA 4,5-dihydroxyphthalate decarboxylase OS=Mycobacterium intracellulare (strain ATCC 13950 / DSM 43223 / JCM 6384 / NCTC 13025 / 3600) OX=487521 GN=OCU_15170 PE=4 SV=1
MRYLHTAIEDLFWRQGKYGEFDVAEYSMGAYLSTVDDPDRPFVALPVFPSRLFRHSSVYV
RDDANVSEAADLNAGVIGTPEWSMTASLWMRGILGEHHGVDLASIRWRTGGLEEPGRQEK
APVTPPAYFDVSRIDDEDTLSEQLIRGELDGLITARAPRAFLQGDPRIRRLWPDFRAVER
AYFEATQIVPIMHVVVVKRSVLTAHPWVANNLVDAFERARKPVQRELIDTAVCTTSLIWE
SSYAEAEKDILGDPFRCGVAENLAALQALLAYAHEQGFSERPLRLEDVFVPSTVSAARV
>tr|F3KVH9|F3KVH9_9BURK 4,5-dihydroxyphthalate decarboxylase OS=Hylemonella gracilis ATCC 19624 OX=887062 GN=HGR_12332 PE=4 SV=1
MSGKVHLKLAIAEHPHTSAIRSGAIPIEGVDAEFITVQPQIGAFRRMVRDVEFDVCELAP
TTYIIARAHGAPFVALPIFVVRRFHHAGLLVRPDAGIKTPKDLEGKKVGVRAYSVTTGVW
TRQVLIDEFGLDNDKVTWVVDDEEHVTQLKLPPNVVHAPAGTSLADMVARGELVGGFAAA
AGIGRTGAPTGGWKEVEADYPDLFPNAAQLEAEYYARTGVYPMHGTIVVKDSVLAEHPWV
ADSLFKAFDQAKKEWLARLDAGQATSATDKKYLELRKIVGHDPLPYGLRENLKTIEALRD
TAFKQGLTPRLMPVNELFVDVKAR
>tr|A3VMI4|A3VMI4_9RHOB 4,5-dihydroxyphthalate decarboxylase OS=Maritimibacter alkaliphilus HTCC2654 OX=314271 GN=RB2654_00075 PE=4 SV=1
MFFRAFRHEAFDISEISLSSYSISVARGNPHYVAIPVFLSRAFRHTSVYIRTDKGIDTPQ
DLKGKRIGIAEYQLSANVWVRGILEEEYGVKPSDIIWVRGGMDTPGRPEKIKVQLPDDIR
MEEAPVGSTLNGMLEAGEIDGFIGPRWPRCFAERHPHVGRLFADSIATAEAYFEKTRIFP
IMHVLGLRRILAEEYPFLPAALLKAFTQSKLLAEEALSDTSATKVTMPFVEDNLNRVHAL
MGDDPWSYGVGGNAHVLNKFLDYHASQGLSPRRVEIEELFHPSTLEAYSL
>tr|A0A0D5VGQ5|A0A0D5VGQ5_9BURK 4,5-dihydroxyphthalate decarboxylase OS=Paraburkholderia fungorum OX=134537 GN=A8H39_38445 PE=4 SV=1
MLELSLACQVTDRTRALLDGKVVIEGCKINFMSGPAEAIFQRAFRHAEFDISELSLGTHL
LTTAREESRYIGVPVFLSRSFRHSAIYVRTDRGIDSPQALKGCRIGVPDFQQTAGIWVRG
MLGDEYGVDSRDVSWIVGGLEQAGREARVPYSVPEDIRIEPIGAEQTLSGMLDAGEIDAV
IAPKPPSCFGRNERVQRLFPDFRSDEEAWFGKTGLFPPMHMLGIRRTLVEQHPWLPVNVY
AAFRKSRDLALAELAVTDTLRVMHPWITSEFERVKSVMGNDYWRYGVKENRADLDTLQRY
AKSDGLIREEVPMERLFAASTFDSFNF
>tr|A0A1A3R3B6|A0A1A3R3B6_9MYCO 3,4-dihydroxyphthalate decarboxylase OS=Mycobacterium sp. 1081908.1 OX=1834066 GN=A5655_23120 PE=4 SV=1
MTALDAQRELVAQGCRVAAARGLVDGILGHLSLRVDDERLLVRCRSDTDAGVAFTRPGDI
RLITFDGTAGAAGELDGYRVPNELPIHVETMLANPAHRAVAHLHPPAVVAADLAGITLRP
IYGAFDIPGAWLARSGVPVYERAVLIRNSALGKEMVAAMGGRPVVILRGHGITSAAGTIQ
QAVLQAISVDALARMSLRVRAAGGTLRDIDDADWDELPDLGPGFNTDSAWRHEIARLG
>tr|A0A1A2VAI2|A0A1A2VAI2_MYCSC 3,4-dihydroxyphthalate decarboxylase OS=Mycobacterium scrofulaceum OX=1783 GN=A5679_20640 PE=4 SV=1
MISLDEQRALVAEGCRVAAARGLVDGILGHLSLRVDDERLLIRCRSDGDTGVAFTRPSDI
RLITFDGGAGADGELDGYRVPNELPIHVETMLADARHRAVAHLHPPAVVAADLAGIAIRP
IYGAFDIPGAWLARGGVPVYERAVLIHTKELGKEMVAAMRGRPVVICRGHGITSAAATVP
EAVLQAISLDALARMSLRVKAAGGTLRDIDDADWDDLPDLGPSFTARAAWRHEVARLPAD
>tr|U3G9H5|U3G9H5_9RALS 4,5-dihydroxyphthalate decarboxylase OS=Ralstonia sp. 5_2_56FAA OX=658080 GN=HMPREF0989_03738 PE=4 SV=1
MSKLKLSIAVGNYDRMRPLIDGGVQIDGVDPVFMLQDPEEIFFRAFRHADYDICELSLSS
YSVKTAAGTSPYIAVPVFPSRAFRHSSIYVRADRGINRPEDLKGKRIGVPEYQLTANVWV
RMFLEEEYGVKASDIRWVRGGYEDPTRVEKISLKLPEGVILENAPEGKTISNLLAEGEID
GVIGPRAPSCFDRGHPQVKYLFDDPQKSAAEWYERRKLFPIMHTLGIRKTLAEQHPWLPG
AMAKAFEHSKEVALARLSDTSATKVTLPFIEDQLRNARRLMGHDFWSYGFANNEHVIDRF
LAQHHAEGLSSRRLQPAELFHPASLESFKI
>tr|A0A1A2MVM0|A0A1A2MVM0_9MYCO 3,4-dihydroxyphthalate decarboxylase OS=Mycobacterium sp. E1747 OX=1834128 GN=A5695_03980 PE=4 SV=1
MTALDEQRALVAQGCRVAAARGLVDGMLGHLSLRVDEERLLIRCRSDTDTGVAFTRPSDI
RLITFAGGAGAHGELDGYRVPNELPIHVETLLADSRHRAVAHLHPPAVVAADLAGIEIRP
IYGAYDIPGAWLARGGVPVYERAVLIRTSALGKDMVAAMRGRPVVICRGHGITSAAATVQ
QAVLQAISLDALARMALRVKGAGGTLRGIDDADWDDLPDLGPAFTAEAAWRHEVARLAHI
YADHDGEKRP
>tr|I3W194|I3W194_9MICC 3,4-dihydroxyphthalate decarboxylase OS=Arthrobacter sp. J3.40 OX=347209 PE=4 SV=1
MMDQSQPALTHAGEREAIALACRVLAHRGLADGILGHISLRIGENKLLVRCRGPQERGLA
FTEADDIRLVDLDGNPAAEGELEGGYTVPNELPLHTELLRQRPDINAVVHAHPPRVVAAD
LAGLGVRPIVGAFDIPGTRLAAGGVPVYPRGVLVRNRQLATEMLHAMGDRPVVLLRGHGL
TSAAETVEQAVLQAISVDILAALSLQVTAAGGTLKDLPDSDMAELPDLGGSFNTQTAWRH
ELARMNAAW
>tr|I3W1Z6|I3W1Z6_9MICC 3,4-dihydroxyphthalate decarboxylase OS=Arthrobacter sp. J3.53 OX=347215 PE=4 SV=1
MMDQSQPALTHAGEREAIALACRVLAHRGLADGILGHISLRIGENKLLVRCRGPQERGLA
FTEADDIRLVDLDGNPAAEGELEGGYTVPNELPLHTELLRQRPDINAVVHAHPPRVVAAD
LAGLGVRPIVGAFDIPGTRLAAGGVPVYPRGVLVRNRQLATEMLHAMGDRPVVLLRGHGL
TSAAETVEQAVLQAISVDILAALSLQVTAAGGTLKDLPDSDMAELPDLGGSFNTQTAWRH
ELARMNAAW
>tr|A0A1A2CK69|A0A1A2CK69_9MYCO 3,4-dihydroxyphthalate decarboxylase OS=Mycobacterium sp. 852002-51163_SCH5372311 OX=1834097 GN=A5791_08890 PE=4 SV=1
MTAPESLDQQRALVAQGCRVAATRGLVDGILGHLSLRVDDDRLLIRCRSDSDSGVAFTRP
ADIRLVRFDGSPAADGELDGYRVPNELPIHVETMLANSHHRAVAHLHPPAVVAADLAGIV
IRPIYGAYDIPGARLARVGVPVYERAVLIRNSRLGKEMVAAMRGAPVVICRGHGITSAAT
TVQQAVLQAMSVDELARMSLRVRAAGGTLRDIDDADWEDLPDLGSAFTAEAAWRHEIARL
TRADD
>tr|A0A1A2M8R2|A0A1A2M8R2_9MYCO 3,4-dihydroxyphthalate decarboxylase OS=Mycobacterium sp. E3251 OX=1834144 GN=A5697_15515 PE=4 SV=1
MTPLDEQRALVAQGCRVAAARGLVDGILGHLSLRVDDDRLLVRCRSDTDTGVAFTRPSDV
RLITFDGGAGADGELDGYQVPNELPIHVETMLADPRHRAVAHLHPPAVVAADLAGIAIRP
IYGAFDIPGAWLARGGVPVYERAVLIRTPALGKEMVAAMRGRPVVICRGHGITSAAATVP
EAVLQAISLDGLARMSLRVLGAGGTLRDIDDADWDDLPDLGPSFTAEAAWRHEVARLPPA
TKAPIYADHDRENQP
>tr|A0A1A2H9G2|A0A1A2H9G2_9MYCO 3,4-dihydroxyphthalate decarboxylase OS=Mycobacterium sp. E2978 OX=1834139 GN=A5672_16265 PE=4 SV=1
MTELDELRALVAQGCRVAAARGLVDGILGHLSLRVDDERLLVRCRSDTDTGVAFTRPGDI
RLVSFDGTAGATGELDGYRVPNELPIHVETLRANPEHRAVAHLHPPTVVAADLAGITLRP
IYGAYDIPGAWLARGGVPVYERAVLIRSSALGKEMVAAMGAGPVVICRGHGITSAAKTIE
QAVLQAISLNELARMSLWVRAAGGTPRDIDERDWDDLPDLGSGFNIDAAWRHEVARLGDQ
PS
>tr|A0A1A3UKZ3|A0A1A3UKZ3_9MYCO 3,4-dihydroxyphthalate decarboxylase OS=Mycobacterium sp. 1165178.9 OX=1834070 GN=A5652_08515 PE=4 SV=1
MTDLDQQRALVAQGCRVAAARGLVDGTLGHLSLRVDDERLLVRCRSDDDTGVAFTRPSDI
RLIAFDGSAGAPGELDGYRVPNELPIHVETMRADPRHVAVAHLHPPDVVAADLAGIAIRP
IYGAYDIPGALLARGGVPVYERAVLIRNSRLGKEMAAAMRGRPVVICRGHGITSAATTVP
QAVLQAISLDALARMSLRVVAAGGTLRDIDDADWDDLPDLGSAFTAEAAWRHEVARLGGG
>tr|A0A1A0TXX1|A0A1A0TXX1_9MYCO 3,4-dihydroxyphthalate decarboxylase OS=Mycobacterium sp. 852014-50255_SCH5639931 OX=1834112 GN=A5758_21600 PE=4 SV=1
MTPLDEQRALVAQGCRVAAARGLIDGILGHLSMRIDDELLLVRCRSDTDTGVAFTRPSDI
RLVTFDGGAGADGELDGYRVPNELPIHVETMLTDPRHRAIAHLHPPAVVAADLAGIAIRP
IYGAYDIPGAWLARGGVPVYERAVLIRTPALGKEMVAAMRGRPMVICRGHGITSAAATVP
EAVLQAISLDALARMSLRVQGAGGTLRDIDDADWDDLPDLGPSFTTEAAWRHEIARLPAD
>tr|A0A1A2G6U8|A0A1A2G6U8_9MYCO 3,4-dihydroxyphthalate decarboxylase OS=Mycobacterium sp. E3198 OX=1834143 GN=A5673_09285 PE=4 SV=1
MFDPQRALVAQGCRVAAARGLVDGILGHLSLRVDDEHLLVRCRSDTDTGVAFTRPSDVRL
VRFDGTAGAAGELDGYRVPNELPIHVETLLSNPAYRAVAHLHPPAVVAADLAGIALRPIY
GAYDIPGAWLARGGVPVYERAVLIRSSALGKEMVAAMAGRPAVILRGHGITSAAGTIEQA
VLQAIGLDALARMSLRVRAAGATLRDIDERDWDDLPDLGSGFNTDAAWRYEVARLEAQPC
>tr|K8XL32|K8XL32_RHOOP 3,4-dihydroxyphthalate decarboxylase (Fragment) OS=Rhodococcus opacus M213 OX=1129896 GN=WSS_A12338 PE=4 SV=1
MNEKDIEGARVVVAEACRVAAARGLMEGILGHISFRVSHDLLLIRCRSADDTGVAYTRPA
DIRLVRFDGTAGAPGELDNGYQVPKELPVHVESMRASPDIRAVAHL
>tr|A0A1A2TUP7|A0A1A2TUP7_9MYCO 3,4-dihydroxyphthalate decarboxylase OS=Mycobacterium sp. E3078 OX=1834141 GN=A5682_15810 PE=4 SV=1
MTDLDQQRELVAQGCRVAAARGLVDGILGHLSLRVDDERLLVRCRSDTDTGVAFTRPSDI
RLITFDGTAGAPGELDGYRVPNELPIHVETMLADPAHTAVAHLHPPDVVAADLAGITLRP
IYGAYDIPGAWLARGGVPVYERAVLIRNSGLGKEMVAAMQGRPVVICRGHGITSAAATVP
QAVLQAISLDALARMSLRVVATGGTLRDIDDADWDDLPDLGSAFTAEAAWRHEVARLD
>tr|A0A315C332|A0A315C332_9BURK 4,5-dihydroxyphthalate decarboxylase OS=Limnohabitans sp. JirII-29 OX=1835756 GN=B9Z39_11615 PE=4 SV=1
MSNLNLSVAVGDYDHVRDLMSGRVRAEGIDITPIHVPVEEMFFRFTKFQEWDVSEMSFAK
AISLVSQADPWLVLVPVFPSRAFRHSSIYVRKDRNIQTPADLAGKKVGVPEWAQTAAIYS
RGMLAHEYGVDLNSIDWHQAGVNDAGRREKVALQLPPGLRYTPMPHTSLSEMLLNGTLDA
ALSARPPGAFVNHPELVERLIPNYREVEMAYWQKTQIFPIMHVMAIKREVYEKNRWIATN
LLKGFEEAKTRSLHRAADITASSYPLPWVADYAAQSQAIMGDDFWPYGIQGNRSTLEAFS
QYAWEQGITTRHIKLEEIFVKEVQDSVKV
>tr|A0A315DMA3|A0A315DMA3_9BURK 4,5-dihydroxyphthalate decarboxylase OS=Limnohabitans sp. JirII-29 OX=1835756 GN=B9Z39_04040 PE=4 SV=1
MSKLNLTFACWNYDRTRALMDGTVKVDGIDLNYLNLPVEETFFRMARFREFDISEMSLSS
YCVTLSKPERPFVALPIFPSRFFRHSCIYVNANSGIREPKDLIGKRIASPEYQMTAPVWI
RGILSDHYNVPVDAQPYLYGGEEEVGRIEKMKLALPPNIQVSPIAPHQTLSQMLYDGELD
ALYTARMPSSFLKGDGKVKRLFEDYPEVERRYYRETGIFPIMHTVVMRREVYEANRWIAQ
SLTKAFIEAQRHTYEDLKDTAALKAMLPWLSAYVDETQREFGDDWWPYGLEKNIKTLDTF
TRYHHEQGLSPRKLDVHELFAPESLEAFKI
>tr|A0A158L4K7|A0A158L4K7_9BURK 4,5-dihydroxyphthalate decarboxylase OS=Caballeronia choica OX=326476 GN=AWB68_08697 PE=4 SV=1
MSKLNLSVAVGNYDRMRPLVDGEVLIDGVDPVFMLQDPEEIFFRAFRHADYDICELSLSS
YSVKTAAGTSPYIGVPIFPSRAFRHTSIYVRNDRGIETPGDLKGKRIGVPEYQLTANVWA
RLFLEEDHGLKASDVTWVRGGYEETGRQEKIKLNLPSDVRLENAPDHETISGLLASGEID
AVIGPRAPSCFTNGHPHVKYLYNDPQKAAADWYSRTKLFPIMHLLGVRRSLAEEHPWLPG
AVAKAFEKSKAVALAKLSDTSATKVTLPFVEEQLRAARQLLGHDFWSYGFEANRHVLSRF
LSRHHAEGLSSRLLKPEDLFHPATLESFKI
>tr|A0A1X2DCW5|A0A1X2DCW5_9MYCO 3,4-dihydroxyphthalate decarboxylase OS=Mycobacterium sp. IEC1808 OX=1743230 GN=AWB92_26515 PE=4 SV=1
MTRLDEQRELVAQGCRVAAARGLVDGILGHLSLRVDDERLLVRCRSDTDTGVAFTRPSDI
RLVKFDGTAGAAGELDGYRVPNELPIHVETMRADPGHRAVAHLHPPAVVAADLADIALRP
VYGAFDIPGAWLARGGVPVYERAVLIRNSKLSKEMVEAMRGRPVVILRGHGITSAANTIQ
QAVLQAISLDSLARMALRVRAAGGTLRDIDDTDWDDLPDLGPGLHTDAAWRHEIARLGEV
TG
>tr|A0A158ABQ8|A0A158ABQ8_9BURK 4,5-dihydroxyphthalate decarboxylase OS=Caballeronia fortuita OX=1777138 GN=AWB77_01541 PE=4 SV=1
MSKLRLTFGCWNYDRTRALMDGSVQPDGIDLNYLNMPVEETFFRMLRHQEFDASEMSLSS
YTMSCFREPRPFIAIPVFPSRFFRHSCIYVNADSGIEKPQDLIGKRIGNPEYQMTAPVWI
RGILSDHYGVPVDSVTYYTGGEEEPNRPEKLKLDLPANIRVKQIGPDKTLARMLLDGEID
ALYTARMPSSYVNGKGRVKRLFENYIDVERQYFRDTKMFPIMHTVVLRREVYEANRWAAQ
SLYKALIESQRRTYADLNETAALKSMLPWLNAHVEETRKEMGDDYWPYGIDKNRENLRTF
LRYSYEQGLSKRLLEPEEIFAPETFESFKI
>tr|A0A158G4C0|A0A158G4C0_9BURK 4,5-dihydroxyphthalate decarboxylase OS=Caballeronia choica OX=326476 GN=AWB68_01256 PE=4 SV=1
MGNHKLRLSIAVGNYDRMRPLIDGDVQIDGVDPVFMLQDPEEIFFRAFRHADYDICELSL
SSYSVKTAAGTSAYIAVPVFPSRAFRHTSIYVRADRGIDKPEDLKGKRIGVPEYQLTANV
WVRLLLEEEYGVKASDVTWVRGGYEDPARVEKISLNLPDDIKLEDAPEGETISSLLAAGK
IDAVIGPRAPSCFDQGHPQVRYLFDDPHKTAADWYARTKLFPIMHTLGVRKTLADQHPWL
PGALVKAFEKSKALALARLSESGVTKITLPFVEDQLRAARKLMGFDFWSYGFAENEQTID
RFLARHHAEGLSSRPLQARELFHPASLESFKI
>tr|A0A158KIT2|A0A158KIT2_9BURK 4,5-dihydroxyphthalate decarboxylase OS=Caballeronia choica OX=326476 GN=AWB68_06011 PE=4 SV=1
MSKLNLSVAVGNYDRMRPLVDGEVLIDGVDPVFMLQNPEEIFFRAFRHADYDICELSLSS
YSVKTAAGTSPYIGVPVFPSRAFRHTSIYVRNDRGIETPGDLKGKRIGVPEYQLTANVWA
RLFLEEDHGLKASDVTWVRGGYEETGRQEKIKLNLPSDVRLENAPDHETISGLLASGEID
AVIGPRAPSCFTNGHPNVKYLFNDPQKAAADWYSRTQLFPIMHLLGVRRSLAEQHPWLPG
AVAKAFEKSKAVALAKLSDTSATKVTLPFVEEQLRAARQLLGHDFWSYGFEANRHVLSRF
LSRHHAEGLSSRLLEPEDLFHPATLESFKI
>tr|A0A1X1UXH8|A0A1X1UXH8_9MYCO 3,4-dihydroxyphthalate decarboxylase OS=Mycobacterium europaeum OX=761804 GN=AWC03_10035 PE=4 SV=1
MTSLDEQRALVAQGCRVAAARGLVDGVLGHLSLRVDDEHLLVRCRSDTDAGVAFTRPSDI
RLITFDGGAGADDELDGYRVPNELPIHVETMLADPAHRAVAHLHPPAVVAADLAGIAIRP
IYGAYDIPGARLARGGVPVYERAVLIRTPALGRQMVAAMRGRPVVICRGHGITSAAATVP
QAVLQAISVDALARMSLRVKAAGGSLRDIDDADWDDLPDLGPSLHTGAAWRHEVARLPAD
>tr|A0A2A3F0K0|A0A2A3F0K0_9NOCA 4,5-dihydroxyphthalate decarboxylase OS=Rhodococcus sp. ACS1 OX=2028570 GN=CJ179_44085 PE=4 SV=1
MNTLSVALGDYRHVQALLGGDVTVNGYEVKPVEVSPIIGAYRRMIRDLEFDVCELAPTSY
LMALQAGVPLTGIPVFLNRRFHHADVQCASASGIRFPADLEGKRIGVRAYTVTTGVWMRG
ILRDEYGLDIDTVKWVVDDDDHIEGRAPSNVERVTDGRSLGELLRAGEIDAAFSGNAGTG
RAGAPRAGWSAAAEQPAVEDGPYPLFPDHEVLATDWYLRTGIYPLHSVIAIRSELVDRDP
ALPTALYAAFAESKRRQIEADPQWSALARLGKQAKQIQSDPIPYGLDANDASVRALVKYS
RDQGLLDPDFSTDPHQVFAKGEYPDA
>tr|A0A1I5A8N4|A0A1I5A8N4_9GAMM 4,5-dihydroxyphthalate decarboxylase OS=Pantoea sp. OV426 OX=1881036 GN=SAMN05428971_1937 PE=4 SV=1
MARLLIRLAVRDWDYFTPLALGDIRPEGFELQIDRVGTLVNDLATSPDYDAGEVSFSRYA
QSRARGDKSLLGLPHFLMRGFRQRCIITTASSPITTPAELKGKRIGVTGWQDSGNTWTRT
VLREAGVEIDDVFWYAGRLTADHPIVDRLAGFGRPGRIEPAPGERPLIEMLQAGELDAIF
TPFMPEGFFLPDSGLRQLQTDFYQAERDYFNRVGYVPGIHILALKPALAAEHPWLPAALS
EVIDRSYQLWMQKREKYADTTPWLLDDLRRTAQELPADWNQNGFSVNRKMIADFGRELYE
QGLTHQVLTPEAMFPAAAGEEK
>tr|A0A1J0UDE8|A0A1J0UDE8_9MYCO 4,5-dihydroxyphthalate decarboxylase OS=Mycobacterium sp. WY10 OX=1920667 GN=BOH72_23690 PE=4 SV=1
MPDSRRVLTTLTRSQGANQALKEGLVSPAGFQLQFREIPSLVKGFRRMVRHLEFDVSEMA
LTTYLTAREHGVAFTALPIFLVRGFHHGAIQYNRHSTIRHPKDLEGRRVGVNRGYTVTTG
VWARGILASEYDVDLDRVTWLLSGDEHVESYVPPPNVVSVGPGADLADMLIAGEIDAVIG
VDVDHPDVAPLIRDPRGAAISALRDRAFYPINHLIVLKDEVLQRYPDAAAAVYTAFSEAK
ERYVAQLASGQVADLADRMYAAVMKTTGADPLPYGVELNRPILEQLLKFALEQHILTRPI
KIDDVFV
>tr|A0A1G9TKY5|A0A1G9TKY5_9BACI 4,5-dihydroxyphthalate decarboxylase OS=Bacillus sp. OK048 OX=1882761 GN=SAMN05443253_103466 PE=4 SV=1
MSKLSLSFGCWDYDRIRPIVDGSVKVEGIELNWLNMPVEETFFRMMRHQEFDVAELSLSS
YLIAKDRGFPNFTAIPVFMSRMFRHSGIYINTNSGIKEPKDLIGKRIGIPEYQLTACVWI
RGILNHYYGVKQSDVEWFMGGEETPGRVEKVKVDLPPEIKIHQIGEEETLNDLLESGEID
AFIAPRAPSSFLNGSPNVKRLFEDYPSVEVEFYKETGIFPIMHVVAIKDDILEKHPWVAK
NLYQAFEDAKNVIYEGFKQTAALKATVPWLLPELERTKKILGEDFWPYGVEQNRKTLEAV
IQYSYEDGLIKKKLNVEDLFAKSSLEEFKI
>tr|A0A1G9SYD6|A0A1G9SYD6_9BACI 4,5-dihydroxyphthalate decarboxylase OS=Bacillus sp. OK048 OX=1882761 GN=SAMN05443253_103198 PE=4 SV=1
MLKLSLATGDYDRCAPIHDGRVRVQGVNLFPLHLDAEELFFRMARYQDIDVAEFSLSSYV
MGVSRGSSPFIALPVFLSRAFRHGNILVRNDAGITSPEQLIGRRIGVPEYQMTALVWQRG
ILEDEYGVSPESITWVTGGEEQSGRKERVPWTPPANLTVEEAPEGKTLTSMLLAGEIDGL
LCARLPKAFDEGDPRISRLFPNYKAVEMDYYRKTGIFPIMHTVVVKKDVYHENPWVAQEL
VKSFNQAREIAKKNLFDTTAIKTMLPWFVADAEEARQFFKDDLWTYGLEKNRKALETFLD
YHYKQGLSERRVKIEELFAPNTIEEFAI
>tr|A0A1G9SP52|A0A1G9SP52_9ACTN 4,5-dihydroxyphthalate decarboxylase OS=Nonomuraea jiangxiensis OX=633440 GN=SAMN05421869_14222 PE=4 SV=1
MGRLALTLACGDYDRTRALEDGSIRPDGIDLTYLRLPVEETFFRMLRHREFDVAEMSLST
YVATLDAETPPFVALPVFTSRMFRHGGIYLNADAGIEKPSDLCGKRVGNPEFQLTAGVWI
RGILAEHHGVPLDSVTYVSGGQESPGRIEKGRVETPFRMETAPPDRTLADMLANGEIDAL
YTPRVPSPFQRRDSRVKRLFPDVVGAERAYFAETGIFPIMHVVVIRRDVYERHRWVAQSL
YKAFVAARDDAYGRIYDSSALRFMTPWLIQEIEQARDLLGADYWSYGVRANQHVLATFLR
YHHEQGLSRRLREPEAIFAPESLESFVI
>tr|A0A1G9SPX3|A0A1G9SPX3_9ACTN 4,5-dihydroxyphthalate decarboxylase OS=Nonomuraea jiangxiensis OX=633440 GN=SAMN05421869_14226 PE=4 SV=1
MPYVTLTRAQGNNRAVIDGSVVPEGFPLEFAQEAVLVQGFRKMVRDLAYDVSEMALTTYL
CAREHGVRFTALPVFLVRGFHHGATLVRRDGSITAAKQLAGRRVGVNRGYTVTTGVWGRA
ILDTEGGLDLDSVTWVRSDDEHVAGYRPPANVVPAPSGRTLVDLLKAGELDAVVGVGTDD
PDLMPLIPGPGEAGFAALRERGLYPINHLVVVKDDVLAAEPGIAAAVFEAFAESKRRYVE
RLRSGTVENATDRMYARVLAETGADPLPYGLEPNRAVLEELMGHAVRQHILATPVPLEEL
FAPSTLDLAG
>tr|A0A2A3FJ02|A0A2A3FJ02_9NOCA 4,5-dihydroxyphthalate decarboxylase OS=Rhodococcus sp. ACPA4 OX=2028571 GN=CJ178_19465 PE=4 SV=1
MTRPVIRVGFGDYDHTRDLWNGRVTVPECELDCTPLDNPGEVFRRFSGDGEWDAAELPLS
TVTAMIGQGDNSLVVLPVFPARSFRHGTIYVHKDGPQSPEDLTGKRIGVPTWSQSTGIVV
RGMLASEYDVDLRSISWIQPGTGTSELKKTTALNIPGFDVTRVDGTTLDELLLSREVDAV
ISTRPPAGLDRKDSEVKRLFGKWTFEEMAYSRKTGQYPIMHVLALRREVYEAHPDAYVGL
VKAFTKAKDRAVKRATNTTVPSYPLPWAPSNMLRTKEFLGDDFWPYGIEANLPTIEKFLQ
DCEQQSVTPGKMSVEDLFAGEAAHSR
>tr|A0A158G546|A0A158G546_9BURK 4,5-dihydroxyphthalate decarboxylase OS=Caballeronia choica OX=326476 GN=AWB68_01268 PE=4 SV=1
MSKLQLSVAVGNYDRIRPLVDGEVQIDGVDPVFMLQDPEEIFFRAFRHADFDICELSLSS
YSVKTAAGTSPYIAVPVFPSRAFRHTSIYVRSDRGINSPEDLKGKRIGVPEYQLTANVWV
RLLLEEEYGVKPSDVTWVRGGYEDPTRVEKITLNLPADVRVENAPEGKTISNLLADGDID
AVIGPRAPSCFDRGHPQVKYLFDDPHKAAADWYARTKLFPIMHALGVRKTLAERHPWLPG
AVMKAFEKSKALALTRLSDTAATKVTLPFVEDQLRAARKLMGTDFWSYGFADNEHPVDRF
LARHFAEGLSTRRLQPRELFHPSTLESFAI
>tr|A0A117MT12|A0A117MT12_9BRAD 4,5-dihydroxyphthalate decarboxylase OS=Bosea sp. WAO OX=406341 GN=DK26_25540 PE=4 SV=1
MSKLCLSVAIGDYDRNRPLIDGAVQIDGVDPVFMTLAPEEIFFRAFRHAEFDVCEASLSS
FTVKTAQGTNPYVGVPAFLSRAFRHTGILVRKDRGIEKPEDLKGRRIGCPEYQLTACVWI
RDMLEQDYGVKPSDVIWVRGGIEQPGRPEKIKVELPADIRVEQAPEDRSLNAMLMAGEID
GFIGPRAPSCFDEGHPQVGRLFPDPTAAAGDYYRRTGIFPIMHVLGVRKTIAEAQPWLPA
ALLKAFEQSKKLALVRLSDTSATKITLPFVEEQLQGARALLGEDFWSYGVAPNRHVLDAF
LKAHHRQGLSARQLRIEELFHPATLEGFKI
>tr|A0A2V5BNF8|A0A2V5BNF8_9SPHN 4,5-dihydroxyphthalate decarboxylase OS=Novosphingobium sp. GV010 OX=2135477 GN=C7493_104112 PE=4 SV=1
MADKLPLSFAVAEAPHTSALRNGQIQIDGVAGNFLTIKPQIGAFRRMVRDVEFDVCELAP
TTYIIARAYGAPFIALPIFVLRKFHHAGLLVREDSGIKHPKDLEGKKVGVRAYSVTTGAW
TRQVLIDEYGVDNTKINWFVDDEEHVTQMKLPPNVAHATRPLADMMADGELQAGFHGNAG
IGRKGNPTAGFSNTGWQEVEAHYPDLFPNAEELEWDYYRRTGVYPMHGTIVIKESVVREN
PWVAKAIYEAFDEAKQGWLKDLHSGVADTASDKRYRKLLPLVGHDPLPYGIDENIRTIQA
LEKTAFDQGLTPRRMSMDELFIDPRKL
>tr|A0A0Q3T1J5|A0A0Q3T1J5_9BRAD 4,5-dihydroxyphthalate decarboxylase OS=Bosea thiooxidans OX=53254 GN=ARD30_03090 PE=4 SV=1
MSKLRLSIAIGDYDRNRPLLDGEVQIDGVDPVFMKLFPEEIFFRAFRHAEFDVCEASLSS
FAVKVDHGTNPYVGVPAFVSRAFRHSEIFIRTDRGIERPEDLKGKRIGCPEYQLTACVWI
RSMLEDDYGVRPTDVTWVRGGIEQPGRAEKIAVSLPSDIRVEQAPADRSLNQMLADGEID
GFIGPRAPSAFEAGHPKIARLFATPTAAASDYYRRTNIFPIMHVIGARRTIVEDQPWLPA
ALLKAFEQSKRIALSRLTDTSATKVTLPFVEEQLQSAKKLMGNDFWSYGVEANRHVLDAF
LQAHHTQGLSSRRLGVEDLFPAPTLEAFKI
>tr|A0A1H1HVZ8|A0A1H1HVZ8_9BURK 4,5-dihydroxyphthalate decarboxylase OS=Paraburkholderia fungorum OX=134537 GN=SAMN05443245_4358 PE=4 SV=1
MTKKVPLKIAIAGHPHTSAIRDGAIEIEGVDAEFVNVQPQIGAFRRMVRDLEFDVCELAP
TTYIIARAHGAPFVGLPIFVTRRFHHGGLLVRPDAGIKHPKDLEGKKVGVRAYSVTTGVW
TRQVLIDEFGLDSSKVTWVVDDEEHVTQLKLPENVIHAPEGSSLAEMMASGELSAGFAGA
AGIGRTGAPTGGWKEVEADYPDLLPNAAELEAEYYARTGVYPMHGTIVVKDSVLAEHPWI
AKSIYDAFAQAKKEWLARLVAGEATTASDRNYLELRKIVGHDPLPYGLRENLKTIQTLEA
TAFKQGLTPRRMDIDELFVDPLAG
>tr|A0A1M6XKI4|A0A1M6XKI4_PSETH 3,4-dihydroxyphthalate decarboxylase OS=Pseudonocardia thermophila OX=1848 GN=SAMN05443637_11755 PE=4 SV=1
MTGFAQERALVAAACRVLAARGLADGVLGHVSLRTGPNTLLVRCRGPHERGLAFTEPADI
RHVDLDGAPAGEGELAEHAVPNELPLHTEVLRARPDVQAVVHAHPPDVVAADLAGLSIRP
IVGAFDIPGAQLAAGGVPVYPRGVLVRNRRLAREMVDALGDRPVVLLRGHGLTSAAGGVE
QAVLQAISVDRLAGLTLRITASGGRLVDLPDADLAELPDLGSGFTVATAWRHELARADVG
AD
>tr|A0A0D5V5V5|A0A0D5V5V5_9BURK Putative 4,5-dihydroxyphthalate decarboxylase OS=Paraburkholderia fungorum OX=134537 GN=OI25_3030 PE=4 SV=1
MKKLQLSYAGHVSDRIQDLYYGKVAPEGIDLYFIPLQPFEAFNRMLHGDFHCAEMSFSTY
VIRIAQGKLPFVAIPVFPARTFRHGAIYVNRHAGIFKPEHLAGRCVGVPEYQMTAAVWAR
GILQHEYSVKPADMKWVTGGLREAGRKPMIDLDFDGIDIRYEQHKTLNDMLLSGEIDALI
APQVPPALLAGHPDLDYLFPDYPEVERAYFRKTAIFPIMHVVVIQREIYEQHPWAAVSLY
RAFEQAKRNCMNNLAVEEPLPVSLPWLPNYAKSIRELMGDDYWPYGIEKNRGTIDALCQY
TWEQGLAARKVGIEELFVQNIANLSQFKL
>tr|A0A1H1JG35|A0A1H1JG35_9BURK 4,5-dihydroxyphthalate decarboxylase OS=Paraburkholderia fungorum OX=134537 GN=SAMN05443245_6315 PE=4 SV=1
MSNTTQPVRLKTALKTYPHTRALKAGELTDPAVELLFEEIEPIHGAFAPMARRQAYDVSE
LAIVTYLQAKAYGKPLVLLPAVVAARFQQGCIIYNAQRAKPDLGNLAGKRVGVRAYTQTT
GMWVRAILGETYGVPLEEVDWVTIEGGHLEEYADPSFVRRAAGKQLLPMLRAGEIDAAIL
GNDLPDDPEFKPLIENAAAADREWYALHHYVPINHVVTVTSELVNSNPQAVRAVYDLLKR
GKESVAADNAGKPDKLLFGYDALRGPLEETLTFCEQQGLLPRKLTVDEIFADSMGVLGDA
AR
>tr|A0A0D5V5A3|A0A0D5V5A3_9BURK Putative 4,5-dihydroxyphthalate decarboxylase OS=Paraburkholderia fungorum OX=134537 GN=OI25_7765 PE=4 SV=1
MRTNMVDYPNTFALKQGRGWREVEADYPDLFPNAAELEADYYACTGIYPMHGTIVLKDSV
LAEHPWIAMSLYDAFAQAKKEWLERLDADPAQDATDKRYSELRKVVGHDPLPYGIRENIR
TIEALEATTFKQGLTPRRLSIAEMFVDPDRS
>tr|A0A0M2L7X7|A0A0M2L7X7_COMTE 4,5-dihydroxyphthalate decarboxylase OS=Comamonas testosteroni OX=285 GN=XA67_24590 PE=4 SV=1
MSKLQLSIAVGNYDRMRPLIDGDVQIDGVDPVFMLQDPEEIFFRAFRTADYDICELSLSS
YSVKTAAGTSPYIAVPVFPSRAFRHSSVYVRADRGINSPADLKGKRIGVPEYQLTANVWV
RMFLEEEYGVKASDIQWVRGGYEDPTRIEKISLKLPEGVSLVNAPEGRTISNLLADGEID
GVIGPRAPSCFDHGHPQVKYLFEDPQKAAAEWYERRKLFPIMHTLGVRKTLAEQHPWLPG
ALVKAFEHSKAVALTRLSDTSATKVTLPFIEDQLRNARRLMGQDFWSYGFAENAHVVDRF
LAQHHAEGLSSRRLQPAELFHPASLESFKI
>tr|A0A1G4TJK4|A0A1G4TJK4_9RHIZ 4,5-dihydroxyphthalate decarboxylase OS=Ancylobacter rudongensis OX=177413 GN=SAMN05660859_3033 PE=4 SV=1
MGTPTNISMAFWNHDRVQALIDDTLALPGYTTDIHVLPTSALFPIAVQEARFDVTELSLS
SHILQVSRGTPDYTAVPVFLSRSFRHNGFFKRADSGIATPADFAGRAIGVPEYQMTAALW
MRGILNDDYGVRAEAISWRTGALDQGVRRERLALTPPPDLSIQPINEGETLQALLLAGEI
DGLLAPNPPKAFLDGDPRIERVFPDFEAAERAYFARTGFFPVMHVLAVRDSLVRRHPDLP
MLLFDTFRSARDLAMQKLRETWLGSANRLTLPWLNASMESTLKAMGQDYWPYGFTAARTE
LAAACRYSSEQHLAVRHVSPEELFHPSTLWT
>tr|A0A2T5AIN5|A0A2T5AIN5_9ACTN 4,5-dihydroxyphthalate decarboxylase OS=Streptomyces sp. VMFN-G11Ma OX=2135609 GN=C7821_117114 PE=4 SV=1
MNSPSAQGGTLDVLLGDYPHTRVLRDGTIPVEGVECRFLSASPLHSAFPRMVGGLEFDVC
EMPVATYLMAREAGVPLTLLPAVLIGATHHGSLTRLPEGPDLDVRRLAGRRIGVRSYGQT
TGLWVRGILREDYGVEASDVIWVTTEDAHVASYVNPPNVERSSSGGVAALLRAGDVDAAV
LGPRAIGVQGVPLVPVIKDAEQAAAAWIQRHGTVPANHVLVVRDDTLRSRPDAVTALFRA
LARSIDQTAGERDLATPAGRAVTAGWSDSLARCLEIAARYALEQGLVRTPVDLAGIQKDA
AFLEG
>tr|A0A2T5AIN3|A0A2T5AIN3_9ACTN 4,5-dihydroxyphthalate decarboxylase OS=Streptomyces sp. VMFN-G11Ma OX=2135609 GN=C7821_117117 PE=4 SV=1
MEKLSTVLGDYPHVRTLLDNTTTVAGHLIEEVQVRPVIGAYRRMIRDLEFDVCELAPVSY
LMARQAGVPLTAIPVFLNRRFHHGDIQCGTHSGLRAPRDLEGRRVGVRAYSVSTGVWARG
VLTTEYNVDIDRITWVVDDDDHVAGRVPANVERVTDGRSLGELLRVGEIDAAFTGNAGTG
RAGAPRSGWTATAEPQANDGDAPYPLFPEADVLAGDHYLRTGVYPLHSLIALRSDLVAAN
PSLPTALYAAFAEAKRQQVAADPDWTALPRFARQASLIGGDPVPYGVTANEPSLTALVRY
SREQGLLDAGFPDDTRALFADGDYPDA
>tr|A0A1X0KMK7|A0A1X0KMK7_MYCSC 3,4-dihydroxyphthalate decarboxylase OS=Mycobacterium scrofulaceum OX=1783 GN=BST44_02870 PE=4 SV=1
MTVLDEQRALVAEGCRVAAARGLVDGILGHLSLRVDDERLLIRCRSDTDAGVAYTRPGDI
RLITFDGGAGAAGELDGYRVPNELPIHVETMLADSRHRAVAHLHPPAVVAADLAGLAIRP
IYGAFDIPGAWLARGGVPVYERAVLIRTPALGKEMVAAMRGRPLVICRGHGITSAAATVQ
HAVLQAISVDALARMSLRVRAAGGTLREIDGADWDDLPDLGPAFTADAAWRHEVARLPHI
YADHDGEKRP
>tr|A0A2W4SS66|A0A2W4SS66_9PROT 4,5-dihydroxyphthalate decarboxylase OS=Proteobacteria bacterium OX=1977087 GN=DIU56_16045 PE=4 SV=1
MSKLKLSVAIGDYDRTRPLVAGAVQIDGVDPIYMTLSPEEIFFRAFRTQDFDICELSLSS
FCVKVAAGTCPYVGVPAFLSRAFRHTSIYVRTDRVKEPRDLIGRKVGVPEYQLTANVWAR
AILQEDHGVTPFDIHWIRAGIEQPHRLEKITLQLPPGVRLENGPPGRTISELLDAGEIDG
FIAPRPPSAAVLRNANVGWLFRDPTAAAMEFYRRTGVFPIMHLVGIRRELAERHPWLPAA
VLKAMERSKALALEALSDTSATKVTLPFVEEQLAAARRLMGDDFWSYGLEPNRKTLEMFL
HHHFIQGLSSRRLQPEELFHPATHETFSI
>tr|A0A2T5AIP2|A0A2T5AIP2_9ACTN 4,5-dihydroxyphthalate decarboxylase OS=Streptomyces sp. VMFN-G11Ma OX=2135609 GN=C7821_117116 PE=4 SV=1
MKVVLGRDDLAEAAGAAVEATGTPFERLEIRPVHKASRPFVNGTGADVCELAIVTLLQAI
AQDRPVLLLPITALGRDQHQTLVTMGRLTVHDIEGRSVGVRAWSQTTGVWVRGFLTEQYG
VDLRKIDWRTYEGAHVDGYEDPSWVTRAPDGAKLPAEFLDGRLDFGIMGNELPDDDRIHT
AIADARTVAADWSARTGFTPVNHVVGISESAAREHSAAILAAYDAMRKAGAAAPTAAIDP
TGFAGLRGPVTRAAAYALEQEVIPRPVDFDELVQRTCAALGVPPSRLG
>tr|A0A2T5B2H7|A0A2T5B2H7_9ACTN 4,5-dihydroxyphthalate decarboxylase OS=Streptomyces sp. VMFN-G11Ma OX=2135609 GN=C7821_108298 PE=4 SV=1
MVIPRLRTVTRTQGNNEALKTGAVTPHGFAFQFEDVPVLVGAFRRMVRGNEFDVSEMALT
TYLVAKAHGARFTAVPTFLVRGFHHGAIFHDPSSGVREPKDLEGRRVGVSRGYTVTTGVW
ARAVLAEEYGVDLGKVTWVLSGDEHVATFRPPSNVVPLEAGRSLEESVAAGDLAAMIGPR
PESPQLVPLIPDPEQAGFTALRERGLYPINHLVVIRDELLAERPGLGADVFDAFARAKRL
YVDGLRAGDGDSPTDRMYRRVMELTGADPLPYGIEPNRAVLERLIRHTVDQQILERPLPL
EELFAETTRTLTA
>tr|A0A2V5CPP9|A0A2V5CPP9_9SPHN 4,5-dihydroxyphthalate decarboxylase OS=Novosphingobium sp. GV010 OX=2135477 GN=C7493_104105 PE=4 SV=1
MSDTKQDVLTLRANIDEYPVTTALRDGRVTSEIVKLDICGPSPAQNGFKPMLRENAFDCG
ELAIVTYLQAKCYGKPYVMLPAPISGRFQHHCAGFNRDLGHVSPKDIEGKRVGVRTYAQT
TGLWVRGILQHEYGVDLNAVTWCTVGEGHLLEYSDPANCERLPKGSDIGQMMLDGELTAT
LQGIDLPKDPRVERLIPDPFNAAKDWFAREGVVPINHIFVVHEEISKNRPDVVRELYRMI
GESRDLTEGGVPAPFPPMGREANEKGLQLAIEWAYEQHIIPRRLSVDELFDETTNALG
>tr|A0A2T5B2E3|A0A2T5B2E3_9ACTN 3,4-dihydroxyphthalate decarboxylase OS=Streptomyces sp. VMFN-G11Ma OX=2135609 GN=C7821_108279 PE=4 SV=1
MGFPESSHDALRERIALACRVLAVTGLVEHILGHVSARTGPETLLIRGRGPEERGLAFTV
VDDVQQVDLDGKGDVPADWRVPSELPIHSEVLRARPEVTAVVHAHPPAVVAASVAELPWL
PLVGSYDIPAARLAHDGIPVWPRSALIRRRDLAERMTASLGDRPVVVLRGHGLVAVGTGD
PAQAVAEAVTHALAVDSLARTALAVAATGAPLKPIPDEDIAELPDLGPAFNVAAMWRHLT
ARVEHEGPGIPLRG
>tr|A0A1X0KK67|A0A1X0KK67_MYCSC 4,5-dihydroxyphthalate decarboxylase OS=Mycobacterium scrofulaceum OX=1783 GN=BST44_04155 PE=4 SV=1
MNRAERLELTYGGELYDRTRRLYTGEVAPEGIRMRYLHTAIEDLFWRQGKYGEFDVAEYS
MGAYLSTVDDPDRPFVALPVFPSRLFRHSSVYVRDDANVSEAADLNAGVIGTPEWSMTAS
LWMRGILGEHHGVDLASIRWRTGGLEEPGRQEKAPVTPPAYFDVSRIDDEDTLSEQLIRG
ELDGLITARAPRAFLQGDPRIRRLWPDFRAVERAYFEATQIVPIMHVVVVKRSVLTAHPW
VANNLVDAFERARKPVQRELIDTAVCTTSLIWESSYAEAEKDILGDPFRCGVAENLAALQ
ALLAYAHEQGFSERPLRLEDVFVPSTVSAARV
>tr|A0A1H1JHV4|A0A1H1JHV4_9BURK 4,5-dihydroxyphthalate decarboxylase OS=Paraburkholderia fungorum OX=134537 GN=SAMN05443245_6327 PE=4 SV=1
MSTKVHLKIAIADHPQTSAVRNGSIPIEGVDAEFVTVKPQIGAFRRMVRDVEFDVCELAP
TTYIIARAYGAPFVALPIFVVRRFHHGGLLVRPDAGIKHPKDLEGKKVGVRAYSVTTGVW
TRQVLMDEFGLDSSKVTWVVDDEEHVTQLKLPSNVIHAPEGSSLADMMAKGELAAGFGAN
AGIGRTGAPTGGWKEVEADYPDLLPNATELETEYYARTGVYPMHGTIVVKDSVLAEHPWI
AKSIYDAFAQAKKEWLARLDAGESTSAGDNKYLKLRQIVGHDPLPYGIEENRKTIEALEA
TAFKQGLTPRRMSMDELFVDPRV
>tr|A0A1H1HX28|A0A1H1HX28_9BURK 4,5-dihydroxyphthalate decarboxylase OS=Paraburkholderia fungorum OX=134537 GN=SAMN05443245_4363 PE=4 SV=1
MTTNFTGVPTLRTNLADYAVTKAMKDGRVSSDIVNLDFCGPTPAHNGFKAMVRENKFDAG
ELAIVTFLQAKAYGKPYVLLPTPISGRFQHHCAGYNLDFGHLDPKDIEGRKVGVRTYTQT
TALWIRGILRHEYGVDLDKVQWMTLGDGHLAEYRDPNNCERLPAGSSIPEMMLKGELAAA
LLGEDMPKDERVRTLVPNAQAAAKDWFARENVVPINHMFVVHEDVSKQRPDVVRELYRMV
VESRNLAEGVPAVFPPIGLEANRKGLQLAIDWALDQKIIDRRLSVDELFDDVTGSLG
>tr|A0A1H1ITW6|A0A1H1ITW6_9BURK 4,5-dihydroxyphthalate decarboxylase OS=Paraburkholderia fungorum OX=134537 GN=SAMN05443245_5666 PE=4 SV=1
MTTNFTGVPTLRTNLADYAVTKAMKDGRVSSDIVNLDFCGPTPAHNGFKAMVRENKFDAG
ELAIVTFLQAKAYGKPYVLLPTPISGRFQHHCAGHNLDFGHLDPKDIEGRKVGVRTYTQT
TALWIRGILRHEYGVDLDKVQWMTLGDGHLAEYRDPNNCERLPAGSSIPEMMLKGELAAA
LLGEDMPKDERVRTLVPNAQAAAKDWFARENVVPINHMFVVHEDVSKQRPDVVRELYRMV
VESRNLAEGVPAVFPPIGLEANRKGLQLAIDWALDQKIIPHRLSVDELFDDVTGSLG
>tr|A0A1H1K0G5|A0A1H1K0G5_9BURK 4,5-dihydroxyphthalate decarboxylase OS=Paraburkholderia fungorum OX=134537 GN=SAMN05443245_7695 PE=4 SV=1
MTLLNLRAGLRAVPLTEPLLDGRVHSGRLKIEPCGATPYTETFRRMARDLAYDIAEMPVA
TQLLLADAGAPLTAMPIVIAGGGLPHAALVCLKDSDIHGPASLRGKRIAIRAYAQTTGVW
IRGVLQHEYDVAPAELTWVTTEDSHVASFVDPANVQRVDEKDLLVLLRRKEVDAIVASPH
VVKGATDLRAVIEDAATVAQAWAQREGVHGVNHVLSVRTALIEQSPWVVDELARCFTEAR
ELALRDVQDGKRFTPYGDKANRRSIDLMLRYAYEQQMTTKLFEYDDLFAAWPQTLSGDAD
QATTSV
>tr|A0A158DZG4|A0A158DZG4_9BURK 4,5-dihydroxyphthalate decarboxylase OS=Caballeronia fortuita OX=1777138 GN=AWB77_06067 PE=4 SV=1
MGKLNLSVAVGNYDRMRPLVDGEVQIDGVDPTFMLQDPEEIFFRAFRHADYDICELSLSS
YSVKTAAGTSPYIGVPIFPSRAFRHTSIYVRNDRGIESPADLKGKRIGVPEYQLTANVWA
RLFLEEDHGLKPSDVTWVRGGYEEAGRLEKISLKLPGDVRLENAPENQTISGMLASGEID
ALIGPRAPSCFTNGHPNVKYLFDDPQKAAADWYTRTRLFPIMHLLGVRRTLAEQHPWLPG
AVAKAFEKSKALALAKLSDTSATKVTLPFVEEQLRNARRLMGHDFWSYGFEPNRHVLSRF
LERHHQEGLSSRLLQPEELFHPATLESFKI
>tr|A0A158HTX1|A0A158HTX1_9BURK 4,5-dihydroxyphthalate decarboxylase OS=Caballeronia choica OX=326476 GN=AWB68_02274 PE=4 SV=1
MLELSLACQNTDRTRALIDGKVAIDGCRINFVNGPAEELFQRAFRHGEFDISELSLGTHL
LTTARGESRYIGVPVFLSRSFRHSAIYVRTDRGIDSPQALKGRRIGVPDFQQTAGIWVRG
MLADEYGVGSRDVRWVIGGLEQAGREARVPYSLPAEIQVEAIAANQTLARLLDAGEIDAV
IAPKPPSCFGRNESVQRLFPAFRTDEEAWFRKTGLFPPMHMLGIRRSLVEQHPWLPVNVY
AALRKSRDLALGELAVTDTLRVMHPWITSEYERVTSLMGKDYWRYGVKENRLDLDTLQRY
ARSDGLIREEVPIDSLFAASTFDAFNF
>tr|A0A0U1DPE1|A0A0U1DPE1_9MYCO 4,5-dihydroxyphthalate decarboxylase OS=Mycobacterium europaeum OX=761804 GN=BN000_04279 PE=4 SV=1
MSQRLELTYGGELYDRTWRLYTGEVQPEGVRLRYLHTAIEDLFWRQGKYAEFDVAEYSMG
AYLATLKNPDRAFVALPIFPSRAFRHASVYVNADAVVSQPADLANTTVGTPEWSMTASLW
MRGILGEHYGVELTSIDWRTGGLEETGRQEKAPVLPPEDFRVSHIGDDDTLSNQLLRGDL
DGLITARTPQAFLQGDPRIKRLWPDFRSAERAYFEATAIIPIMHVVVVRRALLDAHPWLA
NNLVDAFELARRPVQHDLLDTAVCTSSLIWESAYAEEEAAVLGDPFRYGVADNAVALQAL
LSYAHQQGFTDHLLGYEEVFAPSTLSSARI
>tr|A0A0L0R1D8|A0A0L0R1D8_9BURK 4,5-dihydroxyphthalate decarboxylase OS=Achromobacter spanius OX=217203 GN=AFM18_25000 PE=4 SV=1
MAKLQLSIAMGDYDRNRALYDGAVQIDGVNPVFALLSPEEMFFRAFRFQDFDVSELSFSS
YLVKHAAGQCPYIAIPVFLSRAFRHTSIYVRKDRIRNPEDLKGKRIGIPEYQLTANVWAR
AILEEDYGVKPSDVTWVRGGIDQPGRPEKIKLKLPDSVKMIDAPADVTISDMLDRGEIDG
FMAPRAPSGNARLNPNIGWLFDDPTDAAKSYYRRTRVFPIMHVVGVRKTLVEQHPWLPGT
LLKAFEQSKFAALDKLSDTSATKVTLPFVEEQLKSAKDTLGADFWAYGVEKSLPTLEAFT
RHHHAQGLSSRHVPVEELFHPSTYESYKI
>tr|A0A196QBA3|A0A196QBA3_9RHOB 4,5-dihydroxyphthalate decarboxylase OS=Sulfitobacter geojensis OX=1342299 GN=A8B74_03495 PE=4 SV=1
MFFRAFRHQAFDISELSLSSYSISVARGDPHYVAVPVFLSRAFRHTSVYIRTDRGIDRPE
DLKGRKIGIAEYQLSANVWVRGILEEHFGVKPSDIEWVRGGMDTPGRPEKIKVDLPDDVR
VTLAPEGSTLNQMLADGEIDGFIGPRWPRCFSEGHPHVGRLFSDSIGAAEDYFRETQIFP
IMHVLGVRRSLAEEHPWLPGALVKGFTQSKAAAQEALNDTSATKVTMPFVEDTLNRVRAV
MGPDLWSYGVAPNTHVLDKFLQYHHDQGLSPQRVSVEDLFHPSTYEAYSL
>tr|A0A1W6ZXA5|A0A1W6ZXA5_9RHIZ 4,5-dihydroxyphthalate decarboxylase OS=Pseudorhodoplanes sinuspersici OX=1235591 GN=CAK95_24720 PE=4 SV=1
MSKLNLSIAIGDYDRNRPLIDGAVQMDGVDPVFMTLSPEEIFFRAFRNADFDICELSLSS
STVKIADGNFPYVGIPAFLSRCFRHTSLYVRTDRIKKPEDLKGKRIGLPEYQLTAVVWAR
ALLEDEFGVKPSDVTWVRGGIAEPGRPEKIKLNLPKNVTLENAPDGKTISGMLASGEIDA
FMAPRAPALPPDTPNVGWLFPDPVEAAKDYYRRTKIFPIMHIVGVRRELAEKHPWLPAAA
LKAFEQSKAKAVAHLSEPSATKVTLPFAEERVMEAKELMGEDYWSYGVPANRHVLETFFR
HHHSQGLSSKLVTVEDLFHPSTLESVKI
>tr|A0A1X1TMN3|A0A1X1TMN3_9MYCO 3,4-dihydroxyphthalate decarboxylase OS=Mycobacterium conspicuum OX=44010 GN=AWC00_05175 PE=4 SV=1
MTDRLDEQRTLVAQGCRVAAARGLVDGILGHLSLRVDDDHLLVRCRSDTDTGVAFTRPSD
IRLIRFDGSAGADGELDGYRVPNELPIHVETMRANPDHRAVAHLHPPAVVAADLAGITIR
PIYGAYDIPGAWLARRGVPVYRRAVLIRNAGLGKEMVAAMRDAPVVILRGHGITSAANSI
QQAVLQAISLDALARMSLQVRAAGGTLRDIDDADWDDLPDLGPAFTADAAWRHELARLDQ
LS
>tr|A0A1X0FKA9|A0A1X0FKA9_9MYCO 3,4-dihydroxyphthalate decarboxylase OS=Mycolicibacter minnesotensis OX=1118379 GN=BST33_07110 PE=4 SV=1
MNHNDLAKLRHDVAQACRVAAARGLVDGILGHISVRVDDDHLLIRCRSDSDDGVAFTRAD
DIRLIRFDGTPGLPGELDGYRVPNELPIHVETLLAHPEYRAVAHLHPPAVVAADLAGITI
EPIYGAFDIPGAWLARRGIPVYPRAVLIRTAELGREMVAAMQGKPVVICRGHGITSAAAT
AAQAVLQAISLDHLASMSLRIRSAGGTCTPIQEADWADLPDLGPSFTADAAWRHELARLE
CR
>tr|A0A2T5B2M2|A0A2T5B2M2_9ACTN 4,5-dihydroxyphthalate decarboxylase OS=Streptomyces sp. VMFN-G11Ma OX=2135609 GN=C7821_108302 PE=4 SV=1
MSRLQLTFACGDYDRTRALEEGTIRPDGIELTYLRLPVEETFFRMMRHQEFEVAEMSLSS
YVLSLRDDPSPFVALPVYTSRMFRHGSLYCHADSGINTPEDLRGKRIGTPEYQLTACVWM
RGILADRHNVPFDSVSYLTGGQETPGRIEKAGVDLPDSLRISRIPEDRTLAQMLAEGEID
ALCTPRVPSPFTAGDPRVRRVFPDVVAAEKEYYTATGIFPVMHVVVIRRDVYDRHRWVAQ
SLYKALLAAKNAAYDNLYDTSALRFMLPWLTPQLEEARELMGRDYWSYGVEGNRETLATF
LRYHHEQGLSARRWEPEELFAPESLEAAVI
>tr|A0A2U1T2E5|A0A2U1T2E5_9MICO 4,5-dihydroxyphthalate decarboxylase OS=Salinibacterium sp. S1194 OX=2173165 GN=DF220_09575 PE=4 SV=1
MKKPILLACGDYDRTSALTTGRVQAEGLDLNVLNLPVEEIFYRTAVYGEFDVSEMSLSSY
SLTLERKNEFVAIPVFPSRAFRHNGVYVNANSGIETPQDLIGKTVGVAEYQMTATVWIRG
FLAEDYGVPVDSVKYRTGGLHTPGRHEKIAITPPGIDIAPIPEGKTLDAMLISGEIDALH
TPRLPNSYLDRNPNVRRLWENTEEEELAYFERTGIFPIMHVVVIRRDVYEQNRWMARSLM
KAFTEAKKIVTDRAEETAALSSMNPFSYLAARKVRETMGDDYWSYGLEPNRATLAAFLRY
SYDQGLITKLHEPEDLFAPETLTNFVI
>tr|A0A1H1ITW2|A0A1H1ITW2_9BURK 4,5-dihydroxyphthalate decarboxylase OS=Paraburkholderia fungorum OX=134537 GN=SAMN05443245_5673 PE=4 SV=1
MLTKKVPLKIAIAEHPHTSAIRNGSIPIEGVDAEFVTVQPQIGAFRRMVRDVEFDVCELA
PTTYIIARAYGAPFVGLPIFVVRRFHHGGLLVRPDAGIKHPKDLEGKKVGVRAYSVTTGV
WTRQVLIDEFGLDSSKVTWVVDDEEHVQQLKLPENVIHAPEGSSLAEMMASGELSAGFAA
AAGIGRTGAPTGGWKEVEADYPDLLPNATELEAEYYARTGVYPMHGTIVVKDSVLAEHPW
IAKSIYDAFAQAKKEWLVRLDAGEATAASDKKYLELRKIVGHDPLPYGLQENLKTIETLE
ATAFKQGLTPRRMAIDELFVDPLAK
>tr|A0A1A2BUY2|A0A1A2BUY2_9MYCO 4,5-dihydroxyphthalate decarboxylase OS=Mycobacterium sp. 852002-51759_SCH5129042 OX=1856866 GN=A9X06_28900 PE=4 SV=1
MHTAATLPEIFERTIRDRGYDIAELGLTFYLRLLDAGLPYVALPIFPNRVFRHSCVFVNV
HAGITRPAQLAGRTIGEFGTYGQDSGVWAKGIFADDYDFHPERSRWVIGGLDKPMAPFDF
VPHPHPADVDVTAAPEGACLSAMLDAGEIDALFSANVPQCVLDGSPNVARLFPDAELLER
EYHRRTGIFPIMHVIVVRRDLLRERPGLAREIFRVFNEAKDTAAEYYRCNRRLYEVQTMV
PWFNALVERNAEQFGDDWWPYGIAANRPTLDTYLRYHAEQGLSSRQWAIEDLFARELLDT
>tr|A0A081MBY4|A0A081MBY4_9RHIZ 4,5-dihydroxyphthalate decarboxylase OS=Pseudorhizobium pelagicum OX=1509405 GN=GV67_12655 PE=4 SV=1
MADTLRLTISVRSQGHTTPLKDGTVALDGIEFEFIEVEPQIAAYRRMVRDLEFDVCELAS
TTYYIARSHGAPYRALPIFFERKFHHTGLVIRPDAGIAHPKDLEGKKVGVRAYSVTTGVW
TRGVLQNEHGLDCSKVTWVVDDEEHVAQMVLPPNVEHAPEGQSLADLMAAGELQAGFTAN
AGIGRAGPPTEGWSASAKPVDSYPELISDAKAAEAQWYARTGILPMHSTLVIRDEILAAR
PDVAPRIYRAFLEAKEIYLKRLQTGEAASKQDEGRRKLMKIVGADPLPYGFAANLASIEA
LKLYAEQQQLMARDVPVDELFINEASF
>tr|A0A142ZB09|A0A142ZB09_9BURK 4,5-dihydroxyphthalate decarboxylase OS=Paraburkholderia caribensis OX=75105 GN=ATN79_49500 PE=4 SV=1
MSRLTLSLAVSDYDHVRDLVSGRVQPEGIELVPSVLNVEEIFYRTTHFQEWDISEMSFGK
YSSLCSQGDDRLVGLPVFPSRSFRQSSLYVRRDGRVQRPEDLRGKRIGIPEWAQTAAIYS
RGWIAHSLGIPLSEIEWVQGGVNQAGRKEKVNVRVPEGVSYRSEPGRSLTSLLLDGEIDA
VLSARPPEPGQERVDEIVRLFSRFADTEREYYEATRIFPIMHLIVLRRETFEKHRWIAGN
LLKAFEEAKRNSLYRLSDITCSHFPLPWMPTRVAEAQALFGADIWPYGLEPNRTTLEAFL
KFGYEQGVCHRLLKPEELFPAETLSAVRV
>tr|A0A1W6ZKY8|A0A1W6ZKY8_9RHIZ 4,5-dihydroxyphthalate decarboxylase OS=Pseudorhodoplanes sinuspersici OX=1235591 GN=CAK95_02200 PE=4 SV=1
MPKLSLSIAIGDYDRNRPLIDGAVQMDGVDPVFMTLSPEEIFFRAFRNADFDICEMSLSS
STVKVADGNFPYVGIPAFLSRCFRHTSLYVRTDRIKKPEDLKGKRIGLPEYQLTAVVWAR
ALLEDEFGVKPSDVTFVRGGIAEPGRPEKIKLNLPKNVTLIDAPEGKTISGMLASGEIDA
FMAPRAPALPADTPNVGWLFPDPIVAAKDYYCRTKIFPIMHIVGVRRELAEKHPWLPAAA
LKAFEQSKAKAVAHLSEPSATKVTLPFAEERVMEAKELMGEDYWSYGVPANRHVLETFFR
HHHAQGLSSKLVTVEDLFHPSTLESVKV
>tr|A0A1B9RWP0|A0A1B9RWP0_9RHIZ 4,5-dihydroxyphthalate decarboxylase OS=Rhizobium sp. AC27/96 OX=1841653 GN=A6U86_13360 PE=4 SV=1
MSRLSLSLAMGNYDRTRALLDRRVLIDGIDPVFNVLSPEEMFFRSFRHEAFDISELSLSS
YCVALARGDDRYLAVPVFLSRAFRHTSIYVRTDRNIDAPADLRGKRIGLAEYQLTANVWV
RALLEDDYGVKPSEIRWVRGGMDTPGRPEKIKVELPGDIHIEAAPEGRSLNDLLLSGDID
GFIGPRAPRCYQERHPKIRRLFADTIDTASSYFRRTGIFPIMHILGVRREIADRYPFVPG
ALFKAFEAARKFALAELEDTSATKVTMPFVEDHLETVKNLMGPDYWSYGVPNNRKTLDAF
LSTHFRQGLSSRLLTAEELFHPSTLEAFSL
>tr|A0A2J7YQY2|A0A2J7YQY2_9ACTN 4,5-dihydroxyphthalate decarboxylase OS=Streptomyces malaysiensis OX=92644 GN=SMF913_25896 PE=4 SV=1
MTRRLHLSFACGDYDRVRALQDGRVRPEGIDLTFLPLGVEETFYRQLRHREFDISELSLS
SYSMTLDQDDPPFVALPVFPSRFFRHQSIYVNRRSGIEKPADLVGKRVGTPEYQMTAGVW
QRGILAEEYGVPVESVHYFTGGIEQPGRPEKLPLDLPSTVKITPIGPEQTLSRMLADGEI
DAIYSASQPSCMGRDPHIRHLFEDFPAVERDYYARTGIFPIMHVVAVRRSLAERHPWIAR
SLTKAFEESLRIAYDDLRYRSALKIMLPWLQEHVTATAEALGEGWWDYGLEKNRTTLETF
ARYQHEQHLVSRRRTAEELVLASASDTFVL
>tr|R7X3A9|R7X3A9_9BURK 4,5-dihydroxyphthalate decarboxylase OS=Pandoraea sp. SD6-2 OX=1286093 GN=C266_07985 PE=4 SV=1
MSKLTLSLAVNDYDHVRDLLDGRVAAQGIDLVPSLLPVEEIFYRTTHFQEWDLSEMSLAK
YASLRSQGDDRLIGLPVFPSRAFRLSSLYVRGDGSVTSPADLRGKRIGVPEWAQTASVYS
RGWLAHDQGVALTDVEWVQGGVNQAGRREKVAVRMPDGVRYRPSPETSLTAMLLDGDIDA
ILSARPPAPPPGREREIVRLLTDFETAERAYFARTGIFPIMHLIVMRREVFSAHRWIAGN
LLKAFTQAKDASIARLDDITCSHFPLPWMSRRAAQAREMFGSDPWPYGVAPNRVTLDAFL
RFAFEQGVCHRPMQAEELFPPEMAAAVRV
>tr|A0A2T6F9C0|A0A2T6F9C0_9BURK 4,5-dihydroxyphthalate decarboxylase OS=Glaciimonas sp. PCH181 OX=2133943 GN=C7W93_07515 PE=4 SV=1
MSKLNLSIAMGNYDRTRALLDGEVQIDGVDPVYMTLSPEEMFFRAFRSVDFDISELSFSS
YLVKHAKDESPYIALPIFLSRAFRHTSIYVRKDRIKRPEDLRGCRIGIPEYQLTAIVWAR
SILSDDYGIQPEDVTWVRGGIDEPGRPEKIKLQLPPDVKMIDAPADRTISDMLDRGEIDA
FIAPRPPSGAAASNPQVGWLFDDPTAVAKDYYRRTGVFPIMHVVGIRKALAEQHPWLPAA
VLKAFEKAKASALHSLSDTSATKVTLPFVEEQLKAARDTMGSDYWSYGVDANRKTLETFL
RTHHAQGLSKRLVDVSELFHPGTYESFKI
>tr|A0A2T6FCS1|A0A2T6FCS1_9BURK 4,5-dihydroxyphthalate decarboxylase OS=Glaciimonas sp. PCH181 OX=2133943 GN=C7W93_11960 PE=4 SV=1
MNKLNLSVAIGNYDRCRPLIDGAVQIDGVNPIFMTLSPEEIFFRAFRGEEFDICELSLSS
STVKAAAGNLPYVAVPVFLSRAFRHTAIYVRTDRIKKPEDLRGCRIGLPEYQLTANVWVR
SFLQDDHQITPSDVTWVRGGISHAGRPEKIKLTLPENVKLEDAPEGETISSLLAKGEIDA
YIAPRHPDVPAGTPNIGWLYPDPVAAAQDYYRRTRIFPIMHIMGVRRELADRHPWLPGAV
YKAFNQSKHLALEHLSDTSATKITLPFAEERLKEARDLMGEDFWSYGIDGNRHVLEKFFD
HHHQQGLSSRLVTPEDLFHPSTFESFKL
>tr|A0A1N6JVZ6|A0A1N6JVZ6_9BURK 4,5-dihydroxyphthalate decarboxylase OS=Paraburkholderia phenazinium OX=60549 GN=SAMN05444168_5214 PE=4 SV=1
MTTTRTDVPTLRTNLADYPVTKAMKDGRVKSDLVNLDYCGPTPAHNGFKAMVRENKFDAG
ELAIVTFLQAKAYGKPYVLLPTPISGRFQHHCAGYNIDFGELKPKDIEGKKVGVRTYTQT
TALWIRGILRHEYGVDLDKVTWMTLGDGHLTEYRDPNNCERLPAGSSIPQMMLDGELSAA
LLGEDMPKDPRVRTLVPDAQAAAKDWFAREGVVPINHMFVVHADISKKHPEVVRELYRMI
VESRALTEGGVPAIFPPIGLEANRKGIQLAIDWALDQKIIPHRLSVDELFDDVTGSLG
>tr|A0A1N6JQB4|A0A1N6JQB4_9BURK 4,5-dihydroxyphthalate decarboxylase OS=Paraburkholderia phenazinium OX=60549 GN=SAMN05444165_3441 PE=4 SV=1
MTTTLNEVPTGVPTLRTNLADCPVTQAMKDGRVKSDLVDLDYCGPTPAHNGFKAMVRENR
FDAGELAIVTFLQARAYGKPYVLLPTPISGRFQHHCAGFNIDFGDLKPKDIEGKKVGVRT
YTQTTALWIRGILRHEYGVDLDKVTWMTLGDGHLAEYRDPNNCERLPAGASIPQMMLDGE
LSAALLGEDMPKDPRVRTLVPDAQAAAKDWFAREGVVPINHMFVVHADVSKKHPEVVREL
YRMIVESRALTEGGVPAIFPPIGLEANRKGIQLAIDWALDQKIIPHRLSVDELFDDVTGN
LG
>tr|A0A1N6HFY5|A0A1N6HFY5_9BURK 4,5-dihydroxyphthalate decarboxylase OS=Paraburkholderia phenazinium OX=60549 GN=SAMN05444168_3252 PE=4 SV=1
MSKLKLTFGCWNYDRTRGLMDGSVQPDGIDLNYLNMPVEETFFRMLRNREFDAAEMSLSS
YTMSCFKDPQPFIAIPVFPSRFFRHSCIYVNANSGIKSPKDLIGKRIGNPEYQMTAPVWI
RGILSDHYGVPVDSVTYFTGGEEEPNRSEKLKLDLPDNIRVERIGPDKTLSQMLYDGEID
ALYTARMPSSYRKGDGKVTRLFENYVDVEREYFKETGLFPIMHTVVVRREIYEANRWVAQ
SLYKALVESQRRTYEDLNETAALKAMLPWLNSHVEEVRKEMGDDFWPYGLQKNRANLEVF
LRYSYEQGLSRKLLTPEDLFAPETFESFKI
>tr|A0A1M6DEJ0|A0A1M6DEJ0_9PROT 4,5-dihydroxyphthalate decarboxylase OS=Roseomonas rosea OX=198092 GN=SAMN02745194_00920 PE=4 SV=1
MLRAAIGTYPRTRALKDGGVTSPLLRLDFADVPVISRAFAPMVRELRFDVSEMAIATFLQ
ARAMGRPLVLLPVVLAARFQQSALLCRQESTIRSPADLSGRRIGVRAYSQTTGMWLRGII
AEEGGPRPAESRWVTFEDAHVAGIADPPFAERAAPGQDMLAMLRAGELDAVIVGNDMPDD
PGLRTVFPDPAAAAEAFWQRHRMVPVNHMLCVTRELAEGRPELVREVVRMLRQAATAVPP
DGRGPPPASRAALRPVIELALRYMTEQDMLPRPLTPDEVWDGLPDGVD
>tr|A0A2U0XWL7|A0A2U0XWL7_9BURK 4,5-dihydroxyphthalate decarboxylase OS=Paraburkholderia sp. OV555 OX=2135497 GN=C7513_105150 PE=4 SV=1
MTKKVHLKLAIAEHPHTSAIRDGSIPIEGVDAEFITVQPQIGAFRRMVRDVEFDVCELAP
TTYIIARAYGAPFVALPIFVVRRFHHSGLLVRPDAGIKTPKDLEGKKVGVRAYSVTTGAW
TRQVLIDEFDLDPSKVTWVVDDEEHVTQLKLPPNVVHAPKGTSLAEMMAKGELVAGFHGN
AGIGRTGDPTGGWKEVEADYPDLFPNAEELESEYYARTGVYPMHGTIVVKDSVLAEHPWV
AKSIYDAFDKAKKDWLAKLNAGELNDKKNKKYIELQKIVGNDPLPYGIEENRKTIEALEA
TACKQGLTPRRMTMNELFVDPRV
>tr|A0A2U0XWM4|A0A2U0XWM4_9BURK 4,5-dihydroxyphthalate decarboxylase OS=Paraburkholderia sp. OV555 OX=2135497 GN=C7513_105155 PE=4 SV=1
MTTTQTEAPTLRVNLAEYAVTKAMRNGQVKSDIVNLDFCGPTPAHNGFKAMVRESKFDAG
ELAIVTFLQAKAYGKPYVLLPAPISGRFQHHCAGYNIDFGRVEPKDIEGKKVGVRTYTQT
TALWIRGILRHEYGVDLDKVTWMTLGDGHLAEYSDPQNCHRLPAGSSIPQMMLDGELTAA
LLGEDMPKDERVRTLVPDAQAAAKDWFARTGVVPINHMFVVHEKLSKERPDIVRELYRMV
AESRANAENVPAVFPPIGLEANRKGLQLAVDWALDQKIIPRRLSVDELFDDVTGCLG
>tr|A0A1M6HKZ3|A0A1M6HKZ3_9PROT 4,5-dihydroxyphthalate decarboxylase OS=Roseomonas rosea OX=198092 GN=SAMN02745194_02044 PE=4 SV=1
MNPLRLSLAIGDYDRIRPIADGTVRIDGVDPVMSILDPEEIFFRAFKYADFDICELSLSS
YTVKTAKGESPYIAVPVFPSRAFRHTSVYIRTDRGITKPEDLRGRRIGVPEYQLTANVWV
RVILEEYGVRPSDITWVRGGYEHPGREEKIALQLPPDVRLESLSPGATISSALADGTIDA
VIGPRAPSCFERGAPNIGRLWSDPVAAASEWYGKHRIFPIMHVLGIRKDIAEQHRYLPGA
LVKAFEEAKSLALAKLTNTAATKVTLPFVEERLQHARALMGEDFWSYGLEPNRHGLDVFL
QAHHAQGLSSRRLKPEELFHPASLEAFRL
>tr|A0A1N6JW66|A0A1N6JW66_9BURK 4,5-dihydroxyphthalate decarboxylase OS=Paraburkholderia phenazinium OX=60549 GN=SAMN05444168_5207 PE=4 SV=1
MTRKVPLKIAIAEHPHTSPIRNGSIPIEGVDAEFITVQPQIGAFRRMVRDVEFDVCELAP
TTYIIARAYGAPFVGLPIFVVRRFHHGGLLVRRDAGINTPRDLEGKKVGVRAYSVTTGVW
TRQVLIDEFGLDSSKVTWVVDDEEHVTQLKLPSNVIHAPAGSSLAEMMASGELSAGFAAA
AGIGRTGAPTGGWKEVEADYPDLLPNATELETEYYARTGVYPMHGTIVVKDSVLAENPWI
ARSIYDAFAQAKKEWLARLDSGEATSASDKKYLQLRKIVGHDPLPYGLQENLKTIETLEA
TAFKQGLTLRRMSINELFVDPLAR
>tr|A0A1Q7HIV6|A0A1Q7HIV6_9CHLR 4,5-dihydroxyphthalate decarboxylase OS=Chloroflexi bacterium 13_1_40CM_4_69_19 OX=1805078 GN=AUH67_00035 PE=4 SV=1
MRLSFAIGDYDRVRALREGRVRADGLELTFLPLGPEEIFFRQLVHQEFDVSEMSLGSFVA
GLSQGEFPFVAIPVFPSRAFRHSAAYVHARANLARPEDLRGKRVGVAEYQLTANVWLRGI
LEDDHGVRPSEIQWFSGGLEEPGRREKVSIPLPADVTVEPIPKDETLSRMLERGDLDALF
TPRLPEPWKRGSANVRRLFPDHRRVEAEYFRRTGIFPIMHTVAIRRSVYERDPWIAQSLT
KALAEAKRLCASSLYETATLAYMLPWLTEEIESARALMGDDWWPYGLEPNRTTLATFLRY
AASQGLAEKRLAVEDLFAKETLDTFKI
>tr|A0A1X2A5P7|A0A1X2A5P7_9MYCO 3,4-dihydroxyphthalate decarboxylase OS=Mycobacterium paraense OX=767916 GN=AWB90_23100 PE=4 SV=1
MFDQERALVAQGCRVAAARGLVDGVLGHLSLRVDDERLLVRCRSDTDTGVAFTRPADVRL
VMFDGTAGAAGELDGFRVPNELPIHVETLLANPAHRAVAHLHPPAVVAADLAGITLRPIY
GAYDIPGVWLARGGVPVYERAVLIRNSALGKEMVAAMRGRAVVILRGHGITSAAATVQQA
VLQAISLNELARMSLRVRAAGGALRDIDDADWDDLPDLGPGLNTDAAWRHEVARLDG
>tr|A0A1I2IEW2|A0A1I2IEW2_9ACTN 4,5-dihydroxyphthalate decarboxylase OS=Streptomyces alni OX=380248 GN=SAMN05216251_11390 PE=4 SV=1
MAPLHLTFACGDYDRTRALAEGTVRADGIDLTYLRLPVEETFFRMLRHREFEVAEMSLSS
YVLSLRADPAPFVALPVFTSRMFRHSSLYCHADAGITGPEDLRGKTVGTPEYQLTACVWM
RGVLGDRHGVPFDSVRHVTGGQETAGRIEKARVDLPETVRISAAPEGRTLSAMLAEGEID
ALVTPRVPSPFAAGDPRVRRVFPDVVAAEKEYYAATGIFPVMHVVVIRRDVYERHPWVAQ
SLYKALLTAKDQAYANLYDTSALRFMLPWLTPQLEEARALLGEDYWSYGVAGNRTTLATF
LRYHHEQGLSDRLRSPEELFAPESLESAVI
>tr|A0A2D1RAW9|A0A2D1RAW9_SPHYA 4,5-dihydroxyphthalate decarboxylase OS=Sphingobium yanoikuyae OX=13690 GN=BV87_26250 PE=4 SV=1
MTRLSLSLACWGYDRTEALQTGAVRPDGIDLNFQVLDVEETFFRMLRNREFDVAELSMSS
YCVTLGRENPGFIAIPVFPSRFFRHSCIFVSAKSGIEKPEDLVGKRIGVPEYQMTAPVWI
RGILQDEYGIDPASVTYVTGGEEEPGREEKLKLNLPDKFKVEPIGPTQTLKRMLADGEID
ALHTARAPSTFYSEPGKVRRLFPNFVDVEKAYFAKTGIFPIMHVVAIRRDVYEKNRWIAQ
ALYKAFVEAQRLSYEQLLVSASLKTMLPWQIAAVEDTIATMGREWWPYGIEKNRHVIETF
TRYHHEQGLSPRQLTIEEMFAPETFAEFRI
>tr|A0A1I1YIQ8|A0A1I1YIQ8_9ACTN 4,5-dihydroxyphthalate decarboxylase OS=Streptomyces alni OX=380248 GN=SAMN05216251_10247 PE=4 SV=1
MPAHLRIATYAYEHTAALLDGRVPIDGVDATFETAPLVSDIFRRTVERRYDVAEYGLTYF
LRTFDLDDSPFLALPVFPNRNFRHSAVFVNTAAGIEQPRDLAGRTIGEFAMFGHDPGVWM
KGIFSDEYGLTPDQSRWVVGGTDHPIPAFDWIPQPVPAGVDVRHAADDQTLGAMLEAGEI
DALISVDVPQALLAGSTKIARLFPDYETVERAYYRRTGIFPAMHIIAVPRELATRADLML
ALYRAFDQAKQLAQDTYRRGALKQHMGVITPWFSRHFEENLELLGDDWWPYGLAANRTVL
DTFLRYHYEQGLSRRLLTSEDIIVPALLDT
>tr|A0A1I2IF13|A0A1I2IF13_9ACTN 4,5-dihydroxyphthalate decarboxylase OS=Streptomyces alni OX=380248 GN=SAMN05216251_11394 PE=4 SV=1
MVEPVLSTVTRTQGANAALKDGTVTPDGCRLAFEEVPVLVHAFRRMVRGLEFDVSEMALT
TYLVAKAHGARFTAVPAFLVRGFHHGAVLHNPAVSGLTGPADLTGRRVGVNRGYTVTTGV
WARAVLGAEYGVDLAKVTWVLSGDEHVAAYRPPANVEPMAPGRTLEELAVSGELAAVIGV
DATAPELVPLVPDPERAAVAALLRDGTYPINHLVVIKDELLERHPGLGADVLGAFTCAKD
LYVQRLRAGAIEEPTKADRLYSRVMEMTGGADPLPYGVEANRQVLEALMRHAVDQRILER
PLPLEELFAEGTRG
>tr|A0A1H5DE39|A0A1H5DE39_9RHIZ 4,5-dihydroxyphthalate decarboxylase OS=Rhizobiales bacterium GAS188 OX=1884351 GN=SAMN05519104_4320 PE=4 SV=1
MTKPGETTLARANVPVLKVALATYPGTKALKEHGTSFGAFAVEFAEIAPISRAFAPMVRE
LRFDISEMALVTFLQAKAYGKPLVLLPVAVAARFQEPALLCRTDDKTISGPTGLVGRRVG
VRAYSQTTGVWMRGILHDDYGITPDQIRWLTFEGAHVAEYADPPWVERVAQGKDMLAMLR
AGELDAVILGNDRPDDKGLRTVFADTDAAAERFRTKHGFVPVNHMVVARRSLIDARPDLV
AGFLDSLRASLTAATLGAERGPALPVGRDALQPAIDLALRYAAEQGLLPHPLKPEEVWDG
LPPSILSMGRKA
>tr|A0A1X0FXJ5|A0A1X0FXJ5_9MYCO 3,4-dihydroxyphthalate decarboxylase OS=Mycobacterium mantenii OX=560555 GN=BST30_11085 PE=4 SV=1
MTDLDQQRALVAQGCRVAAARGLVDGILGHLSLRVDDEHLLVRCRSDTDTGVAFTRPSDI
RLITFDGTAGAPSELDGYRVPNELPIHVETMLADPGHTAVAHLHPPDVVAADLAGITLRP
IYGAYDIAGAWLARGGVPVYERAVLIRNSGLGKEMVAAMRGRPVVICRGHGITSAAATVA
QAVLQAISLDALARMSLRVRAAGGTCTDIGDADWDDLPDLGSAFTAEAAWRHEVARLAGG
>tr|A0A2M8J4F6|A0A2M8J4F6_9RHOB 4,5-dihydroxyphthalate decarboxylase OS=Pseudooceanicola lipolyticus OX=2029104 GN=CVM52_05950 PE=4 SV=1
MFFRAFRHEAFDISEISLSSYSISVARGNPHYVAIPVFLSRAFRHTSVYIRTDKGIDTPQ
DLKGKRIGIAEYQLSANVWVRGILEEEYGVKPSDIIWVRGGMDTPGRPEKIKVQLPDDIR
MEEAPVGSTLNGMLEAGEIDGFIGPRWPRCFAERHPHVGRLFADSIATAEAYFEKTRIFP
IMHVLGLRRSLAEEYPFLPAALLKAFTQSKLLAEEALSDTSATKVTMPFVEDNLNRVHAL
MGDDPWSYGVGGNAHVLNKFLDYHASQGLSPRRVEIEELFHPSTLEAYSL
>tr|A0A2M8J2U2|A0A2M8J2U2_9RHOB 4,5-dihydroxyphthalate decarboxylase OS=Pseudooceanicola lipolyticus OX=2029104 GN=CVM52_08690 PE=4 SV=1
MSNLRLSVAIGDYDRNRPLIDGRCQIDGVDPVVMTLTPEEMFYRAMRHEAFDICELSLSS
HTLRTSRGDCPYVGVPAFVSRAFRHTSIIVRSDSGIKTPADLRGRRVGIPEWQLTAIVWM
RAILQDEYGVKASEIHWVRGGLEEPGRAEKVKIDLPEGVQMSEIGPEQTLRDMLDSGEID
AFMGPRAPTSFRPDNPSLRWLFDDPTAEAMAYYRKTGMFPMMHIIGIRKSLAEAHPWLPM
AVLKGFQASKDIALDHLEDTSATKITLPFVEEQLRQAKALMGPDFWPYGLAANRKTLDYF
LEQHHAQGLSKRRVAVEELFHPGSIDAHVI
>tr|A0A1I2AG00|A0A1I2AG00_9ACTN 3,4-dihydroxyphthalate decarboxylase OS=Streptomyces alni OX=380248 GN=SAMN05216251_10373 PE=4 SV=1
MTDTGTGPRPGGAVVSGSAARPAAGAAGTAETTDTAALRERIAVACRVLAVTGLVEHILG
HVSARVGPDALLVRGRGPRERGLAFTTVADVQRVDLDGAGNVPAGWSAPNELPIHTGVLR
ARPEVTAVVHTHPPAVVAASVAGLPWLPLVGSYDIPAARLAHDGIPVWPRSALVRRWDLA
ESMVAAMGDRPVVVLRGHGLVSVGTGDPADAVAAAVTRALAVESLARIALAVAATGAPLR
AIPDEDLAELPDLGSAFNVAAMWRHLEARAAAEGPAAPLREEAAAPPARRLGPTSA
>tr|A0A1J7JB15|A0A1J7JB15_9PEZI 4,5-dihydroxyphthalate decarboxylase OS=Coniochaeta ligniaria NRRL 30616 OX=1408157 GN=CONLIGDRAFT_672403 PE=4 SV=1
MVLRLTFACWAYDRMKAIEDGTVKPEGIDLTFLNYRVEETFFRQLRFQEFDLSELSLSSY
VLTLNSDNPPFIAIPVFPSRFFRHQSMYINKNAGISKPEDLKGKKIGIPEYQMTAAVWQR
GIMEEEFNVPATSVQFFTGNIEPSTRPRHSKVSHTYPAGVSVTAIAPGKSLSQMLADGEL
DAIFSATKPSSFDTSPDKVTHLFPNYKEVEADYYARTKIFPIMHVVAIKRAVYDANPWIA
KTLTKAFAKALDVAYEPLQERAALRYMLPWLDDHVTETKKLMGGQERWWQDGFEENKHVL
EKFLEYSFNQGLAKRRFKPEELFAPSSLESYVL
>tr|A0A1J7I677|A0A1J7I677_9PEZI 4,5-dihydroxyphthalate decarboxylase OS=Coniochaeta ligniaria NRRL 30616 OX=1408157 GN=CONLIGDRAFT_694812 PE=4 SV=1
MPLQLLLAAGTYDRVRAIHDGRVKVDGVELNCLVGMRVEEIFFRQARYQEFDIAEFSLSA
YLYLMSEANPPLIAIPVFPSRMFRHQSIYVNSKSGIKTPQDLRGKTVSAPEYGMTAIVWQ
RGFLREEYGVGEDEMTWKTGTLEPAEVTRPERVSFQLPTNVSSIAPGKCLSHMLAEGEID
AIYTAPQPSTYDKDKVVRLFPNFKQVEADYYKRTGIHPIMHVVVIKREVYEKNPWVAKNL
MKAFAKSMALAREDIAERAALAFMLPWLEDHLDETRELMGDNYWVDGFHANRHVIDKFCQ
YSFDQGLARKRLQPEELFAKETLETFAV
>tr|A0A317UT55|A0A317UT55_9EURO Dihydroxyphthalate decarboxylase OS=Aspergillus eucalypticola CBS 122712 OX=1448314 GN=BO83DRAFT_155515 PE=4 SV=1
MPVPFSFAAPCYDRMVPLATGEVRPAGLDLNFVEVQHPRDVFDRMVRNGEFDASELSSSE
FITRHVAGDQTFTAIPAFPLRTFRHGYIVVNTDRIKSPADLSGKRIGVQLYTMTAAVWIR
GLLMHEYGVDLSSITWIEGRMDAPGAHGKPSVLIRREGDKPLANIEKNNSGKSLNQLLAD
GEIDATIGAEVPSCLWDNAKAPHIQRLFPNYKEAEKEYYRKTGIFPIMHLVAIRREVYDQ
HKWIATSLFQALNESKELVRKRTYMPGMIRCMLPWLREALEETVEVFGEDCWPYGVEKNR
KTLEALVQYLYEQGMIERVVPVEELFAPIQEAPFVIH
>tr|A0A0S7DUS1|A0A0S7DUS1_9EURO 4,5-dihydroxyphthalate decarboxylase OS=Aspergillus lentulus OX=293939 GN=ALT_6491 PE=4 SV=1
MVLKLSFACWDYDRTKALEDGRVRLEGIELAYLNYRVEETFFRQLRFQEFDVSELSLSSY
VLTLSHEPPPFIAIPVFPSRFFRHQSMYINLNSGIKKPSDLKGKRIGIPEYQMTAAVWQR
GILEDEFGVHPTEVEFFTGAIEPSKTERKSKVPHTLPPGVKVVAINSGKNLSKMLEDGEI
DAIFSASRPSSVGRSSHCTHLFPDFKAVEADYFERTRIFPIMHVIAIKRTVYEANPWIAR
ELQKGFAKSKELAFEALVERAALRYMLPWLEDHVRETQSIMGEDWWKDGFHENKHVIEKF
LSYSYSQGLAKRQYKAEELFAPGTLEAFVI
>tr|A0A100IFC9|A0A100IFC9_ASPNG Dihydroxyphthalate decarboxylase OS=Aspergillus niger OX=5061 GN=ABL_03503 PE=4 SV=1
MPIPFSFAAPCYDRMVPLATGEVRPAGLDLNFVEVQHPRDVFDRMVRNGEFDASELSSSE
FITRHVAGDRTFTAVPAFPLRTFRHGYIVVNTDRIKSPADLSGKRIGVQLYTMTAAVWIR
GLLMHEYGVDLSSITWIEGRMDAPGAHGKPSVLIRREGDKPLANIEKNNSGKSLNQLLAD
GEIDATIGAEVPSCLWDNEKTPHIQRLFPNYKEAEKEYYRKTGIFPIMHLVAIRREVYDQ
HKWIATSLFQALNESKELVRKRTYMPGMIRCMLPWLREALEETVEVFGEDCWPYGIEKNR
NTLEALVQYLYEQGMIERVVPVEELFAPVQEAPFVIH
>tr|Q5K477|Q5K477_ASPNG Dihydroxyphthalate decarboxylase (Fragment) OS=Aspergillus niger OX=5061 PE=4 SV=1
PSWPGDRTFTAVPRLPAXVPFVTDTXSSTXTGIKSPADLSGKRXGVRLYTMTAAVWIRGL
XMHEYGVDLSEHHLDRGRMDAPGAHGKPSVLIRREGGKPLANIEKNNSGKSLNQLLVDGE
IDATIGAEVPSCLWDNEKAPHIQRLFPNYKEAEKEYYRKTGIFPIMHLVAIRRWPFG
>tr|X0H4F0|X0H4F0_FUSOX 4,5-dihydroxyphthalate decarboxylase OS=Fusarium oxysporum f. sp. conglutinans race 2 54008 OX=1089457 GN=FOPG_16980 PE=4 SV=1
MVLKLSFACWDYDRMKALEDGRVRADGIELNFLNHRVEETFFRQLRFHEFDISELSLSSY
ILTLSQDNPPFIALPVFPSRFFRHQSMYINTNSGIKHPSDLRGKRIGTPEYQMTAGVWQR
GIMEEEFGVPITDVVFFSGAIEPTNEERKSKISHSLPTGVRVTPIKPGQNLSQMLEDGEL
DAIFSASKPSCIDRCEHCTYLFPDFKAVEADYYRRTRIFPIMHVVAIKRSLYRENPWIAR
FLQKAFAESMRLAEEAMRDRSALRYMLPWLEDHLSETKSLMGEQQYWQDGFALNRHVIKK
FIGYSYRQGLAARKYTPEELFAPNTLEAFVL
>tr|W9W5D7|W9W5D7_9EURO 4,5-dihydroxyphthalate decarboxylase OS=Cladophialophora yegresii CBS 114405 OX=1182544 GN=A1O7_03898 PE=4 SV=1
MVLKLSFACWDYDRMKAIEDGRVRPEGIELTFLSYRVEETFFRQLRFQEFDLSELSLSSY
VLTLNQDNPPFIALPVFPSRFFRHQSMYINSKAGIKKPEDLRGKRIGTPEYQMTAAVWQR
GILAEDFGVPLSSVHFYTGAIEPSDKPRHSKVSHSYPADINVTEIRPGQNLSQMLADGEL
DAIFSATKPSSFDTSPETVTRLFDDFKAVEAEYYARTKIFPIMHVVALKRSVYDANPWIA
KSLTKAFAKSLEMAYEPLKERAALRYILPWLEDHVEETRKLMGGDDRWWKDGFEANKHVL
EKFLQYSFDQGLAKRRFKPEELFAPSALEDFVL
>tr|A0A162J3Y0|A0A162J3Y0_9PEZI 4,5-dihydroxyphthalate decarboxylase OS=Sporothrix insectorum RCEF 264 OX=1081102 GN=SPI_03575 PE=4 SV=1
MVLRLSFACWDYDRMKAIEDGRVRPEGIDLIFLNYRVEETFFRQLRFQEFDLCELSLSSY
VLTLNQENPPFIAIPVFPSRFFRHQSMYINANAGISKPQDLVGKRIGMPEYQLTATVWQR
GIMEEDFGVPATSVHFFTGAIEPSDRVRHSKVAHTYPPGVRVDPIEPGKNLSQMLADGEI
DAIFSATKPSTFDPSPNGVVTRLFPNFKEVEAEYYSRTGIFPIMHVVALKRSVYEANPWI
AKTLTKAFGEALNLAYEPLRERAALRYMLPWLEDHVEETTALMGGQDRWWRDGFEENRHV
LEKFLEYSHKQGLAKRLFKPEELFAPSSLETYVL
>tr|A0A072PSH6|A0A072PSH6_9EURO 4,5-dihydroxyphthalate decarboxylase OS=Exophiala aquamarina CBS 119918 OX=1182545 GN=A1O9_00685 PE=4 SV=1
MVLKLSFACWDYDRMKALEDGRVRPEGIELNFLNYRVEETFFRQLRFQEFDVSEMSLSSY
VLTLNRDNPPFIALPVFPSRFFRHQSMYINTKSGIKQPSDLRNKRIGIPEYQMTAAVWQR
GIMQEEFGVPVTEVEFFTGAIEPSETERISKVSHSYPPGVKVTAIKRGQNLSQMLEHGEI
DAIFSASKPSCVGRGEHCTYLFPDFKKVEADYYRRTRIFPIMHVIVVKRSVYDANPWVAR
ALQKAFARSLDIAYDAVKERAALRYILPWLEDHVHETTALMGEERWWKDGLGENRHVIEK
FLQYSHDQGLAKRLYKAEELFAPNSLEAFVI
>tr|W9WTU6|W9WTU6_9EURO 4,5-dihydroxyphthalate decarboxylase OS=Cladophialophora psammophila CBS 110553 OX=1182543 GN=A1O5_08237 PE=4 SV=1
MVLRLSFACWDYDRMKAIEDGRVRAEGIELTFLNYRVEETFFRQLRFQEFDLSELSLSSY
VLTLNQDSPPFIALPVFPSRFFRHQSMYINSKAGIKKPEDLRGKRIGTPEYQMTAAVWQR
GILAEDFGVPLSSVHFYTGAIEPSDKPRHSKVSHSYPADIKVTAIEPGKNLSQMLADGEL
DAIFSATKPSSFDTSPETVTRLFDDFKAVEAEYYARTKIFPIMHVVALKRSVYDANPWIA
KSLTKAFAKSLEMAYEPLKERAALRYILPWLEDHVEETKELMGGDDRWWKDGFEANKHVL
DKFLQYSFEQGLAQKKFKPEELFAPSTLEDFVL
>tr|G7XZ36|G7XZ36_ASPKW Dihydroxyphthalate decarboxylase OS=Aspergillus kawachii (strain NBRC 4308) OX=1033177 GN=AKAW_10300 PE=4 SV=1
MPVPFSFAAPCYDRMVPLATGEVRPAGLDLNFVEVQHPRDVFDRMVRNGEFDASELSSSE
FITRHAAGDRTFTAIPAFPLRTFRHGYIVVNTDRIKSPGDLSGKRIGVQLYTMTAAVWIR
GLLMHEYGVDLSSITWIEGRMDAPGAHGKPSVLIRREGDKPLANIEKNNSGKSLNQLLAD
GEIDATIGAEVPSCLWDNEKAPHIQRLFPNYKEAEKEYYRKTGIFPIMHLVAIRREVYDQ
HKWIATSLFQALNESKELVRKRTYMPGMIRCMLPWLREALEETVEVFGEDCWPYGIEKNR
KTLEALVQYLYEQGMIEWAVPVEELFAPVQEAPFIIH
>tr|A0A319DYL1|A0A319DYL1_9EURO Dihydroxyphthalate decarboxylase OS=Aspergillus sclerotiicarbonarius CBS 121057 OX=1448318 GN=BO78DRAFT_214358 PE=4 SV=1
MPIPFSFAAPCYDRMVPLATGEVRPAGLDLNFVEVQHPRDVFDRMVRNAEFDASELSSSE
FITRYVAGDRTFTAVPAFPLRTFRHGYIVVNTDRIKSPADLSGKRIGVQLYTMTAAVWIR
GLLMHEYGVDLSSITWVEGRMDAPGAHGKPSVLIRREGDKPLAKIEKNDSGKSLNQLLAD
GEIDATIGAEVPGCLWDNEKTPHIQRLFPNYKEAEKAYYRKTGIFPIMHLVAIRREVYEK
HKWIATSLFQALNESKELVRKRTYMPGMIRCMLPWLREALEETVEVFGEDCWPYGIEKNR
KTLEALVQYLYEQGMIERVVTVDELFAPVQEAPFVIH
>tr|A0A084FVL0|A0A084FVL0_9PEZI 4,5-dihydroxyphthalate decarboxylase OS=Scedosporium apiospermum OX=563466 GN=SAPIO_CDS10515 PE=4 SV=1
MVLKLSFACWDYDRMKAIEDGSVCAEGIELNFLNYRVEETQLRFHEFDVSELSLSSYVLT
LNQDNPPFIALPVFPSRFFRHQSMYINTNSGVRQPSDLRHKRIGTPEYQMTAAVWQRGIM
EEEFGVPITEVEFFSGAMEPSSEERKSKVPHSLPPGVRVNAIKPGQNLSQMLEDGEIDAI
FSASKPSSVDRCDHCTYLFPHFKHVEADYYRRTKIFPIMHVIAVKRSVYESNPWIARSLQ
KAFARSMQVAENALRDRSALRYMLPWLEDHVRETTSHMGEERYWQDGFAQNRHVIEKFLE
YSYSQGLAARRFKPEELFAPNTLEAFVL
>tr|A0A1F3ZQT4|A0A1F3ZQT4_9PROT 4,5-dihydroxyphthalate decarboxylase (Fragment) OS=Betaproteobacteria bacterium RIFCSPLOWO2_02_FULL_64_12 OX=1797487 GN=A3I00_07360 PE=4 SV=1
MSKLRLTLACWEYDRTRALADGSVQPEGIDLNYINLHVEETFFRMLRHREFGAAEMSLSS
YCVSLMREEPAFIAIPVFPSRFFRHSCIFVSAKSGIREPRDLIGKRVGVPEYQMTAPVWI
RGILEHEYGVKHTSVQYCTGGEEQPGRDEKLKLNLPPEVRLRRIGPQQTLAQMIADGEID
AMHTARIPSTFLSRPGTVRRLFENYVEVERDYYRRTKIFPIMHTVVIRRDLYREHPWVAQ
SLAKAFAQAQRKVYENLYNTAALTTMLPWQVAHVEEARRELGEDWWAYGFAANRHVLDAF
LDYHHEQGLSRRRLAPEELFAAETLEDFKI
>tr|A0A2E1SVF8|A0A2E1SVF8_9GAMM 4,5-dihydroxyphthalate decarboxylase OS=Gammaproteobacteria bacterium OX=1913989 GN=CMQ84_00830 PE=4 SV=1
MLKLTFACHDYDHVRDIXEPEVVTEGXELTQLKLPVEEIFFRFIKFGEFEVSEHSFAKYV
SLRSRGQARGVAIPVFPSRVFRHSAIYVRSNSDIRTPKDLEGRRVGIPEWGQTAGVYVRG
ALAXQFGVDLGSITWVQSGVHQPGRAEKVKFNLPDWVNLRPXTQHNLNDLLLSDAVDVVI
TAHPIQSFKDNDPRVVRMFEDPRQIEXEYFQKTQCFPXMHTIVIRNDVLEXXPWVAQTIY
KGLDQARXRCVRRLCXATASAVPMPWIFSAMKDTQAMYGGHDIWSYGIDENRATLETFAR
YCYEQGVADRLMSPEDLFFENTFESFKV
>tr|A0A2D9NT96|A0A2D9NT96_9MICO 4,5-dihydroxyphthalate decarboxylase OS=Microbacterium sp. OX=51671 GN=CMH34_02805 PE=4 SV=1
MDRVRPLADGRVRVGSPETPVDVEVSLLPTQALFNQQLVEHTFDCVELPIATFVRLMEEG
DENPYVALPVFPSRHFRLSCVFVNADAGISSPADLAGRRVGVPVFDMAAAVWLRGILQDH
YGLDRVAPVYVTGGLEQARAGEEHPQFYPPQFTVERRGDASLAQLLADGEIDALYTARAP
STWPSDRVARLFERPQEEELGYFRRTGIFPPMHLVGVKRHIAEAQPELIPQLYRAFRDAQ
DLARADLWDSTALSTMLPWQLESLRESEDLMGGDPWPMGFAANRHTVATLLDYLRRDRLI
ERDFSPEEVFAGPAQDFLLAT
>tr|A0A2E1SW45|A0A2E1SW45_9GAMM 4,5-dihydroxyphthalate decarboxylase OS=Gammaproteobacteria bacterium OX=1913989 GN=CMQ84_04770 PE=4 SV=1
MSLKAVSRTQGANRDIKSGGIKPHGFELEFEEWPVLVKAFRAMVREQAFDVCEMALTTYI
CARQHGVPLIGIPIFLVRGLHHDKITVCADSGIRSVEDLAGSKIGVNRGYTVTTGVWART
ILDREGLDLNGVTWVRSSDEHVEAYEPPKNVELTPEGKSLEAMLLAGELSAVAGMAPGEF
QTDNVRALLXNPEESALRALDRSGFYPINHLIVMTESIVESHPELPVALFECFTEQKKQY
LQRLSNQIVADDDEIDARNRKLXSXGFDPLPYGVAPNEQVLNELIESGLRQQILSPXSGW
GDYFCXSTLXLTG
>tr|A0A2E9NWV7|A0A2E9NWV7_9GAMM 4,5-dihydroxyphthalate decarboxylase OS=Gammaproteobacteria bacterium OX=1913989 GN=CMD99_10515 PE=4 SV=1
MLKLTFACHDYDHVRDIFEPEVVTEGIELTQLKLPVEEIFFRFIKFGEFEISEHSFAKYV
SLRSKNQARGVAIPIFPSRVFRHSAIYIRTDSVIKQPKDLEGCRIGIPEWGQTAGVYVRG
ALADQFDVDLSSIKWIQSGVHQPGRSEKIKFNLPAWVNLQPDTDHNLNDLLLSGAVDAVV
TAHPIQSFKDQDPRVARMFDDPRDVELDYFEKTECFPIMHTIVIRDDVLNENPWAAQTIY
KGLDQARMRCVRRLSDATASAIPMPWIFSALKDSRNLYGDHDIWAYGIEENRATLETFAR
YCLEQGIADRLMSPEDLFFENTFESFKV
>tr|A0A2E8WNC0|A0A2E8WNC0_9GAMM 4,5-dihydroxyphthalate decarboxylase OS=Gammaproteobacteria bacterium OX=1913989 GN=CMQ23_01665 PE=4 SV=1
MMKFSLSVAVGNYDRTRALVDGRVRIDGVNPAFMTLSPEEMFFRAFRHADFDITELSLAS
YAVSLANDANEYTALPIFLSRAFRHSSIYVTHESGIQKPEQMRGKRIGIAEYQLTANVWA
RALLEDDYGVSPSEIVWVRGGMDAPVRPEKLRLDLPSDVRVEAVRPGETLNLLLTQGAID
GFIGPRAPRCFFENDSKIARLFDDSITVGLDYFKRTGIFPIMHVLGVRKSLLEQHPFLSQ
ALIKAFSEAKHIAEAELADTSATKVTMPFVEDHLDRIKDLMGSDFWSYGLDDANRHNLQT
FLDHHHRQGLSSRSLKADELFPVNSVEAFSL
>tr|A0A2E9NUR3|A0A2E9NUR3_9GAMM 4,5-dihydroxyphthalate decarboxylase OS=Gammaproteobacteria bacterium OX=1913989 GN=CMD99_06625 PE=4 SV=1
MGLKAVSRSQGANQDIKSGQIKPNGFELDFEEWPVLVKAFRAMVRKQAFDVCEMALTTYI
CARQHGVPLVGIPIFLVRGFHHDKISVAKNTDIRSVESLAGTKIGVNRGYTVTTGVWART
ILDREGLDLNDVTWVRSSDEHVEAYSPPQNVEMTPKGKSLEEMLVSGELSAVAGIAPDEF
SSSEVRTLISDPDQAALQALERSGFYPINHLIVMTESVVEAFPTLPEALFECFSEQKRQY
LQSLAVQPITDDDEIDARNRRLHSLGYDPLPYGIEPNEQVLTELIDSGLRQKILSPTRGW
GDYFCRSVLNLNG
>tr|A0A2E9NSA7|A0A2E9NSA7_9GAMM 4,5-dihydroxyphthalate decarboxylase OS=Gammaproteobacteria bacterium OX=1913989 GN=CMD99_02345 PE=4 SV=1
MEIKLAVDRYDRHFPFXDGSLSHGFDLDXXPFQVGQSARLQHGTDRHESFLRGQYDVAEF
SMSSFLAAKTRGYPIVGIPVFPRRLFSTSQMWVSLDSEMTEPSHLIGRNVALSAFQTTLS
LLAKGDLEFHYKVPWRSIHWKLTTKEKIPLEYGPDVSVEFIGERDRLGDRLQSGEIEAFF
LPHPPANVMSGEIPARRLFLDPESEEERYFDEVGSFPIMHVIAIQESLADKNPELPLELM
EIFHSAFDIAEGYYADPNWSILPGCRHQFERDRGRFKGKAWPRGFEANRSNVDMLMRYAV
DQGIGAEYRSPEALFAEATLET
>tr|A0A2E3YL92|A0A2E3YL92_9GAMM 4,5-dihydroxyphthalate decarboxylase OS=Gammaproteobacteria bacterium OX=1913989 GN=CMD70_03290 PE=4 SV=1
MSRLSLTFAAWDYDRVKPLMDGTIKPEGIDIKPIISRPSETFFRMLRHQEFDVSELSLSN
YTMLRAEGDEKFIAIPVFPSRLFRHSCIFINKNAGINEPKDLIGKKIGVPEYSMTAAVVA
RGLLLDEYGVKPDSIEWFSGTQDGLQRPSRIDFDLPESVVLHRMPIEQDMGPMLETGELD
AIISPNAPMSLNSENSSVRRLFSXYRESEKEYFERTGIFPIMHTVVFRREVYDANPWAAL
SLYEAFKKAKELAYAEMMETDALKITLPWVVAEMEETRRVMGHDFWPYGIXSNRLALSTL
PKYLHEQNLIQRIPEIEELFTANTLEVRG
>tr|A0A2E4KV60|A0A2E4KV60_9GAMM 4,5-dihydroxyphthalate decarboxylase OS=Gammaproteobacteria bacterium OX=1913989 GN=CMD66_00620 PE=4 SV=1
MLKLTFACXDYDHVRDIFEPEVITEGIELTQLKLPVEEIFFRFIKFGEFEISEHSFAKYV
SLRSKNQARGVAIPVFPSRVFRHSAIYVRTDSAIKHPKDLEGCRIGIPEWGQTAGVYVRG
ALADQFDXDLXSIXWIXSGVHQXGRSEKVKFNLPKWVNLQXDTDHNLXDLLLSGAVXAVI
TAHPIQSXKDXDPRIARMFDXPRDVEXDYFEKTQCFPIMHTIVXRDDVLNEXPWAAQTIY
KGLDQAXRTLCDTPLGCNGLGDSYAMDFFSIEGLTKFIW
>tr|A0A2E3YNB8|A0A2E3YNB8_9GAMM 4,5-dihydroxyphthalate decarboxylase OS=Gammaproteobacteria bacterium OX=1913989 GN=CMD70_06985 PE=4 SV=1
MKSPTLKIVARTQGNTSALKNGEIELPGFLFDFIEIPVLPKAFRRMVRTLEFDVCEMALT
TYLCAREHGVKFTAIPIFLKRAFHHGAILNNSKGPIKKPKQLEGTHVGVNRGYTVTAGVW
ARGILAEEYNVDLEKITWVLSGDEHVAEYKGPSNVITGCSNQTLEDALLCGDLSAAINIQ
TNNPSIKPLIPDPQNRGLSAFDDRGHYPINHLLVIRDEVLEKNPGIAIKIFNVFAEAKSL
YLDQLKNKEAQNLTSTDELDLQILKRKKDPLPYGIKPNRDVLENLMAHAQSQKILKQNVE
VDKLFAQETIDLTA
>tr|A0A2E5NG31|A0A2E5NG31_9GAMM 4,5-dihydroxyphthalate decarboxylase OS=Gammaproteobacteria bacterium OX=1913989 GN=CMD87_01695 PE=4 SV=1
MVRMGLKAVSRSQGANRXXKSGQIKPNGFELDFEEWPVLVKAFRAMVREQAFDVCXMALT
TYICARQHGVPLIGIPIFXVRGFHHDXISVANDSXXRRVEDLAGAKXGVXRGYTVTTGVW
ARTXLXREGLDLNDVTWVRSSDEHVEAYSPPXNVEMIPEGNSLEXMLXSGELXAVAGMAP
GDFSSXKIRTLITXPDQSALRALDRSGFYPINHLIVMTESIVEAFPTLPEALFDCFSEQK
RQYLNSLTAQPTADDDEIDARNRRLQSLGFDPLPYGIEPNEQVLNELIESGLRQKILSPT
TGWSDYFCGSVLNLTG
>tr|A0A2E5NGC4|A0A2E5NGC4_9GAMM 4,5-dihydroxyphthalate decarboxylase OS=Gammaproteobacteria bacterium OX=1913989 GN=CMD87_02060 PE=4 SV=1
MLRLTFACHDYDHVRDIFEPEVVTEGIELTKLNLPVEEIFFRFIKFGEFDISEHSFAKYV
GLRSKNQARGTAIPVFPSRVFRHSAIYVRTDSEIKQPKDLEGRRIGIPEWGQTAGVYVRG
ALADQFNIDLSSIKWIQSGVHQPGRSEKVKFNLPKWVNLQPDTDHNLNDLLLSGAVDAVI
TAHPIQSFKDKDPRVARMFDDPRAIERDYFEKTRCFPIMHTIVIRDDVLNKNPWVAQTIY
KGLDRARERCVIRLSDATASAIPMPWIFSALRDSRNLYGDHDIWAYGIEENRATLETFIR
YCFEQGITDSLMSPEDLFFENTFESFKV
>tr|A0A2E9P6Y3|A0A2E9P6Y3_9GAMM 4,5-dihydroxyphthalate decarboxylase OS=Gammaproteobacteria bacterium OX=1913989 GN=CMD54_07415 PE=4 SV=1
MLRLTFACHDYDHVRDIFEPEVVTEGIELTKLKLPVEEIFFRFIKFGEFDISEHSFAKYV
GLRSKNQARGTAIPVFPSRVFRHSAIYVRTDSAIKQPKDLEGCRIGIPEWGQTAGVYVRG
ALADQFNIDLSSIKWIQSGVHQPGRSEKVKFNLPKWVNLQPNADHNLNDLLLSGAVDAVI
TAHPIQSFKDKDPRVARMFDDPRVIERDYFEKTRCFPIMHTIVIRDDVLNENPWVAQTIY
KGLDRARERCVIRLSDATASAIPMPWIFSALRDSRNLYCEHDIWAYGIEENRATLETFIR
YCFEQGITDSLMPPEDLFFENTFESFKV
>tr|A0A2E9NWX9|A0A2E9NWX9_9GAMM 4,5-dihydroxyphthalate decarboxylase (Fragment) OS=Gammaproteobacteria bacterium OX=1913989 GN=CMD99_10535 PE=4 SV=1
MSKLNLTIATGNYDRTRPISDGRVNIEGVDPNHLFFSPEEMFYRAFRFKSFDVCELSFSS
YCVGACDPDFPYIAIPVFLSRSFRHAAIFTRNDADIVRPSDLKGKTFGVTEYQLTANVWV
RGILEDYYNVPQTDIHWIRGGLFDPKRPEKIKVKLPDGLDYREAPEGCTLNDLMEAGQID
GLIGPRPPKNFYQNPNYGRLFPDTFGAVAGYYRDTQIFPIMHVLGIKKELVNQYPWLPAS
LYKAFEEARKIALDAILDTSASKMTIPLIDEQIDFIHKELGPELWTYGFHNNCHVIDKFL
EYHHTQCLSSRLLDAGELF
>tr|A0A2E9P313|A0A2E9P313_9GAMM 4,5-dihydroxyphthalate decarboxylase OS=Gammaproteobacteria bacterium OX=1913989 GN=CMD54_00685 PE=4 SV=1
MEITLAVDRYDRHFPFFDGSLSHDFDLDIKPFQVGQSAKLQHGTDRHESFLRGQYDVAEF
SMSSFLAAKTRGYPIVGIPVFPRRLFSTSQMWVSLDSEMTEPSHLIGRSVALSAFQTTLS
LLAKGDLEFHYEVPWRSIHWKLTTREKIPLEHGPDVSVEFIGERDQLGDRLQSGEIDAFF
LPHPPANVMSGEIPARRLFLDPELEEERYFNEVGSFPIMHVIAIQESLANKRPELPLELM
KIFHSAFDIAEGYYADPNWSMLPGCRHQFEKDRDRFKRKEWPRGFEANRSNIDMLMRYAV
DQGIGAEYRPPEALFAEVTLET
>tr|A0A2E4KVS4|A0A2E4KVS4_9GAMM 4,5-dihydroxyphthalate decarboxylase OS=Gammaproteobacteria bacterium OX=1913989 GN=CMD66_02085 PE=4 SV=1
MEIMLAVDRYDRHFPFFDGSLSHDFDLVIKPFQVGQSAKLQHGTDRHESFLRGQYDVAEF
SMSSFLAAKTRGYPIVGIPVFPRRLFSTSQMWVSLDSEMTEPSHLIGRNVALSAFQTTLS
LLAKGDLEFHYEVPWRSIHWKLTTEEKIPLAHGPDVSVEFIGERDRLGDRLQSGEIDAFF
LPHPPANVMSGEIPARRLFLDPESEEERYFDQVGSFPIMHVIAIQESLANKSPELPLELM
EIFHSAFDIAEGYYADPNWSILPGCRHQFERDRGRFKGKAWPRGFKANRSNVDMLMRYAV
DQGIGAEYRPPEAIFADATLGT
>tr|A0A2E1VKI5|A0A2E1VKI5_9GAMM 4,5-dihydroxyphthalate decarboxylase OS=Gammaproteobacteria bacterium OX=1913989 GN=CMQ78_07960 PE=4 SV=1
MEIKLAIDRYDRHFPFFDGSLSXSXXXDIRPFQVGQSAMLQHGTDRHELFLDGQFDVAEF
SMSSFLAAKTRGYPVVGIPVFPRRLFSTSQMWVSRDSDMTEPLHLVGKNVALSAFQTTLS
LLAKGDLEFHYKVPWRSINWKLTTKEKIPLKHGPDVSVEFIGERDRLGDRLHSGXIDAFF
LPXPPANVMSGEIPARRLFPDPESEERRYFGEVGSFPIMHVIAIQESLATENPDLPSQLM
EIFHSAFDIAEGYYADPNWSMLPGCRHQFERDRDHFMGKAWPRGFAANRSNVDRLMQYAV
DQGIGAEYLPPEALFADATLET
>tr|A0A2E4KZR2|A0A2E4KZR2_9GAMM 4,5-dihydroxyphthalate decarboxylase OS=Gammaproteobacteria bacterium OX=1913989 GN=CMD66_09425 PE=4 SV=1
MVRMGLKAVSRSQGANQDIKSGQIKPKGFELDFEEWPVLVKAFRAMVREQAFDVCEMALT
TYICARQHGVPLIGIPIFLVRGFHHDKISVAKDSNIRSVEDLAGTKIGVNRGYTVTTGVW
ARTILDREGLDLNQVTWVRSSDEHVEAYSPPKNVEMIPEGKSLEEMLVSGELGAVAGMAP
DDFSSDKVRTLITDPDQSALLALDRSGFYPINHLIVMTESIVETFPTLPEALFECFSEQK
RQYLESLTARPTADNDEIDARNRRLQSLGFDPLPYGIEPNEQVLNELIESGLRQKILSPT
TGWGDYFCGSVLNLNG
>tr|A0A2E4KV08|A0A2E4KV08_9GAMM 4,5-dihydroxyphthalate decarboxylase OS=Gammaproteobacteria bacterium OX=1913989 GN=CMD66_00600 PE=4 SV=1
MSELHLTIATGNYDRTRPISDGRVNIEGVDPNHLFFSPEEMFYRAFRFQSFDVCELSLSS
YCVGACDPDFPYIAIPVFLSRSFRHAAIFTRNDANIVKPSDLKGKTLGVTEYQLTANVWV
RGILEDYYAVPQIDIHWIRGGLFDPKRPEKIKVRLPDGLDYREAPEGSTLNDLMEAGEIE
GLIGPRPPKNFYQNPNYGRLFPDTYGAVAEYYQNTQIFPIMHVVGIKKELVDKYAWLPAS
LYKAFEEARKIALEAILDTSASKMTIPLIDEQIDFVHKELGPELWTYGFHNNRHVIDKFL
EYHHTQCLSSRLLDAEELFHPSSMESYSL
>tr|A0A2E1VEW5|A0A2E1VEW5_9GAMM 4,5-dihydroxyphthalate decarboxylase OS=Gammaproteobacteria bacterium OX=1913989 GN=CMQ78_00640 PE=4 SV=1
MGLKAVSRXQGANXDIKSGQIKPNGFELDFEEWPVLVKAFRAMVREQSFDICEMALTTYI
CARQHGVPLIAIPIFLVRGFHHDKISVXKDNDIRSVGDLAGTKIGVNRGYTVTTGVWART
ILDREGLDLNDVTWVRSSDEHVEAYSPPQNVEMISEGRSLEEMLVSGELSAVAGTAPSEF
NSENITTLLPDPEESALRALDRSGFYPINHLIVVTESIAERFPELPVALFECFSEQKKQY
LEGLTAQNASDDDEIDARNRKLQSLGFDPLPYGIEPNEQVLSELIESGLRQKILSPTTGW
GDYFCGSVLNLNS
>tr|A0A2E9EA62|A0A2E9EA62_9GAMM 4,5-dihydroxyphthalate decarboxylase OS=Gammaproteobacteria bacterium OX=1913989 GN=CMQ27_04755 PE=4 SV=1
MAKLKLTLAIGDYEIVRALKEGAVEPDGIELNVLTDMDSTTRHWRFLRNQDFDVAECSCS
SYLVARDQGMPFEGIPVFLHRRFRHGFIXINTEXGINDPKDLIGCKMGVKQYQSSAQLWM
RGFLEHEYGVPHRSINWFSELDESIDFERPEDLSLTRLPDEKGVEQMLADGELDALMHPD
LIQPLINGDRRVGRLFPEFKEEEKKFFKKTGIFPIMHVLGIKREIVEENPWVPINLYHAF
NEAKQIAMKRMINPRIVPLAWYREAWEEQEEILGSDPWEYGLTDANVKQLDMLVGFSHEQ
GMIRRKMPLDELFLSVTQGRKRGEVFRV
>tr|A0A1F4FHD2|A0A1F4FHD2_9PROT 4,5-dihydroxyphthalate decarboxylase OS=Betaproteobacteria bacterium RIFCSPLOWO2_12_FULL_66_14 OX=1797502 GN=A3G27_03850 PE=4 SV=1
MASLRLTLACWNYDRTRGLADGSIRPDGLELVYLPLSVEETFFRMMRHREFDCAEMSLSS
YVASLGEERPPFVAIPAFPSRAFRHNCIFVSAASGITRPEELIGKRCGVPEWQLTAPVWT
RGILADEYKVPVASMEYLTGGVEEPGRVEKRRLDLPSDIHLGAIDPTKTLSRMLADGEID
AMQSPRTPSTLYTQPGKVRRLFENYVEVEREYYRRTRIFPIMHTVVIRRDLYEKRPWIAQ
SLYKAFLAAQRQTYEGFAQTAASMTMLPWLSAHVEEARREMGEDWWPYGLQPNGHVLETF
LRYHHEQGLSKRRFTPEELFAPETLESFKV
>tr|A0A1F9LJ15|A0A1F9LJ15_9DELT 4,5-dihydroxyphthalate decarboxylase OS=Deltaproteobacteria bacterium RIFOXYA2_FULL_55_11 OX=1797898 GN=A2253_00890 PE=4 SV=1
MAKLKLTMALSHYDRHIPFFDGTVVPKDVELTVLEVGQSYPLRHGLDRHERMLQKGEFDI
CELSLSSYLMAKSRGMPFTAIPVFPRRLFSLSQMWVNVGAGIKSPADLIGRKVGLSTFQT
TLSVLAKGDLQSEYGVAWRKIHWIVSKEETLPFKTQEGVSIELVPPGKKIGAMLENGEID
ALMMPHPPQAVVRGSDKIGRLFADAKQEEIRYFRKNGFYPIMHVVAFKDELLEQHPWLAK
SVMAAFELAKEACKHYYDDPNWSRLAWGRHLFEEERKILGEDPWPYGVKKNRANLERFMG
YSLDQGLMEKKLAVEELFAPMTHDT
>tr|A0A1E4C9Z5|A0A1E4C9Z5_9RHIZ 4,5-dihydroxyphthalate decarboxylase OS=Kaistia sp. SCN 65-12 OX=1660103 GN=ABS35_13040 PE=4 SV=1
MRPLMDRTIAPDGIDLVFLNMPVEETFFRMLRHREFDIAEMSLSSYVMSCFSEARPFVAI
PVFPSRYFRHSSIYVNADAGIKEPRDLIGKRVGTPEYQMTAPVWIRGILSDEYGVKVDDV
TYYAGGEEQPNRPEKLPLDLPGHIRLNRLGPEQTLSAMIRDGGIDALYTARKPSSYDGKR
VRRLFENFVEIERAYFRKTNIFPIMHTIVIRREVYEAHRWIAQSLYKAFAEAQRRVYREL
QETAALKVMLPWLNAHVEEAQRLMGEDYWSYGFKPNRETLDTFLRYSYEQGLSKRKLCAE
EIFAPETMESFVI
>tr|A0A1F9LI36|A0A1F9LI36_9DELT 4,5-dihydroxyphthalate decarboxylase (Fragment) OS=Deltaproteobacteria bacterium RIFOXYA2_FULL_55_11 OX=1797898 GN=A2253_10705 PE=4 SV=1
RVGVPEYTMTAAVWLRGLLQHEYGVFPGEIHWLQGGEEQPGRKDRVDFDVPPGIRLDVIP
QDRTLNEMIESGEIDALMSPRMPTCFLRGSPRVRRLFPDFKQVEMEYFRRTRIFPLMHVI
VIRMPVYSENPWVAQTLFKAFCEAKDLCLSQLHDSNILRISLPWTVAEYEETRQLMTEDY
WPYGFAANRRELEILHSYLLEQGLIKAKLELEKLFAPNTLEAFKI
>tr|A0A2E7FQZ6|A0A2E7FQZ6_9RHIZ 4,5-dihydroxyphthalate decarboxylase OS=Pelagibacterium sp. OX=1967288 GN=CMJ15_01600 PE=4 SV=1
MFFRAFRHQAFDVSELSLSSYSISVARDDPHYVAIPVFLSRAFRHTSIYIRTDKGIEKPQ
DLKGKRIGIAEYQLSANVWVRGILEDEYGVKPSDIVWVRGGMDTPGRPEKMKIDLPADIR
IEQAPEGETLNEMLAAGEIDGFIGPRWPRCYDEGHPHVDRLFPDTVATAEDYFRRRKIFP
IMHVLGVRRQLADAHPWLPGALLKAFSQSKQIAQAALGDTSATKVTMPFVEDNLRRARQL
IGPDIWTYGLTPNVGVLETFLDYHYAQGLSPRRVAVEELFHPATVEAYSL
>tr|A0A1F9LAK0|A0A1F9LAK0_9DELT 4,5-dihydroxyphthalate decarboxylase (Fragment) OS=Deltaproteobacteria bacterium RIFOXYA2_FULL_55_11 OX=1797898 GN=A2253_10660 PE=4 SV=1
MEKLFLTVACGDYDRTKTLQDGTVQPEGIRLNYLPLQAEEIFWRMSNFLEFDASEMSLSN
HITMVSRGNPPFVAIPVFPSRFFRHSCVFINADSGIQKPQELKGRKVGAPEYSITAAVWI
RGMLQDEYGVKTHEMEWFVGGQEEAGRKERVTLKLPSEIKVNPIAPDKTLNGMLESGEIH
ALISARAPSSFVKGSPNIRRLFPNYKEVEMDYYKRTKIFPIMHVLVIRRALYEQHPWVAR
SLYKAFSEAKERAIGAMLKITNTHAATLPWLFAEVEELKSLFGTDWWPYGIEPNRHVLET
LIRYMGEQGLIDRPVKLEELFAPNTAGE
>tr|A0A1Z9SKU9|A0A1Z9SKU9_9PROT 4,5-dihydroxyphthalate decarboxylase OS=Rhodospirillaceae bacterium TMED256 OX=1986865 GN=CBE16_05295 PE=4 SV=1
MARLTLSLSCVDYDRTRAIFEEKVRVSGCDIVPTAMSPEEAFHRAFKFQEFDITELSMSS
YMNQVSKDGSPYVGIPAFLSRMFRHSSVYIRTDKGIERPEDLKGKVVGVPEYQMTAALWV
RGMLEDEYGVLPSDVSWRDGGLEEGGKIPNLNLVLPDGVHLETIPRDRTLSEMLDTGEID
AMMSARAPSCFGRNDKVDRLFPDYRSAEEAYYKKFGLFPIMHIVGIRRSLVEQHPWLPVN
VLNAFIDAKQVCYLNLAKVGHLFTTLPWPVDEFEAAKALMGDDFWPYGVKANAAEIEAMC
RYSFDQGLTARLLTAEDLFAPSTFELAKV
>tr|A0A286M9N7|A0A286M9N7_COMTE 4,5-dihydroxyphthalate decarboxylase (Fragment) OS=Comamonas testosteroni OX=285 PE=4 SV=1
MRPLIDGDVQIDGVDPVFMLQDPEEIFFRAFRTADYDICELSLSSYSVKTAAGTSPYIAV
PVFPSRAFRHSSVYVRADRGINSPADLKGKRIGVPEYQLTANVWVRMFLEEEYGVKASDI
QWVRGGYEDPTRIEKISLKLPEGVSLVNAPEGRTISNLLADGEIDGVIGPRAPSCFDRGH
PQVKYLFEDPQKAAAEWYERRKLFPIMHTLGVRKTLAEQHPWLPGALVKAFEHSKAVALT
RLSDTSATKVTLPFIEDQLRNARRLMGQDFWSYGFAENAHVVDRFLAQHHA
>tr|A0A0N6ZD80|A0A0N6ZD80_9ACTN Dihydroxyphthalate decarboxylase OS=Gordonia sp. HS-NH1 OX=1435068 PE=4 SV=1
MGQTQPPLAHAAEREAIASACRVLAHRGLADGILGHISLRTGENSLLVRCRGPRERGLAF
TEASDIRLVDLDGNPAAEGELEGGYAVPNELPLHTELLRQRTDINAVVHAHPPRVVTADL
AGLGIRPIVGAFDIPGTRLAAGGVPVYPRGVLVRNRHLATEMLHAMGDRPVVLLRGHGLT
SAAETVEQAVLQAISVNTLAGLSLQVTAAGGELQDLPDSDMAELPDSGDFSWGSAQRPPR
LGHG
>tr|A0A2E2VJJ7|A0A2E2VJJ7_9CHLR 4,5-dihydroxyphthalate decarboxylase OS=Dehalococcoidia bacterium OX=2026734 GN=CL895_07125 PE=4 SV=1
MPEPKLTLAVEHYDRHIPLLDRTVKAEGIQLDVRHVTVESGRHERMLDGLEWDCAELSLS
SYIMAITRGAALTAIPVFPRRLFSQSQMYVNTAAGISGPQDLIGKRVGLRSFQTTLSVLA
KGDLQHEYGIPLDQVNWITSTDEPVSFQAPAGVSIERAPQGNNIETMLVQGEIDAYMVPR
MPVPFVAGAPEVGRLFQDSRSEEISYFQRNGFYPIMHLVAIKQEVANQHPEVTAALFTAF
EQAKETAFRFYDDPNWSSMAWAPQLAQEEQLIMGGDTWPNGLEKNRSNLERFIQYELDQG
LIDGHLEVEDLFHASSHHL
>tr|A0A2D9LZ75|A0A2D9LZ75_9CHLR 4,5-dihydroxyphthalate decarboxylase OS=Dehalococcoidia bacterium OX=2026734 GN=CL879_11300 PE=4 SV=1
MPELTLQTAFGNYGHTNALKDGSISSKYFEFDHVEINPVTAIFRRMVREQEFDVSEMAFS
TYLCSRVYRQAFTAIPIFLTRGFHQDAISYNTNSGIQSPTDLEGRRVGVRGYTVTTGVWV
RGILNSVYGVDLDQVTWVLSGDEHVAEYVAPSNVETADSGDLRAMLASGEIDAAIGAPAS
DSPDIQPLIPGARAAGAEYFGDTGIYPINHSVVVRDDVLEANPWLAKELFTMFTAAKRTY
LESVRSNRDDMNSADKTLMDVTEIVGDDPLPYGLASSMPALEALIQFCVDQQVIPEKVEP
EQVFAPNTLTL
>tr|A0A1Q3XPC2|A0A1Q3XPC2_9BURK 4,5-dihydroxyphthalate decarboxylase OS=Burkholderiales bacterium 67-32 OX=1895729 GN=BGO71_19370 PE=4 SV=1
MTSKQPLPLKIAIATYGHTAALKRGDVPIDGVQPDFVEIKPIIAAFRRMVRDVEFDVCEM
APATYMIAREAGAPFKALPVFIFRRFHHAGLVYRDDAGIREPRDLEGKRAGVRAYSVTTG
IWTRGILTNDYGVDNSRITWVVDDEEHVSSLQLPPNVEQARDGKSLVDLMASGYLSAAFT
DNAGIGRAGAPADGWQAGGRIKPPEYLEMFPDADRLEAEWYRKTGIYPVHGLITVKDEVL
ARHPWLGKALYDAFLASKNIYLRQLAAGESVSDKDEHYRAMGRIVGDPLPYGIEANRPSI
EAMMNYCHQQGLLKKRYAVDDMFIDVGA
>tr|A0A2E2VII6|A0A2E2VII6_9CHLR 4,5-dihydroxyphthalate decarboxylase (Fragment) OS=Dehalococcoidia bacterium OX=2026734 GN=CL895_06285 PE=4 SV=1
MADLVMRTAIGNYGHTKGLKDGSAKSDRFDMEHIEVSPITSVFRRMVRELEFDVSEMALS
TYXCARAHGKKFTGIPIFLTRSFYHAGVTYNQKSGIQVPXDLAGRKIGVRGYTVTPGVWT
RXMLQTFYGLDLXSVTWVLSGDEHVAEYAAPSNVVSSPNSNLNEMLLSGEIDAAIGAGAS
DSPDIKALFLDPDGADADWHNSTGLYPISHMLVARNEHLESKPWLA
>tr|A0A2D9LXD0|A0A2D9LXD0_9CHLR 4,5-dihydroxyphthalate decarboxylase OS=Dehalococcoidia bacterium OX=2026734 GN=CL879_08160 PE=4 SV=1
MSDLVLNTAIGNYGHTKPLKDGSLKSSRFELEHVEISPVPMIFRRMVRGLEFDVAEMALS
TYICAREHGKAFTGLPIMLTRSFYHGGIAVNVNSGIESPEDLAGRRVGVRSYTFTPGVWT
RGILQTAYGLDLESVNWIITGDEHVAEYEAPPYAQYVDNSDLAGQLVSGEIDAAIGAGPI
DSPDVRPLFPEPAESDTQWFNEYGIYPISHMMVVKNEQLEANPWLAEELYSLFEQAKKPL
MKQLDSGASLSGEDANIQNMARIVGGNPLPFGLESSRKTVDTFIQFTLDQQIIREPITSE
ELFPVSAH
>tr|A0A1Q3Y4Q0|A0A1Q3Y4Q0_9BURK 4,5-dihydroxyphthalate decarboxylase OS=Burkholderiales bacterium 67-32 OX=1895729 GN=BGO71_30870 PE=4 SV=1
MKSLQLSMSCANYDRTSALMDGRAGIEGVDLITSQLEPEESFHRAFKYAEFDICEISLSS
HTMMTSRGQNAYVAIPAFVSRLFRHSGIYIRTDRGIRSPSDLAGKKVGLPEYQITANVWI
RGILQDDYGLDPASVRWRRGGVEQAGREERAPIKLPPGIELEQIAGDKTLSGMLADGELD
AVISARAPSCFLRGEPGVARMFPDYPSVEADYFRRTRIFPTMHAIGIRKELAERHPWLAV
NVLKAFTRAKDLAFIEMGQIGHLYHSLPWGVAAFEQARRDMGDDYWSYGFEANRHVLETF
VRYHHQQGLSARQVAPEELFSPSTLDLTRI
>tr|A0A1Q3Y4N5|A0A1Q3Y4N5_9BURK 4,5-dihydroxyphthalate decarboxylase OS=Burkholderiales bacterium 67-32 OX=1895729 GN=BGO71_00205 PE=4 SV=1
MARLPITIATWDYDRVRPLLDGRVTVEGCEVNYLPMPVEECFHRAYFHGEFDVAEIGFSP
FLIALSRGIAPYVALPVFLSRTFRHSAIYIRNDRGIASAADLRGKRIGLPEYQMSAVLWV
RGFLKDEYGIEAADINWVQGGLEQYGRKDKFPLNLPPGFPLSGAPEGRSLSSLLANGELD
AVISARAPSCLLDGHPHVQRLYPDYRAVEQAYYARTGLFPIMHALGVRQDLAQAHPWLPS
SLYKAFAQAKEIAERDLREVTALKIGLPWVTAELESTEAVMGRDFWPYGVEANRKTLEAM
TRYSHEQGLAVRQLGVDELFAASTLDPVHI
>tr|A0A1Q3XWZ9|A0A1Q3XWZ9_9BURK 4,5-dihydroxyphthalate decarboxylase OS=Burkholderiales bacterium 67-32 OX=1895729 GN=BGO71_06360 PE=4 SV=1
MSKLRLSLGCWDYDRTRALMDGTVVPDGIDLNYLNMPVEETFFRMLRHREFDVAEMSLSS
YTVSLFKPERPFIAIPIFPSRFFRHSCIYVNADAGIREPKDLIGKRIGTPEYQMTAPVWI
RGILDEHYGVPVDSVTYVTGGEEEPGRPEKLKIDLPPNIKVEQIGPTQTLSQMLLDGEID
ALHTARMPSTFLTGKGKVTRLFPDFEGVERGYFRSTGIFPIMHTLVIRREIYEANRWVAQ
SLYKAFVQAQQVAYQNLRETAALKIMHPWLLGNMEAVVKEMGEDFWAYGFENNRKTLETF
LRYHHQGGLSKKLLTPEDLFAPETFEAFKI
>tr|A0A219AYW9|A0A219AYW9_9RHOB 4,5-dihydroxyphthalate decarboxylase OS=Loktanella sp. 22II-4b OX=1317115 GN=ATO5_03225 PE=4 SV=1
MLNLSLATWDHDRVMALHDGRVTVPGVSFESHVEPTSKLFPLAVQEARYDVTELSVSSYA
LQVSRGECEYTAIPAFISRAFRHSGFFGRRGSGVESPADLAGRRVGVPEYQMTAALWMRG
ILADEYGVDNSAIHWRTGALDAGVRRERLELALPPGMVVEPITEGDTLQDMLLRGEIDGL
LAPKPPRAFLDGNPDLVRLLPDFAEQERAYHQRTGFFPLMHLVAVRKSIVEEHPWLPRAL
YDGFVAARDLALKRLEDVWLGNANRLSLPWLNETMEKTRAAMGPDFWRYGFAANRAELDA
VCRYSFDQHLAARRLAPEDLIHPSMQES
>tr|A0A1F9KNX3|A0A1F9KNX3_9DELT 4,5-dihydroxyphthalate decarboxylase OS=Deltaproteobacteria bacterium RIFCSPLOWO2_12_FULL_57_22 OX=1797892 GN=A3G40_02620 PE=4 SV=1
MDLRLTLACEDYDRTRALRDGSVKPEGIEINYLALPVEEIFWRMLRYQEFDVAELSMGAF
LVAAARGYRPFIAIPVFPSRTFRHRCIFVNTASGVEKPEDLKGKRVGVPEYTMTAAVWLR
GLLQHEYGVAPEEIRWFQGGEEQPGRKDRVDFDLPAGIRLEVIQQDRTLNEMIESGEIDV
LMSPRMPHCFLRGSPRVRRLFPDFKRVEMDYFRRTGIFPIMHGIAIRMELYEKHPWVAQN
LFKAFCEAKELCFSQIYDTNVLRRSLPWEAAEYEETAQLMGRDYWPYGFAANRDNLETLH
SYLLEQGLIKQKLDLEKLFAPNTLEAFKI
>tr|A0A2I8F1K9|A0A2I8F1K9_9BURK 4,5-dihydroxyphthalate decarboxylase OS=Paraburkholderia terrae OX=311230 GN=C2L65_40380 PE=4 SV=1
MSRLTLSLAVSDYDHVRDLVSGRVQPEGIELVPSVLNVEEIFYRTTHFQEWDISEMSFGK
YSSLRSQGDDRLVGLPVFPSRSFRQSSLYVRRDGRVQRPEDLRGKRIGIPEWAQTAAIYS
RGWIAHSLGIPLSEIEWVQGGVNQAGRKEKVNVRVPEGVSYRSEPERSLTSLLLDGEIDA
VLSARPPEPGHERADEIVRLFSRFADTERDYYEATRIFPIMHLIVLRRETFEKHRWIAGN
LLKAFEEAKRNSLYRLSDITCSHFPLPWMPARVAEAQALFGADIWPYGLEPNRTTLEAFL
KFGYEQGVCHRLLKPEELFPAETLSAVRV
>tr|A0A1Z8W4E2|A0A1Z8W4E2_9PROT 4,5-dihydroxyphthalate decarboxylase OS=Rhodospirillaceae bacterium TMED63 OX=1986643 GN=CBC23_09390 PE=4 SV=1
MSKLTVTFAASDYEHMRDLTRGDIEAEGIDLRYLNLQIEETFFRFIKFREWDVSEMSFGK
YIALKSQDDDSVTGIPVFPSRVFRQSSLFVLPDSEITEASDLRGKRIGIPEWAQTASIYT
RGWLVHNIGVSLQEIEWVQGGVNSAGRKEKVDLKIPEGVSYTPRQDKSLTDMLFDGEIDC
IMSAHPPTPVEEGEDTIVHLYPNYREVEEQYYRDTGIFPIMHVIAMRGDFFRANPWVATN
LYKAFEEAKNRAMFRATEMTATRMPFAWCYAAAQKAKDLFGDDFFPYGIEKNRTTLEAFL
QYGFEQGVCQRKVGIEELFPEEITRVLTEFHV
>tr|A0A1F9K6N0|A0A1F9K6N0_9DELT 4,5-dihydroxyphthalate decarboxylase OS=Deltaproteobacteria bacterium RIFCSPLOWO2_12_FULL_57_22 OX=1797892 GN=A3G40_14640 PE=4 SV=1
MMNPITIACWSYDRIKPLESGQVRIEGCDATFLDLEPEELFHRALHFEEFDVTELSFSNY
LTLTARDQCPYVAIPVFPGRRFRHSGIYTNTRSGIRKPEDLKGRLVGSPEYQVTASVWIR
GILEDEYHVKPSDIRWRAGGLYEPSRTEKVTFSAPAGVELERIGPGKTLSEMLLAGEIDA
LIGPRAPNCFHQGHPDIERLFPDYIEREKDYYRRTGIFPIMHLLAVHKKKIRELPWLPTS
LFKAFETAKNMAIERLLEENEPMATYPWIDGVVREAQDLMGTDFWPYGVEENRKTLEAFL
RYHFDQGLSERRLRIDEIFVPSTLVRSRI
>tr|A0A1F9KRG9|A0A1F9KRG9_9DELT 4,5-dihydroxyphthalate decarboxylase OS=Deltaproteobacteria bacterium RIFCSPLOWO2_12_FULL_57_22 OX=1797892 GN=A3G40_02915 PE=4 SV=1
MGKIHLTLACWDYDRTRALQEGKVEVEGVELTYLPLRVEETFWRMLRHQEFDAAELSMGS
YMVSRDKGHPPLIAIPVFPSRAFRHSCIYINTDSGIKEPRDLIGKRVGVAEYQITMAIWA
RGILQHEYGVRPESMKWFTGGEEQPGRVDKVKHDLPPGIDICPIGPEQTLSSMLESGEID
AMMSAHIPLSFVQRSPKVRRLIPNFREVEKDYYRRTKILPIMHTLALRQETYEKYPWVAQ
SLFKAFSEAKRLCQESMYEFSALKYMLAWSIAEMEEEREIFGEDLWPYGLEANRHVLETL
VQYAHEQGLIKKKVDLKSLFAPSTLEDFKI
>tr|A0A2I8F2N2|A0A2I8F2N2_9BURK 4,5-dihydroxyphthalate decarboxylase OS=Paraburkholderia terrae OX=311230 GN=C2L65_41330 PE=4 SV=1
MLTRKVPLKIAIAEHPHTSAIRNGSIPIEGVDAEFITVQPQIGAFRRMVRDVEFDVCELA
PTTYIIARAYGAPFVGLPIFVVRRFHHGGLLVRPDAGIKEPKDLEGKKVGVRAYSVTTGV
WTRQVLIDEFGLDSSKVTWVVDDEEHVTQLKLPSNVIHAPAGSSLAEMMEKGELSAGFAA
AAGIGRTGAPTGGWKEVDADYPDLLPNAAALEADYYKRTGVYPMHGTIVVKDSVLAEHPW
IAKSIFDAFAQAKKDWLARLDAGEATSASDKKYLELRKIVGHDPLPYGLQENLKTIETLE
ATAFKQGLTPRRMSIGELFVDPQAR
>tr|A0A1Z8W9P4|A0A1Z8W9P4_9PROT 4,5-dihydroxyphthalate decarboxylase OS=Rhodospirillaceae bacterium TMED63 OX=1986643 GN=CBC23_06195 PE=4 SV=1
MSKSRLHAVSRTQGNNRALKEGEISLPDFEMDFEEVPVLVHAFRRMVRETAYDVCEMALT
TYICAKAHGVXFTALPIFLVRDFHHDAIINHVPAGLNSPADLPGKRVGVNRGYTVTTGVW
ARSIIEEEFDVDLASVTWCPSGDEHVEAYRAPENVQPLDDGDLEGALISGDLVAAVGAKV
DHPDVMTMFDDPFAAAVAALKGRGLYPINHTVVVRDDLLAENPDVAIQVFNAFAESKNRY
VDELKAGRVTDLGRVDKVHLAALDMMDDPLPYGIDPNRDTLERLIGHAVTQKIIPEAVGV
EHLFAAPTRDLVG
>tr|A0A1M3JP00|A0A1M3JP00_9BURK 4,5-dihydroxyphthalate decarboxylase OS=Burkholderiales bacterium 68-12 OX=1896170 GN=BGO74_06410 PE=4 SV=1
MSKLQLSVAMGDYDRTRALFDGRVQIDGVDPVYMLLNPEEMFFRAMRSVDFDITELSFSS
YLVKHSRGECPYIALPVFLSRAFRHTSIYVRKDRIREPADLKGKRIGLPEYQLTANVWAR
AILQDDFGVRPSDVTWVRGGIETPGRPEKVKLQLPDDVRIEQAPEGATISQMLDRGEIDG
FMAPRPPSRSALANPNIGWLFDDPTAVAKDYYRRTGVFPIMHVAAVRKELAAKHPWLPAA
LVKAFTQSKAAALELLSDTSATKVTLPFVEEQLQAAREAMGDDFWSYGVAASARTLETFV
RAHYEQGLSSRHVPVSELFHPATYETYSI
>tr|A0A219AUR4|A0A219AUR4_9RHOB 4,5-dihydroxyphthalate decarboxylase OS=Loktanella sp. 22II-4b OX=1317115 GN=ATO5_09375 PE=4 SV=1
MSKTKLSAVSRLQGNNRALKEGRVALPDFELEWEEVPVLVKGFRRMVRELAYDVSEMALT
TYITARAHGVKFTALPIFLVRDFHHGATLHHVPSGLTSPADLAGRRVGVNRGYTVTTGVW
GRAILQEEHGLDLSSVTWCPSGDEHVADYTPPANVESLPDGDLEGRLTSGELVAAVGAKV
DHPDVAPMIADPFAAGVAALKGRGLYPINHVVVVRDELLAQNPDVAVQVFDAFAESKRMY
VEDLKAGRISEPTHADKVHMAALEVMDDPLPYGIAPNAGVLNTLMDHAVTQGIIAKRTPL
EELFPPSMHDRVG
>tr|A0A219AXX0|A0A219AXX0_9RHOB 4,5-dihydroxyphthalate decarboxylase OS=Loktanella sp. 22II-4b OX=1317115 GN=ATO5_00510 PE=4 SV=1
MRKTINFGCWDYDRMAPIMDGRVRPQGIDLNFLNMPVEETFFRMLRNQEFEASELSLSSY
VVSLHKPERPFVAIPVFPSRFFRHSSIYVNADSGIDRPEDLVGKRVGCPEYQMTAPVWIR
GILSDDFGVNVDSVTYYTGGEEEPNRSEKLKLDLPDNIKVVPIGPDKTLSQMLHDGEIDA
LYTARKPSTYSGPNGKVRRLFENFPEVEKAYFARTGIFPIMHTVGIRRADYEADPWICQS
LLKAFSEAKDITMQSLSETAALKAMLPWAAAHFEEAQATLGPDYWPYGFDRNRETIATFL
RYSHEQGLSPRILEPEEIFAKETLEAFVI
>tr|A0A2D8MDS2|A0A2D8MDS2_9SPHN 4,5-dihydroxyphthalate decarboxylase OS=Erythrobacter sp. OX=1042 GN=CL949_11495 PE=4 SV=1
MTRLSLSLACWGYDRTEALQTGAVRPDGIDLNFQVLDVEETFFRMLRNREFDVAELSMSS
YCVTLGRENPGFIAIPVFPSRFFRHSCIFVSAKSGIEKPEDLVGKRIGVPEYQMTAPVWI
RGILQDEYGIDPASVTYVTGGEEEPGREEKLKLNLPDKFKVEPIGPTQTLKRMLADGEID
ALHTARAPSTFYSEPGKVRRLFPNFVDVEKAYFAKTGIFPIMHVVAIRRDVYEKNRWIAQ
ALYKAFVEAQRLSYEQLLVSASLKTMLPWQIAAVEDTIATMGREWWPYGIEKNRHVIETF
TRYHHEQGLSPRQLTIEEMFAPETFAEFRI
>tr|A0A2E7S8Y2|A0A2E7S8Y2_9CHLR 4,5-dihydroxyphthalate decarboxylase OS=Dehalococcoidia bacterium OX=2026734 GN=CL886_04820 PE=4 SV=1
MQTLTLSTAVGNYGHTRPLKDGSIVSSSFKLDHKEITPVISIFRRMVRGLEFDVSEMALS
TYLCAKAHGKPFTGIPVFLTRSFYHSGLLYNRKSGIKSVSDLCGRRIGVRGYTVTPGVWT
RAILETVYGVDLDSVIWVLSGDEHVAEYIPPHNVISSSNSNLMDMLISGEIDVAIGAGKS
DSPDIQPLFHDPEQYDRGWFEDTGLYPISHMLVIRDEILQSNPEIAGQLFDLFSKAKDDY
LYFLNKGDGLSSQDHEMLNFKDIVGGDPICYGIESSRDTLEAFIEFNVRQGVISEPVSVD
SLFAK
>tr|A0A219AVW7|A0A219AVW7_9RHOB 4,5-dihydroxyphthalate decarboxylase OS=Loktanella sp. 22II-4b OX=1317115 GN=ATO5_09495 PE=4 SV=1
MFFRAFRHQAFDISELSLSSYSISVARGEPHYVAIPVFLSRAFRHTSLYVRKDAGISEPK
DLVGRRIGIAEYQLSANVWLRGILEEHHGVKPSDIRWIRGGMDTPGRPEKIRVDLPSDIT
MENAPDGATLNDMLAAGEIDGFIGPRAPRCFAEGHPDVDRLWPDTMAAAADYFRATRIFP
IMHVLGLRRSLAEAHPWLPGALLKAFTQAKGLAEAALADTSATKVTMPFVEDGLGMAQRL
MGSDPWSYGYAGNAHVLDRFLDYHHAQGLSPRRVAVEELFHPSTIESYSL
>tr|A0A2E9LIL7|A0A2E9LIL7_9CHLR 4,5-dihydroxyphthalate decarboxylase OS=Dehalococcoidia bacterium OX=2026734 GN=CL902_01565 PE=4 SV=1
MPDLSLHTAMVSYGYTKPLIDGTVNSDRVNLVHVPVSPIPTAFRRMVRGLEYDVSEMAMS
TYLCALAHDKPITAFPAFVLRRFEHDEISYNIKSGIESPADLKGRKVGLRSYTFTPGVWA
RGILSDAYGVDSSQVTWVLYGDEHVEEYKAPDNVIPAPEGSDMVADLLSGKIDAAIRPGE
VDSPDIKPLIANANEAAQDYFLQTGVYPISHAMVVKNELLESHPWLADELYSLFKAGKEQ
YLQRLNTFNNLDPADQAMSRMKQIIGEDPIPYGIESNRKSLQAFMEFNVQQGIITEPFEW
EDIFLPV
>tr|A0A2A5F1F9|A0A2A5F1F9_9CHLR 4,5-dihydroxyphthalate decarboxylase OS=Dehalococcoidia bacterium OX=2026734 GN=COA56_12315 PE=4 SV=1
MPDLDLDIAFWDYDRTRPLMDGRVRPEGINPNISVLRPREIFPRMLQDREFHAAEMSLAS
YVILKARDKCPFVAIPVMLSKIFRHDCIYVRPDAGISEPADLRGKRVGLPQYSSTAGVFI
KGLVQHEYGVGPTEISWFMGGQDTPAPAPLXTXDLPXDIHLEFIPEDKTLEGMLAAGELD
ALFATYIPNLFLNDSPKIARLFPNFKEVEQDYYRRTGIFPIMHMVVVREDVHREHPWVAS
SLYRAFTEAKDLAVNRLYDTDALALTLPFLIDHMEETWXIFGSDYWSYGVESNRPALEAL
AQYVVDQGLAPRVVSPGELFPEIGL
>tr|A0A1Q3XT84|A0A1Q3XT84_9BURK 4,5-dihydroxyphthalate decarboxylase OS=Burkholderiales bacterium 67-32 OX=1895729 GN=BGO71_03975 PE=4 SV=1
MNKLNISLSVGNYDRTQALFDGRVAIEGCNVRAVPLEPEEAFHRAFRYEEFDVTEISMSS
HMMTTARGDNKYVAVPAFLSRVFRQSGIYVRTDRGIERPQDLKGKTIGVPEYQITANVWI
RGILEDEYGVKPADIKWRRGGVEEPGRGERAPIELDPSIDLKQIPDDKTLSGMLESGEID
GYIGARAPSCFLRDAPNVGRLFGDYIDAEKDYFRRTRIFPIMHMVGIRKSLVEENPWLPV
SVYKAFLKAKALAVKELDEICHLAVTLPWMVHHHNEAKALMGEDYWPYGLPANHHVIETF
ARYHHEQGLSRRQVAPEELFAASALDLSKI
>tr|A0A1Z8VUU5|A0A1Z8VUU5_9PROT 4,5-dihydroxyphthalate decarboxylase OS=Rhodospirillaceae bacterium TMED63 OX=1986643 GN=CBC23_13880 PE=4 SV=1
MARVPXTICTGDYDRVRALADGRIGVEGCDVNYLTMNPEQAFFRAWNNFEFDVTELSGSS
YILARSTGWDNYISVPVFPSRLFRHSGIYIRADAGIEKPEDLKDREVGVPVYAMTAALWI
RGMLQDDYGVAPSDIYWRTGGLEEGGRKPKFPPNLPPEIKVDPICDDQTLSGMLLSGELT
ALVSAREPSCFGPDHPEIVRLFPDFRAAEKEWYAKTGLFPIMHVLGIRKELVEREPWIAT
SVLKAFTQAKDVCLEEMSDVTALAVSMPWIAAELRETRELMGDDIWPYGFQENLGELSVM
CRWSKAQGLASREMTPEELFHPATLDHARI
>tr|A0A1Z8W289|A0A1Z8W289_9PROT 4,5-dihydroxyphthalate decarboxylase OS=Rhodospirillaceae bacterium TMED63 OX=1986643 GN=CBC23_10305 PE=4 SV=1
MAKNIQITIVAGDMDRLAAIKDGRVKVEGCDVTFIPMEPEEVFFRAFRYAEFDCCELSFS
SHMRVTSQGKADYVGIPAFVSRVFRHSGFYVRTDRGIEKPEDLRGKLVGTPEYQMTAPVW
MRGILDDQYGIKSNEIRWRSGGQEEAGRDERTPFEAPEGLDLEPIPEDRTLVEMFEAGEL
DALTTAREPSSFTLRKPNIDRLFPDFRTAEKQYYGETGIYPIMHLMGLRKDLAEKHPWLP
GSLYKAFVEARDIAYQDIAKTAALSVALPWVAAELQDTVDLMGPDYWKYGIEECRHEIEA
LARYSYNDGLSERLLTPEDLFAESTFDISRI
>tr|A0A2I8EUP8|A0A2I8EUP8_9BURK 4,5-dihydroxyphthalate decarboxylase OS=Paraburkholderia terrae OX=311230 GN=C2L65_26855 PE=4 SV=1
MGNQKLRLSIAVGNYDRMRPLIDGDVQIEGVDPVFLLQEPEEIFFRAFRHADYDICELSL
SSYSVKTAAGESSYIAVPVFPSRAFRHTSIYVRADRGIEKPEDLKGKRIGVPEYQLTANV
WVRLLLEEEYGVKASDVTWVRGGYEDPSRVEKIALNLPGDIKLEDAPEGETISGLLAAGK
IDAVIGPRAPSCFDEGHPQVRYLFDDPHKTAADWYARTKLFPIMHTLGVRKTLAEEHPWL
PGALVKAFEKSKALALARLSETGATKVTLPFVEDQLRAARKLMGFDFWSYGFAENERTID
RFLAQHYAEGLSSRRLKPHELFHPASLESFKI
>tr|A0A1F9K245|A0A1F9K245_9DELT 4,5-dihydroxyphthalate decarboxylase (Fragment) OS=Deltaproteobacteria bacterium RIFCSPLOWO2_12_FULL_57_22 OX=1797892 GN=A3G40_16775 PE=4 SV=1
MEKLHLTVACGDYDRTKALQDGSVQPEGIRLNYLPLQAEEIFWRMSGHKEFDASEMSLSN
QITMVSRGNAPFVAIPVFPSRFFRHSCIFINTDSGIKRPEDFKGKKIGAPEYSITAAVWI
RGMLQDEYGVRTHEMQWFVGGQEAPGRKERVALKLPPEIRVSPIADDKTLNGMLESGEID
GLISARAPSSFVKGSPKVRRLFPNYKEVEIDYYKRTKIFPIMHVLVIRRALYEQHPWVAR
SLYKAFSEAKERAIGTMLKITNTHAATLPWLFAEVEELKSLFGTDWWPYGIEPNRHILET
L
>tr|A0A1P9Y0G7|A0A1P9Y0G7_9BURK 4,5-dihydroxyphthalate decarboxylase OS=Burkholderia sp. KK1 OX=1855726 GN=A9R05_17550 PE=4 SV=1
MSKLNLSVAVGNYDRMRPLVDGEVQIDGVDPVFMLQDPEEIFFRAFRHADYDICELSLSS
YSVKTAAGTSPYIAVPIFPSRAFRHTSIYVRNDRGIDTPADLKGKRIGVPEYQLTANVWA
RLFLEEDHGVKASDVTWIRGGYEEAGRLEKISLKLPEDVRLENAPEHQTISGMLASGEID
ALIGPRAPSCFTNGHPNVKYLYDDPQKAAADWYARTKLFPIMHLLGVRRSLAEQHPWLPG
AVAKAFEKSKAVALAKLSDTSATKVTLPFVEEQLRNARRLMGDDFWSYGFEPNRQVLSRF
LKRHHEEGLSSRLLQPEELFHPATLESFKI
>tr|A0A1P9YB43|A0A1P9YB43_9BURK 4,5-dihydroxyphthalate decarboxylase OS=Burkholderia sp. KK1 OX=1855726 GN=A9R05_37210 PE=4 SV=1
MIGNLKLSVAMGDYDRTRRLLDGQVQIDGAEPVFMTLTPEEMFFRAFRHEEFDISELSFS
SYAVKTAEGSCPYVAIPVFLSRAFRHTSIYVRRDRIERPEDLKGKRIGLPEYQLTANVWA
RAVLEDDFGVKPADVQWVRGGIDEPGRPEKIKLDLPSDIRLEAAPENDTISAMLDRGDID
GFMAPRPPGCAATNPNVGWLFRDPTSAAKDYYRRTRVFPIMHVVGIRKTLVAAHPWLPAA
VLKAFTEAKRVALARLSDTSATKVTLPFVEEQLKAARELMGDDHWSYGIEANRDTLETFL
RHHHSQGLSKRRLTIEEVFHPATFETAKI
>tr|A0A1G3FGG7|A0A1G3FGG7_9RHOB 4,5-dihydroxyphthalate decarboxylase OS=Rhodobacteraceae bacterium GWE1_64_9 OX=1802012 GN=A2092_17845 PE=4 SV=1
MQLSVAIGDYDRNRPLRDGRAKIDGVDPVVMMLTPEEMFFRAMRHEAFDICELSLSSHTL
RTARGDAPYVAIPAFVSRAFRHTGIIVRSDSGITHPAQLKGRRVGIPEWQLTACVWIRAL
LQDEYGVAMQDIHWVRGGLEEPGRVEKVALALPEGVGVEDIGPTQTLRDMLAAGEIDAFI
GPRAPTSFTPDNPDLRWLFADPTAEAQAFYRKTRMFPIMHVIGIRKTLAEAHPWLPMAVY
KGFVQSKALALEQLSETSATKITLPFVEEQLRSAVDLMGADFWPYGLAPNRHVLEYFTKV
HHQQGLSAQQVPVEQLFHPSTLEGYVI
>tr|A0A1P9YB46|A0A1P9YB46_9BURK 4,5-dihydroxyphthalate decarboxylase OS=Burkholderia sp. KK1 OX=1855726 GN=A9R05_37255 PE=4 SV=1
MSKLRLTFGCWNYDRTRALMDGSVQPDGIDLNYLNMPVEETFFRMLRHHEFDASEMSLSS
YTMSCFREPRPFVAIPVFPSRFFRHSCIYVNADSGIEKPQDLIGKRIGNPEYQMTAPVWI
RGILSDHYGVPVDSVTYYTGGEEEPNRPEKLKLDLPSNIRVEQIGPDKTLSQMLLDGEID
ALYTARMPSSYVNGKGRVKRLFENYIDVERQYFRDTKMFPIMHTVVLRREVYEANRWAAQ
SLYKALIESQRRTYADLNETAALKSMLPWLNAHVEATRKEMGDDFWPYGLDQNRENLRTF
LRYSFEQGLSKRLLEPEEIFAPETFESFKI
>tr|A0A2G2BIP1|A0A2G2BIP1_9RHOB 4,5-dihydroxyphthalate decarboxylase OS=Sulfitobacter sp. OX=1903071 GN=COB29_16135 PE=4 SV=1
MFFRAFRHEAFDISELSLSSYSISVARGNPHYVAIPVFLSRAFRHTSVYIRTDRGIDRPE
DLKGKRIGIAEYQLSANVWVRGILEEHFGVKPSDVTWVRGGMDTPGRPEKIALTLPDDIT
IEQAPEGATLNGMLAAGEIDGFIGPRWPRCFAEGHPHVGRLFRDSIGAAEEYFRQTRIFP
VMHVLGVRRTLVEEYPFLPAALLKAFSESKKLAEEALNDTSATKVTMPFVEDTLNRARAL
MGPDPWSYGVGANAHVLDKFLDYHFAQGLSPRRVQVDELFHPSTLEAYSL
>tr|A0A136HG78|A0A136HG78_9PROT 4,5-dihydroxyphthalate decarboxylase OS=Thalassospira sp. Nap_22 OX=1795867 GN=AXW12_12120 PE=4 SV=1
MFFRAFRNEDFDVSELSFSSYCVKLARNEAHYVAIPVFLSRAFRHTSVYIRTDKGINKPE
DLKGRKIGIAEYQLTANVWVRGILEDDYGVKPSDIHWVRGGMDTPGRPEKIKVELPEDVK
MTQAPEGATLNQMLADGEIDGFIGPRWPKCFNEGHPHVGRLFSDSISAAEGHYNRTGIFP
IMHVLGVRRSLADQHPWLPAALLKAFSQSKQMALDALSDTSATKVTMPFVEDTLDRAKKL
LGDDLWPYGVAPNRKVIETFLDYHYRQGLSPRKLSIDELFHPSTREVFSL
>tr|A0A2E1VK82|A0A2E1VK82_9GAMM 4,5-dihydroxyphthalate decarboxylase OS=Gammaproteobacteria bacterium OX=1913989 GN=CMQ78_06295 PE=4 SV=1
MSKLNLTIATGNYDRTRPISDGRVDIEGVDPNHLFFSPEEMFYRAFRFQSFDVCELSFSS
YCVSACDPDFPYIAVPVFLSRAFRHAAIFTRNDANIGQPKDLKGKTLGVTEYQLTANVWL
RGILEDYYGVPQTEIHWIRGGLFDPKRPEKIKVQLPEGLDYREAPEGTTLNELMAAGEID
GLIGPRPPRDFYTNPNYGRLFPDTFGAVAEYYQNTQIFPIMHVLGIKKEIVNQYPWLPAS
LYKAFDDARKVALEAILDTSASKMTMPLLDEQIDFVRKELGPELWTYGFRNNRHVIDKFL
DYHHHQRLSSRRLDAEELFHPSSMESYSL
>tr|A0A2E1SVX8|A0A2E1SVX8_9GAMM 4,5-dihydroxyphthalate decarboxylase OS=Gammaproteobacteria bacterium OX=1913989 GN=CMQ84_00810 PE=4 SV=1
MSKLNLTIATGNYDRTRPISDGRVNIEGVDPNHLFFSPEEMFYRAFRFQSFDVCELSFSS
YCVGACNPDFPYTAVPVFLSRAFRHAAIFTRNDADIDKPSDLKGKTLGVTEYQLTANVWL
RGILEDYYGVPQTDIHWIRGGLFDPKRPEKIKVQLPEGLDYREAPEGTTLNELMASGKID
GLIGPRPPKDFYTNPDYGRLFPDTFGAVAEYYQNTQIFPIMHVLGIKKEIVNQYPWLPAS
LYKAFDEARKVALEAILDTSASKMTMPLLDEQIDFVRKELGPELWTYGFQNNKHVIDKFL
EYHHNQRLSSRRLDAEELFHPSSMESYSL
>tr|A0A1N6U430|A0A1N6U430_9RHIZ 4,5-dihydroxyphthalate decarboxylase OS=Rhizobium sp. RU35A OX=1907414 GN=SAMN05880590_105350 PE=4 SV=1
MALKLRLALRDWDYMTPLVLGDVSSPRLEIEVDRVGTLVANIAKDDAHDAAEMSFSRYAQ
LRHDGDDSVVGIPNFIMRGFRHRCVITTKKSPLRTFADLAGKKIGVTGWRDSGNTWTRAA
LRRESVGVEDAYWYAGRLTEAHPIVDRLDGFGRPGRIEATPGERPMVDLLMDGGLDAVFT
PFMPKGFFDHDSALRPLLDDYRASEVAYFNAVGYVPGMHLIGFKAEFVAEHPWVMDELSA
LIDESQRVWLEKREKYADTTPWMIDELRRCAADLPAGWNTNGLAANERMIADFAAELYEQ
KILARRLTPQELFPRQAANL
>tr|A0A2E1VJL0|A0A2E1VJL0_9GAMM 4,5-dihydroxyphthalate decarboxylase OS=Gammaproteobacteria bacterium OX=1913989 GN=CMQ78_06315 PE=4 SV=1
MLRLTFACHDYDHVRDIFEPEVVTEGVELTQLKLPVEEIFFRFIKFGEFEISEHSFAKYV
SLRSKGQARGVAIPVFPSRVFRHSAIYVRAESDVRTPKDLEGRRVGIPEWGQTAGVYVRG
ALVDQFDVDLGSITWVQSGVHQPGRAEKVKFNLPSWVNLQPDTQHNLNELLLSGAVDAVI
TAHPIQSFKDGDPRIVRMFEDPREIEREYFEKTGCFPIMHTIVIRDDILGQTPWVAQTIY
KGLDQARERCVRRLCDATASAVPMPWIFSAMNDSRAMYGGHDLWTYGVEXNRTTLETFAR
YCYDQGVADCLMSPEDLFFENTSESFKV
>tr|A0A2E3YQ61|A0A2E3YQ61_9GAMM 4,5-dihydroxyphthalate decarboxylase OS=Gammaproteobacteria bacterium OX=1913989 GN=CMD70_10340 PE=4 SV=1
MKSPTLKIVXRTQGXTSALKNGEIXLPGFLFDFIEIPXLPKAFRRMVRTLEFDVCEMALT
TYLCAREXGVKFTAIPIFLKRAFHHGAILXNSKGPIKKPKQLEGTHVGVNRGYTVTAGVW
ARGILAEEYNVDLEKITWVLSGDEHVAEYKGPSNVITGCSNQTLEDALLCGDLSAAINIQ
TNNPSIKPLIPDPQNRGLSAFDDRGHYPINHLLVIRDEVLEKNPGIAIKIFNVFAEAKSL
YLDQLKNKEAQNLTSTDELDLQILKRKKDPLPYGIKPNRDVLENLMAHAQSQKILKQNVE
VDKLFAQETIGLTA
>tr|A0A1Z9J8Z3|A0A1Z9J8Z3_9PROT 4,5-dihydroxyphthalate decarboxylase OS=Rhodospirillaceae bacterium TMED167 OX=1986863 GN=CBD27_06620 PE=4 SV=1
MSALTLSAAFGDYDRTRPIVDGRVQIDGVNPICQLLSPEEMFFRAFRHHDFDICELSMSS
YCVSVSRGDNQYIAVPVFLSRTFRHTSIYVRTDRGIEKPMDLRDRRIGIAEYQLTANVWA
RAFLEEEGLAPSDIQWVMGGMITPDRPEKIKLQLPPEVRMERAPAGATLNQMLLDGDIDG
FVGPRALPCFVDGHPDVGWLYADPQAAAEAYYERTKIFPIMHVLGVRKELAEKYPFLPGA
LLKAFTEAKAMALDALLDVSATKVTMPFVEESLGRAGALMGEDFWSYGFKPNAHVLDTFL
DAHHRQGLSSRRLQPEDLFHPATLETYAL
>tr|A2SW60|A2SW60_9MYCO Putative 3,4-dihydroxyphthalate decarboxylase OS=Mycobacterium sp. CH-1 OX=74662 PE=4 SV=1
MSSTPSGAGLDTERHAIALACRVLAARDLAPGILGHISLRVDRDRLLIRCRGPRERGLAF
TSAEDIRMVTLDGTAGGKGELDDGYQPPNELPLHTEVLRTRRDVNAVVHAHPEAVVAADL
AGLAVRPIVGAFDIPGFRLAAAGVPVYRRGVLVRNRQLAQEMVAAMADRPVVVLRAHGLT
SAADTVERAVLQAISVDTISRLSLQIASAGGTLADLPDADAAELPDLGNAFNETIAWRHE
LARLETHGLSCHPSEKRSS
>tr|A0A2D4UY59|A0A2D4UY59_9RHOB 4,5-dihydroxyphthalate decarboxylase OS=Rhodobacteraceae bacterium OX=1904441 GN=CML50_11375 PE=4 SV=1
MFFRAFRHEAFDISEISLSSYSISVARGNPHYVAIPVFLSRAFRHTSVYIRTDKGIETPQ
DLRGKRIGIAEYQLSANVWVRGILEEEYGVKPSDIIWVRGGMDTPGRPEKIKVQLPGDIR
MEEAPVGSTLNGMLEAGEIDGFVGPRWPRCFAERHPHVGRLFADSIATAEAYFEKTRIFP
IMHVLGVRRSLAEEYPFLPAALLKAFTQSKLIAEEALSDTSATKVTMPFVEDNLNRVHAL
MGDDPWSYGVGGNAHVLNKFLDYHASQGLSPRRVEIEELFHPSTLEAYSL
>tr|A0A2A4ZM72|A0A2A4ZM72_9RHOB 4,5-dihydroxyphthalate decarboxylase OS=Rhodobacteraceae bacterium OX=1904441 GN=COB08_05830 PE=4 SV=1
MANLKLTLGCWDYDRVLPLQDGRVTPDGIDLTFLNMIVEETFFRMLRHQEFDVSEMSMSS
YVVSLSKPDRPFIAIPVFPSRFFRHSCIYVNAKAGITTPKDLIGKRIGTPEYQMTAPVWI
RGILSDHYDVPVDSVTYVTGGEETPNRVEKLKLDLPDNIRVEPIGPGKTLAKMLADGEID
VLHTARKPSSFETENVRRLFPNFVEVEQAYWRDTSIFPIMHVVAIRRPLYENNRWIAMNL
FKAFKQAQALCYQGLRETAALKGMLPWFNAHAEEAFALMGDDFWPYGLEKNRNTLQTFLR
YHHEQGLSPKLLSPEDMFAPETLEEFVI
>tr|A0A1F4P7B3|A0A1F4P7B3_9BURK 4,5-dihydroxyphthalate decarboxylase OS=Burkholderiales bacterium RIFOXYC12_FULL_60_6 OX=1797571 GN=A2496_23030 PE=4 SV=1
MKLPLTIACWNYDRTRALFDGRVSVEGCEPNYLDLPVEETFFRALHAQEFDVAELSLSSY
TMLRSRGESPYTAIPVFLSRMFRHSAIYIHADSGIRTPRDLVGRRVGVPEYQLTAPVWVR
GILGDEYGVSPTDLHWITGGVEQPGRQEKVPLRLPPEVRIEKIGSDDTLNQALLERRIDA
LIAPRAPSSFAQGSPAVRRLFPEFKSVEKAYYQKVGIFPIMHVVGIRNELLQQHPWLASS
LLKAFTKAKDIAVHELSDVTALKATLPWLASEYADSVATMGKDYWSYGVKGNEATLNAFL
GYHHSQGLSARRLELTDLFAPSTFAQVLV
>tr|A0A257Q4W3|A0A257Q4W3_9PROT 4,5-dihydroxyphthalate decarboxylase OS=Acidocella sp. 20-57-95 OX=1970301 GN=B7Z75_07355 PE=4 SV=1
MKKLPITLACWDYDRTRALADGRVAVDGVDLNYISLPVEETFFRMLRFREFDAAELSLSS
YSVSLLRDDPAFIAIPVFPSRFFRHSCIFVSAKSGIKKASDLVGKRVGVPEYQMTAPVWI
RGILQDEYGIDPACVTHHTGGEEEPGREEKLKLNLPEKFKLVPIGPTQTLSQMIADGDID
ALFTARAPSTFYTQPDKVKRLFPETETERAYFRKTNIFPIMHVIVIRRDIYNANKWLAQS
LFKAFEAAKKITYEDLRVTAALKTSLPWATAAVEDAVSLMGDDWWSYGFANNRHVLDVFL
RYHHEQGLSARRLQPEELFAPETLEAFKI
>tr|A0A1H2AJG5|A0A1H2AJG5_9BRAD 4,5-dihydroxyphthalate decarboxylase OS=Bradyrhizobium canariense OX=255045 GN=SAMN05444158_6217 PE=4 SV=1
MTLILACGNYDRTRRLIDGEIGIEGHGLDVQTLPPETMFARAFNDLAFDISELSFSTYLM
HVARGTCGYAGIPVFPSRAFRHSAIYVRADGGVETPEDLSGRVVGVRNYLNTAALVVRGL
LSDVYGVAASDISWRIGDVDDVERDTIAVPDVLGDTDIRAVPRGATLSSMLVAGEIDAIV
HYHPPHGFGPAPAPIKRLFADSSAAEQRYFADTGVFPIMHLVGVRRTLLRDQPSLASKVY
DAFERARNVSENPREQETACDRWANGVARNRAALEMLSRYAFEQGITERQLRLDELFVPD
LMQT
>tr|A0A1H2BIU3|A0A1H2BIU3_9BRAD 4,5-dihydroxyphthalate decarboxylase OS=Bradyrhizobium canariense OX=255045 GN=SAMN05444158_7227 PE=4 SV=1
MELQEPLSVAVWRYDRTQGLYDGRISLSGRKMTLIDAPLEEIFSRAFEKAEFHVSELSFS
NYLRLSVDGKCPYIGIPVFPSRSFRHGAFYIRTGAGIKSPQDLIGKRVGVREYSMTAALA
ARGALRDQFNVKSEDIRWVMGDVDEKERDQINLPRLYRQIDIEVAPEGALLSKMLVEGEI
DALLAYKPIAPFKAADRRVSRLFPDPETVEEQYFAETGIFPIMHLVGVRRDVADANPELP
AEIFRAFVAAQDMANEDLHLEQALKIALPWLAREVRRTTEIMGANYWAAGFKSNRSVIER
MIEWSFADGLIPSKVSPESLFFDGLLNT
>tr|A0A1F9FF60|A0A1F9FF60_9DELT 4,5-dihydroxyphthalate decarboxylase OS=Deltaproteobacteria bacterium RIFCSPHIGHO2_02_FULL_60_17 OX=1797865 GN=A3C54_00100 PE=4 SV=1
MDIPLTLACEDYDRTRALRDGTVKADGIDLNYLALPVEEIFWRMLKFEEFDVAELSMGAY
LVAASRGRARFVAIPVFPSRTFRHRCIFVHAGAAIERPEDLRGKRVGVPEYTMTASVWLR
GLLQHEYGVAPGEIHWLQGGEEQPGRKDRVDFELPRGVRLDGIPQDRTLNEMIESGEIDA
LMSPRMPSCFLRGSPSVSRLFPDFKRVEMDYFRRTGIFPIMHVIVIRMPVYAENPWVAQS
LFKAFSEAKDRCFSRLYDTNVLRVSLPWTDAEYEETRQLMGGDYWPYGYAANRHVLETLH
AYLLEQGLIKQKLDLEKLFAPGTLEAFKI
>tr|A0A1F9FL13|A0A1F9FL13_9DELT 4,5-dihydroxyphthalate decarboxylase OS=Deltaproteobacteria bacterium RIFCSPHIGHO2_02_FULL_60_17 OX=1797865 GN=A3C54_06315 PE=4 SV=1
MGKIRLTLACWDYDRTRALQEGRVQVEGVELTYLPLRVEETFWRMLRYQEFDAAELSMGS
YLLSRENGSPRFVAIPVFPSRAFRHSCIYINTESGIREPKDLAGKRVGVPEYQVTMATWA
RGILQHEYGVKPEQMRWFTGGEEHPGREDKIRHDLPENIDIRSIGPDQTLSSMLERGEID
AVISPHMPSPFVRRSPKVRRLIPNFREVEKEYYRRTKIFPIMHTVALREDFYEKNPWVAQ
NLCKAFAEAKRLCEESMYEFSALKYMLAWSIAEMEEERQIFGGELWPYGLEANRHVLETL
ARYAHEQGLIKKLPDIKSLFAPNTLDDFKI
>tr|A0A1F4LUG2|A0A1F4LUG2_9BURK 4,5-dihydroxyphthalate decarboxylase OS=Burkholderiales bacterium RIFOXYD12_FULL_59_19 OX=1797574 GN=A2503_01740 PE=4 SV=1
MKLPLTIACWNYDRTRALFDGRVSVEGCEPNYLDLPVEETFFRALHAQEFDVAELSLSSY
TMLRSRGESPYTAIPVFLSRMFRHSAIYIHADSGIRTPRDLVGRRVGVPEYQLTAPVWVR
GILGDEYGVSPTDLHWITGGVEQPGRQEKVPLRLPPEVRIEKIGSDDTLNQALLERRIDA
LIAPRAPSSFAQGSPAVRRLFPEFKSVEKAYYQKVGIFPIMHVVGIRNELLQQHPWLASS
LLKAFTKAKDIAVHELSDVTALKATLPWLASEYADSVATMGKDYWSYGVKGNEATLNAFL
GYHHSQGLSARRLELTDLFAPSTFAQVLV
>tr|A0A259M7J5|A0A259M7J5_9RHOB 4,5-dihydroxyphthalate decarboxylase OS=Rhodobacterales bacterium 34-62-10 OX=1970561 GN=B7X55_00535 PE=4 SV=1
MFFRAFRHQAFDISELSLSSYSISVARGNAHYVAVPVFLSRAFRHTSVYIRTDRGIDRPE
DLKGRKIGIAEYQLSANVWVRGILEEHFGVKPSDIEWIRGGMDTPGRPEKIKVDLPADVR
VTPAPEGATLNQMLVDGEIDGFIGPRWPRCYAEGHPHVGRLFSDSVGAAEAYFRETKIFP
IMHVLGVRRSLAQEHPWLPGALMKGFVQAKAIAQDALQDTSATKVTMPFVEDTLNRAQAL
MGPDPWSYGVTHNAHVLDKFLQYHHDQGLSPKRVAVEDLFHPSTYEAYSL
>tr|A0A2N3CK42|A0A2N3CK42_9PROT 4,5-dihydroxyphthalate decarboxylase OS=Alphaproteobacteria bacterium HGW-Alphaproteobacteria-2 OX=2013665 GN=CVT80_10335 PE=4 SV=1
MTALRLSLAMGDYDRTRPIADGRVRIDGVEPVALLLSPEEMFFNAFRHRSYDISELSLSS
YALSLTRPDPDYIALPVFLSRAFRHSSVYIRTDRGIAGPGDLAGRRIGIAEYQLSANVWV
RAILNEAGVAPGAIRWLRGGMESPARPEKLALAPPPGVTIEAAPEGATLNAMLAAGEIDG
FIGPRAPRPFAEGHPQVARLWPDGRAAEDWFARHRIFPIMHVLGLRRSLAEAHPWLPVAL
VKAFSQAKRQAQAALVDTSAPKATMPFVEEALARAAALSVDLWSYGLGPENRAALDYFLD
AHHAQGLSPRRVAVDELFHPAACEAFSL
>tr|A0A1Q4BEJ9|A0A1Q4BEJ9_9RHIZ 4,5-dihydroxyphthalate decarboxylase OS=Rhizobiales bacterium 62-17 OX=1895810 GN=BGP04_13705 PE=4 SV=1
MSGPKLKTVTRTQGNNTAVKNGTVKPKTFEFDFVEVEPLIAGFRRMVRASEFDICEMAIT
TYICAKAHGKKMTAVATPLVRAFHHGAILVNTKAGIKTPKDLEGKKVGVNRGYTVTTGVW
ARAILQEEYGVDLSKITWVLSGDEHVAEYVPPANVVPIEAGKKMEDLLISGELVAAIGVD
VKHPDVQPLIPNALEAGLKALRERGHYPINHLVVIKDELLEQHPDLASDVFNAFAESKRL
YVEKLKAGQIDKMTDVDEVHKRVLDITGEPLPYGLEPNRKIIENLIDHAVTQGIIKQKVK
VEDLFAKGTTGLVG
>tr|A0A1Q4DP62|A0A1Q4DP62_9RHIZ 4,5-dihydroxyphthalate decarboxylase OS=Rhizobiales bacterium 64-17 OX=1895814 GN=BGP08_07590 PE=4 SV=1
MSKLKLSVAVGPYDRTRALIDGTVQIDGVDPVCMTLSPEEIFFRAFRNAEFDICELSLSS
STVKTAMGNFPYVGVPAFVSRAFRHTSLYVRTDRIKKPQDLKGKKIGLPEYQLTANVWAR
ALLQDDFGVKPSDVTWVRGGIEDADRPEKIALKLPPEIKLEAAPEGKSISRLLAEGAIDG
FMAPRPPSLPAGTPNVGWLFPDPVAAAKDYFKRTGIFPIMHIVGVRRELAEQHPWLPGAV
LKAFEQAKARALESLSDTSATKVTLPFVEERLTEARQTMGEDFWSYGVGANRKTLETFFQ
HHHSQGLSPRVVKPEELFHPSTLESFKL
>tr|A0A2E4HJ63|A0A2E4HJ63_9BACT 4,5-dihydroxyphthalate decarboxylase OS=Nitrospinae bacterium OX=2026769 GN=CMH79_01320 PE=4 SV=1
MSDLELTGAFGNYDRTHFLDTNSISPAGVNLRVLKFSPSDIFYRMCRYEEFDLSEMSMGA
HLFLLAKGNSPFVGIPAFPSRVFRHSMVYANSNSGIKVPSDLNGKKIGIREWGMTAVVWI
IGILKEEYGLDIKTVDWFAAKEPRVPIQMPGGCKISLIPSDKNLSDLLETGEIDAALIHQ
VPQAFLRSPDKVFRLFPDYKNDEIDYYKRTGVHPIMHCVVLRKQLNQRFPWLLKNLYDAF
EESRKKTIESLSDTGALSAMIPFLPAFMDETRSVFGNDYWPYGVKKNIKTLEKLTLYAHE
QGLTDRVIQIEELFEKSVLDK
>tr|A0A2M7GR99|A0A2M7GR99_9PROT 4,5-dihydroxyphthalate decarboxylase OS=Rhodospirillales bacterium CG15_BIG_FIL_POST_REV_8_21_14_020_66_15 OX=1974092 GN=COW30_04020 PE=4 SV=1
MTDTPLDLTLACWDYDRAAAVLDGRAPVAGCRVTAEVHPTSTLFPLAVGEARFDVTEMSM
SSYILQVAKGEGAYVAIPVFLSRAFRHNGFVVRADAGIDTPKDLEGRKVGVPEYQMTAAL
WMRGILADEYGVDTDTFQWRTGALEEGTRKDRLTLDLPPHLSVTPIAAGESLQDLLLAGE
LDAVFAPKPLNALVAGDPRVRRLFPDFAAAERAYHVRTGFFPIMHAIGLRRTLAEAHPWL
PKALFDAFTAARDMAMEKLEAIWLGSANRLTLPFFHADMEATRALMGADFWSYGFAANRA
ELDAMCRWSQAQHLAPRQVRPEELFPPSLL
>tr|A0A1F9FDT8|A0A1F9FDT8_9DELT 4,5-dihydroxyphthalate decarboxylase (Fragment) OS=Deltaproteobacteria bacterium RIFCSPHIGHO2_02_FULL_60_17 OX=1797865 GN=A3C54_03690 PE=4 SV=1
MEKLHLTVACGDYDRTKALQDGAVQPEGIRLNYLPLQAEEIFWRMGGHREFDASEMSLSN
QITMVSRGNAPFVAIPVFPSRFFRHSCIFINTDSGIQKPQDFKGKKVGAPEYSITAAVWI
RGMLQDDYGVKSHEMEWLVGGQEETGRKERVVLKLPPEIRVSPIAGDKTLNGMLESREID
ALISARAPSSFVKGSPKIRRLFPNYKEVEMDYYRRTKIFPIMHVLVIRRALYEQHPWVAR
SLYKAFSEAKERAIGAMLKITNTHAATLPWLFAEVEELKALFGADWWPYGIEPNRHVLET
LIRYMQEQGLIDKPLKVEEVFAPN
>tr|A0A1Q4BBB4|A0A1Q4BBB4_9RHIZ 4,5-dihydroxyphthalate decarboxylase OS=Rhizobiales bacterium 62-17 OX=1895810 GN=BGP04_24900 PE=4 SV=1
MSKLKLTLGCWNYDRTRGLQDGSVQPDGIDINFLDMPVEETFFRMARYREFDVSEMSLSS
YTVSCHRDPKPFVAIPVFPSRFFRHSSIYINAKSGIREPKDLVGKRIGVPEFQMTAPVWI
RGILADHYGVPMDSVTYHTGGEEEPGRIEKIKLDLPKNIKVTPIPEDKTLAQMLRDGEID
AFHTARKPSTYDGVNVKRLFEDYRPVELDYFRKTRIFPIMHTVAIRREVYEANRWIAQSL
FKAFVESQRRTYHDLQETAALKAMVPWLSHDIEEARREMGEDYWPYGFDNNYKVLETFLR
YHHECGLSPRLLKPEELFAPETLEAFKI
>tr|A0A1Q8B8R1|A0A1Q8B8R1_9BACT 4,5-dihydroxyphthalate decarboxylase OS=Acidobacteria bacterium 13_1_20CM_2_55_15 OX=1803424 GN=AUG08_08580 PE=4 SV=1
MAKLRLTLACWNYDRTRALLEERISVDGIELNYLNLVVEETFFRMLRHREFDVAEMSLSS
YTISLFGEDPPFIAIPVFPSRSFRHSCIYVNADSGIREPKDLIGKRIGNPEYQMTAPVWI
RGILSDEYGVPVTSATYFQGGEEEPGRPEKLPLKLPPEIQVRSIPLDRTLSAMIVSGEID
ALYATRAPSTFKTAPDRVRRLLENYPAAEREYFQKTKIFPIMHVIVIRRDVYEKNPWVAQ
SLYKAFTLAQREAYEDLRETAALKVMLPWLVWHTEETEKMLGRDFWPYGLEPNLHNLSTF
LRYSFEQGLSKRQLTPKELFAPESLESFKI
>tr|A0A1H1S0T9|A0A1H1S0T9_9BRAD 4,5-dihydroxyphthalate decarboxylase OS=Bradyrhizobium canariense OX=255045 GN=SAMN05444158_1990 PE=4 SV=1
MRLRTLLGTHPCTAALKDGSIKSDSVALDFAEYSPAHKGFKPMVRDAAFDVSEMAIVTYL
MAKSFGKPMVLLPSVVVARFQHAYALYRAELGELKPRDLEGKRVGIRSFTTTTGAWLRGI
LANDYGVNLGSIDWVTFEDAHVAEFRDTTKRAPQGKEIIQMLLDGELDAVLGEKVERPGL
KPLFPDVGLEEKAWFAKHKVRPINHMVVVSEALSDKHPEAVREVFRMLQERAARAPAASP
RFSTEEMSRSLAMISLYTAQQGLIPRAFSVDELFDDLTRSLR
>tr|A0A2E8F3K9|A0A2E8F3K9_9PLAN 4,5-dihydroxyphthalate decarboxylase OS=Planctomyces sp. OX=37635 GN=CMJ45_13350 PE=4 SV=1
MPEPKLTLAVEHYDRHLPLLDRTVKAEGIQLDVRHVTVESGRHERMLDGLEWDCAELSLS
SYIMAITRGAALTAIPVFPRRLFSQSQMYVNTAAGITGPQDLIGKKVGLRSFQTTLSVLA
KGDLQHEYGIPLDQVNWVTSTDEPVSFQALAGVSIERAPQGSNIETMLVDGEIDAYMVPR
MPVPFVAGAPEVGRLFQDSRSEEISYFQRNGFYPIMHLVAIKQEAADQHPEVLASLFTAF
EQAKQAAFRYYDDPNWSSMAWAPQLAQDEQLIMGGDPWPNGLEHNRSNLERFIQYELDQG
LIDDRLEVEDLFHPSCHSL
>tr|M0P263|M0P263_9EURY 4,5-dihydroxyphthalate decarboxylase OS=Halorubrum lipolyticum DSM 21995 OX=1227482 GN=C469_04212 PE=4 SV=1
MTIELSLSSYIGDIVRPLMTGEIEPEGIDLTTIIEYPPKRHRRFFRHEEFDICEVSLASY
LSSRSDPDKHAFTAIPVFPEKKFRHSFLFKHVHSDISDPTDLAGKKVGIQSWETTANVWI
RGILQEYYGLDLETVQWFRRKDDDVGASLPDRFDIAPIAGEQGGDAVEEPLDLKQALLSG
DLDAAMDPAGEMFNAVVESETAELFFDEPIAEEKQYYADTGIHPPMHVVAIRDEVLEAHP
WVAVNVFDAFVDSRDRCFERNRSPSAKTSLTWSHLHRVDQAETLGPHAWEYGLTERTRQE
LRTFIRYAHDQGLIPRQYDPEELFVESTLDC
>tr|M0NYJ2|M0NYJ2_9EURY 4,5-dihydroxyphthalate decarboxylase OS=Halorubrum lipolyticum DSM 21995 OX=1227482 GN=C469_04217 PE=4 SV=1
MTLDLTLACHDYAWTEPLWDGRVTPEGVDLTAVDYPNPTRFSRMVHGREFDACELSMGTY
LASRSDPDRYPFTAIPVFPFRKFRHSYMYKRTDAGIDSIGDLDGKRVGIVNWQTTTGIWQ
RGTLAERHGVDLSSIEWVAGGSEIVDVDVPDRYDVEYLDHQRSMVGMLTEMLDRGDLDAV
FHPIDLDGANVERLFDDVKSVEQEYFRETSIFPIMHAIALEDELLREKPWVAQNLYDAFE
RAKEIGLSTLDRPRDLPLVWADIHADEQREVLGEDPWEYGLSEGNVATLERLIDHAHRQG
VADERYGLEELFATEHLETPYFA
>tr|A0A2E4TUX9|A0A2E4TUX9_9EURY 4,5-dihydroxyphthalate decarboxylase OS=Euryarchaeota archaeon OX=2026739 GN=CMA99_04005 PE=4 SV=1
MLFISNSEKWRKLQMKLSLATWDHDRCMPLHEGRVSIPGVEFESHILPTGKLFPIAVQEA
RFDITELSISSYILQVSRGESAYTAIPAFVSRSFRHNGFYARAGSGVEKLEDLAGKRIGV
PEYQMTAALWMRGLLSDEYGXSPAGIHWRTGALDTGVRHERLSLDLPECMVVESIRDGET
LQDLLLRGDLDALLAPNPPSAFLXGNPEIIRIVKDFGSXERAYHKKTGFFPIMHLIAVRK
SLVDENPXLPVALLAAFTEARXIAMQDXRELWLGSAXRLSLPWXNEAMEKTISAMGPDYW
PYGYAQNQTEIETACRXSIEQXLAARXVSPEELFPLCVMXSF
>tr|A0A2E6KZ50|A0A2E6KZ50_9EURY 4,5-dihydroxyphthalate decarboxylase OS=Euryarchaeota archaeon OX=2026739 GN=CMB43_04940 PE=4 SV=1
MLDLTIATWDYDRIRPVLDGRVELSGCNLNYIILPPEECFYRAYILKEFEISEIGFIPYI
VAKSQGLSAYSAIPVFLSRMFRHSCIYVRKDRGIEVPADLIGKKVGVVEYQMSAATWCRG
FLKDIYGVDPSDIYWFQGGVNKPGRFEKFPLQLDANFPLQKIAEAATLSNLLENGELDAV
ISPEIPFCYHKKCKNIGRLFDNFAEIEREYFQATGIFPIMHALGIRNDIHSQNPWLVNTL
YNAFNEAKNIAEQDLIETRALKIGLPWLFDHSLETKKIMGDDPWPYGIDANKKTLQKSLD
YVKGQGLAKHNLEIKDLFV
>tr|M0D793|M0D793_9EURY 4,5-dihydroxyphthalate decarboxylase OS=Halosimplex carlsbadense 2-9-1 OX=797114 GN=C475_00270 PE=4 SV=1
MALDLSIACWTRDLTRSLLTGAVEPDGVDATVMAEYPPRRHRRFFERGDFDVCEVSLASY
LSSRERPEEYPFTAIPVFPCKKFPQSFCYRRTDAGIDDPSDLAGERVGVQSWQTTRDVWM
RGIARERYGLDLSAVTWYRRKEDDVPVSIPDRFDIRTVPGEQGGEAMVDPDDLRAMFFDG
DLVAAMEPANAMFHSVVESDDAALMFDDPVETEREYYRDTGIHPIMHTVAVRDELLDEHP
WLAVSLFDAFREARDDALEANLSPSTHTTNTWGHLHLVEQDRILGEDAWEYGLTDRTVPE
LEKFQTYADHQGLIPEPYDLDELFVDCSVART
>tr|A0A2I8VFV8|A0A2I8VFV8_9EURY 4,5-dihydroxyphthalate decarboxylase OS=Salinigranum rubrum OX=755307 GN=C2R22_03385 PE=4 SV=1
MTRERLSFACDLNLLTWPVYEGLVEPDGIDLNFIAPNDVVSIFKRMIRHQEFECSEMSMS
SYLMACDRDAPQFTAIPVFPSRVFRHGFIFVNADSDITEPADLHGAAVGVPSYTMTAALW
ARGILQHEYDVHPGDVTWYQASPQGTAADDPLAFDYPEGVTVDQIPDGQTLSSLLAEGHL
DALVSPKVPESYDGEHVRRLFPDYRDVEAEYYDRTGHFPIMHTIVVRDDVLAENPWIASE
LTALFDRAKDVVFEELRETSQRRLSIPWVYHALEDAEARMGEDFWPYGVAENENTLETMA
TFAYEQGFTSETVSVDDLFAPNCY
>tr|M0D788|M0D788_9EURY 4,5-dihydroxyphthalate decarboxylase OS=Halosimplex carlsbadense 2-9-1 OX=797114 GN=C475_00245 PE=4 SV=1
MALDLSLACHPYAWTQPLRDGRVEPEGIDLSAVNYPNPVRFSRMVRGLEFDACELSMGTY
LATRRDTDRFPFTALPIFPFRKFRHAYMYVREGAGIDSVADLAGARVGIVNWQTTTGIWQ
RGTLADRHGLDLGSVEWVSGGSEIVDIDVPERFDVEYVGHQGSTIGLLEDMIERGEIDAI
FHPVDSGVANARRLFDDAKGVEQTYYRETGIFPIMHAIVVRDDVLDEHPWVVQPLYDAFE
RAKEIGLTALERPRELPLVWADVYADEQRAVLGEDPWAYGLTEDNVTAVETLAEYAHDQG
VAAERYDAGELFATDHLDTEYYA
>tr|R1GZ79|R1GZ79_BOTPV Putative-dihydroxyphthalate decarboxylase protein OS=Botryosphaeria parva (strain UCR-NP2) OX=1287680 GN=UCRNP2_1836 PE=4 SV=1
MVLQLSFACWDYDRMKAIEDGRVRPEGVELNFLNYRVEETFFRQLRFQEFDVSELSLSSY
VITLNQENPPFIALPVFPSRFFRHQSIYINKTSGISKPEDLYGKRIGIPEYQSNQSTQHA
LMLSLG
>tr|A0A2D6V5F3|A0A2D6V5F3_9ARCH 4,5-dihydroxyphthalate decarboxylase OS=Thaumarchaeota archaeon OX=2026795 GN=CMO12_02195 PE=4 SV=1
MTKVCLTYAGRDYDRTRAIIDSRVSPKGVDLNYLVIDNPDEIFRRMLHHEEFDASELSLS
SYMLARSKGRTSLMAIPVFPSRIFRHGYIFCNSDAGIREPRDLIGKKIGISEWQQTAGVW
MRGMLQHEYDIPLSEIRWVRQREERQEFPGISNFTIDQLPKGSDINAMLISGEIDASMGA
AIPRAIQERSPKLKRLFPDYQNLEVDYYKKTNLFPIMHTIVIRESLLRINPWISESLITA
FSEAKEIAYQTIRTSGDKVSYVWAKSLLDEQYQVLGKDPYPYTLAQNRKTLETLMQYQVE
QGILSEPMKLEEIFVDSSRST
>tr|A0A0G2E024|A0A0G2E024_9EURO Putative dihydroxyphthalate decarboxylase OS=Phaeomoniella chlamydospora OX=158046 GN=UCRPC4_g05926 PE=4 SV=1
MTSRVQLNFACGLYDRMQALQTGEVQPAGIDLNFIDIHHPRDVFDRMVGKLEFDLSELSA
SEYITRYVAGEKTFVALPVFPSRAFRHGYIAVNEWTVKRPSDLEGKRIGVQLYTMTAAVY
QRGLLQQLGLDLSTITWVEGAMEKPGAHGSPSALSPLKPVNIQRNRTAKSLSQMLEDGEI
DATIGADLPPCVHSAAHVRRLFPDFKSVEQQYYRDTGVFPIMHLIAIRRDVYEKHPFIAT
SLYNAFCDAKDLALKRMKFTDALRYMLPWLPAELDEIEHVFGEDPWPYGVEPNRKTLEAL
IKFLHDQSMIEHSVTVDELFLQPRGINWKIS
>tr|A0A319AST4|A0A319AST4_9EURO Dihydroxyphthalate decarboxylase OS=Aspergillus vadensis CBS 113365 OX=1448311 GN=BO88DRAFT_220483 PE=4 SV=1
MPVPFSFAAPCYDRMVPLATGEVRPAGLNLNFVEVQHPRDVFDRMVRNGEFDASELSSSE
FITRHVAGDRTFTAVPAFPLRTFRHGYIVVNTDRIKSPADLSGKRIGVQLYTMTAAVWIR
GLLMHEYGVDLSSITWIEGRMDAPGAHGKPSVLIRREGDKPLANIEKNTSGKSLNQLLAD
GEIDATIGAEVPSCLWDNEKAPHIQRLFPNYKEAEKEYYRKTGIFPIMHLVAIRREVYDQ
HKWIATSLFQALNESKELVRKRTYMPGMIRCMLPWLREALEETVEVFGEDCWPYGIEKNR
KTLEALVQYLYEQGMIERVVSVEELFAPVQEAPFVIH
>tr|A0A0K8L0C5|A0A0K8L0C5_9EURO 4,5-dihydroxyphthalate decarboxylase OS=Aspergillus udagawae OX=91492 GN=AUD_0771 PE=4 SV=1
MVLKLSFACWDYDRTKALEDGRVRPEGIELTYLNYRVEETFFRQLRFQEFDVSELSLSSY
VLTLSQEPPPFIAIPVFPSRFFRHQSMYINVNSGIKKPSDLKGKRIGIPEYQMTAAVWQR
GILEDEFGVHPTEVEFFTGAIEPSKTERKSKVPHTLPPGVKVVTIESGKSLSKMLEDGEI
DAIFSASRPSSVGRSSYCTYLFPDFKAVEADYFERTRIFPIMHVIAIKRTVYEANPWIAR
ELQKGFAKSKELAFEALVERAALRYMLPWLEDHVRETQAIMGEDWWKDGFHENKHVIEKF
LSYSYSQGLAKRQYKAEELFAPGTLEAFVI
>tr|A0A146F6X6|A0A146F6X6_9EURO Dihydroxyphthalate decarboxylase OS=Aspergillus luchuensis OX=1069201 GN=RIB2604_01100710 PE=4 SV=1
MPVPFSFAAPCYDRMVPLATGEVRPAGLDLNFVEVQHPRDVFDRMVRNGEFDASELSSSE
FITRHAAGDRTFTAIPAFPLRTFRHGYIVVNTDRIKSPGDLSGKRIGVQLYTMTAAVWIR
GLLMHEYGVDLSSITWIEGRMDAPGAHGKPSVLIRREGDKPLANIEKNNSGKSLNQLLAD
GEIDATIGAEVPSCLWDNEKAPHIQRLFPNYKEAEKEYYRKTGIFPIMHLVAIRREVYDQ
HKWIATSLFQALNESKELVRKRTYMPGMIRCMLPWLREALEETVEVFGEDCWPYGIEKNR
KTLEALVQYLYEQGMIEWAVPVEELFAPVQEAPFIIH
>tr|A0A1T3CRG8|A0A1T3CRG8_9HYPO 4,5-dihydroxyphthalate decarboxylase OS=Trichoderma guizhouense OX=1491466 GN=A0O28_0099780 PE=4 SV=1
MAPLGVNFACALYDRMVPLASGEVPTPGLNVNFVEVQHPRDIFDRMVANKEFDVSELSAS
EYVTRYVAGDRSFVAIPVFASRVFRHSFICVNTNIIKKPEDLNGKRIGVQLYNMTAAVYI
RGILKHEYGIDLSTIEWVQGKMETPGSHGQPSVLPLLKPVNITNNTDPTKSLSDLLECGE
IAATIGADIPECLGRAPHVQRLFPNFKDVESDYYKRTGIFPIMHLVAFRREFYEANKFVA
SALFNALEDSKEIARKRMESLGALRYMLPWLGRDLVEIKETFGGDCWPYGLEENRKTLEA
LVQFLYEQNMIERTVPIEELFAPVRRINFRIG
>tr|A0A2H2ZSA3|A0A2H2ZSA3_9HYPO 4,5-dihydroxyphthalate decarboxylase OS=Trichoderma parareesei OX=858221 GN=A9Z42_0033610 PE=4 SV=1
MAPLGVNFACALYDRMVPLATGEVPTPGLDVNFIEVQHPRDIFDRMVAHKEFDVSELSAS
EYITRHVAGDRSFVAIPVFASRVFRHSFICVNANIIKKPEDLNGKRIGVQLYHMTAAVYI
RGILQHEYGVDLSSIEWVEGKMETPGSHGQPSVLPLLKPVKITRNTDPTKSLSDLLESGE
IAATIGADIPECLGRAPHVQRLFPNFKDVESEYFKRTGIFPIMHLVAFRREFYEANRFVA
SALFNALEDSKEIARKRMESLGALRYMLPWLGRDLDEIRETFGGDCWPYGVEENRRTLEA
LVRFLHEQNMIERTVPVEELFAPVRRINFRIG
>tr|A0A132BBP6|A0A132BBP6_9HELO 4,5-dihydroxyphthalate decarboxylase OS=Phialocephala scopiformis OX=149040 GN=LY89DRAFT_657324 PE=4 SV=1
MVLKLSFACWDYDRMKAIEDGRVRPEGIELTFLNYRVEETFFRQLRFQEFDVSELSLSSY
VLTLNQENPPFIAIPVFPSRFFRHQSMYINSKSGISKPEDLKGKKVGIPEYQMTAPVWQR
GIIEEEYGVPISSMHYYVGAIEPSEVERTSKVPHSLPPDVKVTPIERGKNLSQMLEDGEL
DAIFSASRPSSFDRSSKVTRLFPDFKSVEADFYKRTNIFPIMHVVAIKRGVYEANPWIAK
TLTKAFAKSLEMAYQPLQERSALRYILPWLEDHVEETQKLMGDDSRWWKDGFAENKHVIE
KFLEYSFNQGLAKKRYKAEELFAPNTLESFVL
>tr|A0A2V1BFD4|A0A2V1BFD4_9HELO 4,5-dihydroxyphthalate decarboxylase OS=Cadophora sp. DSE1049 OX=1485229 GN=DL98DRAFT_433659 PE=4 SV=1
MVLKLSFACWDYDRTKAIEDGRVRPEGIDLTFLNLRVEETFYRQLRFQEFDVSELSLSSY
VLTLNDENPKFIGIPVFPSRFFRHQSMYINLDANIKKPQDLKGRKIGIPEYQMTAAVWQR
GIMEEDFGVPIESVEFFTGAIEPSEYERRSKIPHNLPPGVKVTQIRQGQNLGYMLADGEI
DAIFSATKPSSFYTSTKVGYLFPNFKEAEAEYYQRTKILPIMHVIALKRSVYEANPWIAK
ALTKAFAIALEIGYDAQEERGALKYMLPWLESHVEETKRLMGGDTRWWKDGFEENKHVLS
KFLDYHFHQGLSKRMFEPEELFARESLETFVL
>tr|A0A2V1BLB0|A0A2V1BLB0_9HELO 4,5-dihydroxyphthalate decarboxylase OS=Cadophora sp. DSE1049 OX=1485229 GN=DL98DRAFT_500158 PE=4 SV=1
MVLKLSFACWDYDRIKAIEDGRVRVEGIDLTFLNYRVEETFYRQLRFQEFDISELSLSSY
VMTLNEENPKFIAIPVFPSRFFRHQSMYINLDAKIEKPQDLKGRKIGIPEYQMTAAVWQR
GIMEDEFGVPIESVKFFTGAIEPSEHERRSKIPHNLPPGVSVTQIRQGQNLSQMLADGEI
DAIFSATKPSSFYNSSKVGYLFPNFKEVEAEYYQRNKILPIMHVVALKRSVYDANPWIAK
TLTKAFSKALEIGYEPLEERAALRYMLPWLEHHVEETKRLMGGDARWWKDGFEENKHVLS
KFLDYHFRQGLSKRRYEPEELFAPPALETFVV
>tr|A0A2M8IM15|A0A2M8IM15_9MYCO 3,4-dihydroxyphthalate decarboxylase OS=Mycobacterium sp. OX=1785 GN=CK431_10660 PE=4 SV=1
MSLDSERTLVAQGCRVAASRGLVDGMLGHLSLRIDDGHLLIRCRSDTDTGVAFTRPSDIR
LITLDGKAGAPGELDGYRVPNELPIHVETMRADAGHRAVAHVHPPAVVAADLAGIAIRPV
YGAFDIPGARLARGGVPVYPRAVLIRNTQLAKEMVAAMGGRPLVILRGHGITSAAGSIEQ
SVLQAISIDELARMSLRVRAAGGTLRDIEDADWDDLPDLGSGFNTESAWRHEVARLDGQP
S
>tr|A0A2E2CUW9|A0A2E2CUW9_9PROT 4,5-dihydroxyphthalate decarboxylase OS=Rhodospirillaceae bacterium OX=1898112 GN=CMM78_03975 PE=4 SV=1
MFFRAFRHQAYDASEISFSSYVVSLTRPDPHYIAIPVFLSRAFRHTSIYINTTKGIKTPK
DLIGKRIGIAEYQLTANVWVRAILEDEYGVKPSDVQWVRGGMDTAGRPEKLKIDLPADVK
LEQAPEGATLNHMLAEGEIDAFVGPRWPRSFNEGDPRVGRLFEDTVGVAEEYYKRTQLFP
IMHLLGLRRSLVEDHPWLPGAFQKAFTQAKALSQSALDDTSATKVTMPFVEDTLQRARAL
IGPDFWSYGTASNYKVLDYFLEQHHRQGLSPRRVTVEELFHPSTYEAYSL
>tr|A0A2E6GQI0|A0A2E6GQI0_9PROT 4,5-dihydroxyphthalate decarboxylase OS=Rhodospirillaceae bacterium OX=1898112 GN=CMM52_12845 PE=4 SV=1
MACGPYDRMEALSTGVVQPEGIDLRYISIQSPPEIFARMIKTRSFDVAEMSTAHYFISRI
RGDFPYVAIPVFPSRAFRHGFVFINRNAGIETARDLEGKRVGVQEYRQTAGVWVRGILQD
EFSVDLNTLKWFEGGVNTPRTEDEDMDLRPTKDLSITVIPNDKTLNEMLEAGDIDAYFGA
RRPDALHNGQNVARLLPNYRELEKAYYQKTGIHPIMHTLVIREELFNEHPWMAESLFKAC
EQSKSWAIEQMRFSGAQRFMLPWLHDEIEEMQALMGANAWAYGVEPNRQTLETFMKHLVD
QHFLAKAEPIDDYFTPIISWSE
>tr|A0A1F4BQB6|A0A1F4BQB6_9PROT 4,5-dihydroxyphthalate decarboxylase OS=Betaproteobacteria bacterium RIFCSPLOWO2_02_FULL_65_24 OX=1797489 GN=A3I01_15840 PE=4 SV=1
MAELKLKTVTRTQGNNRALKDGTVKPRTFAFEFLEVDPLIDAFRRMVRGLEFDICEMAIT
TYLCAKAHGKRFTAVPIFLVRAFHHGAIVVNTKAGIVTPKDLEGKRVGVNRGYTVTTGVW
ARSVLQQEHGVDLSRITWVLSGDEHVAEYRPPANVVPIAKGRKMADLVVSGALVAAIGID
IDHPDVKPLIPNAREAGLAALRQRGHYPINHTVVVKDELLDAHPALARDVFNAFAEAKRV
YLQRLKAGQVEKPTAMDELHRRVMDMTGDPLPYGIAPNRRVLEDLIRHSVTQGILARPFT
VEELFAPGTHGLVA
>tr|A0A1F4BY47|A0A1F4BY47_9PROT 4,5-dihydroxyphthalate decarboxylase OS=Betaproteobacteria bacterium RIFCSPLOWO2_02_FULL_65_24 OX=1797489 GN=A3I01_12805 PE=4 SV=1
MASLRLTLACWNYDRTRGLADGSIRPDGLELVYLPLSVEETFFRMMRHREFDCAEMSLSS
YVASLGEERPPFVAIPAFPSRAFRHNCIFVSAASGITRPEELIGKRCGVPEWQLTAPVWT
RGILADEYKVPVASMEYLTGGVEEPGRVEKRRLDLPSDIHLGAIDPTKTLSRMLADGEID
AMQSPRTPSTLYTQPGKVRRLFENYVEVEREYYRRTRIFPIMHTVVIRRDLYEKRPWIAQ
SLYKAFLAAQRQTYEGFAQTAASMTMLPWLSAHVEEARREMGEDWWPYGLQPNGHVLETF
LRYHHEQGLSKRRFTPEELFAPETLESFKV
>tr|A0A0R2TSY2|A0A0R2TSY2_9RHOB 4,5-dihydroxyphthalate decarboxylase OS=Rhodobacter sp. BACL10 MAG-120910-bin24 OX=1655597 GN=ABR89_05190 PE=4 SV=1
MNKLKLSLGCWDYDRMQALIDGRVTARGIDLNFLNMIVEETFFRMLRHQEFDVCEMSMSS
YAVSLSKPERPFIAIPIFPSRFFRHSSIYVNANAGIHKPQDLIGKRIGTPEFQMTAPVWI
RGILDEHYGVPVDSVTYLTGGEESPNRVEKLKLSLPARIKIECIGPDQTLAQMLVSGEID
ALHTARKPSTFDGVTVKRLFPNFVEVEQAYFDQTGIFPIMHVIAIKRDVYEKNRWIAMNL
FQAFREAQKLCYEGLQETAALKGMLPWFNAHVEDTIAKMGHDFWPYGVEKNRKTLETFLR
YHHESGLSQNRLRVENMFAPETLEEFVI
>tr|A0A0R2TTX7|A0A0R2TTX7_9RHOB 4,5-dihydroxyphthalate decarboxylase OS=Rhodobacter sp. BACL10 MAG-120910-bin24 OX=1655597 GN=ABR89_04375 PE=4 SV=1
MDLTFATWDHDRVSALHDGRLSVPGVALESVVAPTSKLFPLAVTEAKYDITEMSISSYIL
QLSRGGSEYIALPAFVSRAFRHAGYFARQGSGITTLADFAGRRIGVPEYQMTAALWMRGI
MQDEYGVSCDAIHWRTGALDEGVRVERLELALPKSMRVEPITAGQTLEGLLLDGQIDGLL
APKPPKAFLAGDPRLVRLFPDYEQAEEDYHKKTGFFPIMHVIGVRKSLCEKYPWLAKAVY
EALVTSRDMAVARLRDIWLGNANRLTLPWLGASIERSIRVLGPDYWSYGYERNLTELEAV
CRYSMQQHLSARQVAPSELFHPSVMGG
>tr|A0A250BQN9|A0A250BQN9_MYCLP 3,4-dihydroxyphthalate decarboxylase OS=Mycobacterium lepraemurium OX=64667 GN=MLM_1581 PE=4 SV=1
MSGRLDEQRALVAQGCLVAAARGLVDGILGHVSLRIDEERLLVRCRSDTDDGVAFTLPGD
IRLVRFDGTAGAPGELDGYRVSNELPIHVETMLADLRHTAVAHLHPPAVVAADLAGITLR
PIYGAHDIPGARLARGGVPVYERAVLIRNSRLARDMVAAMRGRPVVICRGHGITSAAASV
PHAVLQAISVDALARMSLRMRAAGGTLRDIADADWDNLPDLGPAFTAEAAWRHEVAHIGG
>tr|A0A2E7FAG4|A0A2E7FAG4_9PROT 4,5-dihydroxyphthalate decarboxylase OS=Rhodospirillaceae bacterium OX=1898112 GN=CMM45_11570 PE=4 SV=1
MSALTLSAAFGDYDRTRPIVDGRVQIDGVNAICQLLSPEEMFFRAFRHQDFDICELSMSS
YCVSVSRGDNQYIAVPVFLSRTFRHTSIYIRTDRGINTPMDLKDRRVGIAEYQLTANVWA
RAFLEEEGLAPSDIQWVMGGMITPYRPEKIKLQLPPEVRMERAPAGATLNQMLLDGDLDG
FVGPRALPCFVDGHPSVGWLYADPQSAAEAYYKRTKIFPIMHVLGVRKELANKYPFLPGA
LLKAFTEAKAMALDALLDVSATKVTLPFVEESLGRARALMGEDFWSYGLKPNAHVLDTFL
DAHHRQGLSSRRLKPEDLFHPASLETYAL
>tr|A0A2E7QWM0|A0A2E7QWM0_9PROT 4,5-dihydroxyphthalate decarboxylase OS=Rhodospirillaceae bacterium OX=1898112 GN=CMM75_04350 PE=4 SV=1
MRGIKIHQVKNEEDEMADLHLTMGVNDYDHVRDMFTGAVKPKGIKLTSLVMEVEETFKRF
LADQEWDISEISFAMSCQAISRGNAPFVLIPVFPSRLFRLSGVYIRSDGSITKPEDLKGK
KVGIPQWAQTATTYARGWLAETIGISLSDIDWYQLGPNSPGRLDNTAEQPPEGVSLTDLP
DGSLADLLVEGRIDALITADPPRRMLAGDNAITRLYPKFEDVEREYFRQTGIFPIMHTVA
IKRSSYEANPWIARNVFNAFEEAKNNSVRRMRDMNVSQIGLPWIQQYIEQISAEFFPHGD
YWPYGVDRNRTTIEAFLRFCYQQGVTANHLTPEDIFAKEAMEPFHQLRV
>tr|A0A2E3K3B3|A0A2E3K3B3_9PROT 4,5-dihydroxyphthalate decarboxylase OS=Rhodospirillaceae bacterium OX=1898112 GN=CMM44_00330 PE=4 SV=1
MANISITVACGLYDHMEALSRGYIQPAGIDVTFVGIDSPPEIFARMIKMNAFDISEMSLS
SYFNLRAKGNFPFIAIPIFPCRVFRHGYIFVNDKTDIRGPKDLEGKIIGVQQYRQTAAIW
IRGILETEYGVNFSNVSWVEGGVNVHRMPDQDMDLLPKQRINIEPTPYGKSINDLLKSGA
IAAYLGARIPACFHAHTNVTRLFPNYREIERAYYTRTGIFPIMHTLVIREKLHEEKPWIA
ENMVNAFEESKRWALQKMRFSGTTRYMVPWLHHELEEVDEMFLDGDPYPNGLEPNREVLE
TLMQFLIDQGFIENSSIVVDDLFVPIVAWAE
>tr|A0A2E5V4G2|A0A2E5V4G2_9PROT 4,5-dihydroxyphthalate decarboxylase OS=Rhodospirillaceae bacterium OX=1898112 GN=CMM53_07745 PE=4 SV=1
MPDIKLTMAINEYDHVQDMANGRVKAEGIDLTVINHGPEEIFHRFLFSQEWEISEISMGM
STSWISRGDAPFVLIPIFPSRVFRHSSIYILKDGPIKSSSDLEGKRIGIPEWGQTAGIYT
RGWMEHTAKVPLSSATWYQSGINDPGRQEASQLSLPEDLDLTIITDRSLMQMMFDGDLDC
AFSARPPKEFLANDPRVIQLYPNYREEEENYFNDTGIFPIMHTIAIRRDVFEKNPWVAQN
MMTAFEEAKKRSFQRIANFTVSQLPVAWAYYDALENNRKMFGEKQWPYGIESNRKTLEAF
LQFGFEQGTLHKKLQIEDLFPEEVRHHFKL
>tr|A0A2E5V2E0|A0A2E5V2E0_9PROT 4,5-dihydroxyphthalate decarboxylase OS=Rhodospirillaceae bacterium OX=1898112 GN=CMM53_04275 PE=4 SV=1
MGQKLELTLAMGDYEIVRALKEGTVEPDGIKLNILTKMDSTTRHWRFLRNQDFDVAECSC
SSYLVARDQGMPFDGIPVFLHRRFRHGFMFINTTKGVKSPKDLIGCKMGVKQFQSSAQLW
MRGILEHEYGVPHRSIEWFSELDESIEFEPPKNLKLTRLPNDKSVESMLAEGELDAVLHP
DLIKPLVDKDPRVGRLFPNFKEEEISYFTRTRIFPIMHVLGIKREIVEKHPWVPLNLFHA
FNEAKDLAMRRMVNPRIVPLAWYRESWEEQESLLGSDPWQYGMTLDNENQLTKLVGYSYE
QGMIRREIPLEELFLPMSQGRKRGHVFRV
>tr|A0A2E5NLH6|A0A2E5NLH6_9PROT 4,5-dihydroxyphthalate decarboxylase OS=Rhodospirillaceae bacterium OX=1898112 GN=CMM56_05075 PE=4 SV=1
MNSQPLSIVTRTQGNNAALKNGTIKLPDLALDFIEIPVLVDAFRRMVRRLEFDICEMALT
TYLCAREHGVEFTAIPIFLKRAFHHGAIFHNTDNPIKEPKQLEGCRIGVNRGYTVTAGVW
ARSILQEEYDVDLDKITWVLSGDEHVAEYNPPTNVVPSNSPQTLEELLITGDISAAINIQ
PTDPRVQSLIPDALERGLAAFSDRGHYPINHLIVIRNSVLKKHPGVATAIFNAFSEAKKL
YLDKLSKKQIFCPSSTDNLNAQILELHQDPLPYGVTLNNSILENLIQHAKTQKILRHHVD
INSLFVSETIDLTG
>tr|A0A2E6GJU1|A0A2E6GJU1_9PROT 4,5-dihydroxyphthalate decarboxylase OS=Rhodospirillaceae bacterium OX=1898112 GN=CMM52_02865 PE=4 SV=1
MSKKIPLTFACGDYAITRPLIDGIVKPDGIDLTVLTDMDSTTRHWRFYNNEDFDIAEASC
STYLVAKDQGRPFDAIPVFLHRRFRHGFVFINTNAGIKEPKDLIGKKVGIKHWQVTAILW
MKGILEHEYGVPHRSIDWYQELDQDIPVEMPDDIKLQTLPDDKSVADMVAEGELDACIHS
SIIKPFLNGDPRVARLFPDFKQEEVDFFGKTGMFPIMHITGIRKEIVEQHPWVPINMYHA
LNKAKAVAMKQMVNPRIVPLAWYRETWEEQEQLLGKDPWEYGLGEQNRKTLENMINYSHE
QALMKNKMSVDDLFLSVDQGRKRGV
>tr|A0A2E6GJK6|A0A2E6GJK6_9PROT 4,5-dihydroxyphthalate decarboxylase OS=Rhodospirillaceae bacterium OX=1898112 GN=CMM52_02245 PE=4 SV=1
MREMKTQTKINDDLELEFPEAENILVWARKMVRELAYDICEMPFTTYIAAKSVGKKFTAL
PLFITRNFHHQAIHVAANAGLSAPKDMEGKTAGIVRGYTVTTGVWARYVLSSEYDVDLSK
VQWTCTDDEHVGEFTLPDFADYNSMGKDFKDLFGNGDIVGAVGTLPEPIEGVQPLIGDPK
AAGFASYHKTGVFPVNHGIVVRDELLEQYPDLAVDLFNALKSSKDAYLASINREGDLSAE
DALTVELENGVGGDPFPYGVEPNRLALEALTQTAYDQRITPRKFSVEELFAEGTHDLVG
>tr|A0A2E4H345|A0A2E4H345_9PROT 4,5-dihydroxyphthalate decarboxylase OS=Rhodospirillaceae bacterium OX=1898112 GN=CMM35_15690 PE=4 SV=1
MGNIQITIATNDYDRTRPVKDGVVPVDGCDVTYLTMLPEEMFFRAVRYAELDVTELSLST
HMLQTQRXDAQYLGIPVFLSRVFRHSGFYIRTDRGIESGADLKGKTVGVPEYQMTAAVWQ
RGLLKDDFGVEPWEIAWRTGGLEETGREERTPITLPDKYDLQRIGPDKTLSGMLETGELD
AVISPPMPSCLKRNAPNVGRLWPEYRSAEQDYFRRTGLFPIMHILGVKKAVAEKYPWLPA
NLYKAYAKAKALAYKELEAIGALKISLPWIGAELQETRSLMGDDPWTYGVEENRAALEAL
IRYSAEQNLTEPGLKPEDLFAETTLQTARS
>tr|A0A2E5V5H7|A0A2E5V5H7_9PROT 4,5-dihydroxyphthalate decarboxylase OS=Rhodospirillaceae bacterium OX=1898112 GN=CMM53_09865 PE=4 SV=1
MVKKTLKIALDRYDRHLPFYDGTAIPPKXIVFDVKQVGQGTSFRDGSDRHGRMIHKHEFD
IAEFSMSSYLMAKERKLPLTAIPVFPRRLFSQSQMWVHPDSELWHPKDLLGKKVAISSFQ
TTLSLLAKGDLKFFYGVPWEEIQWLLTAQEKVKFKTKVGVKTDFIGEREQLGYLLETGNI
DAFFLPHPPHSVATGETRARHLFADSKAEELKYYKEVGDFPIMHVIVMHQDLADAMPQLG
RELMKTFNDARDLAEGYYEDPNWSRLAWGRHLYEEESQLFQGNLWPNGFAKNRDNISRFI
KYSHDQGLIDNPFEAEELFIYNTLDT
>tr|A0A2E7QWC4|A0A2E7QWC4_9PROT 4,5-dihydroxyphthalate decarboxylase OS=Rhodospirillaceae bacterium OX=1898112 GN=CMM75_02655 PE=4 SV=1
MPKLVMPTRSYGLMREMKTRTSINDDLELEFPEAENILVWARKMVRERAYDICEMPFTTY
LAAKAVGIKITAIPLFITRNFHHQAIHVDTTAGLSNPQDLEGKTAGIVRGYTVTTGVWAR
HVLSSEYGVDLSKVHWTCTDDEHVAEYKLPAFADYDSMGRDFKDLFGNREIVAAFGTLPE
KVIGVEPLIGDPKAAGFASYHKTGVYPVNHGIVIRDELLDQYPDLAVDLFGALKSSKDAY
LASINREGNLSKEDSLTVELENGVKGDPFPYGIEPNRPALEALTQTAFDQLITPRKFNVE
ELFADGTHDLVG
>tr|A0A2E3K716|A0A2E3K716_9PROT 4,5-dihydroxyphthalate decarboxylase OS=Rhodospirillaceae bacterium OX=1898112 GN=CMM44_06890 PE=4 SV=1
MQKLPVTFACGPYDRMEALNLGLIQPEGIDLHYIPIQSPPEIFARMQKTQSFDISEMSMA
HYMIMRSRGNFPFLAIPVFPSRMFRHGFIFINKHSGIEKPSDLSGKRIGVQEYRQTAGVW
VRGILQHEYGVDLSNVNWFEGGVNAPRPEDKDMDLRPLGQINLDILREDECLSDQLEAGQ
IDAYFGARRPESFDKGKNVIRLFPEYRAEEKSYLERTGFYPIMHTIVIRENLQMEKPWVS
ESIFKACQESKIWALNAMKFSGAQKIMLPWVHEEIAEMETLMGDNPWPYGVEPNRKMLDA
FTQYLAEQHFLETAPNVDDLFTPIVSWSE
>tr|A0A2E7R0H0|A0A2E7R0H0_9PROT 4,5-dihydroxyphthalate decarboxylase OS=Rhodospirillaceae bacterium OX=1898112 GN=CMM75_11545 PE=4 SV=1
MAKLPVTMACGPYDRMEALSSGIIQPEGIDLRYIAIQSPPEIFARMIKTRSFDVAEMSLA
HYLISKIRGDFPYIAIPVFPSRVFRHGFVFINKNAGIESARDLENKRVGVQEYRQTAGVW
VRGILQDEFDVDMNSIDWFEGGVNAPRAEDNEMDLRPTRDLPLTIIAGDKSLNQMLEAGE
IDAYFGARRPDALHEGKNTDRLFPNYRELEKAYYKKTGIHPIMHTLVIREELFRDQPWMA
ESLFKAAEKSKEWAIEQMRFSGAQRLMLPWLHDEIEEMEQLMGSNAWAYGVEANRGTLET
FMKYLVDQHFLEKTEPIDDYFTPIISWSE
>tr|A0A2E3ZN96|A0A2E3ZN96_9PROT 4,5-dihydroxyphthalate decarboxylase OS=Rhodospirillaceae bacterium OX=1898112 GN=CMM37_06685 PE=4 SV=1
MKTDIILAIDRYDRHFPFFDGTLEIPDTLALNVKQVGETASERDGAHRHKRMLQDREFDA
AEVSFSSYIMAKAKGLPFTAIPAFPRRLFSQTQMYVSLNSDVFEPSQLAGKRVGLQSFQT
TLAVLAKGDLQHEYDVDIKSITWVTRANETVAFDAKPGWRIEYIDPDADLDTMLREGDLD
ALFFSRAPNSLETGSVRRLFSDPKSACTDYFRSNGFFPIMHIIAIKNEVAEANPELPTLL
LELYEQAKTISDTYLDDPGWSQLPWARMAREEQTSLIGLDTWPVGFSANKYNIDQFIGYS
FDQDLINEKIPAENLFHPSVLET
>tr|A0A2E6GJW8|A0A2E6GJW8_9PROT 4,5-dihydroxyphthalate decarboxylase OS=Rhodospirillaceae bacterium OX=1898112 GN=CMM52_02975 PE=4 SV=1
MGKLTVSLACCNYDRTRALFDGTVGVDGCEVVASAMSPEEAFHRAFKYQEFDITELSMSS
YMNVQSRDGSPYVGIPAFVSRLFRHSSIYIRTDRGIEKPEDLAGKTIGVPEYQMTAALWV
RGILEDEYGVKASSIHWRNGGLEEGGREERAPLHLPDEIDLQSIPTDETLAEHLDDGKLD
AVISARAPSSYHSNENIDRLFPDYKAAEEAYFAKTGMFPIMHMIGIRRSIVEKHPWLPVN
VYVAFLKAKQHCYEEMEQVGHLAHTMPWPVYELEQVRKLMGEDHWKYGAIENEKEISAMT
RYSFDQGISARKLEAEDLFAEATFELFKL
>tr|A0A2E7R194|A0A2E7R194_9PROT 4,5-dihydroxyphthalate decarboxylase OS=Rhodospirillaceae bacterium OX=1898112 GN=CMM75_11670 PE=4 SV=1
MSKNIPLTLACGDYAITRPLIDGVVKPDGIDLTVLTDMDSTTRHWRFYNNEDFDMAEASC
STYLVAKDQDKPFDAIPVFLHRRFRHGFIFINTQAGIKEPKDLIGKRVGIKHWQVTAILW
MKGILEHEYGVPHRSIDWYQELDQDIPVELPRDIKLQTLPNNKSVEKMLSEGELDACIHS
EIIKPFLIGDPRVARLFPDCKNEEINFYNKTGMFPIMHITGIKKEIIEQYPWIPINMFHA
FNKAKAIAMREMVNPRIVPLAWYREAWEEQEELLGKDPWEYGLSEQNRKTLENMANYSYE
QGLIKNKLKVEDLFLDVSQGRKRGEALQV
>tr|A0A2E7PJH0|A0A2E7PJH0_9PROT 4,5-dihydroxyphthalate decarboxylase OS=Rhodospirillaceae bacterium OX=1898112 GN=CMM26_05165 PE=4 SV=1
MSDLSLTIAISDYDHVRDFADGRIKAEGIDTNFLSFQVEEIFHRFINFREFDVSEVSFAK
FVSLKSQGDESLAGLPVFPSRVFRLSSIFVRHDSKLSKPEDLAGKKVGIPEWAQTAAVYS
RGYLQHQAGIPLKDIDWYQAGVSTAGRKEKVKLNLPDGINLTPVSEKSLQEMLVDGDIDA
MMSAHPPKLFDAGTGEIIRMIKDYQPLEEGYFQETGVLPIMHAIAVRGDVAERHPWALMN
LYKAFDEAKNASVARAFEMTASRFPIVWGPHFAEKTAPLFGDEYWPYGIEPNRQTLEAFL
LYAYEQGVCHRHLAPEDLFPEQLLTSYKI
>tr|A0A2E3ZNV0|A0A2E3ZNV0_9PROT 4,5-dihydroxyphthalate decarboxylase OS=Rhodospirillaceae bacterium OX=1898112 GN=CMM37_07780 PE=4 SV=1
MVKRTLKIALDRYDRHLPFYDGTAIPPKDIVFDVKQVGQGTSFRDGNDRHGRMIHKHEFD
IAEFSMSSYLMAKERKLPLTAIPVFPRRLFSQSQMWVHPDSELWHPRDLVGKRVAISSFQ
TTLSLLAKGDLKFFYDVPWEEIQWLLTAKEKVKFKTKAGVKTDFIGDREQLGYLLETGNI
DAFFLPHPPHSVATGETRARHLFADSKAEELKYYKQVGDFPIMHVIVMHQDLADAMPELG
RELIKTFNDARDLAEGYYEDPNWSRLAWGRHLYEEEAQLFAGNLWPNGFTKNRDNISRFI
KYSHDQGLIDNPYEAEELFIHNTLDT
>tr|A0A2E7QWV2|A0A2E7QWV2_9PROT 4,5-dihydroxyphthalate decarboxylase OS=Rhodospirillaceae bacterium OX=1898112 GN=CMM75_05005 PE=4 SV=1
MNELEISLAVCDYDHVRDFVSGAVNAEGLCVNFQSFSIQEIFHRFTSFREWDASEMSMGM
YVALRSQGDDSLTAIPVFTSRMFRLSSFYINRNSSIKSAADLRGGKIGYPEWAHTAGIYS
RAYLMHEMDIALEEVEWVQSGVNKGGIDEHVDLALPSGVRQTSIKDKSLDEMLIAGDIDA
LMSSAPPKSFYDGHPDIVRLFPDFEDLEITHYQQSGIFPIMHTIAIKRELTDKYPWITKN
LFSAFDEAKNRATERLRDVTISRYPNPWNFTGAERARSIFGKDIWPYGVDRNRMTLENFL
QFCLEQGISHRPMKVDELFAPNF
>tr|A0A2E3K3W8|A0A2E3K3W8_9PROT 4,5-dihydroxyphthalate decarboxylase OS=Rhodospirillaceae bacterium OX=1898112 GN=CMM44_01335 PE=4 SV=1
MSDLHLTMAINHYDHVQDLASGRVKPEGIDLTVINHGPEEIFHRFLFGFEWQISEISMGM
STSRLSMGNAPFVLIPIFPSRVFRHSSIYMMNNGPVKTPDDLKGKRIGIPEWGQTAGIYT
RGWMVHTAGVGLNEVKWFQSGINEPGRQEASTLNLPEDVSLTVITDRSLTQMLFDKDLDC
VFSARPPKEFLEGDPRIIQMYPDFRSAEEEYFKETGIFPIMHTVAVRKDVFEKNPWVAQN
LMTAFEDAKALSYARMSGYTVSHYPVPWLYHDGLRENQKLFKGDFWPYGIEPNKTTLTAF
LEFAWEQGTIHKKLSIEDLFPEEVRHHYKL
>tr|A0A2E6GK94|A0A2E6GK94_9PROT 4,5-dihydroxyphthalate decarboxylase OS=Rhodospirillaceae bacterium OX=1898112 GN=CMM52_03505 PE=4 SV=1
MGVNDYDHVRDMFTGAVKPDGITLTSLVMEVEETFKRFLADQEWDVSEISFAMSCQAISR
GDAPFVLIPVFPSRLFRLSGVYIRSDGSVTKPEDLRGKKVGLPQWAQTATTYARGWLTET
IGIPLAEIDWYQLGPNSPGRLDNTAEQPPEGVSLTNLPDGSLADMLVDGDIDALITADPP
RRMLAGDPAIRRLYPEYEGVEREYFSQTGIFPIMHTVALKRSTYEANPWIARNLFNAFEE
AKNNSVRRMRDMNVSQIGLPWIQQYIDRTANEFFPDGDYWPYGIERNRTTIEAFLRFCFE
QGVTKKHLTPEDIFAKEALEPFHQLRV
>tr|A0A2E3ZLN4|A0A2E3ZLN4_9PROT 4,5-dihydroxyphthalate decarboxylase OS=Rhodospirillaceae bacterium OX=1898112 GN=CMM37_03860 PE=4 SV=1
MSNSRLKLSFATSDYEHVRDVTMGTVEPEGIELVPITLQIEEMFYRFINFEEFDISEISS
GKYTSMISQADDRFVGLPIFPSRVARQSSVYILPDGPIKKAEDLRGRRVGVPEWGQSASV
YSRGWIEHDVGIPLTEIEWYQAGVNQPGRKEKVALNLPEGIVLNPEPEKSLSGMLLSGEI
DAILTAHAPELVEKRDKRIVRLFPNYREVEKQYYRDTGIWPIMHLYAIRREVFEANPWVA
QSMCKALTEAKNRSMERMLDITACRVPVGWIYDMAEESRDLFGDDFYPYGIEPNRTTLEA
FLLYGYEQGLFHKHLKPEDMFPKEVQSEFKV
>tr|A0A1Z9EXC0|A0A1Z9EXC0_9FLAO 4,5-dihydroxyphthalate decarboxylase OS=Flavobacteriales bacterium TMED123 OX=1986721 GN=CBC83_04380 PE=4 SV=1
MGKLTVSLACCNYDRTRALFDGTVEVDGCNVVASAMSPEXAFHRAFKYEEFDITELSMSS
YMNVQSRGGSPYIGIPAFVSRLFRHSSIXXRTDRGINRPEDLAGXTIGVPEYQMTAALWV
RGILEDEYGVKASSXHWRNGGLEXGGREERAPLHLPDEXDLXSIPVDKTLAEYLDEGKVD
AVISARAPSSYHTNEXIDRLFPXYXSAEQDYFSKTGMFPIMHMIGIKRSIVEKHPWXPVN
VXVAFLKAKQLCYEEMEQVGHLAHTMPWPVYELEQVRELMGXDHWTYGAIENEKEISAMT
RYSFDQGISARKLEAEDLFAEPTFEXFKL
>tr|A0A2E7QY92|A0A2E7QY92_9PROT 4,5-dihydroxyphthalate decarboxylase OS=Rhodospirillaceae bacterium OX=1898112 GN=CMM75_07525 PE=4 SV=1
MKNEISLAIDRYDRHFPFFDGTLDIPKSISLTVIQAGETSSQRDGAHRHKRMLQDKEFDA
AEVSFSSFIMAKARGLPFTAIPAFPRRLFSQTQMYVATDSDITRPALLSGKRIGLQSFQT
TLAVLAKGDLAHEYGVDLKSVTWVTRANETVKFEPKPGWNIEYVAADADLGMMLADGYID
ALFFSRAPSTLETGSVRRLFPDPKKACAEFFSRNRFFPIMHVIAIKDAVIKENPDLPSLL
LNLYGQAKSIAETYMDDPGWSQLSWARMAREEQTKLLSADTWPVGLTDNRPNIERFIGYS
LNQELIDRQLKPEELFHESVIQS
>tr|A0A2E3UC42|A0A2E3UC42_9RHOB 4,5-dihydroxyphthalate decarboxylase OS=Confluentimicrobium sp. OX=1931204 GN=CL814_01125 PE=4 SV=1
MTLKLSIGASDCDRIRPLIDGAVTIDGVEARWHVHGVQQLFNEQCTHHTYDAAEFPLATY
LRDLEGARRYLALPVFPSRHFRFSCVFVNKAAGLKSPADLAGKRVGIPIWDMAAAVWLRG
IFEEHHGLDMRAPVYVTNGLEFGRTADEHPQAYPGGFEIIHASDDGGLAKMLADGKIEAL
YTAGAPSTYDPHDPDCPVTRLFDDPVAAETAYYQNTGIFPPMHIFALKREIAEANPGLTR
RLYAALCDAQREARARLFNSAALNVMLPWLFDHLLESERRLGADYWAAGFAANRKTLETV
IDYMRNEGLLTTDLTAGDMFDADMRAT
>tr|A0A2E3ZR96|A0A2E3ZR96_9PROT 4,5-dihydroxyphthalate decarboxylase OS=Rhodospirillaceae bacterium OX=1898112 GN=CMM37_12240 PE=4 SV=1
MKKLPITLACGPYDRMEALSTGVINPEGIDLRYIAIQSPPEIFARMIKTNSFDVAEMSLA
HYLISRIRGKFPYVAIPVFPSRVFRHGFVFINSDSGITKPTDLEGKRVGVQEYRQTAAVW
IRGILQDEFNVDMNTLQWFEGGVNTPRAEDQDMDLRPTKELPLTIIPSNRCLNEMLESGE
IDAYFGARRPDALHNDNNVTRLFPNYRELEKAYYKKTGIHPIMHTLVIREELFIKHPWVA
ESLFKACEQSKKWGIEQMRFSGAQRIILPWLHDEIEEMQALMGEKTWAYGVEANRETLET
FMKHLVDQHYLARVEPIDKHFTPIISWSE
>tr|A0A2E6GKN9|A0A2E6GKN9_9PROT 4,5-dihydroxyphthalate decarboxylase OS=Rhodospirillaceae bacterium OX=1898112 GN=CMM52_04365 PE=4 SV=1
MSTRILSIALDRYDRHFPFYDGTAIPPDGVEFDVKQVGQGTSFRDGSDRHGRMIHNNEFD
ISEFSMSSYLMAKARNLPLTAIPVFPRRLFSQSQMWVHPDSDLWHPKDLIGKRVAISSFQ
TTLSLLAKGDLKFHYDVPWEEIHWLLTANEKVPFETKPSVKTEYIGDREQLGYMLEAGEV
DAFFLPHPPHTVATGETRARHLFADSKAEELAYYKKHGDFPIMHIVVMRRELADSMPGLG
RALIKTFSDARDLAEEYYEDPNWSRLAWGRHMYEEERDAFDGDPWRNGFKQNRDNIARFI
KYSHDQGLIDDVYEPEELFIEDTLNT
>tr|A0A2E6Q5H4|A0A2E6Q5H4_9PROT 4,5-dihydroxyphthalate decarboxylase OS=Rhodospirillaceae bacterium OX=1898112 GN=CMM48_03845 PE=4 SV=1
MGDLHFTLAAGTYDRTQPLRDGSVKPDGCTLTYLEMKPMELFFRVVRYAEFEITEMSFST
HIMQTQLGNSRYVGLPVFLSRSFRHSSFYINKNKGIEKPEDLKGKTVGVPEYQMTAALWQ
RGLLKDEYGIEPWEIKWRTGGLEEAGREERMALNLDSKFDVAPIPTDKTLSGMLAEGELD
AVICPPVPSCFTNGHPDVGRLWPDFRPAEEEFYKNTGMFPIMHMVGIRNDVVEEYPWLPA
TMYKAFRQAKDVAIKNLEFGAAACATLPWLNADLRRTRAVMGHDYWQYGLEENRKDIEAM
IRYSVEQGLTEPGVKPEDLFAESTWTTTKE
>tr|A0A2E4H080|A0A2E4H080_9PROT 4,5-dihydroxyphthalate decarboxylase OS=Rhodospirillaceae bacterium OX=1898112 GN=CMM35_10520 PE=4 SV=1
MTTALTVGISTNDRMLPLLLGDVPTPGLDLTFDRSSPNDIFRRALQEGDFDVTEMSFAAH
AILISRDKQPFVGLPVFVSRMFRHGCVFVRSDSDIERPEDLAGARIGIPEYQMTAVVWMR
GILNEYHNVNSKEVRWVRGGINSPVGRGEKIPLQXPEGYDITDLEGQSLSEALTANKIDA
MITTRLPTGLENGSLRCLFPNVKETERAYYXASSIFPIMHLLVLRREIYERNPDLAGALY
NCFSAAKAASLERLYDIDALSVMVPWLMPEMAQTSSFFGRDPWPYGLAANKRELEVFLAY
LDQQELLQVPLKTGDFFVPELQGT
>tr|A0A2E5V3P8|A0A2E5V3P8_9PROT 4,5-dihydroxyphthalate decarboxylase OS=Rhodospirillaceae bacterium OX=1898112 GN=CMM53_06345 PE=4 SV=1
MSNIALTVACGHYDHMEALSRGIVQPTGIDVTYLGIESPPEIFARMIKTNAFDISEMSLA
MYFTLKSKGRFPYIALPVFPCRVFRHSYIYVNRDADITAPRDLEGKNIGVQQYRQTAATW
IRGILQNEYHVDMSGMRFIEGGVNVSRPTDKDLDILPDKTIKIAPAPEGKSINDLLTDGS
VDAYFGARQPKCYLTHDNIVRLFPNYRKEERKFFDHTGIFPIMHCLVMKEEMHIKHPWIA
ENMIKAFEESKQWALDRMRFTGTIRYMVPWLNHELEEINEMFPNGDPYPLGVEANRKTLE
TLMKYLVDQSFVATEHPRLQDMFTPIVGWAE
>tr|A0A2E3ZMF6|A0A2E3ZMF6_9PROT 4,5-dihydroxyphthalate decarboxylase OS=Rhodospirillaceae bacterium OX=1898112 GN=CMM37_05280 PE=4 SV=1
MSKNISLTFACGDYAITRPLIDGIVKPDGIDLTMLTDMDSTTRHWRFYNNQEFDMAEASC
STYLVAKDQEKPFDAIPVFLHRRFRHGFIFINTKANIREPKDLIGKKVGIKHWQVTAILW
MKGILEHEYGVPHRSIDWYQELDQDIPVELPKDIKLQTLPNEKSVETMLVEGELDACIHS
SIIKPIINGDTRVTRLFPNFKQEEINFFKKTGMFPIMHIIGIKKELVEQHPWIPINMYHA
LNKAKNIAMNEMVNPRIVPLAWYREAWEEQEQILGNDPWEYGLGKQNRKTLDNMANYSLE
QGLIKKKLTAEDLFIDVSQGRKRGEEFQI
>tr|A0A2D8PQD5|A0A2D8PQD5_9PROT 4,5-dihydroxyphthalate decarboxylase OS=Rhodospirillaceae bacterium OX=1898112 GN=CMM12_02835 PE=4 SV=1
MHNDIHLTMATWDYDHVRDIASGQVKAKGIEITHLQMEVEEIFYRFAKSFEWDVSELSFA
KYCSIMSQDNPPITGIPVFISRVFRHSAFYIRSDGSIKDSSDLKGKRVGIPEWSQTATVY
ARGWLHHQGGARLDEVEWVQAGVNKPGRVEMANLNLPDGVSYTQVQDKSLVDMLLAGEID
CMISAHPPHEFETGNPAITRLVPDFRAVEEAYFKETGIYPIMHTVAIKRDVYEEYPWIAR
NLMTAFEEARDRSVARLTGVTASQIPVPWGYVNAERTAEMVFGNQGVWPYGIESSRATIE
AFLQYCDEQGVTHRKLTPEDLYAPEAMSEFVI
>tr|A0A2E7R037|A0A2E7R037_9PROT 4,5-dihydroxyphthalate decarboxylase OS=Rhodospirillaceae bacterium OX=1898112 GN=CMM75_10830 PE=4 SV=1
MADIKLTMAINEYDHVQDMANGRVKPEGIDLTVINHGPEEIFHRFLFSQEWHISEISMGM
STSWISRGDAPFVLIPIFPSRVFRHSSIYMLKDGPIKTAADLKGKRIGVPEWGQTAGIYT
RGWMEHTGGVPLKSATWFQSGINDPGRQEASKLNLPDDIDLTIVTDRSLMQMMFDGDLDV
AFSARPPKEFLAGDPRVTQLYPNYRQEEEDYFNKTGIFPIMHTIAIRRDIFEKEPWVAQN
LMTAFEEAKDRSFQRVANFTVSQLPFAWSYYDGLENNRKMFGKEQWPYGIDSNRKTLEAF
LQFGYEQGTLHRKLEVEELFPEEVRHHFKL
>tr|A0A2D6T8J8|A0A2D6T8J8_9PROT 4,5-dihydroxyphthalate decarboxylase OS=Rhodospirillaceae bacterium OX=1898112 GN=CMM08_16395 PE=4 SV=1
MSIPGNPVHLSLATDDYDHIRDLAAGLVRAEGIEITHLRLSVEEIFYRFTAYGEWEVSEY
SFAKYVSRRAQGDNSITAIPVFPSRVFRLSSIYVRDDDQITSLQDLSGRRVGVPEWSVTA
GVYARGYLQHEAGVALSEIDWVQAGMNEPGREEKASLSLPDGLRYSQVGDRSLTEMLLAG
DIDAMIVPRPPAHFASGQPGIRRLFADFRSAEEAHYRKSGIFPIMHTIAIRSAVLERHPW
IAVNLMNAFEEAKRRSLARALDATMSHYPVPWGFDDAARAQALFGADIWPYGIEANRPTL
EAFLQYAHEQGLAPNLLAVEDLFPASVQRTHVV
>tr|A0A2E5V1T3|A0A2E5V1T3_9PROT 4,5-dihydroxyphthalate decarboxylase OS=Rhodospirillaceae bacterium OX=1898112 GN=CMM53_02890 PE=4 SV=1
MPQLIVPTRSYGLMREMKTKNTINDGLELQFPEAENILIWARKMVREMAYDICEMPFTTY
LAAKSVGKKFTALPLFITRNFHHQAIHVNTESGLNDPKEMEGKTAGIVRGYTVTTGVWAR
YVLSSEYDVELNKVHWTCTDDEHVAEFNLPSFADYASMGKNFEEMFANDNIVAAVGTLPE
PVKNVQPLIGNPQEAGFASYRRSGVYPVNHGIVVKDELLEKYPGLAVDLFHALKSSKDKY
LSLINKEGNLTAEDQLTVELERGVGGDPFPYGIEPNRLALEALTQTAYDQLITPRKFSVE
ELFAEGTHDLIG
>tr|A0A2D8PVK6|A0A2D8PVK6_9PROT 4,5-dihydroxyphthalate decarboxylase OS=Rhodospirillaceae bacterium OX=1898112 GN=CMM12_12080 PE=4 SV=1
MSDIKIKFASGLYDRFLPLYTKEVVPEGIDFEFTPIDDPREIFDRMAGKLEFDASEMSGT
EYVTHVASGNSPFIGIPVFASRVFRHSFIVINRKSGIEKPMDLEGRRVGVQLYTMSAAMW
IRGMLQHDYGVDLSTISWVQGAIDGPGGHGSPTVLPLLKQPDVVNNESDRSLSQLLEDGE
IDAILSAVMPAGFGQNPDIVRLFPNFREVEADYYRRTKIFPLMHLVVIRRDVYDAHPQVA
KSLYDAFCQAKDISLEHMKYTGALRYMLPFLPADLDEIEDIFDGDPWPFGIEANRPTLEA
EVQYMVEQDYIAKAMPIEDLFAPGLG
>tr|A0A2E5V314|A0A2E5V314_9PROT 4,5-dihydroxyphthalate decarboxylase OS=Rhodospirillaceae bacterium OX=1898112 GN=CMM53_02415 PE=4 SV=1
MIKGKYQTMSKNIPLTFACGDYAITRPLIDGIVRPDGIDLTVLTDMDSTTRHWRFYNNQE
FDMAEASCSTYLVAKDQEKPFDAIPVFLHRRFRHGFVFINTKKNIREPKDLIGKKVGIKH
WQVTAILWMKGILEHEYGVPXRSIDWYQELDQDIPVELPKDIKLETLPNEKSVETMLVEG
ELDACIHSSIIKPIINGDKRVTRLFPNFKQEEINFFKKTGMFPIMHITGIKKELVEQHPW
IPINMYHALNKAKNIAMNEMVNPRIVPLAWYREAWEEQEKILGNDPWEYGLGKQNRKTLD
NMINYSHEQGLIKKKLTVEDLFIDVSQGRKRGEEFQI
>tr|A0A2E7QXY7|A0A2E7QXY7_9PROT 4,5-dihydroxyphthalate decarboxylase OS=Rhodospirillaceae bacterium OX=1898112 GN=CMM75_06835 PE=4 SV=1
MANSRLKLTFASSDYEHVRDLTMGPIEPXGIELVPITLQIEEMFYRFINFEEFDISEISS
GKYTSMISQGDDRFVGXPIXPSRVARQSSVYIXPGGPIKTAXDLRGXKXGVPEWGQSASV
YSRGWXXHEXGIPLTEIEWHQAGVNQPGRKEKVALNLPDGXVLKPQPDKSLSGMLLDGEX
DAILTAHAPEIVEKRDPRIVRLXPNYREXEXQYYRDTGIWPIMHLYAIRREVFEAHPWXA
QSMCKALTEAKDRSLNRMLDITACRAPIGWIYDIAEEARELFGDDFYPYGIEPNRTTLEA
FLLYXYEQGLFHKHMAPEDMFPKEVQSEFKV
>tr|A0A2E3ZPV3|A0A2E3ZPV3_9PROT 4,5-dihydroxyphthalate decarboxylase OS=Rhodospirillaceae bacterium OX=1898112 GN=CMM37_08855 PE=4 SV=1
MADIHLTMGVNDYDHVRDIFTGAVKPNGIKVTSLVMEVEETFKRFLSDQEWDVSEISFAM
SCQAISRGNPPFVLIPVFPSRLFRLSGVYIRSDGSIKTPKDLRGKKVGLPQWAQTATTYA
RGWLTETIGIPLSEIDWYQLGPNSLGRLDNTAEQPPKGVKLTNLPEGSLADMLVEGKIDA
LITADPPRRMLSGDSSIKRLYTEFEGVEREYFAQTGIFPIMHTIALKRSTYEKNPWIARN
LFNAFEESKNNSVRRMRDMNVSQIGLPWIQQYIERTAEEFFPDGDYWPYGIERNRTTIDA
FLRFCSDQGVTTRHLKPEEIFVKEALEPFHQLRV
>tr|A0A2E4H1T8|A0A2E4H1T8_9PROT 4,5-dihydroxyphthalate decarboxylase OS=Rhodospirillaceae bacterium OX=1898112 GN=CMM35_13380 PE=4 SV=1
MAHLTLSLSCVDYDRTRAIFEEKVRVAGCDIVMTAMSPEEAFHRAFKFQEFDISELSMSS
YMNQVAKDGSPYVGIPAFLSRMFRHSSIYIRTDKGIEKPEDLKGKIVGVPEYQMTAALWV
RGMLADEYNVQPADMSWRDGGLEEGGKIPXLNLSLPTDVNLKTIPIDRTLSEMLDTGEID
ALISARAPSCFGQNTKVTRLFQDYRAAEEAYYEKTGLFPIMHIVGIRKSLVEQHPWLPVN
VLNAFIEAKQICYTNLAKVGHLFTTLPWPVDEFEAAKKLMGEDYWPYGIRQNATVIEAMC
RYSFDQGLTDRKLTAEELFAPSTFELAKV
>tr|A0A2D8PUS3|A0A2D8PUS3_9PROT 4,5-dihydroxyphthalate decarboxylase OS=Rhodospirillaceae bacterium OX=1898112 GN=CMM12_10460 PE=4 SV=1
MGKTKLNAVSRTQGNNRALKEGEVSLPDFDLDFEEVPVLVHAFRRMVRELAYDVCEMALT
TYICAKAHGAKMTAVPVFLVRGFHHEAIIHHVPSGLKSPSNLAGQRVGVNRGYTVTTGVW
ARAIIQEEHDVDLSDITWCPSGDEHVEQYQAPTNVQPLEDGDLEGRLIAGDLVAAVGTSV
DHSDVATMYEDPFAAGLAALKGRGLYPINHTVAIRDELLEEHPDIAVQVFNAFSESKNRY
VADLRSGRISDLTAVDKVHLAAMEVIDDPLPYGIEPNRHTLEGLMGHAATQRIIPGPMPL
EDLFAKNVLDAVA
>tr|A0A2E3K8Q3|A0A2E3K8Q3_9PROT 4,5-dihydroxyphthalate decarboxylase OS=Rhodospirillaceae bacterium OX=1898112 GN=CMM44_10165 PE=4 SV=1
MSKNIPITLACGDYAITQPLMDGSVKADGIDLTVVTDMDSTTRHWRFFNNEEFDIAEASC
STYLVAKDQGLPFDAIPVYLHRRFRHGFVFVNTSAGIKDPKDLIGKKVGIKHWQVTAILW
MRGILEHEYGVPHRSIKWYQELDQDIPVRLPGDIKLQTLSNNQSVETMLVEGELDACIHS
SIIKPFLRGDSRVARLWPNFKEEEVTFFKKTGMFPIMHILGIKRNITDQYPWVPINIYRA
LNKAKDIALKKLINPRIVPLAWYREFWEEQQKLLGDDPWEYGLSNQNRKTLQNMIQYSKE
QALIKRNLSVDELFLNMDQGRKRGV
>tr|A0A2E3ZMH8|A0A2E3ZMH8_9PROT 4,5-dihydroxyphthalate decarboxylase OS=Rhodospirillaceae bacterium OX=1898112 GN=CMM37_05375 PE=4 SV=1
MGKLSLSLACCNYDRTRALFDGSVGVDGCDIVASAMSPEEAFHRAFKYEEFDITELSMSS
YMNVQSRDGSPYVGIPAFVSRLFRHSSIYIRKDRNIDKPEDLAGKTIGVPEYQMTAALWV
RGILEDEYGIKASSIHWRNGGLEEGGREERAPLHLPAEIDLKSIPVDQTLAQQLDDGKLD
ALISARAPSSYYSNENIGRLFPDYKAAEQAYFSKTGMFPIMHMIGIRRTIVEKHPWLPVN
VYVAFLKAKQHCYEEMEQVGHLAHTMPWPVYELEQVRSLMGEDHWKYGALENEKEISAMT
RYSFDQGISARKLEAEDIFAESTFELFKL
>tr|A0A2E6GJ13|A0A2E6GJ13_9PROT 4,5-dihydroxyphthalate decarboxylase OS=Rhodospirillaceae bacterium OX=1898112 GN=CMM52_01425 PE=4 SV=1
MANARLKLTFASSDYEHVRDLTMGPVEPEGIELVPITLQIEEMFYRFINFEEFDISEISS
GKYTSMISQGDDRFVGLPIFPSRVARQSSVYILPDGPIKKAEDLRGKRVGVPEWGQSASV
YSRGWIQHDVGIPLTEIEWFQAGVNQPGRKEKVALNLPDGINLTPVPGKSLSGMLLEGEI
DAILSAHAPELVEQRDPRIVRLYPNYREIEKQYYKDTGIWPIMHLYAIRREVFESNPWVA
QSMCKALTEAKDRSIARMLDITACRAPIGWIYDLAEEAREFFGDDFYPYGIEPNRTTLEA
FLLYGFEQGLFHKHLTPEEMFPKEVQSEFKV
>tr|A0A2E3K7V8|A0A2E3K7V8_9PROT 4,5-dihydroxyphthalate decarboxylase OS=Rhodospirillaceae bacterium OX=1898112 GN=CMM44_08270 PE=4 SV=1
MSNEKLKLTFATSDYDHVRDLTSGRVQVEGVELNCLTMQIEEMFYRFINFEEFDVSEISS
GKYTSMISQGIDKFVGLPVFPSRVSRQSSCYIRTDGPVKTPKDLSGKTIGIPEWGQSASV
YSRGWIQHDLGISLSDINWVQAGVNQPGRKEKVSLNLPDGIKLSPRSDKSLTELLIDGEI
DAILTAHPPEIFENKDPRIDRLFNNYAEVEKEYYSRTGIWPIMHLYAMRREIFEEHPWVA
MNLVKALTTAKNLSLQRMLDITACRAPVGWIFHAAEEMRNMMGDDFYPYGIEPNRKTLEA
FLIYGFEQGLFHRKLEVEDMFPKEVLSEFKV
>tr|A0A2E3K8P7|A0A2E3K8P7_9PROT 4,5-dihydroxyphthalate decarboxylase OS=Rhodospirillaceae bacterium OX=1898112 GN=CMM44_10095 PE=4 SV=1
MAKLTISLACCDYDRTRAIFDGRVQIEGCEVVCCPMPPEEAFHRAFKYEEFDVTELSFSS
YMNVQSRDGSPYIGIPAFISRLFRHSSIYIRKDRDISSPEDLKGKTIGVPEYQMTAAMWV
RGILKDEYGINPEDCQWRNGGLEEGGREERAPLHLPSEIDLQSIPKTETLAQHLKQGKLD
ALISARAPSTYHEDQNIDRLFPHYKKAEQEYYRKTKMFPIMHLVGIRRSLVEQHPWLPVN
VYNAFVEAKKICYEEMSEVGHLYQTTPWPVYELEQVRELMGNDHWRYGIDENSAEIDAMT
RYSYEQHLSARRLTPADLFAESTFELTKL
>tr|A0A2D7DBW0|A0A2D7DBW0_9PROT 4,5-dihydroxyphthalate decarboxylase OS=Rhodospirillaceae bacterium OX=1898112 GN=CMM65_05870 PE=4 SV=1
MKLSLSVAVGNYDRTRALVDGRVQIDGVHPAIMTLSPEEMFFRAFRHADFDITELSLASY
AVSLANGANKYVALPIFLSRAFRHSSIYVTRASGIQTPEQMRGKRIGIAEYQLTANVWAR
ALLEDDFGVSPSEITWVRGGMDAPVRPEKLHLDLPSDVKVEAVKAGDTLNQLMKDGKIDG
FIGPRAPKCFFEEDSKIVRLFDDSVTVGLDYYGRTGIFPIMHVLGVRKTLLEQQPFLAQA
LIKAFDEAKNIAEAALADTSATKVTMPFVEDHLDRIKGIMGTNFWSYGLDDANRNTLQTF
LDHHHRQGLSSRALEVDELFPVNAVEAYSL
>tr|A0A2E5PNR5|A0A2E5PNR5_9PROT 4,5-dihydroxyphthalate decarboxylase OS=Rhodospirillaceae bacterium OX=1898112 GN=CMM55_15455 PE=4 SV=1
MAKLTVSLAGVSYDRTRAIFDGSVRIDGCEVIAHPMTPEEAFTRALSHQEFDITELSMSN
YMTLTARGENPYIGVPAFVSRMFRHSGIYIRSDKGIARPEDLKGKVMGVPEYPMTAALWI
RGILQDEYGVAASDLQWRVGGQEVPISKPRISIELPPSISVERISGDSTLNGMLDSGNLD
AIMSARAPSCLETNDNVVRLFPNYRADEEAYFAKTGMFPIMHLIAIRRSLVEQHPWLPVH
VYRAYLEARSICYQRLGEVGHLYTMLPWPVDEFDRARELMGDDYWRYGVNNNGKEIEAMT
RYAFEQGLTDRKLSPKELFAPSTLDMTGH
>tr|A0A2E3ZQ62|A0A2E3ZQ62_9PROT 4,5-dihydroxyphthalate decarboxylase OS=Rhodospirillaceae bacterium OX=1898112 GN=CMM37_10225 PE=4 SV=1
MLLLKKTEVGNNSKPLHNGDISASYIFKIREFILKLSIALELYERHMPFFTGQITAPEGI
TLNVLEIGETLERRHGLDRHHRMLRDLEFDICEMSLGSYILGLSRDPNFPMVGIPVFPRR
YFSASQIYINANSKIKTPRDLIGRKVGITAFQVTLSVLAKGDLKRDYGVDWRDINWHCMR
PEQLPVEFPDGVSVQRIPEGADIGEMLAVGEIDALICPQPPAKSLKSLAAAGDKIRRLFV
DPEAEDERYFKKYGYFPVMHLLAMRRDTFEKVPEMPTAMIEMWNRSKDIAYGYYEDPAYA
LLAWTSNIFKAQRERMASDLWPSGIAANRKNLQTFLNYCNDQGLMDRLLSVEDLFAESVR
NS
>tr|A0A2E4NL56|A0A2E4NL56_9PROT 4,5-dihydroxyphthalate decarboxylase OS=Rhodospirillaceae bacterium OX=1898112 GN=CMM76_15755 PE=4 SV=1
MGDLHFTLAGGTYDRTQALRDGTVKPDGCSLTYLEMKPMELFFRVVRYAEFEITEMSFSS
HIMQTQLGNSRYVGLPVFLSRSFRHSSFYINKNKGIKTAADLKGKTIGVPEYQMTAALWQ
RGLLKDEYGIEPWEIKWRTGGLEEAGREERMALNLDPKFDVEPIPGDKTLSGMLADGELD
AVICPPVPSVFTNGHPDVDRLWPDFRPAEELFYEKTGMFPIMHMVGIRDDVVEKYPWLPA
TMYKAFRQAKDVAVKNLEFGAAACSTLPWQGAELRRTRQVMGHDYWQYGLEENRTDIEAM
LRYSVEQGLTKPGVKAEDLFAESTWNTTKE
>tr|A0A2D6T8K2|A0A2D6T8K2_9PROT 4,5-dihydroxyphthalate decarboxylase OS=Rhodospirillaceae bacterium OX=1898112 GN=CMM08_16390 PE=4 SV=1
MSLEISVCSGDYDRIQALKSGTVAIEGCTLSYRNHHPAETFRRLFDDHEFDVAEMSFSSY
LVALGQGGFPYRAIPVFLSRVFAHGSIYLGPQSTISEPGDLKGKRVGAPNYHFTRGLCVR
GLLADEYGVAPGDMLWRTGGVDSPGGLGYLPIKAPANVEIEPIGAGQTLSALLLAGEIDA
IVSYRDPDIFSQRRPGVRRLFADFRPLEKAYFQKTGIFPIMHVVGIRETLLVAYPWLAGA
VYRGFAEAKALALPRLVDLDALAVMLPWLVAEAEATIELMGADYWPYGVAPNRATLEAQT
LWSFEQGLTPRRYAPEEIFTAMEPEMEAR
>tr|A0A2D8PQP4|A0A2D8PQP4_9PROT 4,5-dihydroxyphthalate decarboxylase OS=Rhodospirillaceae bacterium OX=1898112 GN=CMM12_03330 PE=4 SV=1
MSKNIQITIVAGDMDRLAAIKDGRVQVEGCDVTFIPMEPEEVFFRAFRYAEFDCCELSFS
SHMRVTSQGKSDYVGIPAFVSRVFRHSGFYIRTDRGIEKPEDLRGKLIGTPEYQMTAPVW
MRGILGDQYGIKSNEIRWRSGGQEEAGRDERTPFEAPPGLDLEPIPEDRTLVEMFEAGEL
DGLTTAREPSSYTMRKPNIDRLFPDFRSAEKEYYRETGIYPIMHLMGLRKDLAEKHPWLP
GSLYKAFVESRDIAYQDLAKTAALSVALPWVAAERQDTIDLMGEDFWRYGIEECRHEIEA
LARYSFNDGLSERLLTPEDLFAESTFEISKI
>tr|A0A2E0H4I2|A0A2E0H4I2_9PROT 4,5-dihydroxyphthalate decarboxylase OS=Rhodospirillaceae bacterium OX=1898112 GN=CMM17_02070 PE=4 SV=1
MTELTLACWDYDRAMPVLDGSVTLNNFKLNCHIESPGVLFPLAVTEAPFDITELSFASYV
IQLSRDECPYIGLPIFLSRAFRHGAIYVRKASGITSPQDLEGRVVGVPEYAMTLAVWVRG
ILSDEYGIDTDKLKYRTGGLNEPGRTERIXLNXPSHIELEELEPSVSLNEAILDGKLDAI
ISPAPPQSFSDGDARVIRLIDPAGPVEREYFKRTKIFPPMHIVGIKKTIIQKYPSLPNDV
YKLFLDARKIAMERVKEVAQSSANREMSPWYSEAYEYAVSIMGADYWTYGLADNSADLQA
FCRYCYSQHLTSRLMSPEELFHPETN
>tr|A0A2E2YG38|A0A2E2YG38_9PROT 4,5-dihydroxyphthalate decarboxylase OS=Rhodospirillaceae bacterium OX=1898112 GN=CMM39_09540 PE=4 SV=1
MGRTHCLHSFRXSFVLSKITLACWDXDRAIPILDGSIKLEGFDLDCYTEPPGTLFPLAVE
EAHYDITEFSFASYLIQHSRDECHYIGLPIFLSRAFRHGAIYVRTDSGIESPKELEGRIV
GVPEYAMTLAVWVRGILSDDYGVDVSSLKYRTGGLNEPGRVERLKLDVPEYVDIQQMDPS
LSLNDAMMDGKLDAIIAPAPPRAFSNGDERVRRLIDPAGPAERDYFVRTKIFPPMHILAV
KKTVMELYPTLAGAVYNLFVEAREMAMERVKLVAQSSANREMSPWYSEAHEQAVSIMGPN
YWSYGVENNIADLEAFCRYCYAQHLTSRQVSVGELFHSDT
>tr|A0A2E7QI57|A0A2E7QI57_9PROT 4,5-dihydroxyphthalate decarboxylase OS=Rhodospirillaceae bacterium OX=1898112 GN=CMM74_11755 PE=4 SV=1
MTNLTIGCGAYDRTWPLIANKIQTDEFKLNWEIMPPEEAFLKGMVHHEFDLTEMSFSTYL
LQLSRGENAYTAIPVFASRAFRHSAIYIRTGAAIEKPEDLQGRRIGVPEYQLTANVWARG
ILSDEYGVRSEDIKWLACDIDEKGRVEKVSADLPSKFNLKFMGMEETLWGLMQRGEIDAI
IAPRAPKAFTEGDPGIERLFPDTKSAEQDYFKKTGIFPIMHLVGIRNTLLAENPNLAGIL
YGAFEKARQHAVQELNQVAYFYVMLPWLVDHMKETKDFMGEDYWTYGIAKNRKVIETMCR
YSYEQGLAKKLFTADEIFAPV
>tr|A0A2M8HXZ0|A0A2M8HXZ0_9MYCO 3,4-dihydroxyphthalate decarboxylase OS=Mycobacterium sp. OX=1785 GN=CK429_21540 PE=4 SV=1
MSLEPQRALVAQGCRVAAARGLVDGMLGHLSLRIDDDHLLIRCRSDTDTGVAFTRPSDIR
LITFDGTAGAPGELDGYRVPNEVPIHLETMRADVKHRAVAHLHPPAVVAADLAGIAIRPI
YGAFDIPGAWLARGGVPVYDRAVLIRTAELGKEMTAAMGDRPVVICRGHGITSAATSIEQ
AVLQAISLEALARMSLRVRAAGGTLRDIAAADWDELPDLGSGLNVESAWRHEVAALAAQT
S
>tr|A0A2E7RC69|A0A2E7RC69_9PROT 4,5-dihydroxyphthalate decarboxylase OS=Rhodospirillaceae bacterium OX=1898112 GN=CMM28_09150 PE=4 SV=1
MGDLHFTLAGGTYDRTQALRDGTVKPDGCSLTYLEMKPMELFFRVVRYAEFEITEMSFSS
HIMQTQLGNSRYVGLPVFLSRSFRHSSFYINKNKGIKNATDLKGKTIGVPEYQMTAALWQ
RGLLKDEYGIEPWEIKWRTGGLEEAGREERMALNLDPKFDVEPIPRDKTLSGMLADGELD
AVICPPVPSVFTNGHPDVDRLWPDFRPAEEEFYKKTGMFPIMHMVGIRDDVVEKYPWLPA
TMYKAFRQAKDVAVKNLEFGAAACATLPWQGAELRRTRQVMGHDYWQYGLEENRTDIEAM
LRYSVEQGLTKPGVTAEDLFAESTWTTTKE
>tr|A0A2E9ULD7|A0A2E9ULD7_9PROT 4,5-dihydroxyphthalate decarboxylase OS=Rhodospirillaceae bacterium OX=1898112 GN=CMM72_05510 PE=4 SV=1
MKLSLSLAIGNYDRTRALVDGRVQIDGVHPAIMTLSPEEMFFRAFRHADFDITELSLSSY
AVSLANGANRYLALPIFLSRAFRHSSIYVTHESGIETPEQMRGKRIGIAEYQLTANIWAR
ALLEDDFGVSPPEILWVRGGMDSPVRPEKLILDLPSDLKVEAVAAGETLNQLMKDGKIDG
FIGPRAPKCFFEENSVIKRLFDTPIETSLSYFKRTNIFPIMHVLGVKKELLEKHPFLSQA
LMKAFQSAKDIAEAELADTSATKVTMPFVEDHLERVKNIMGADFWTYGLDKSNRFVIESF
LKQHHRQGLSKRLLSVDEMFPANSIEGYSL
>tr|A0A2E3K7W6|A0A2E3K7W6_9PROT 4,5-dihydroxyphthalate decarboxylase OS=Rhodospirillaceae bacterium OX=1898112 GN=CMM44_08320 PE=4 SV=1
MPKLTFPVRNYGLLRQMKRGTELANNCMIEFPHFNNILVAARQMVREGVFDICEMPTTTY
IAAKAYGKPIIALPTPITRNFHHQAIHVDTRTGITNPKDFEGKTIGVVRGYTVTTGVWAR
SILSEEYDVELDTINWAVTDDEHVAEFELPKNVDPSYRGRDLNSMFENEEIVGAVGSLVN
PPDYVKPLIANPEKMGFESFKKTGLYPINHIVVMHLDTISKYPELPRQLFQALSLSKKDY
IENLGENIEASKEDKLTASLRDGINGDPFPYGVERNRQALETLCRQAQLQHITKKQFQIE
DIIEPTTLTLNEL
>tr|A0A2E3K3W2|A0A2E3K3W2_9PROT 4,5-dihydroxyphthalate decarboxylase OS=Rhodospirillaceae bacterium OX=1898112 GN=CMM44_01285 PE=4 SV=1
MGDISLTLGINDYDHVRDLFTGRVKPKGIELTCLVMEVEETFKRFLKNQEWDISEISFAM
SCQAIDRGNAPFVLIPIFPSRLFRLSSIYVRPDGLIKTPKDLSGKKVGLPQWAQTATTYV
RGWLNETIGISLKEIEWVQLGPNSPGRLDDTVEQPPNGVRLRNVNNESLADLLVGGKIDA
LITADPPRRMLAGDPNIVRLYKDYHDVEREYFRNTGIFPIMHTIALKRSTYEKNPWIARN
IFDAFEDAKISSINRLTDMNVSQIPLPWIQQHTSQIKEEFFPNGDYWPYGIKRNHHTIEC
FLRFCFYQGITKKHLNPEDIFAKEALEPFEQLRI
>tr|A0A2E3K5D3|A0A2E3K5D3_9PROT 4,5-dihydroxyphthalate decarboxylase OS=Rhodospirillaceae bacterium OX=1898112 GN=CMM44_04120 PE=4 SV=1
MAKLKLTLAVGDYEIVRALKEGTIEADGIELNVMTNMDSTTRHWRFLRNGDFDVAECSCS
SYLVARDQGMPFDGIPIFLHRRFRHGFIFINTHKGIKKPEDLKGRKVGVKQYQSSAQLWM
RGLLEHQYRVPHRSIEWFSELDESIEFEKPDDLHLERLPNNKSVEKMLVSGELDAVMHPD
LIQPLIDGDKRVGRLFSNFKEEEKAFFRRTGIFPIMHVLGIKREIVKNNPWVPINLYHAF
NEAKALAMKRMVNPRIIPLAWYREAWEEQENILGLDPWEYGMTKNNEKQLKLLVDFSREQ
GMIKRDISLDELFLSVNQGRKRGDVFRV
>tr|A0A2E6GMG9|A0A2E6GMG9_9PROT 4,5-dihydroxyphthalate decarboxylase OS=Rhodospirillaceae bacterium OX=1898112 GN=CMM52_06775 PE=4 SV=1
MPTDISFAIDRYDRHFPFFDGTLDLPDSLHLTVFQAGETSAQRDGAHRHKRMLQDGEFDA
AEVSFSSFIMAKARGLPFSAIPAFPRRLFSQTQMYVKSDSDITEPSALAGKRIGLQSFQT
TLAVLAKGDLHYEYGVDLKSVTWVTRANETVSFEPKPGWDIEYIDADADLGIMLANGEID
ALFFSRAPTTLETGSVRRLFSDPKAACGDFYGRNGFFPIMHIIAIKDEVIAANSDLPRQL
LDLYHQAKTIAETYMDDPGWSQLPWARIMREEQSKIIGTDIWPVGFSENRKNIERFIGYS
HNQELIDRRLEPEELFHESVLDS
>tr|A0A2E5V4H9|A0A2E5V4H9_9PROT 4,5-dihydroxyphthalate decarboxylase OS=Rhodospirillaceae bacterium OX=1898112 GN=CMM53_08020 PE=4 SV=1
MKNRKAAFWKSIHMKTDIILAIDRYDRHFPFFDGTLEIPDTLALNVKQVGETSSERDGAH
RHKRMIQDQAFDAAEISFSSYIMAKAKGLPFTAIPAFPRRLFSQTQMYVPLNSKVFEPSQ
LAGKRIGLQSFQTTLAVLAKGDLQHEYGVDIKSITWVTRANETVAFDAKPDWKIEYIDPD
ADLDTMLTEGDLDALFFSRVPNSLETGSARRLFSDPKSACTDYFRSNGFFPIMHIIAIKN
EVAEANPELPTLLLELYEQAKTISXTYLNDPGWSQLPWARMAXEEQTSLIGXDTWPVGFS
ANKYNIDQFIXYSFDQDLINEKIPAXNLFHSSVLXN
>tr|A0A2D8PS51|A0A2D8PS51_9PROT 4,5-dihydroxyphthalate decarboxylase OS=Rhodospirillaceae bacterium OX=1898112 GN=CMM12_05975 PE=4 SV=1
MTKLPVTMACGPYDRLQALKDGVIKPEGIDLRYVEIQSPPEIFARMLKTNSFDVAEMSSA
HYFTMKSRGDFPYIALPVFPSRLFRHGFIFINRNSGISKPTDLAGKRIAVQEYRQSAGVW
IRGILKSEYGVDFGDVKWLEGGVDTPRRFDETMDLRPAGDLNLELIGPEKSISDVLVSGE
VDAYFGARAPAAFYDSEDVVRLFPNYRAEERRYYECTGIYPIMHTMIMREDFHRAHPWAA
EALFKALSESKKWALEQMRFSGAQRYMLPWMFADIDEMDELFGGDPCPYGVEPNRKTLET
ALEYLVDQGFIENMMAIDDLFTPIVGWTE
>tr|A0A2E7QV68|A0A2E7QV68_9PROT 4,5-dihydroxyphthalate decarboxylase (Fragment) OS=Rhodospirillaceae bacterium OX=1898112 GN=CMM75_01775 PE=4 SV=1
MLKLRFAAGGYDRLDALQYGLVKPKGINLEFNEINAPRQIFDGMLGGELFDVSEFSSSEF
ITRTLRGN
>tr|A0A2E7QVR9|A0A2E7QVR9_9PROT 4,5-dihydroxyphthalate decarboxylase OS=Rhodospirillaceae bacterium OX=1898112 GN=CMM75_01540 PE=4 SV=1
MLELSIALELYERHMPFFTGQIKAPDGITLNVLEIGETLERRQGLDRHHRMLRDLEFDIC
EMSLGSYILGLSRDPDFPIVGIPVFPRRYFSASQIYINANSGIKAPKDLIGRNVGITAFQ
VTLSVLAKGDLKRDHGVDWRDINWHCMRPEQLPVEFPDGVSVKRIPEGADIGEMLANGQI
EALICPQPPAKSLRSLAAAGDKVRRLFKDPEAEDERYFKKYGYFPVMHLLAMRRDTFEKA
PELPTAIIEMWNRSKDIAYQYYEDPAYALLAWTSNIYKAQRERMAPDLWPSGIAANRANL
QTFLNYCDDQGLMDRPLSVEDLFVESVGNS
>tr|A0A2E3KED5|A0A2E3KED5_9PROT 4,5-dihydroxyphthalate decarboxylase OS=Rhodospirillaceae bacterium OX=1898112 GN=CMM43_07880 PE=4 SV=1
MTDLTLACWDYDRAMPILDGSVTLNNFKLNCHIEPPGVLFPLAVTEAPFDITELSFASYV
IQLSRDECPYIGLPIFLSRAFRHGAIYIRKASQITSPKDLEGRVVGVPEYAMTLAVWVRG
ILSDEYGIDTDKLKYRTGGLNEPGRTERINLNIPSHVELEELDPSVSLNEAILDGRLDAI
ISPAPPQSFSDGDGRVIRLIDPAGPVEREYFKRTKIFPPMHIIGIKKTTIQKYPSLPDDV
YKLFLDARKIAMERVKEVAQSSANREMSPWYSEAYEYAVSTMGADYWTYGLDNNSADLQA
FCRYCYSQHLTSKLMSPFELFHPKTN
>tr|A0A2E7QW93|A0A2E7QW93_9PROT 4,5-dihydroxyphthalate decarboxylase (Fragment) OS=Rhodospirillaceae bacterium OX=1898112 GN=CMM75_03760 PE=4 SV=1
MGQKLELTLAMGDYEIVRALKDGTVEPDGIKLNILTKMDSTTRHWRFLRNQDFDVAECSC
SSYLVARDQGMPFEGIPVFLHRRFRHGFMFINSQKGFKEPKDLIGCRMGVKQFQSSAQLW
MRGILEHEYGVPHRSMEWFSELDESIEFDPPEDLKLTRLPNNKSVETM
>tr|A0A2E3K8W7|A0A2E3K8W7_9PROT 4,5-dihydroxyphthalate decarboxylase OS=Rhodospirillaceae bacterium OX=1898112 GN=CMM44_10080 PE=4 SV=1
MRLSIALDRYDRHHPFFDSTVRGVHGVELEVFQVGQSQNWRDGEDRHERMLHGKEFDIAE
FSMSSFLMAKSRGFPIVGIPVFPRRLFSQSQMWVHPDSDLWEPHQLRGKKIALSSFQTTL
SLLAKGDLKFYYGVDWEDIHWLLTTEEKVKFEPKKGVKIDFIGNREKLGFLLESGEIDGF
FLPHPPKSVMTGKSKARRLFRDPQQEEVSYYQEYGDYPIMHLLVVQEQLIKKEPWIANAI
LEMFDQAWKIFNSYYEDPNWSCLVWGRHAFEEQGYLLPGSPWGNGFTKNRKNIERFIQYS
YDQGLIKNLFSAGSLFHEETLGS
>tr|A0A2D6FXC6|A0A2D6FXC6_9PROT 4,5-dihydroxyphthalate decarboxylase OS=Rhodospirillaceae bacterium OX=1898112 GN=CMM10_03645 PE=4 SV=1
MTDVPIRIASGNYDRVRAIMSGAVAIEGCAVDYLNLAPPETFRRLFEDQEFDVAEMSFST
YLLTRNRFEFPYTAVPVFLSRVFPHSSIYIRTDRGIENPTDLKGRRVGIPNYHFTRGLCA
RGMLSDEYGVANEDIHWRTGGIDTPGGLTYMRMQPPESIDVQSIPAGSTLGGMLADGEID
AIITYRDPEVFTDKRPNIGRLFPDFRKVEQAYFKKTGIFPIMHVVGIRDELLAEHPWIAA
NVVAAFEAAKARAMPHLTDLDALAVTLPWLVAEAEDTIALMGEDFWPYGIEKNRQTIAAQ
TRWSFEQGISPQQFQPEDIFVASSL
>tr|A0A2D8PSF9|A0A2D8PSF9_9PROT 4,5-dihydroxyphthalate decarboxylase OS=Rhodospirillaceae bacterium OX=1898112 GN=CMM12_06415 PE=4 SV=1
MGAKLKLTLACGGYEIIRSLKDGSIEPDGIELNVLTDMDSSSRHWRMIRNEEFDVCELSG
SSYLMAKDRGQGFTAIPVFLHRRFRHGFIFINTSKGIAEPKDLNGKKIGLKTYQATAILY
LRGLLASEYGVDLTSIDWVTELEEEIPFDAPPGIRITRAPDGSDIGEMLAEGELDAVLHP
DVIAPILRGDERVGRLFENYRAEEEAYYRRTGIFPIMHATAIRNEVLEEHPWIANNLAQA
FDKAKFAAYRRMNNPRVVPLAWFLDEWESQRELMGPDPWANGLTASNRNNLETLIGYSKS
GGLITSLETVDDFYMEVMLEARSNSAWDQPVS
>tr|A0A2E3ZLB7|A0A2E3ZLB7_9PROT 4,5-dihydroxyphthalate decarboxylase OS=Rhodospirillaceae bacterium OX=1898112 GN=CMM37_02595 PE=4 SV=1
MPKLIVPTRSYGLMREMKTKNTINDGLELQFPEAENILVWARKMVREMAYDICEMPFTTY
LAAKSVGKKFTALPLFITRNFHHQAIHVNTESRLNDPKEMEGKTAGIVRGYTVTTGVWAR
YVLSSEYNVELNKVHWTCTDDEHVAEFNLPSFADYASMGKNFKEMFANNNIVAAVGTLPE
PVDNVQPLISNPKEAGFSSYRSSGVYPVNHGIVVKDELLEKYPGLAVDLFHALKSSKDKY
LSSLNKGGNLSAEDQLTVELERGVGGDPFPYGIEPNRLALEALTQTAYDQLITPRKFSVE
ELFAEGTHDLVG
>tr|A0A2E5V379|A0A2E5V379_9PROT 4,5-dihydroxyphthalate decarboxylase OS=Rhodospirillaceae bacterium OX=1898112 GN=CMM53_05650 PE=4 SV=1
MKKLPITLACGPYDRMEALSTGVINPEGIDLRYIAIQSPPEIFARMIKTNSFDVAEMSLA
HYLISRIRGKFPYVAIPVFPSRVFRHGFVFVNSKAEITDPKDLEGKRVGVQEYRQTAGVW
VRGILQDEFNVNMDTIQWFEGGVNTPRAEDGDMDLRPTKELSLTIIPSDRSLNEMLEAGE
IDAYFGARRPDALHNGNHVTRLFPNYRELERAYYKKTGIHPIMHTLVIREELFIKHPWVA
ESLFKACEDSKRWAIEQIKFSGAQRIMLPWLHDEIEEMTALMGENTWAYGVEPNRRTLET
FMKHLVDQHYLKKTEPIDEYFTPIISWSE
>tr|A0A2E6GR92|A0A2E6GR92_9PROT 4,5-dihydroxyphthalate decarboxylase OS=Rhodospirillaceae bacterium OX=1898112 GN=CMM52_14285 PE=4 SV=1
MSQKLELTLAMGDYEIVRALKDGTVEPDGIKLNVLTKMDSTTRHWRFLRNQDFDVAECSC
SSYLVARDQGMPFEGIPVFLHRRFRHGFMFINTTKGISEPKDLIGCKMGVKQFQSSAQLW
MRGILEHEYGVPHRSMEFFSELDESIEFDPPDDLKLTRLPNDKSVEMMLAEGELDAVLHP
DLIKPLVEKDPRVGRLFPNFKEEEIAFFERTRIFPIMHVLGIKKEIVEKYPWVPINLYHA
FNEAKAIAMKRMVNPRIVPLAWYREAWEEQEEIMGTDPWQYGMTEDNESQLQKLVGYSHE
QGMIRREIPLDELFLDMSQGRKRGDVFRV
>tr|A0A2E5V223|A0A2E5V223_9PROT 4,5-dihydroxyphthalate decarboxylase OS=Rhodospirillaceae bacterium OX=1898112 GN=CMM53_03475 PE=4 SV=1
MSNSRLRLSFATSDYEHVRDVTMGTVEPEGIELVPITLQIEEMFYRFINFEEFDISXISS
GKYTSMISQGDERFVGLPIFPSRVARQSSVYILPDGPIKKAEDLRGRRVGVPEWGQSASV
YSRGWIEHDVGIPLTEIEWYQAGVNQPGRKEKVALNLPKGIVLNPEPEKSLSSMLLSGEI
DAILTAHAPELVEKRDPRIVRLFPNYREVEKQYYRDTGIWPIMHLYAIRRXVFEXNPWXA
QSMCXALTEAKXRSMERMLDITACRVPVGWIXDMAEEXRDLFGDDFYPYGIXPNRXTLEA
FLLYGYEQGLFHKXLKPEDMFPXEVQSEFKV
>tr|A0A2E2MKM2|A0A2E2MKM2_9PROT 4,5-dihydroxyphthalate decarboxylase OS=Rhodospirillaceae bacterium OX=1898112 GN=CMM77_02405 PE=4 SV=1
MTTSKTDPLLDLTLACWDYDRAQAVLDGEVAVPGCRIAAEAHPPSTLFPLAVGEARFDVT
EMSMSSYILEVAKGEGAYVAIPVFLSRAFRHNGFVVRADAGIDNPKDLEGKRVGVPEYQM
TAALWMRGILTAEYGVDTDSFIWRTGALEEGARKDRLTLDLPGHMSVTPIETGETLQDLL
LAGELDAVFSPKPLNALVAGDPRVRRLFPDFADVERAYHAKTGFFPIMHAIGVRKTIAEA
NPWLPKVLFDAFTQSRDIAMAKLEAVWRGSANRLTLPFFHADMEETRAHMGPDFWKYGFD
ANRAELDAMCRWSKAQHLAPRRVAPEELFHESLLS
>tr|A0A2D6FXD8|A0A2D6FXD8_9PROT 4,5-dihydroxyphthalate decarboxylase OS=Rhodospirillaceae bacterium OX=1898112 GN=CMM10_03720 PE=4 SV=1
MADLKMTFASGDYDRMEALMNGEVDIDGIELQFDAIQAPREIFDRMVQNQEFDASELSTS
EFISMTGQSAKLGDCPFVALPVFPSKAFRHGFICINKNAGINGPKDLAGKRIGTPLYTQT
AAIWIRGMLETDYGVDLSGVHWLQGAIEKAGSHGNAKVPPLLKPVDIEINNSGKSLSDLL
AEGQLDAVLGSRMPGSIVTSDDVVRLFPDFRQEEKDYFIRTGIHPIMHLVAIRKDIFDAN
PWIAQPLYDAFCKSKDIALSKLGFSGAQKIMLPFLYGDIAEVEELFGGDPWPYGIDANRK
TIEALIAYMVEQGFIPKSLSADELFLDVKG
>tr|A0A2E5V360|A0A2E5V360_9PROT 4,5-dihydroxyphthalate decarboxylase OS=Rhodospirillaceae bacterium OX=1898112 GN=CMM53_05135 PE=4 SV=1
MADIHLTLGINEYDHVRDLFTREVKPKGIEVTSLVMEVEETFKRFLAHQEWDISEISFAM
SCQAISRGKAPFVLIPVFPSRLFRLSGFYIRSDGSVKNVEDLRGKKVGLPQWAQTATTYA
RGWLTETIGIPLNQIDWYQLGPNSPGRLDNTEEKPPKGVSLTNLPDGSLADMLVEGEIDA
LITADPPRRMLSGDPSITRLYSDFESVEHDYFSQTGIFPIMHTVALRRSTYEENPWIARN
LFNAFEEAKNNSVRRMRDMNVSQIGLPWIQRHVERIETEFFPDGDYWPYGVERNRTTIDA
FLRFCFDQGVTTRHLKAEEIFVKEALEPFHQLRV
>tr|A0A2E7QYZ3|A0A2E7QYZ3_9PROT 4,5-dihydroxyphthalate decarboxylase OS=Rhodospirillaceae bacterium OX=1898112 GN=CMM75_08470 PE=4 SV=1
MAKRKLSIALDRYDRHLPFYDGTAIPPEGIEFDVKQVGQGTSFRDGSDRHGRMIHNKEFD
ISEFSMSSYLMAKGRNMPLTAIPVFPRRLFSQSQMWVHPDSDLWHPKDLIGKKVAISSFQ
TTLSLLAKGDLKFYYGVPWEDIHWLLTSEEKVKFESKPGVKMDHIGDREQLGHLLEXGEI
DAFFLPXPPHSVATGETKARHLFSDSKAEEQAYYAKHGDFPIMHIVAMHQDLADEMPXLG
KALIETFNXARDLXEGYYEDPXWSRLAWGRHLYXEEXIAFNGNPWRNGFLKXRENIARFI
KYSHDQGLIDELFEPEXLFIPNTLDS
>tr|A0A2E6GM85|A0A2E6GM85_9PROT 4,5-dihydroxyphthalate decarboxylase OS=Rhodospirillaceae bacterium OX=1898112 GN=CMM52_07210 PE=4 SV=1
MADIKLTMAMNHYDHVQDMATGRVKVEGVDLTVINHGPEEIFHRFLFGQEWEISEISMGM
STSWVSRGNAPFVLIPVFPSRVFRHSSIYMLSDGPIKTAADLKGKRIGIPEWGQTAGIYT
RGWMEHTAGVPLSSATWFQSGINDPGRQEASQLNLPDDIDLTIVTDRSLMQMMFDGDLDC
AFSARPPKEFLAGDERVAQLYPNYREEEENYFNETGIFPIMHTVAIRQDVFDKNPWVAQN
LITAFEEAKARSFERIANFTVSQFPIAWSYYDGLESNRKMFGEEHWPYGIEANRTTLEAF
LQFGYEQGTLHKKLSIDDLFPEEVRHHFKL
>tr|A0A2E5NM29|A0A2E5NM29_9PROT 4,5-dihydroxyphthalate decarboxylase OS=Rhodospirillaceae bacterium OX=1898112 GN=CMM56_06295 PE=4 SV=1
MSQLRLTFAAWDYDRVKPIMDGTLRPEGIEIEPIVSRPSETFFRMLRKQEFDVSELSLAN
YTMLRAEGDEKFIAIPVFPSRLFRHSCIFVNKKAGINEPKDLVGKKIGVPEYSMTAAVFA
RGLLLHEYGVEPDSIEWFSGTQDGLKRPSRIDFDLPKSIVLHRMPPEKDMGPMLDQGELD
AIISPNAPHSLNNDPSPVRRLFPDYRQSEKDYFLRTGIFPIMHTVVFRREIYDANPWAAL
SLYSAFKKAKELAYAEMMETDALKITLPWVVAEMEETQRVMGHDFWPYGIEPNQLALKVL
PQYLYEQNLISRIPKTEELFAENTLGLES
>tr|A0A2E5V1B9|A0A2E5V1B9_9PROT 4,5-dihydroxyphthalate decarboxylase OS=Rhodospirillaceae bacterium OX=1898112 GN=CMM53_02320 PE=4 SV=1
MGKLSLSLACCNYDRTRALFDGSVGVDGCDIVASAMSPEEAFHRAFKYEEFDITELSMSS
YMNVQSRDGSPYVGIPAFVSRLFRHSSIYIRKDRNIXKPEDLAGKTIGVPEYQMTAALWV
RGILEDEYGIKASSIHWRNGGLEEGGREERAPLHLPAEINLKSIPVDQTLAQQLDDGKLD
ALISARAPSSYYSNENIERLFPDYKAAEQAYFSKTGMFPIMHMIGIRRTIVEKHPWLPVN
VYVAFLKAKQHCYEEMEQVGHLAHTMPWPVYELEQVRNLMGEDHWKYGALENEKEISAMT
RYSFDQGISARKLEAEDIFAESTFELFKL
>tr|A0A2D9F0J8|A0A2D9F0J8_9PROT 4,5-dihydroxyphthalate decarboxylase OS=Rhodospirillaceae bacterium OX=1898112 GN=CMM61_04525 PE=4 SV=1
MPNQDLSISLACWNYDRALGLLDGTISVPGCAVRAEAHPPSTLFPLAVKEARFDVTEMSM
SSYILQVAQGEAAYVAIPVFLSRAFRHNGFVVRADAGIETPKDMEGKRVGVPEYQMTAAL
WMRGILADEYGVDTDTFQWRTGALEEGRREDRLTLDLPSHMSLAPISAGESLQSLLLAGE
LDAVFAPKPLNALIEGDPRVRRLFPDFGAVERAYHANTGFFPIMHAIGVRRTLAEAHPWL
PKALFDAFTAARDSALAHLDAVWRGSANRLSLPFFHADMEETRAVMGADFWSYGFSDNRA
ELDAMCRWSQAQHLAPRRVAPEELFHDSLL
>tr|A0A2E3ZNA9|A0A2E3ZNA9_9PROT 4,5-dihydroxyphthalate decarboxylase OS=Rhodospirillaceae bacterium OX=1898112 GN=CMM37_06085 PE=4 SV=1
MGQKLELTLAMGDYEIVRALKEGTVEPDGIKLNILTKMDSTTCHWRFLRNQDFDVAECSC
SSYLVARDQGMPFDGIPVFLHRRFRHGFMFINTTKGFKSPKDLIGCKMGVKQFQSSAQLW
MRGILEHEYGVPHRSIEWFSELDESIEFEPPKNLKLTRLPNDKSVESMLAEGELDAVLHP
DLIKPLVDKDPRVGRLFPNFKEEEISYFTRTRIFPIMHVLGIKREIVEKHPWVPLNLFHA
FNEAKDLAMRRMVNPRIVPLAWYREAWEEQESLLGSDPWQYGMTLDNENQLTKLVGYSHE
QGMIRREISLDELFLPMSQGRKRGHVFRV
>tr|A0A2A5GU70|A0A2A5GU70_9RHIZ 4,5-dihydroxyphthalate decarboxylase OS=Rhizobiales bacterium OX=1909294 GN=COA52_01690 PE=4 SV=1
MAKTKLKIVSRTQGNNRALKEGRVVAPDFDFEFEELPVLVKGFRKMVRELAYDVCEMALT
TYICAKANGVKFTALPIFLVRDFHHDAILHHVPSGLRSPADLTGKTVGVNRGYTVTTGVW
ARSIIQEEYGXDLSSITWAPSGDEHVQAYRPPANVKPLENSDLAAQLSCGDLVAAVGAKI
DHRDVATMIDDPFAAGVAALKNTGLYPINHLVVVRDELLEQCPDVATQVFDAFAASKQLY
VKDLKXGRVXDXSRADKVHMAALDVMDDPLPYGIEPNRAVLERLIGHAVTQKIIPEAIAV
DDLFAPSLRXVVA
>tr|A0A0R2TNX1|A0A0R2TNX1_9RHOB 4,5-dihydroxyphthalate decarboxylase OS=Rhodobacter sp. BACL10 MAG-120910-bin24 OX=1655597 GN=ABR89_12890 PE=4 SV=1
MTKPRFKTVTRTQGNNAALKAGQIAPDGFVFDFEEVPILVKGFRKMVRELAYDISEMALT
TYLCAKAHGVEFTALPIFLVRDFHHGAVIVRKDSGLIKGSDFAGKRIGVNRGYTVTTGVW
ARAILQEEAGLDLSQVTWVPSGDEHVERFEAPENVDLSEMGYDLEAAMISGQLGGSVGAK
VADPSLRSFYEKPFEAGVNALKSRGLYPINHVMVIKNSILAQYPDLAAQVFNVFSASKQN
YVKQLKAGQITDLTAADKVHLAAMELMTDPLPYGIEPNLRTLETLMAHAITQKIIPKPMA
LEDLFVPSTHNLVG
>tr|A0A2A5GUD2|A0A2A5GUD2_9RHIZ 4,5-dihydroxyphthalate decarboxylase OS=Rhizobiales bacterium OX=1909294 GN=COA52_01705 PE=4 SV=1
MPNLSLTLGCWDYDRVLGLKDGRVRPEGIDLTFLNMIVEETFFRMLRHREFDVSEMSMSS
YVVSLSRQEQPFIAIPVFPSRFFRHSSIYVNADAGIEKPADLIGKRIGTPEYQMTAPVWI
RGILSEHYNVPVDSVTYVTGGEESPNRIEKLKLDLPPSIQVEPIGPDQTLAQMLASGEID
AMHTARKPSTYDGVKVRRLFPDFVDVEKAYWRDTGIFPIMHVIGIRRDVYESNRWIAMNL
YEAFCEAQQLCYEGLRETAALKGMLPWFNANVEEAFALMGDDFWPYGLEKNRATLETFLR
YHHEQGLSKRLIGMEEMFAPETLEKFVI
>tr|A0A317I9R0|A0A317I9R0_9BACT 4,5-dihydroxyphthalate decarboxylase OS=Bacteroidetes bacterium OX=1898104 GN=C5B52_16235 PE=4 SV=1
MSKLNLSFACWDYDRIQALTNGMVQANGISLNWLNMPVEETFWRMMRHQEFDVSELSLSS
YLIAKDRGFPNLTAIPVFMSRSFRHSGIYINKNSGIKEPGDLIGKRVGIPEYQLTACLWI
RGILQHDYNVSPEDINWFTGGQESPGRIEKIKLDLPPEISIFPINENQTLNEMLESGEID
ALIAPRAPSCFLNGSENVQRLFTDFVSVEKDYYQRTGIFPIMHVVAVKDEILKEHPWVAA
NLYQAFEDAKQKVYEGFKQTAALKVTLPWFTSEWEKTRELMGEDFWPYGLENNRKTLEAA
VTYSYEQGLIKNKLKVKDLFATTTLEKYTL
>tr|A0A2V5PY47|A0A2V5PY47_9BACT 4,5-dihydroxyphthalate decarboxylase (Fragment) OS=Verrucomicrobia bacterium OX=2026799 GN=DME93_10200 PE=4 SV=1
MANPKLTMALSHYDRHIPFFDGSVRAEGVDLTVLEVGQSEPLKHGSDRHERMLQKGEFDI
CELSLSSYLMAKSRGMPFTAIPVFPRRLFSLSQMWVNVDAGIQSPQDLIGKKVGLSTFQT
TLSVLAKGDLQSEYNVPWRKIHWIVSKEEAIPFKPQEGVRIELVAAGKKMGAVLEQGEIS
ALMVPHPPREALRGSPKIRRLFADPKQEEVKYFRKNGYYPIMHVVAFKDEVLARNPWLAD
NVMVAFDKAKEACMAYYDDPNWSRFVW
>tr|A0A2V6B6R6|A0A2V6B6R6_9BACT 4,5-dihydroxyphthalate decarboxylase OS=Verrucomicrobia bacterium OX=2026799 GN=DME20_05745 PE=4 SV=1
MEKLSLTVACGEYDRTHALQTGAVQPEGIRLTYIPLQAEEIFWRMGHHQEFDASEMSLSN
HITMSSRGHSPFVAIPVFPSRFFRHSCIFINTESGIKSPSDFKGKRVGAPEYSITAAVWI
RGFLNDDYGVRAGDMEWLVGGQEDPGRKERVKLDLPPEIKVDSIPDDKTLNGMLESGEID
ALISARSPSSFVKGSSKVRRLFPNYKDVEIEYYKRTKIFPIMHVLVIHKQVYDKNPWVAR
SLYKAFCDAKDYAIKNMYISNTEFKI
>tr|A0A2A4ZN11|A0A2A4ZN11_9RHOB 4,5-dihydroxyphthalate decarboxylase OS=Rhodobacteraceae bacterium OX=1904441 GN=COB08_00080 PE=4 SV=1
MTKPIYKTVTRTQGNNRALKAKEVMSDGFDFAFEELPVLVQGFRKMVRGLEYDICEMALT
TYICARAHGVKFTAIPVFLVRDFHHGALLHNTDMGLKTPKDLEGDKVGTNRGYTVTTGVW
ARSILQDEHDVDLSKITWALSGDEHVEAYRAPANVQPIAAGKDMGSMLVSGELKAAIGAK
VDAPNVAPMIENPFAAGVGALHNRGLYPINHLVVIKDSVLEENPDLAMQVFNVFAESKRQ
YVAQLKAGQIKDLSHIDRVHLAAMQVMEDPLPYGLEPNSQVLEQLIQHAVTQKIISKKIG
VEGLFATSTHDAFG
>tr|A0A2V8K546|A0A2V8K546_9BACT 4,5-dihydroxyphthalate decarboxylase OS=Acidobacteria bacterium OX=1978231 GN=DMG15_25685 PE=4 SV=1
MGKLRLTLACWNYDRTRALLEERIPIDGIEITYLNLIVEETFFRMLRHREFDIAEMSLSS
YTMSLFRENPPFIAIPVFPSRSFRHSCIYVNTDSEIREPKDLIGKRIGNPEYQMTAPVWI
RGILNDEYGVPVTSATYFQGGEEEPGRPEKLPLNLPPEIRVQSILPGKTLAQMIGSGEID
ALYATRAPSSFKSRAGKVRRLFENYHAAEREYFEKTKIFPIMHVVVIRRDIYEKNPWVAQ
SLYKAFALAQREAYEDLRETAALKVMLPWLVWHTEETEKIFGRDFWPYGLDRNLHNLSTF
LRYSFEQGLSKRQLAAKELFATESLESFKI
>tr|A0A2V8K9M9|A0A2V8K9M9_9BACT 4,5-dihydroxyphthalate decarboxylase OS=Acidobacteria bacterium OX=1978231 GN=DMG17_28395 PE=4 SV=1
MAKLRLTLACWNYDRTRALLEERISVDGIELNYLNLVVEETFFRMLRHREFDVAEMSLSS
YTISLFGEDPPFIAIPVFPSRSFRHSCIYVNADSGIREPKDLIGKRIGNPEYQMTAPVWI
RGILSDEYGVPVTSATYFQGGEEEPGRPEKLPLKLPPEIQVRSIPLDRTLSAMIVSGEID
ALYATRAPSTFKTAPDRVRRLLENYPAAEREYFQKTKIFPIMHVIVIRRDVYEKNPWVAQ
SLYKAFTLAQREAYEDLRETAALKVMLPWLVWHTEETEKMLGRDFWPYGLEPNLHNLSTF
LRYSFEQGLSKRQLTPKELFAPESLESFKI
>tr|A0A1H0GIC8|A0A1H0GIC8_9RHOB 4,5-dihydroxyphthalate decarboxylase OS=Lutimaribacter pacificus OX=391948 GN=SAMN05216196_103241 PE=4 SV=1
MTNLNLSLAMGNYDRTRAIVDGRVQIDGVDPIPMLLSPEEMFFRAFRHQAFDISELSLSS
YSISVARGDAHYVAIPVFLSRAFRHTSVYIRTDKGIEKPEDLKGKRIGIAEYQLSANVWV
RGILEEDYGVKPSDIVWVRGGMDTPGRPEKIKVQLPDDITMEDAPEGSTLNGMLAAGEID
GFVGPRWPRCFSEGHPNVGRLFSDSIGAAEDYFRRTSIFPIMHVLGVRRSLAEEYPFLPA
ALLKAFTQSKRLAEDALSDTSATKVTMPFVEDNLNRVHALMGNDPWSYGVAANAGVLDKF
LDYHAAQGLSPRRVKIEELFHPSTLEAYSL
>tr|A0A2E5V6B4|A0A2E5V6B4_9PROT 4,5-dihydroxyphthalate decarboxylase OS=Rhodospirillaceae bacterium OX=1898112 GN=CMM53_02105 PE=4 SV=1
MTGNIQLTLACGDYEIVRALKEQTIKPDGIDLTVLTDMDSGTRHWRFLRNQEFDVAELSC
SSYLVARDQGMAYQAIPVFLHRRFRHGFIYINTSKGIKGPSDLIGKKIGLKQFQSTAIVW
MRGILAHEYGVPFESVEWFPELDESVEFDPPPNIKITRLPDEKSLVEMLVTGELDAALHP
ELIKPIIDHDPRVSRLFPAYREEEMRYYQKTGIFPIMHILGIKQKIIDRYPWVPINLQRA
FDQSKDMAMARMANPRIVPLVFYRDVWEEQEEIFGQDPWEHGLSDRNRRTLDMLINYTYE
QGQIKSRPSIDDLFVNVYEGRKRGDSTRI
>tr|A0A257Q4K4|A0A257Q4K4_9BURK 4,5-dihydroxyphthalate decarboxylase (Fragment) OS=Burkholderiales bacterium 21-58-4 OX=1970495 GN=B7X10_06335 PE=4 SV=1
TRALLDGKVQIDGVDPIYMTLTPEEMFFRAFRNVEFDITEMSFSSYLVKASQGQSDYVAV
PAFVSRAFRHTSIYVRTDRIKRPEDLRGRKIGLPEYQLTANVWARAFLQDDYGVKPSDVI
WVRGGIDEPGRPEKIKLELPADIHLENAPEGVTISDMLDRGEIDGFIGPRPPGGAARKNP
NIGWLFPDPTAVAKDYYQRTHVFPIMHIVGVRKKLAEQHPWLPAAVLKAFEQSKRHAQVQ
LADTSATKVTLPFVEEQLKAAKELMGEDYWSYGVPANRATLETLVRHHYGQGLSKRLMTV
EELFHPATYETMKI
>tr|A0A1F4HDD2|A0A1F4HDD2_9BURK 4,5-dihydroxyphthalate decarboxylase OS=Burkholderiales bacterium RIFCSPHIGHO2_12_FULL_61_11 OX=1797557 GN=A3E79_17970 PE=4 SV=1
MADEIKLKTVTRSQGNNQALKDGTVQPHGFSFDFEEVPVLIDGFRRMVRKLEFDVSEMAL
TTYVCARGHGKRFTALPIFLVRAFHHGAIVYNTKVGIRSPKDLEGRRVGVNRGYTVTTGL
WARSVLQNQYGVDLSKITWVLSGDEHVAEYRPPTNVVPIEAGRKMADMLASGELAAAIGI
EVDSPNVAQLIPDAKEAGFEALRQSGHYPINHLIVVKDEVLQAHPELAAHIFHAFAEAKN
QYVQRLRNGQIDKPTAADEVHRRVMQITGADPLPYGIAPNRPMLEQAVQSALEQGIIKQS
VEVDALFARGTQGLMA
>tr|A0A1F4HDN9|A0A1F4HDN9_9BURK 4,5-dihydroxyphthalate decarboxylase OS=Burkholderiales bacterium RIFCSPHIGHO2_12_FULL_61_11 OX=1797557 GN=A3E79_17855 PE=4 SV=1
MSKLKLSLGCWNYDRTRALMDGSVQPDGIDLNYLNMPVEETFFRMLRHQEFDAAEMSLSS
YAVALSRPQPPFVAIPIFPSRFFRHSCIYVNADSGIREPKDLIGKRVGNPEYQMTAPVWI
RGILSDHYGVPVDSVTYCTGGEEEPGRSEKLKLDLPDNIRVEPIGPTQTLSQMLFDGEID
ALYTARMPSSFLKGDGRVQRLFENHVDVERQYFRDTGIFPIMHTLAIRREVYEANRWVAQ
SLYKAFVEAQRRTYEDLQETAALKTMLPWLTAHLEDARKEMGNDFWPYGLERNRKALATF
LRYHFEQGLSKRLLTPDELFAPESLESFKI
>tr|A0A1F4HTF0|A0A1F4HTF0_9BURK 4,5-dihydroxyphthalate decarboxylase OS=Burkholderiales bacterium RIFCSPHIGHO2_12_FULL_61_11 OX=1797557 GN=A3E79_00515 PE=4 SV=1
MSKLKLTFGCWNYDRTRALMDGSIQPDGIDLNYLNMPVEETFFRMLRHQEFEVAELSLSS
YTVSLFSEARPFVAIPVFPSRFFRHSCIYVNANSGIREPKDLIGKRVGNPEYQMTAPVWI
RGILSDHYGVPVDSVTYFTGGEEEPGRDEKIKLNLPPNIKVQRIGPEQTLSKMLLDGEID
ALYTARMPSSFLNGGGKVKRLFEDYEQVERNYFRETGIFPIMHTVALRRDVYEANRWIAQ
SMMKALTEAQRRTYEDLYETAALKTMLPWLTSHVEQVRREMGEDFWPYGLEKNEATLQTF
LRYSFEQGLSKRLLQPRELFAPESLEVFKI
>tr|A0A257QW75|A0A257QW75_9PROT 4,5-dihydroxyphthalate decarboxylase OS=Acidocella sp. 20-58-15 OX=1970302 GN=B7Z77_02145 PE=4 SV=1
MKKLPLTLACWDYDRTRALADGRVMVDGVDLNYVALPVEETFFRMLRFREFDAAELSLSS
YSVSLLRDEPAFIAIPVFPSRFFRHSCIFVSTQSGITKASDLAGKRIGVPEYQMTAPVWI
RGILQDEYGIDPASVTHLTGGEEETGREEKLKLNLPDKFKLKPIGPTQTLSQMIVDGEID
ALFTARAPSTFYTHPDKVRRLFPDPETERAYFKKTNIFPIMHVIVIRRDVYLANRWLAQS
LFKAFEAAKKITYDDLRITAALKTSLPWQTSAVEDVVNLMGHDWWSYGFANNRHVLDIFL
RYHHEQGLSSRRLQPEELFAPETLEAFKI
>tr|A0A2W7QSZ1|A0A2W7QSZ1_9RHOB 4,5-dihydroxyphthalate decarboxylase OS=Cereibacter changlensis OX=402884 GN=LX76_03054 PE=4 SV=1
MTLTIRLALRDWDYLTPLLLGDVADRRIELRIDRVGTLVEDLAGDPAHDGAEISLSRHVQ
AVAGGAPGVVGVPCFLMRGFRHRCILTTRSGPRRLGDLAGARIGVTGWQDSGNTWTRAVL
AEAGVGVEDAAWFAGRLTEAHPVVDRLGRFARPGRIEAMPGEEPMMQALEAGRLDAVFTP
FMPEGFFRRDSPFRPVLEDFRSAEIGYFRRNGYVPGMHILALKREVATAHPWLAAALTRL
FDRSLAMWLAKRRKYAETTPWILQDIATMDLELGEDWAASGIKANAPMVADFLGHAETQG
LLPRRPTLAEIFPTHAP
>tr|A0A1A0WZ12|A0A1A0WZ12_9MYCO 4,5-dihydroxyphthalate decarboxylase OS=Mycobacterium sp. 852013-50091_SCH5140682 OX=1834109 GN=A5784_11245 PE=4 SV=1
MKDIDIDIGFHDYEHVRPLIDGTVPIKGVAPTFHTATIVSDIFERMVGGREFGVAELGLT
FYLRTLDLADPPFIALPIFLARQFRHSAIFVNRSSGIATPQDLVGKTVGEFAMYGHDAGV
TAKGMLFDEYGVRPDQCRWVIGGFDWPMAPFDFVPQLHPAGVEVTRAGAGKALGPMLDAG
EIDALISADVPACVIEESPNVTRLFDDYRQVERDYYLRTGIFPIMHTVVIRRDLVARHPG
LAWSVYDAFCEAKDVVAQRYRTGRTFNHIDVMMPWFSALYDDDLSLFGPDWWPYGVAANR
PTLDAFLRWHFEQGLSQRRLTCEDIFVEELIGT
>tr|A0A2E4HA70|A0A2E4HA70_9CHLR 4,5-dihydroxyphthalate decarboxylase OS=Chloroflexi bacterium OX=2026724 GN=CL744_11465 PE=4 SV=1
MPELTLQTAFGSYGHTNALKDGSLSSKYFEFDHVEXNPVTAIFRRMVRGLEFDVSEMAFS
TYLCSRVYRQAFTAIPIFLTRGFHQDAISYNTNSGIQSPTDLEGRRVGVRGYTVTTGVWV
RGILNSVYGVDLDQVTWVLSGDEHVAEYVAPSNVETADSGDLRAMLASGEIDAAIGAPAS
DSPDIQPLIPDARAAGAEYFGNTGIYPINHSIVVRNDVLEANPWLAKELFTMFTAAKRTY
LESVRSNRDDMNSADKALMDVTEIVGDDPLPYGLVSSMPALEALIQFCVDQQVIPEKVEP
EQVFAHSTLTL
>tr|A0A2W1AKK3|A0A2W1AKK3_9CHLR 4,5-dihydroxyphthalate decarboxylase OS=Chloroflexi bacterium OX=2026724 GN=C1O27_002248 PE=4 SV=1
MLEDALAKKLQLSFSSDRNPYLDPILVGGMQPDGMDLQSTVMQSSRIFWYQLHEARFDIS
EMSISSYLISLARGDDTWVGLPIFHSHHFFHTWSIIRTDAGIERPEDLKGKRMGVMEYQM
TAAVWMRGALLHEFGVAPEDMEWWMERTEQSSHGGATGFKAPPGVKLNRIPEDTNIGVMM
SEGQLDAAVFYHRDPASVDRSRIDLMSRPDIRHLFPDAATESERYYQSTGLHPVNHCIVV
RRSLLEKHPWIALNVFRTFRAAKDDVVAQGRQLMEPYFQTGAFPSDRRSAVAADPLPYGV
KANQKLLETVTQYVYEQGLTARKVEVEEMFAPSTLGL
>tr|A0A2E2DPP5|A0A2E2DPP5_9CHLR 4,5-dihydroxyphthalate decarboxylase OS=Chloroflexi bacterium OX=2026724 GN=CL755_03045 PE=4 SV=1
MADLVMRTAIGNYGQTKGLKDGTTTSDKFDMEHIDVSPVTSIFRRMVRGLEFDVCEMALS
TYLCARAHGKAFTGIPIFLTRSFYHGGITYNQKSGIKSPDDLAGRKIGVRGYTVTPGVWT
RGLLQTVYGLDLNSVTWVLSGDEHVAEYVAPPNVVSSSNGDLNAMLLSGEIDAAIGAGAS
DSPDIKHLFSDSDGADADWFNSTGIYPISHMLVAKNGHLESNPWLAGELFSLFQAAKKPY
LEFLHSSGDKSPADQALLKMAKIVGDDPIPFGLDSSRKTLETFINFNVDQKVIPDWVDVD
DVFAAI
>tr|A0A2E4EX29|A0A2E4EX29_9CHLR 4,5-dihydroxyphthalate decarboxylase OS=Chloroflexi bacterium OX=2026724 GN=CL743_00795 PE=4 SV=1
MSNLSLSMALDHYERHIPWIEGTAGMKGIDLNLLIIGQEGIGGRRHERMLANQEFDICEL
SLGSYVMAKARGVSLTAIPIFPRRLFSQSQMYINTQLGIKEPKDLIGKKVALRSFQTTLS
VLAKGDLATEYGVPLDQVHWVTTADEPVDFEPPANVTVERMERGKTLGEELVQGEVSAYL
SPRPPKPYLEQAQEVGRLFSDPRKEEINYYKRNGFYPIMHIIALKTEVLDRHPWIALSAM
EGFQNAQKVWSGYMDDPNWSRLTWGRHYLEEERNVFGGDPWAIGVEANRPNLERFISYEY
EQGLIPNKMSVDDLFFETTLKS
>tr|A0A1X2AI89|A0A1X2AI89_9MYCO 4,5-dihydroxyphthalate decarboxylase OS=Mycobacterium parmense OX=185642 GN=AWC20_23370 PE=4 SV=1
MFDASVTVDGADVEMRTARTIPEIFERMMRGHEFDVAELGLTFYLRTFGADSPFIAIPVF
PNRVFRHSCIFVNAHSGIKKPGDLAGKTIGEFGMYSQDSGVWAKGILMDEYGFRPENNRW
VIGGLDSPCTPFDFVPQTHPKRVEVMAAPEGEALGPMLEQGKIHALFSANVPQCVLDESP
LVRRLFEDYEPVERDYHRRTGIFPMMHAVVIRRDSPAAEPEVARAVYRAFVAAKEAAAER
YRQARRVYEVPSMVPWMNALFDRNLQQFGDDWWPYGLKANRFALGTNLRYQFEQGLVDRR
WTPEEIFLPELLDT
>tr|A0A1G4UF51|A0A1G4UF51_9SPHN 4,5-dihydroxyphthalate decarboxylase OS=Sphingobium faniae OX=570446 GN=SAMN02927924_04153 PE=4 SV=1
MSRLNLSFACWGYDRTEALQTGQVRPDGIDLNFQVLDVEETFFRMIRNREFDVAEMSMSS
YCVTLGREDPGFIAIPVFPSRFFRHAGIFVSAKSGIEKPADLVGKRIGVPEYQLTAPVWI
RGILQDEYGVDPSSVTYFFGGEEEPGREEKLKINLPEKFKVIPIGPEQTISRMIADGELD
AVYAPRAPSTFYSEPDKVRRLFPDFVAVEKAYFAKTGIFPIMHVVAIRRDVYEKNRWVAQ
ALYKAFVEAQKLVYEQLMVSASLKTMLPWQIAAVEDTIATMGKEWWPYGIDRNRHVIETF
TRYHHEQGLSPRQLTVEDMFAPETFSEFRI
>tr|A0A2D9LPQ2|A0A2D9LPQ2_9CHLR 4,5-dihydroxyphthalate decarboxylase OS=Chloroflexi bacterium OX=2026724 GN=CL698_04700 PE=4 SV=1
MSNLTLTTAIGNYGYTETLKDETIKPEHFSFDHVEISPVPMIFRRMVRNLEFDVAEMALS
TYICAKYYEKQFTALPIFLTRSFYHGAIVCNKSANISKPTDLSGKRVGVRSYTLTPGVWT
RALLQTEYGLDLDTVTWVLSGDEHVEEYTAPDNVISSDRNDLXEMLASGEVDAVIGAGEI
DSDEVVPLFTNANELDTHWFAKTSIYPISHLLVVKDQVLRENPWLENKIFNIFAAAKDVY
LKEMRSTQKPDTRNELQLNMSKIVNGDPXRYGFEGDRSGLEAFLKFNVDQSIIPEYISPE
KLFEMP
>tr|A0A2D8PMQ1|A0A2D8PMQ1_9CHLR 4,5-dihydroxyphthalate decarboxylase OS=Chloroflexi bacterium OX=2026724 GN=CL702_09850 PE=4 SV=1
MPDLDLNIACWNYDRTRPLMDGRVQPEGIKLDINVLRPRYIFPRMLQDQEFHASEMSLAS
YVILKARDQCPFVGIPVMLSKIFRHDCIYVRPDAGINEPADLRGKRIGLPQYSSTAGVFI
KGFMQHEYGVAPREMDYFMGGQDTPAPAPLIPLDLPSDIHLEFIAADKTLEGMLDAGELD
ALFATYIPNMFLNGSPQIARLFPNFKEVEQDYYQRTGIFPIMHAVVIREDVHREHPWVAA
SLYKAFSEAKDLAINGLYDSDALGLALPFLLDHVEEAWRTFGTDFWSYGVESNRPTLEGL
AQYVVDQGLAPRVVSIEELFPAIYS
>tr|A0A2E2V6A4|A0A2E2V6A4_9CHLR 4,5-dihydroxyphthalate decarboxylase OS=Chloroflexi bacterium OX=2026724 GN=CL753_03575 PE=4 SV=1
MSELKLTASFGDYSHTRSLKDGTYSSPRIDFEHVHVSPVTSIFRRMVREYEFDLAEMALS
TYLCARHHGKKFSGIPIFLTRSFYHGGISYNVKSGIQSVDDLNGKRIGVRGYTVTPGVWT
RGMLQTVHGIDLSSITWVLSGDEHVEEYVAPKNVLSSRNSNLNEMLESGEIDAAIGAGIS
DNADIRPLFDDPHELDRGWFENTGIYPISHMVVIKDDQLDKNPWVAQEVFNLFLQAKEEC
VRRLKAGVQLYPEDEWLIDLSSIVGPDPIPYGLDSSTRTLEAFINFNVEQQVIPEIVRVN
DIFIPVHQ
>tr|A0A2W1AU19|A0A2W1AU19_9CHLR 4,5-dihydroxyphthalate decarboxylase OS=Chloroflexi bacterium OX=2026724 GN=C1O27_000182 PE=4 SV=1
MASKLDLSLIVARNARSEPVINGTFEPDGIDLTVTVAHPSEIFWRQLHFAEFDVSEMSMA
SLFIARSHGNTDWVGLPIFTTRVFFQNMILVRKDAGIERPEDLKGKRIGVPEYQQTAAVW
SRGILINEFGFKPEDNEWWMERTEQVSHGGATGFQPPPGVTINRIPPEKNIGTMMLNKEL
DATLLYITDANLVDRARIDLHNHPDIRPLFTDPLAEGHRFYNKTGMFPINHGMVVRRSLL
EQHPWIALNLFRTFRAAKDSAAAKAKELAEPYFITGALPHEARAGLASDPFPYGVQANRK
TLETIASYLHEQGLTANKVALEDVFAPSTLEL
>tr|A0A2W1AUD0|A0A2W1AUD0_9CHLR 4,5-dihydroxyphthalate decarboxylase OS=Chloroflexi bacterium OX=2026724 GN=C1O27_000927 PE=4 SV=1
MANLEVSLAVEHYDRHIPLLDGTVKTEGIDLKAEYVPTLEGQRHERMINDQAWDAAELSL
SSYIMAKARNAPITAVPVFPRRLFSQSQMYVNTAAGIQQPSDLIGRKVGLRSYQTTLSVL
AKGDLQHEYGVPLDQVTWVTCSEEVVGFAPPPNVTIEQVSSPLEIEERLITGELAAYFTP
RKPEAFVAGAPEVGYLFPDSQAEEQAYYQRNGFFPIMHVVAIKADLAEREPWVVQRLFNA
FEEARQVALHYYDDPNWNLFAWTPQLLKEQQQRLGPDPWANGMAANRKNLERFVQYEVDQ
GLIPATIPVDDLFAANWTDSN
>tr|A0A2W1B4E6|A0A2W1B4E6_9CHLR 4,5-dihydroxyphthalate decarboxylase OS=Chloroflexi bacterium OX=2026724 GN=C1O27_001948 PE=4 SV=1
MADLKLKTALVTRGHTEALKDGTLSPRTFEFEYEEVPAIIQAFRRMVRGLEFDITEMAIT
TYICARAHDKPITAIPVFLMRQFHHGGILHNTDVGIRTPKDLEGKRVGINRGYTVTAGLW
ARSILQHEHDVDLKSITWVLSGDEHVAEYKAPANVVPIEEGKKLDEMLVSGEIPAATGVQ
LDAPNVTPLIPNALEAGLEAVRQRGLYPINHTLVVKNEVLEAHPELAVDIFNTFAAAKDL
YVQRLKAGQIEEPSEQDKINERVMEISGDPLPYGVESNRVVLEAILQYCMEQGILTKPFS
VEELFAAGTHRLSA
>tr|A0A2E2AGU1|A0A2E2AGU1_9CHLR 4,5-dihydroxyphthalate decarboxylase OS=Chloroflexi bacterium OX=2026724 GN=CL709_00170 PE=4 SV=1
MPELTLQTAFGNYGHTNALKDGSISSKYFEFDHVEINPVTAIFRRMVRGLEFDVSEMAFS
TYLCSRVYRQAFTAIPIFLTRGFHQDAISYNTNSGIQSPTDLEGRRVGVRGYTVTTGVWV
RGILNSVYGVDLDQVTWVLSGDEHVAEYVAPSNVETADSGDLRAMLASGEIDAAIGAPAS
DSPDIQPLIPGARAAGAEYFGDTGIYPINHSVVVRDDVLEANPWLAKELFTMFTAAKRTY
LESVRSNRDDMNSADKTLMDVTEIVGDDPLPYGLASSMPALEALIQFCVDQQVIPEKVEP
EQVFAPNTLTL
>tr|A0A2E0B6W8|A0A2E0B6W8_9CHLR 4,5-dihydroxyphthalate decarboxylase OS=Chloroflexi bacterium OX=2026724 GN=CL717_02340 PE=4 SV=1
MPKLNLHTAIANYGHTAEIKNGNIGSDRFEMDHVDISPVPMIFRRMVRNLEFDVAEMALA
TYICSKHYKKEFTALPIFLTRGFYHTGMIYRKGAEILSPKDLEGKXVGVRSYTFTPGVWS
RGILANYHGVDLNSITWVIAGDEHVXEXEYPENVLTSATSDLYQMLSNGEVDAVIGAPTN
GSPDILPLFTNPESLDKEWYSQNQIYPISHVLVVKDELLDSNPWLGQEIVDVFHKARSEY
LETFNKNNSIQDSADHSQMEFSKIVGENPVNYSFLETREAISAFVGYNLEQKLIPVAPSP
EELFYVEK
>tr|A0A2E5IU29|A0A2E5IU29_9CHLR 4,5-dihydroxyphthalate decarboxylase OS=Chloroflexi bacterium OX=2026724 GN=CL788_03415 PE=4 SV=1
METLNLRTAVGDYGHTLPLKDGSIVSSSFVLDHKQISPVISIFRRMVRGLEFDVSEMALS
TYLCAKAHGKPFTAIPVFLTRSFYHAGLVYNRNSGIKSVSDLSGKRIGVRGYTVTPGVWT
RAILETVYGVDLDSVTWVLSGDEHVAEYVPPSXVISSSNSNLMDMLXXGEIDAAIGAGXP
XNPDIQPLFXDPEQADRGWFQDTGXYPIXHMLVIRDEXLXDNPWLSGQLFDLFAXAKXEX
LAFLDNGNELSPQDHEILKFKDIVGGDPIPYGVESSRNTLEAFIGFNVRQGVIPQPVSVD
SLFGK
>tr|A0A2W1AU21|A0A2W1AU21_9CHLR 4,5-dihydroxyphthalate decarboxylase OS=Chloroflexi bacterium OX=2026724 GN=C1O27_000817 PE=4 SV=1
MAALKTTLGQYGHTSAFLDGTVKAQGQDLEFIEVSPIIAAFRRMVRGLEFDVAEMAITTY
LCAKAYGKPFTAIPVFPVRAFHHGAIAYNTKAGVNSPKDLEGKKVGVNRGYTVTTGLWIR
GILQSEYGLDPSKVTWMLSGDEHVAEYEYPANVVPIGEGKTLEEMLQSGEIAAAIGVSVD
SEDVKPLIPDARNTAFESFRKTGLYPINHTVVVKDEVLQADPSVATALFDAFVAAKKLYL
DRLAAGNDLSDADKAQLAINEVVGPDPVPYGIGPNRQILETVIQHAVDQKVIPQAFKVDE
VFASNTLSLVG
>tr|A0A2E2V7A0|A0A2E2V7A0_9CHLR 4,5-dihydroxyphthalate decarboxylase OS=Chloroflexi bacterium OX=2026724 GN=CL753_05355 PE=4 SV=1
MSKLQLTASFGDYSHTRSLKNGTSVSPRINFEHINITPVTSIFRRMVREYEFDLSEMALS
TYLCARSHGKKFSGIPIFLTRSFYHGGIAYSVNSGIESVSDLNGRRIGVRGYTVTPGVWT
RGMLQTVYGIDLTSVTWVLSGDEHVEEYEPPSNVISSDNHNLIDMLRSGEIDAAIGVGPT
DDSNIMPLFTNPHELDRRWFEDTGIYPISHMLVIRDEQLDKNPWIAQEVFNLFLEAKEEC
VRRLKDREHIYPEDEWLINLSSIVGSDPLPYGLDSSLATLNTFINFNVEQEVIPEAVNVD
DIFIRVN
>tr|A0A2E6ZLW2|A0A2E6ZLW2_9CHLR 4,5-dihydroxyphthalate decarboxylase OS=Chloroflexi bacterium OX=2026724 GN=CL765_01465 PE=4 SV=1
MESFNLHAAIANYGHTTTLKDGTFTSEKFQLIHTEISPVPMIFRRMVRNLEFDIAEMALA
TYICSKHHNKPFTALPVFLTRAFYHXGIVCNVNAGIASPKDLNGKRIGTRSYTLTPGIWT
KAILQTEHDVDLDSITWVLSGDEHVTEYQLPRGVISSKNNDLGDMLISGEVDAVIGAGPI
DSPSAVPLFENPDDLDAAWFKKTGIYPISHLLVVKDELLIQAPWMEQAIFELFKTAKDAY
VGSLNDIAEPDGNDLQNRKLSKIVGGDPIPYSLDEAYNGIETFIKFNVDQKIIPDYVAPE
TLFEMPT
>tr|A0A2D9ZRW9|A0A2D9ZRW9_9CHLR 4,5-dihydroxyphthalate decarboxylase OS=Chloroflexi bacterium OX=2026724 GN=CL716_04810 PE=4 SV=1
MAPLNLHAAVANYGHTTTLKDGTFTSDRFNMTHSEISPVPMIFRRMVRSLEFDIAEMALA
TYICSKHYNXGFTALPVFLTRAFYHSGIICNSNSGITKPSDLNGKKIGTRSYTLTPGIWT
KAILQTEHNVDLDSITWVLSGDEHVAEYQTPAGVISSEKDDLVEMLLSGEVDAVIGAGTI
DSPDAVPLFERPDKLDSDWYNKTKIYPISHLLVVRDDLLVNEPWLQNEIYDLFKTAKDSY
VESLPSLSHPDSNDLQNRKMADIVGGDPIPYDLDGAYPGLDAFIRFNVDQKIIPEYVDPE
NLFTMPK
>tr|A0A2E2AJB1|A0A2E2AJB1_9CHLR 4,5-dihydroxyphthalate decarboxylase OS=Chloroflexi bacterium OX=2026724 GN=CL709_04720 PE=4 SV=1
MXTAIGNYGHTKPLKDGSLKSSRFEXEHVEISPVPMIFRRMVRXLEFDVAEMALSTYICA
XEHGKAFTGLPIMLTRXFYHGGIAVNVNSGIESPXDLAGRRVGVRSYTFTPGVWTRXILQ
TAYGXDLXSVNWXITGDEHVAEYEAPXYXQYVDNSDLAGQLVSGEIDAAIGAGPIDSPDV
XPLXPEPAESDXQWFNEYGIYPISHMMVVKNEQLEANPWLAEELYSLFEQAKKPLMKQLD
SGASLSGEDANIQNMARIVGGNPLPFGLESSRKTVDTFIQFXLDQQIIREPITSEELFPV
SAH
>tr|A0A2E9D7X4|A0A2E9D7X4_9CHLR 4,5-dihydroxyphthalate decarboxylase OS=Chloroflexi bacterium OX=2026724 GN=CL736_00325 PE=4 SV=1
MTKLVLNTAIANYGHTAEIINGSIGSNRFEMEHNDISPVPMIFRRMVRNLEFDVAEMALA
TYICSKHYQKKFTALPIFLTRGFYHTNMIYRNGAEIINPKDLEGKRVGVRSYTFTPGVWS
RGILGSYHGVDLNSITWVIAGDEHIEEFEYPENVLRSPTSDLYEMLSNGEVDAVIGAPTN
GSPEILPLFTNPESLDKEWYTQNQIYPISHVLVVKDELLDNNPWLGQEIVDVFHKARSEY
LEAFNKNNSNQNSADHSQMEFAKIVGENPVNYSFSETREVVSTFVSYNLEQKLIPIAQSP
EELFYLK
>tr|A0A1I4GNI2|A0A1I4GNI2_9ACTN 3,4-dihydroxyphthalate decarboxylase OS=Geodermatophilus ruber OX=504800 GN=SAMN04488085_109100 PE=4 SV=1
MSAPADLAALRQEIADACRVLAARGLAEGYLGHISLRIDEERLLVRCRGPEERGLAYTTA
DDIRLVTLEGAPGGEGELDGWSPPNELPLHTEVLRRRPEVAAVVHAHPPAVVAADLAGLG
IRPIVGAFDMPGTKLAAGGVPVYPRGVLVRDRRLAGEMVVAMGDRPVVVLRGHGLTSSGG
SVAEAVLRAVSVDQIARLSLTVASAGGQLRDLPEEDMAELPDLGGGFNLTTAWRHELARL
G
>tr|A0A1I7E2W2|A0A1I7E2W2_9BURK 4,5-dihydroxyphthalate decarboxylase OS=Paraburkholderia aspalathi OX=1324617 GN=SAMN05192563_1013125 PE=4 SV=1
MTRKVPLKIAIAEHPHTSAIRNGSISIEGVDAEFITVQPQIGAFRRMVRDVEFDVCELAP
TTYIIARAYGAPFVGLPIFVVRRFHHGGLLVRPDAGIKTPKDLEGKKVGVRAYSVTTGVW
TRQVLIDEFGLDSSRVTWVVDDEEHVTQLKLPSNVIHAPAGSSLAEMMATGELSAGFAAA
AGIGRTGAPTGGWKEVEADYPDLLPNATEFESEYFARTGVYPMHGTIVVKDAVLAEHPWI
AKSIFDAFAQAKKEWLARLDAGEATSASDKKYLELRKIVGHDPLPYGLQENLKTIETLEA
TAFKQGLTPRRMSIDELFVDPLAR
>tr|A0A1S2PVK1|A0A1S2PVK1_9ACTN 4,5-dihydroxyphthalate decarboxylase OS=Streptomyces sp. MUSC 14 OX=1354889 GN=BIV25_15375 PE=4 SV=1
MSTKLSIGVYAYEHTEALFDGRVAVDGVDAVFETAPLVSDIFRRTVEGHYDVAEFGLTYF
LRTFDPDDAPFLALPVLPNRNFRHSAIFVNTASGIEKPQDLAGRTVGEFALYGHDAGIWA
KGILADEYGVTPDRCRWVIGGTNHPLPAFDWVPQPVPHGVDVRHAEDGRTLGAMLESGEI
DALISVDVPQAVLDGSPKVVRLFPGYEAVERDYFRRTGIFPPMHVIAIRREAAHRPGLAR
AVYDAFARAKELAERKHLDDAAKQHMSVITPWFSALFEENRRLLGDDWWPYGTDANRKAI
DTFLRYHHEQGLSKRRLTCEDIFVPELLDT
>tr|A0A2G3PK74|A0A2G3PK74_9ACTN 4,5-dihydroxyphthalate decarboxylase OS=Williamsia marianensis OX=322609 GN=CSW57_21425 PE=4 SV=1
MTFLFGGAYDRVANIGKVAADHGLSIETEILPSPKDAFAALRDSADVAGGEMSASFFMTQ
YSKDPAGCELVALPVWVSRAFRHSNIYVRDGSDITNPSELRGKRIGLPEYGMTMAVWLRG
IFADDYGLLPRDVQWVSHRTPTGLDPETLIYPADVDITSAPEGVSLPEQLRDGSIDAWIG
AGSAPRPAGVRRLFLNATEQERDFYFRTNIFPVMHVLVMKRQLVESEPGLAQKVFTIFNE
SKIAAQNKLWSTSVSYPTLPWTLAAVEDQAALMGTDYWPYGVERNRPTLEALVRYMNSQH
LTWRHLPLEDYFMGIEPPS
>tr|A0A1X1V4B9|A0A1X1V4B9_9MYCO 3,4-dihydroxyphthalate decarboxylase OS=Mycobacterium fragae OX=1260918 GN=AWC06_07880 PE=4 SV=1
MIFDEQRALVAQGCRVAAARGLVDGVLGHLSLRVDDERLLVRCRSDTDGGVAFTRPTDIR
LIRFDGSAGAAGELDGYRVPNELPIHVETMLANPEHRAVAHLHPPAVVAADLAGITIRPI
YGAYDIPGAWLARGGVPVYERAVLIRNTQLGKEMVTAMRGRPVVICRGHGITSAATTVQH
AVLQAISLDALARMALRVRAAGGALHDIDDRDWEDLPDLGPGFTVDAAWRHELARLG
>tr|A0A1F4H6F8|A0A1F4H6F8_9BURK 4,5-dihydroxyphthalate decarboxylase OS=Burkholderiales bacterium GWF1_66_17 OX=1797551 GN=A2X72_20755 PE=4 SV=1
MSKLQISIAMGNYDRTRALFDGTVQVDGCDPIYMLLNPEEMFFRAMRNLDFDVTELSFSS
YLVKHSAGVSPYVAIPVFLSRAFRHTSIYVRKDRIRRPEDLRGARIGIPEYQLTAIVWAR
SILQDDYGIRPEDVQWIRGGIDTPGRPEKIKLNLPPGVNVTNAPEGQTISDLLDRGDIDA
FIAPRPPSGPALLNPQVGWLFDDPTAAAKEYYTRTGIFPIMHVVGVRRELLERQPWLASA
LLKAFGESKAKALELLADTSATKITLPFVEEQLKSARELLGNDFWSYGVSPNRRTIEAFL
HHHHSQGLSARKVEIAELFHSSTYETYSI
>tr|A0A1Q4TB22|A0A1Q4TB22_9MYCO 4,5-dihydroxyphthalate decarboxylase OS=Mycobacterium sp. SWH-M5 OX=1490483 GN=EB74_27145 PE=4 SV=1
MSRLELTFACGDYDRTRALEDGSVRPDGIELTYLRLPVEETFFRMLRHREFDVAEMSLST
YVATLDVEPRPFVALPVYTSRMFRHGGIYINADAGIRAPSDLVGKRIGAPEFQLTAGVWI
RGILDEHHGVPIDSVTYYTGGQETPGRIEKGKVDTGLDIRPIPDGATLSQMLADGEIDAL
HTPRVPSTFRGGDPRVKRLFPDVVTVEKEYFAATGIFPIMHVVVIRSDIYDRHPWVAQSL
YKAFLTARDDAYARIYDSSALRFMEPWLIQHLEDAKQLLGQDYWSYGLAENHTTLDVFLR
YHHEQGLSRKRYEPADLFARETAESFVI
>tr|A0A2A9GXB3|A0A2A9GXB3_9ACTN 4,5-dihydroxyphthalate decarboxylase OS=Propionibacteriaceae bacterium ES.041 OX=1945889 GN=B0O41_2324 PE=4 SV=1
MHTVRLALRDWDWLTPLLLHEVPTPALDALEARLVIDRVGTLIDPWQDGPGPYAGFEISL
ARLNRAVLTGDHRVVALPHPLMQSFRQRCLIVARDSPFQTPQDLRGGRIGVTGWIDSGNT
WTRAVLADAGVPISAARWVAGRLTAAHPEQDRLDGHGRPGWIEVAPTGSWMTALLSAGEL
DAVCTPFMPPGFFAPDAPWRPLYADVRAAELDYADRWGLVPVHHLLGFAADGFDPDLAAA
VSQALAASRRIWRERRCRYAETSMWLAADLLTEATRLPADWDAPEFAAQRAGIAEFTRQQ
RDQGITDRATDPEELFASAIDHRLLEGTS
>tr|A0A1X7J868|A0A1X7J868_9BURK 4,5-dihydroxyphthalate decarboxylase OS=Paraburkholderia susongensis OX=1515439 GN=SAMN06265784_102328 PE=4 SV=1
MSKLQLSIAVGNYDRIRPLVDGEVQIEGVDPVFMLQDPEEIFFRAFRHADFDICELSLSS
YSVKTAAGTSPYIAVPVFPSRAFRHTSIYVRADRGIDRPEDLKGKRIGVPEYQLTANVWV
RLFLEEEYGVKPSDVTWVRGGYEDPSRVEKITLNLPADVKLENAPEGKTISSLLADGEID
AVIGPRAPSCFDRGHPQVKYLFDDPHKAAADWYTRTKLFPIMHTLGVRKTLAERHPWLPG
ALMKAFEKSKALALTRLSDTAATKVTLPFVEDQLRAARKLMGTDFWSYGFSANEHAIGRF
LARHFDEGLSSRRLEPRELFHPATLESFAI
>tr|A0A1I5UYW4|A0A1I5UYW4_9RHOB 4,5-dihydroxyphthalate decarboxylase OS=Tranquillimonas alkanivorans OX=441119 GN=SAMN04488047_12528 PE=4 SV=1
MTDLKLSIAMGNYDRTRAIVDGRVKIDGVDPVPMLLSPEEMFFRAFRHQAFDISELSLSS
YSISVARGEPHYVAIPVFLSRAFRHTSVYIRTDRGIERPEDLKGKRIGIAEYQLSANVWV
RGILEEDFGVKPSDVTWVRGGMDTPGRPEKIKVDLPENVAVEAAPEGATLNAMLAEGEID
GFIGPRWPRCFAEGHPHVGRLFSDSVGAAEDFYKRTKIFPIMHVLGIRRSLAEVHPWLPG
ALLKAFSESKRLAQDALQDTSATKVTMPFVEDNLNRAQALMGSDPWTYGVAGNAHVLDRF
LDYHHAQGLSPRRVQVDELFHPSTQEAYSL
>tr|A0A1I4GN17|A0A1I4GN17_9ACTN 4,5-dihydroxyphthalate decarboxylase OS=Geodermatophilus ruber OX=504800 GN=SAMN04488085_10987 PE=4 SV=1
MSAAPAPDAPLFTLACQAYDRMQPLRDGTVGLGGARLNFLDLPVEETFFRMLRFAEFDIA
ELSLSSYVLTLGRGAPFVAVPVFPSRAFRHSGIYVRADSPITDPAQLEGGTVGVPEYQIT
ASVWIRGILAEHHGLDVASVRYRTGGLDEPGRVEKIRLDLPPGVDVTPIAATETLSQLLL
DGKLDAVYSARNPGPFNTPGGGGIRRLFLDPAGTEREYHSRTGIFPIMHTLVIRREVYEQ
HRWLAGELVKACTAAKTAGLAGIGETAALTYALPWLWAEVERTREALGEDWWPYGLEPNR
TTLETFLRYHHEQGLSPRRYEPEELFAPESLAAVVV
>tr|A0A1C3V5P1|A0A1C3V5P1_9RHIZ 4,5-dihydroxyphthalate decarboxylase OS=Rhizobium lusitanum OX=293958 GN=GA0061101_104256 PE=4 SV=1
MPLTLRLALRDWDYMTPLVLGDVSSPKLDLKVDRVGTLISHVGKSDAYDVAETSFSRYTQ
LRIDGDESVVGIPNFIMRGFRHRCVITTKDSPITTFGQLAGKRIGVTGWRDSGNTWTRAA
LRREGVGVEDAMWYAGRLTEAHPIVDRLDGFGRPGRIEPAPRERPMVDLLKEGGLDAIFT
PFMPDGYFAGGSAFRQVLSDFRSAERRYFDEVGYVPGMHLIGLKAEIVAEHPWVIGELSA
LIDESQRVWLSKRRKYADTTPFMLDELLKSAAELPEGWNASGFAANRKMITDFAGELHVQ
GILPRLMTPEELFPFDVDGSRTSAA
>tr|A0A1I7E3B5|A0A1I7E3B5_9BURK 4,5-dihydroxyphthalate decarboxylase OS=Paraburkholderia aspalathi OX=1324617 GN=SAMN05192563_1013132 PE=4 SV=1
MTTTLNRVPTEVPTLRTNLADYPVTKAMKGGRVNSDIVKLDYCGPTPAHNGFKAMVRENA
FDAGELAIVTFLQAKAYGKPYVMLPTPISGRFQHHCAGFNIDFGHLDPKDIEGKKVGVRT
YTQTTALWIRGILRHEYGVDLDKVTWMTLGDGHLAEYRDPDNCVRLPAGSSIPQMMLDGE
LSAALLGEDMPKDPRVRTLVPDAQAAAKDWFAREGVVPINHMFVVHEDVSKQRPDIVREL
YRMIVESRALTEGGVPAIFPPIGLEENRKGLQLAIDWALDQKIIPHRLSVDELFDDVTGN
LG
>tr|A0A1H6EGZ9|A0A1H6EGZ9_9ACTN 4,5-dihydroxyphthalate decarboxylase OS=Streptomyces yanglinensis OX=310779 GN=SAMN05216223_13810 PE=4 SV=1
MAKLTVALGNYRHAQALIDGGVPVDGYDIEEVKVRPIIGAYRRMIRNLEFDVCELAPTSY
LMALQEDVALTGVPVFLNRRFHHGDVQCAAGSGIRVPKDLEGRRVGVRAYTVTTGVWVRG
VLAGEYGVDVDSITWVVDDDDHIEGRTPGNVERVTDGRSLGELLRAGEIDAAFTGNAGTG
RAGAPTAGWTAAAEPAAGGATGDEGPYPLFADADVLGHDWYLRTGIYPLHSVVAVRADLV
KADPDLPTALYAALARSKQLQVADDPEWTELPRLGLQARQVGGDPIPYGVDANAASLGAL
VRYSREQGLLDPDFPGDPHRLFAEGDYPSA
>tr|A0A2V3SPM9|A0A2V3SPM9_9GAMM 4,5-dihydroxyphthalate decarboxylase OS=Pantoea sp. JKS000250 OX=1938795 GN=BY447_3210 PE=4 SV=1
MAKLLIRLAVRDWDYFTPLALGDIRPEGFDLQIERVGTLVNDLATSPDYDAGEVSFSRYA
QSRARGDETLLGLPHFLMRGFRQRCIITTASSSLTTPAELKGKRIGVTGWQDSGNTWTRT
VLREAGVEIDDVFWYAGRLTAEHPIVDRLAGFGRPGRIEPAPDERPLIEMLQAGELDAIF
TPFMPEGFFLPDSGLRQLQTDFYRAERDYFHRVGYVPGIHILALKPALAAEHPWLPAALS
EVIDRSYQLWMQKREKYADTTPWLLDDLRRTAQELPADWNQNGFSANRKMIADFSRELYQ
QGLTHQLLTPEAMFPAAAGEEK
>tr|A0A1Y6FH02|A0A1Y6FH02_9BACI 4,5-dihydroxyphthalate decarboxylase OS=Bacillus sp. OV166 OX=1882763 GN=SAMN05444673_2394 PE=4 SV=1
MSKLNLSFACWDYDRIHALTNGTVQADGISLNWLNMPVEETFWRMMRHQEFDVSELSLSS
YLIAKDRGLPNFTAIPVFMSRCFRHSGIYINKNSGIKEPADLRGKRVGIPEYQLTACLWI
RGILQHDYNVHPEDIIWYTGGQETSGRIEKIKLVLPPEINIIPINEEQTLNEMLDSGEID
ALIAPRAPSCFLKGSPNVQRLFSDYVTVEKDYYQRTGIFPIMHVVVVKDEVLKEHPWVAT
NLYKALEEAKQKVYEGFKQTAALKVTLPWFTSEWENTTELMGEDFWPYGLEKNRKTLEAA
VTYSYEQGLIKNKLNIEDLFSKATLEKYTL
>tr|A0A2T4CX27|A0A2T4CX27_9GAMM 4,5-dihydroxyphthalate decarboxylase (Fragment) OS=Idiomarina aestuarii OX=624146 GN=C9939_03860 PE=4 SV=1
EDLKGRRIGIAEYQLTANVWVRGILEDDYGVKPSDIHWVRGGMDTPGRPEKIKVDLPDDV
KMTQAPDGATLNQMLMDGEIDGFIGPRWPKCFNEGHPHVGRLFTDSISAAEDHYKRTSIF
PIMHVLGVRKSLAEQHPWLPGALLKAFSQSKKMALDALSDTSATKVTMPFVEDTLDRAKN
LLGDDLWPYGVAPNRKVIETFLDYHYRQGLSPRKLSIDELFHPSTREVFSL
>tr|A0A2W1ATC5|A0A2W1ATC5_9CHLR 4,5-dihydroxyphthalate decarboxylase OS=Chloroflexi bacterium OX=2026724 GN=C1O27_002478 PE=4 SV=1
MDGTIQPEGIEITPIISRPSETFFRMLRHKEFEVSELSFANYTMLRARGDESFIAIPVFP
SRLFRHSCIYVNKKAGIETPEDLIGKKIGVPEYSMTAAVFARGMLLHEYGVKPETIEWFS
GTQDGLQRPSRIDFELKNVTLHRMPLERDMGPMLETGELDAIISPNAPKALDRSESPVRR
LFEDYRQAEKNYFAKTGIFPIMHTVVLRRDIYEAYPWAATSLYEAFVKAKDWAYSQLIET
DALKLTLPWVVAEMEETRRIMGHDFWPYGINRNRVSLEALPQYLYEQNLAAREPAIEELF
APNTLDHQFS
>tr|A0A2E8X7Y3|A0A2E8X7Y3_9CHLR 4,5-dihydroxyphthalate decarboxylase OS=Chloroflexi bacterium OX=2026724 GN=CL739_08625 PE=4 SV=1
MGTLKLHTAIANYGHTTTLKDGTFTSDAFEMSHTEISPVPMIFRRMVRNLEFDMAEMALA
TYICSKHYKKGFTALPVFLTRAFYHGGIICNANSGISRPSDLNGKKIGTRSYTLTPGIWS
KAILQTEHNVDLDSITWVLSGDEHVAEYQTPPGVVSSKNNDLGEMLLSGEVDAVIGAGPI
ESPDAVPLFKNPDDLDANWHKKTNIYPISHLLVVKDEVLIEKPSLESEIYELFKTAKDSY
VNSLPDLEQPNDNDMQTKHFSQIVGGDPLPYDLNDAYPTIDTFIKFNVDQKIIPEYVDPE
SLFSMPK
>tr|A0A2E3AKT0|A0A2E3AKT0_9CHLR 4,5-dihydroxyphthalate decarboxylase OS=Chloroflexi bacterium OX=2026724 GN=CL749_01675 PE=4 SV=1
MEKMALKTAIGNYGHTRPLKDGRVQSAKFDMNHVEISPVPMIFRRMVRGLEFDVAEMALS
TYICAKHYGKQFTALPVFLTRSFYHAGIICHSQSNIESPEQLAGRKVGVRSYTLTPGVWT
RGILQSEYGLDLDDVTWVLSGDEHVEEYVAPANVISGSSNDLSEMLLSREVDAVIGAGKI
DSPDVRPLFENSYQSDQKWFDKTRIYPISHLLVVSDEKLKEDPWLAEEIYSVYKTAKDLY
VEKLKLSNEIDPEDYPLIEMGRIVDGDPLPYSFDEERNVLDTFIKFNVDQKIIPEYVDPE
SLFAKGTHPFF
>tr|A0A1H6EE93|A0A1H6EE93_9ACTN 4,5-dihydroxyphthalate decarboxylase OS=Streptomyces yanglinensis OX=310779 GN=SAMN05216223_1389 PE=4 SV=1
MKLVVGRDDLAAAALGAAAARGAAVERLDVKPVHKASRGFVNDQAVDVCELAVVTLLQAV
AHDKPVVLLPVTALGRTQHQTLVTMGDLSVEDIEGRSVGVRSWSQTTGVWVRGFLSEQYG
VDPRAVDWTVYEGGHVDDHQDPAWITLAPEGARLQADFLDGRLDYGIMGNELPDDDRIRT
AIPAAREVAAQWTADRGFLPLNHVIGVTAEAAAEHSATVVALYDAIREVAAKDADGAGAV
GFEALRGPVTLAARYALEQEVLPRPVEFDELLEQSCAALGVTPARLGG
>tr|A0A208YAK5|A0A208YAK5_9BURK 4,5-dihydroxyphthalate decarboxylase OS=Pigmentiphaga sp. NML030171 OX=2008676 GN=CDO46_07675 PE=4 SV=1
MARLPITIATWDYDRVRPLLDGRVTVEGCEVNYLPMPVEECFHRAYFHGEFDVAEIGFSP
FLIALSRGIAPYVALPVFLSRTFRHSAIYIRNDRAIASAADLRGKRIGLPEYQMSAVLWV
RGFLKDEYGIEAADIEWVQGGLEQYGRKDKFPLNLPPGFPLSSAPQGRSLSSLLANGELD
AVISARAPSCLLDGHPRVQRLYPDYRAVEQAYYARTGLFPIMHALGVRQDLAQAHPWLPS
SLYKAFAQAKEIAERDLREVTALKIGLPWVTAELEATEAVMGRDFWPYGVEANRKTLEAM
TRYSYEQGLAVRQLGVDELFAASTLDPVHI
>tr|A0A208XV34|A0A208XV34_9BURK 4,5-dihydroxyphthalate decarboxylase OS=Pigmentiphaga sp. NML030171 OX=2008676 GN=CDO46_22740 PE=4 SV=1
MTSKQPLPLKIAIATYGHTAALKRGDVPIEGVQPDFVEIKPIIAAFRRMVRDVEFDVCEM
APATYMIAREAGAPFKALPVFIFRRFHHAGLVYRDDAGIREPRDLEGKRAGVRAYSVTTG
IWTRGILTNDYGVDNDRITWVVDDEEHVSSLQLPPNVEQAKDGKSLVDLMASGYLSAAFT
DNAGIGRAGAPADGWQAGGRIKPPEYLEMFPDAERLEAEWYRKTGIYPVHGLITVKDEVL
ARHPWVGKALYDAFLASKNIYLRQLAAGESVSDKDEHYRAMGRIVGDPLPYGIEANRPSI
EAMMHYCHQQGLLKKRYAVDDMFIDVGA
>tr|A0A1H6EGG3|A0A1H6EGG3_9ACTN 4,5-dihydroxyphthalate decarboxylase OS=Streptomyces yanglinensis OX=310779 GN=SAMN05216223_1387 PE=4 SV=1
MTTLSVLLGDYPHTRPLKDGTLPVPGVECRFGQASPLYSAFARMVRNLEYDVCEMALATY
FQAREAGVPITLLPVVMIGGTHHRSLTRLPGGPALAPEQLAGRRVGVRSSSQTTGLWVRG
LLREDYGVEPSAVTWVTTEEPHVAGYREPDNVLRSGAAKVPDLLRGGEVAAAVLGPRAGG
TQGMDLVPVIEDAPAAGQAWIKRHGTIPVNHMVVVRDEVLESAPQAVAALCGALRDAIAA
TAGARDASPAGRVVAAGWSGPLRAALEIGARYALEQQVVRSAVDLDGIERKVPFLDA
>tr|A0A1H6E7C3|A0A1H6E7C3_9ACTN 4,5-dihydroxyphthalate decarboxylase OS=Streptomyces yanglinensis OX=310779 GN=SAMN05216223_12712 PE=4 SV=1
MAEVRLRTALETHPIGALLRGGTITDPDVALDFVEVAPIHRAFAPMVREQSYDLSELAVV
TALQALAYGHPIAILPVVVAARFQRKCLISHRSRPITEPGQLRGRRIGVRAYTQTTGMWV
RSHLAEDFGLGAEESHWVTQDEAHVPEYTNPAFVDRTLSGSLVEALRTGVVDAAVLGNDL
PGGDEFLPVIERAAERDLAWSAAHGYTPVNHLVAVSTEVLEREPAAVAGAYALLCRAEET
AARQASAGRADTPRLTMTGPERLSGPIEEIADACFAQGLLPRRLTAEEVFGPVRGLSEAA
PTGN
>tr|A0A2E4JL67|A0A2E4JL67_9CHLR 4,5-dihydroxyphthalate decarboxylase OS=Chloroflexi bacterium OX=2026724 GN=CL742_03425 PE=4 SV=1
MSNLTLTTAIGNYGYTETLKDETIKPEHFSFDHVEISPVPMIFRRMVRNLEFDVAEMALS
TYICAKYYEKQFTALPIFLTRSFYHGAIVCNKSANISKPTDLSGKRVGVXSYTLTPGVWT
RALLQTEYGLDLDTVTWVLSGDEHVXEYTAPDNVISSDRNXLAEMLXSGEVDAVIGAGXI
DSDEVXPLFTNAXELDTXWFAKTXIYPISHLLVVKDQVXRENPWLEXXIFNIFXAAKDVY
LKXMXSTQKPDXXXELQLNMSKIVNGDPIXYGFEGXRSGLEAFVKFNVDQXXIPEYISPE
KLFEMP
>tr|A0A1X7LDA2|A0A1X7LDA2_9RHOB 4,5-dihydroxyphthalate decarboxylase OS=Paracoccus sp. J56 OX=935850 GN=SAMN02746000_03207 PE=4 SV=1
MLTLRIALRDWDYITPLVLGEVASEKLKLIVDRVGTLVPHVGRSDYDVAETSFSRYAQLC
HDGDDSITGIPNFIMRGFRNRCVITRNDGPTSFAQLKGGRIGVTGWRDSGNTWTRAVLRR
DGVGVEDAFWYAGRLTETHPITDRLDGFGRPGRIEACPDERPMADLLREGFLDAIFTPFM
PAGFFAPDSGLRQVQTDFRAAEKAYLDDVGYVPGMHLISIKSGIADAHPWVAQEISDMLD
TSQRIWDEKRQKYADTTPWLFDELRRCKADLPAGWNASGVNENMRMINDFAQELHQQGIM
PRVLSAAELFPRFV
>tr|A0A1G9JS70|A0A1G9JS70_9GAMM 4,5-dihydroxyphthalate decarboxylase OS=Halomonas muralis OX=119000 GN=SAMN05661010_01591 PE=4 SV=1
MNKLELSIAVGNYDRMRPLIDGEVQIDGVDPVFMLHDPEEIFFRAFRHADFDITELSLSS
FTVKTAAGNCPYVGVPVFPSRAFRHTSIYIRTDRGIETPADLRGKRIGVPEYQLTANVWA
RLFLEEDHGLKASDVTWLRGGYEQPGRVEKIDLDLPEGVHVENIPPGETLSGMLASGELD
AVMGPRAPSCFDRGHPHVGYLYADPQQAASDWYRRTGIFPIMHLLGIRKTLVERHPWLPF
SVYKAFEQSKALALAKLSDTAATKVTLPFVEDQLQAARKLMGDDFWSYGFAPNRHTLERF
LAQHHAEGLSCRPLTPEVLFHPATLESFKI
>tr|A0A2W1AIQ6|A0A2W1AIQ6_9CHLR 4,5-dihydroxyphthalate decarboxylase OS=Chloroflexi bacterium OX=2026724 GN=C1O27_001943 PE=4 SV=1
MAELTLTFALTNPWDRVQPLISGEVSPRDISLEYVQVPTGKLWETQLREQTYDVSEMSFS
FTLQAIPLGWDYRVLPVFHNRTFSYVNTLVRLDSGIRPGHPEDLKGKRVGVVDYTMTGAV
WARGVLHHEFGVTPQDVEWFQGRAFPSIPGQSEPLAPINGLVVNSPPNDINAMLAAGSLD
AIYSIFPVREGTLADRARFSPLFPDGQAEAERYFTNTGIFPAHHATIVRHSLLQEHPWIA
ESLLEAFTEAQRLVMERSAEEPPTVLIFSRSQMEHQRSVFGDDPYKYGVKANAAVVDLVQ
TFGVEQGITPHKLPFKDFFAEGILDS
>tr|A0A2E2DU93|A0A2E2DU93_9CHLR 4,5-dihydroxyphthalate decarboxylase OS=Chloroflexi bacterium OX=2026724 GN=CL755_07380 PE=4 SV=1
MPNLDLNIACWDYDRTRPLTDGRVQPEGINLDITVLRPREIFPRMLQDQEFHASEMSLAS
YVILKARDQCPFVAIPVMLSKIFRHDCIYVRPDAGINEPADLRGKRIGLPQYSSTAGVFI
KGLMQHEYGVSPQQMTWFMGGQDTPAPAPLVPLDLPDDIHLEFIPEDKTLEGMLADGELD
ALFATYIPNLFLSGSPTIARLFPNFKEVEQDYYRRTGIFPIMHTVVIREDVHREHPWVAI
SLYEAFSQAKDLAVGGLYDTDALALTLPFLIDHLEESRRIFGSDYWSYGVESNRPALEGL
SQYVVDQGLAPRVVSTEELFPAITP
>tr|A0A2D8PJP6|A0A2D8PJP6_9CHLR 4,5-dihydroxyphthalate decarboxylase OS=Chloroflexi bacterium OX=2026724 GN=CL702_04305 PE=4 SV=1
MPEPKLTLAVEHYDRHIPLLDRTVKAEGIQLDVRHVTVESGRHERMLDGLEWDCAELSLS
SYIMAITRGAALTAIPVFPRRLFSQSQMYVNTAAGISGPQDLIGKRVGLRSFQTTLSVLA
KGDLQHEYGIPLDQVNWITSTDEPVSFQAPAGVSXERAPQGNNIETMLVQGEIDAXMVPX
MPVPFVAGAPEVGRLFQDSXSEEISYFQRNGFYPIMHLVAIKQEVANQHPEVTAALFTAF
EQAKETAFRFYDDPNWSSMAWAPQLAQXEXLIMGGDTWPNGLEKNRSNLERFIQYELDQX
LXDGHLXVEXLFHASSHHL
>tr|A0A2E4H6V8|A0A2E4H6V8_9CHLR 4,5-dihydroxyphthalate decarboxylase OS=Chloroflexi bacterium OX=2026724 GN=CL744_02350 PE=4 SV=1
MSDLVLSTAIGNYGHTKPLKDGSLKSSRFELEHVEISPVPMIFRRMVRGLEFDVAEMALS
TYICAREHGKAFTGLPIMLTRSFYHGGIAVNVNSGIESPEDLAGRRVGVRSYTFTPGVWT
RGILQTAYGLDLESVNWIITGDEHVAEYEAPSYVQYVDNSDLAGQLLSGEIDAAIGAGPI
DSPDVRPLFPEPAESDAQWFNEYGIYPISHMMVVKNEQLEANPWLAEELYSLFEQAKKPL
MKQFDSGASLSGEDANIQNMARIVGGDPLPFGLESSRKTVDTFIQFTLNQQIIREXVTSE
ELFPVSXX
>tr|A0A2W1AR41|A0A2W1AR41_9CHLR 4,5-dihydroxyphthalate decarboxylase OS=Chloroflexi bacterium OX=2026724 GN=C1O27_001488 PE=4 SV=1
MARLPLTLACWDYDRTRALRDGSIKPEGIDLTMLTLRPSQTFPRMLKHKEFDVSEMSFSS
YCALKAQDDCPFVAIPVFPSKIFRHDCIYVNVDAGIERPEDLAGKRIGSARYDMTAALFA
RGMLHHEYGVTPQSVEWFYGPQEELGGFSAAPHKTPVNISVSHIAKGKILSQMLEEGELD
ALIGVVIPEPFLRGSAKVKRLFPNFKEAEQEYFRRTRIFPIMHTVVIREEIFKEHPYVAR
SLYDAFTAAKDQAAEQYYDTDALRVMLPFLLADLEETWELMGKDFWAYGVEPNRPTIEAL
LQFLHDQELADRVLSPEELFAPSTLVI
>tr|A0A285V677|A0A285V677_9ACTN 4,5-dihydroxyphthalate decarboxylase OS=Blastococcus aggregatus OX=38502 GN=SAMN05660748_2240 PE=4 SV=1
MGSKVRMTIMVGDYDITRPILDGTVQPQGVDLTVLTAPSPPRHWRMLKHREFDAAELSMG
SYVTRRGRGEDDLVAIPVFPHRRFRHGYVFASARSDIRRPSDLSGAAIGIRSWQTTAGVW
LRGILGEHHGLALDQVRWVAQDSEDVPLDLPPGVHVDRVPAGRTITEMCVEGELAGLIYP
EIPGPIRRNEGTIRRVFHNPKSAEQEYYRTTGIFPIMHTVAIRAELLAAHPWIARNLFDA
FQEAKRLAYERMEDPRTVSLAWLRALIEEERALLGRDPWEYGLSDRNRRTLERFLGYAGE
QGMVGRDVTVDGLFYPSTLETPPRSV
>tr|A0A327VG66|A0A327VG66_9ACTN 4,5-dihydroxyphthalate decarboxylase OS=Streptomyces sp. PsTaAH-137 OX=1305830 GN=K377_07945 PE=4 SV=1
MSVRNLALGVYRYEHTEPLFDRRVTIDGVDAHLDTSPLISDIFRRMALGELDIAEFGLTY
FLRTFDTRESPFLALPIFPNRNFRHSALFVNVDSGIERPEDLAGRTVGEFALYGSDPGVW
MKGVLADEYGVKPEQIDWVVGGTDRPIPSFDWIPQPVPDAVRVRHTEGDQTLGAMLEEGE
IDALLSVDVPQHLLDGSTQRIRRLFVDYEAVERDYYRRTGIFPMMHVVAIRRELAAEPGL
VASVYRAFDEAKRIVQDHYRANASKQHMAVITPWFSELFAENRALLGEDWWPYGLDANRK
AVDTFLRYHHEQGLSRRLLTSDDIFVPGLLDT
>tr|A0A193GFL3|A0A193GFL3_9BORD 4,5-dihydroxyphthalate decarboxylase OS=Bordetella flabilis OX=463014 GN=BAU07_15860 PE=4 SV=1
MAKLQLSFSIGDYDRNRPLVDGSVQVDGVDPVFTLLSPEEMFFRSFRYQDFDVSELSFSS
YLVKHANGDCPYIALPVFLSRAFRHTSIHVRKDRIKTPQDLKGKRIGVPEYQLTANVWAR
AILEDDYGVRPADITWVRGGIDQPGRQEKIKIRLPADVRMVDAPADTTISDMLDRCEIEG
FMAPRAPFGAARHNPDIGWLFDDPTAAAKEYYTRTGIFPIMHVLGLRKTLAEKHPWLPGT
LLKAFEQSKATALAKLSDTSATKVTLPFVEEQLKAARETMGEDYWAYGVESSRKTLEAFT
RHHHAQGLSSRRVPVEELFHPSTYETFKL
>tr|A0A1Y5KJN3|A0A1Y5KJN3_9NOCA 3,4-dihydroxyphthalate decarboxylase OS=Rhodococcus sp. NCIMB 12038 OX=933800 GN=CA951_42170 PE=4 SV=1
MNDPTIDDARTVVAQACRVAASRGLVDGILGHISFRVDDEHLLIRCRSADDAGVAFTRPS
DIRLIRFDGSPGRPGELDGYSVPNELPVHTATMLVSPDNLAVAHLHPPAVVAADLAGITL
RPIYGAYDIPGAHLARGGVPVYPRAVLIRTPQLAKEMAEAMSGRPVVICRGHGITSAANT
VQQAVLQAVSASELARMSLQIVSAGGTLREIDDGDWAHLPDLGRQFNTGAAWRYEVARSE
KSH
>tr|A0A1R1JZG1|A0A1R1JZG1_ALCXX 4,5-dihydroxyphthalate decarboxylase OS=Alcaligenes xylosoxydans xylosoxydans OX=85698 GN=BIZ92_07995 PE=4 SV=1
MSKLQLSIAMGDYDRNRALYDGAVQIDGVNPVYALLSPEEMFFRAFRFQDFDVSELSFSS
YLVKHAAGQCPYIAIPVFLSRAFRHTSIYVRKDRIRRPEDLKGKRIGIPEYQLTANVWAR
AILEEDYGVKPSDVIWVRGGIDQPGRPEKIKLKLPDSVKMIDAPADTTISDMLDRGDIDG
FMAPRAPSGNARVNPNIGWLFDDPTETAKGYYRRTGVFPIMHVVGVRKTLVEQHPWLPGT
LLKAFDQSKLAALEKLSDTSATKVTLPFVEEQLKAARDTLGADYWAYGVEKSLPTLEAFT
RHHHAQGLSDRQVRVEELFHPSTYESYKI
>tr|A0A1C4LSJ5|A0A1C4LSJ5_9ACTN 4,5-dihydroxyphthalate decarboxylase (Fragment) OS=Streptomyces sp. SolWspMP-sol7th OX=1839776 GN=GA0115246_105812 PE=4 SV=1
PKDLEGKAVGVNRGYTVTTGVWARAVLAEEYGVDLDKITWVLSGDEHVAAFRPPHHVEPM
RGTRGLGERLLDGELAATIGAPPAAPRVRALIPEPREAGLRALRERGHWPVNHLVVVRDD
VLRAHPDAGAEIFHAFARAKRAYVERLRGPLPEPTAQDRTLREVMAVTGADPLPYGLAPN
REVLDSLLRHAVDQHILERAPAPESLFDPGTLDLVG
>tr|A0A1H6NPH8|A0A1H6NPH8_9BURK 4,5-dihydroxyphthalate decarboxylase OS=Paraburkholderia hospita OX=169430 GN=SAMN05192544_103076 PE=4 SV=1
MSKLQLSIAVGNYDRMRPLVDGDVQIDGVDPVFMLQDPEEIFFRAFRHADYDICELSLSS
YSVKTAAGVSPYIAVPIFPSRAFRHTSIYVRTDRGIDSPEDLKGKLIGVPEYQLTANVWV
RLILEEEYGVKPSDVTWVRGGYEDATRVEKINLKLPADVRLESAPEGQTISGLLEAGEID
AVIGPRAPSCFDRGHPQVKYLFDDPHQSASEWYRRTAIFPIMHTLGIRKELADRHPWLPG
AVTKAFEKSKAIALARLSDTSATKITLPFVEDHLRAARKLMGTDFWSYGFGENERVIGRF
LAQHFKEGLSSRLLEPTELFHPASLESFKI
>tr|R7XN74|R7XN74_9BURK 4,5-dihydroxyphthalate decarboxylase PhtD OS=Cupriavidus sp. GA3-3 OX=1229514 GN=C265_05169 PE=4 SV=1
MSKLNLSLAMGDYDRTRALLDGRVPIDGVDPVFLALDPEEIFFRAFRHAEFDICELSLSS
FTVKTARESCPYVGVPVFLSRAFRHTAIYIRSDRGIREPADLRGKRVGVPEYQLTACVWV
RAMLEEDYGVRPAELQWIRGGQEQPGRVEKIELALPADVRLESAPDGATLNAMLAAGEID
ALIAPRPPSCWVQGHLGVGRLFPDPVQAASDYYRRTGIFPIMHLLGVRRELVHAHPWLPG
TLLKAFERAKAVAMSSLSEIAASAITLPLAQETMQFMQGLMGQDYWSYGAAQNLHTLDAF
LQYHHAQGLSPRRVRVEELLHPSTLEVHRV
>tr|A0A1H1KHR7|A0A1H1KHR7_9BURK 4,5-dihydroxyphthalate decarboxylase OS=Paraburkholderia tuberum OX=157910 GN=SAMN05445850_7809 PE=4 SV=1
MSKLKLTLGCWDYDRTRPLMDGTVAIEGVDLNYLNMPVEETFFRMLRHREFDVAEMSLSS
YTVSLGKDRPFVAIPVFPSRYFRHSCIYVNANSGIREAKDLIGKRVGTPEFQMTAPVWIR
GTLAEYYGVPVDSVTYVTGGEEEPGRPEKIKLDLPSNIKIESIGATQTLSRMLLEGEIDA
LHTARTPSTFLTHPDRVKRLFPDYGELERDYFRKTGIFPIMHTIVIRREIYEANRWLAQS
LFKAFAQAQRTAYENLRETAALKVMHPWLMATLEQVEQEMGSDFWSYGFENNRNTLETFL
RYHHECGLSKQRYAPEDLFAPETLEAFKI
>tr|A0A1C6Q8S1|A0A1C6Q8S1_9ACTN 4,5-dihydroxyphthalate decarboxylase OS=Streptomyces sp. LamerLS-316 OX=1157630 GN=B046DRAFT_05596 PE=4 SV=1
MRDVPVVRVGFADYDHTRDLWNGRVTSPDVTLECTVPDRAGEVFRRFADGEWDAAEVSLA
SVTERIGAGDDALVLLPVFPVRAFRHGAIWVGAGFPGEPEALAGTRIGITTWTQTSGVFV
RGLLASRYGIALKDIRWFQGGLDSPQDEARSPQGGLFDITPVPERSLSSMLVDGQLDAVI
SSQPPAAFTGRNGPVQRLFAKWTFEEMSYVEATGIYPIMHALAVRREFLRRHPQVADALV
QIFTEAKDRAVARATRVSVPAYPLPWTPSNAHRTQHFLGADVWPYGVESSRTTLEAFLRY
AEEQGVTSRRLTVEELFAR
>tr|A0A132F440|A0A132F440_9BURK 4,5-dihydroxyphthalate decarboxylase OS=Burkholderia pseudomultivorans OX=1207504 GN=WT57_00490 PE=4 SV=1
MLTRKVPLKIAIAEHPHTSAIRSGAIPIEGVDAEFITVQPQIGAFRRMVRDVEFDVCELA
PTTYIIARAYGAPFVALPIFVVRRFHHSGLLVRPDAGIRHPKDLEGKKVGVRAYSVTTGV
WTRQVLIDEFGLDSSKVTWVVDDEEHVTQLRLPPNVIHAPPGRSLADMMADGELAGGFAA
AAGIGRTGAPTGGWKEVEADYPDLLPDAAEREAQYYARTGIYPMHGTIVVKDSVLAEHPW
IARSIHDAFAEAKRQWLARLDAGEATTAGDRKYQALRKIVGNDPLPYGLQENLKTIEALE
QTAFKQGLTPRRMAVHELFVDPLAR
>tr|A0A1Z9WPN0|A0A1Z9WPN0_9GAMM 4,5-dihydroxyphthalate decarboxylase OS=Oceanospirillales bacterium TMED33 OX=1986760 GN=CBB93_07650 PE=4 SV=1
MSKLNLTIATGNYDRTRPISDGRVDIEGVDPNHLFFSPEEMFYRAFRFQSFDVCELSFSS
YCVSACDPDFPYIAVPVFLSRAFRHAAIFTRNDANIGQPKDLKGKTLGVTEYQLTANVWL
RGILEDYYGVPQTEIHWIRGGLFDPKRPEKIKVQLPEGLDYREAPEGTTLNELMAAGEID
GLIGPRPPRDFYTNPNYGRLFPDTFGAVAEYYQNTQIFPIMHVLGIKKEIVNQYPWLPAS
LYKAFDDARKVALEAILDTSASKMTMPLLDEQIDFVRKELGPELWTYGFRNNRHVIDKFL
DYHHHQRLSSRRLDAEELFHPSSMESYSL
>tr|A0A2T0NWG4|A0A2T0NWG4_RHITR 4,5-dihydroxyphthalate decarboxylase OS=Rhizobium tropici OX=398 GN=NA75_114103 PE=4 SV=1
MEKLRLRTVLGNHPHVQAVKRGELRSELFDLDFSEFTPTNAAFKPMVREQAFDVCEMAIV
TYLMARAHGKRLVLLPAAMVGRFQHGHALYRTDRGPLAPADLAGKRVGIRSFTTTTGAWM
RGILANDHGVDLDSIDWVTFEDPHVAEYVDRTERAPNDSTIIQMLKDGELDAVLGETSND
PALRPLFADPAAEAARWYARHGVVPVNHLVVVTKQLAASRPDVVRDLYDLLKRSKAEVGP
LGVPDLLPFGVEANRMPLELMIDYCAQQALIPRRVAVDELFDDTTRDLN
>tr|A0A318X115|A0A318X115_9BRAD 4,5-dihydroxyphthalate decarboxylase OS=Bosea sp. CF476 OX=2135474 GN=C7490_106169 PE=4 SV=1
MKPVIRLALRDWDFITPLLLGDLVPDRFELKIERLATLPDDFASDPRFDASEISFSRYTT
GRARGEAGVVGIPNFIMRGFRHRCVVTAADSKLTRFDELRGKRIGIAGWQDSGNTWTRAA
MAEGGLGIDDAFWAVSRLAADHPITDRVGRYARPGRIEALPGQPPLLDLLAAGEIDAVLM
PFMPKGFFSKGSRFRALLPDVRAAERDYFGKVGYVPGMHIIGLKPELAAREPWLPQALSD
LLDESQQIWLEKRRRYADTTPWLIDELVRSGHDLPESWNESGLAANRTMITAFIEQLRIQ
QLAETDLTPETLFPAAPALEGAQ
>tr|A0A1H6KGU2|A0A1H6KGU2_9BURK 4,5-dihydroxyphthalate decarboxylase OS=Paraburkholderia hospita OX=169430 GN=SAMN05192544_1006227 PE=4 SV=1
MSRLTLSLAVSDYDHVRDLVSGRVQPEGIELVPSVLNVEEIFYRTTHFQEWDISEMSFGK
YSSLRSQGDDRLVGLPVFPSRSFRQSSLYVRRDGRVQRPEDLRGKRIGIPEWAQTAAIYS
RGWIAHSLGIPLSEIEWVQGGVNQAGRKEKVNVRVPEGVSYRSEPERSLTSLLLDGEIDA
VLSARPPEPGHERADEIVRLFSRFADTEREYYEETRIFPIMHLIVLRRETFEKHRWIAGN
LLKAFEEAKRNSLYRLSDITCSHFPLPWMPTRVAEAQALFGADIWPYGLEPNRTTLEAFL
KFGYEQGVCHRLLKPEELFPAETLSAVRV
>tr|A0A1C4NKN5|A0A1C4NKN5_9ACTN 4,5-dihydroxyphthalate decarboxylase OS=Streptomyces sp. SolWspMP-sol7th OX=1839776 GN=GA0115246_108942 PE=4 SV=1
MRPVSRLALSFACGDYDRTRALAEDEVRADGIDLTYLRLPVEETFFRMLRHHEFDAAEMS
LSTYAHTLDAPDPPFVALPVFTSRMFRHGALYRNTAAGIERPEDLRGTRVGTPEYQLTAC
VWMRGILADRHGVPLDSVTYVTGGQETPGRVEKARLDLPPGLRTEAAPAGRTLAAMLAEG
EIDALCTPRVPSPFAAGDPRVARVFDDVERAERAYYADTGIFPIMHVVVLRREIHERHPW
VAQSLYKALHRSRDLAYDNLYDTSALRFMLPWLTPQLEEARRLLGRDYWSYGLEANTHVL
DTFLRYHHEQGLSRTRRTPRELFAPESLESAVI
>tr|A0A1H6NYS5|A0A1H6NYS5_9BURK 4,5-dihydroxyphthalate decarboxylase OS=Paraburkholderia hospita OX=169430 GN=SAMN05192544_102792 PE=4 SV=1
MGNQKLRLSIAVGNYDRMRPLIDGDVQIEGVDPVFLLQEPEEIFFRAFRHADYDICELSL
SSYSVKTAAGESSYIAVPVFPSRAFRHTSIYVRADRGIEKPEDLKGKRIGVPEYQLTANV
WVRLLLEEEYGVKASDVTWVRGGYEDPSRVEKIALNLPGDIKLEDAPEGETISGLLAAGK
IDAVIGPRAPSCFDEGHPQVRYLFDDPHKTAADWYARTKLFPIMHTLGVRKTLAEQHPWL
PGALVKAFEKSKTLALTRLSETGATKVTLPFVEDQLRAARKLMGFDFWSYGFAENERTID
RFLAQHYAEGLSSRRLKPHELFHPASLESFKI
>tr|A0A1Q4HP95|A0A1Q4HP95_9MYCO 3,4-dihydroxyphthalate decarboxylase OS=Mycobacterium paraffinicum OX=53378 GN=BRW65_22265 PE=4 SV=1
MTSLNEQRALVAQGCRVAAARGLVDGILGHLSLRVDDERMLIRCRSDGDTGVAFTRPGDI
RLITFDGDAGADGELDGYRVPNELPIHVETLLADPGHRAVAHLHPPAVVAADLAGIAIRP
IYGAFDIPGAWLARGGVPVYERAVLIRTSALGKEMVAAMRGRPVVICRGHGITSAAATVQ
EAVLQAISLDALARMSLRVKAAGGTLRDVDDADWDDLPDLGPSFTAQAAWRHEVARLPAD
>tr|A0A1C4NLA6|A0A1C4NLA6_9ACTN 4,5-dihydroxyphthalate decarboxylase (Fragment) OS=Streptomyces sp. SolWspMP-sol7th OX=1839776 GN=GA0115246_108946 PE=4 SV=1
MAVPLPNSPLSVPRLKTVTRTQGATEALKNGEVSPHGLALDFEEVPVLVHAFRRMVRELA
YDVSEMAVTTYLVAKAH
>tr|A0A1H9P861|A0A1H9P861_9SPHN 4,5-dihydroxyphthalate decarboxylase OS=Sphingobium sp. YR768 OX=1884365 GN=SAMN05518866_11150 PE=4 SV=1
MSKVHLKIAVAEHPHTSAIRDGSIPIEGVDAEIVTVKPQIGAFRRMVRDLEFDVCEIAPT
TYIIARAYGKKFKALPIFVVRRFHHSGLLVRPDASIVTPKDLEGKKAGVRAYSVTTGVWT
RQVLIDEYGVDNSKINWFVDDEEHVQELQLPANVSHVTAGDSLADMMARGDIVAGFDAAA
GIGRTGAPTGGWQEVEANYPDLFPNAEALEADYYARTGVYPMHGTIVVKDSVLEEHPWVA
RSIYDAFTKAKDEWVARLNSGEATGAGADKYRKLQTIVGPDPLPYGIEANRATIEALEKT
AFDQGLTPRRMSMDELFVDPEQVPALTA
>tr|A0A1H9P7A8|A0A1H9P7A8_9SPHN 4,5-dihydroxyphthalate decarboxylase OS=Sphingobium sp. YR768 OX=1884365 GN=SAMN05518866_11143 PE=4 SV=1
MATTADDVLTLRTNLALSPMTRAIHDGRVTSDIVKLDCCGPDPAQNGFKDMIRRNMYDAG
ELAIVTYLQAKCYDKPYVLLPAPVSGRFQHHCAGFNRDLGHIDPKDIEGKQVGVRTYAQT
TGLWIRGILQHEYGVDLNKVSWMTVGEGHLEEYSDPDNCLRLPRGSNIGQMMLDGELAAT
LQGVDLPKDPRVERLVPNPFNAAKDWFAREGVVPINHIFVVHQDISKNRPDVVREIYRMV
EESRNLTEGGLPDPFPPMGVEANRKGLQLAIEWAFEQKIIPRKLSVDELFDETTGALG
>tr|A0A1H1KAH4|A0A1H1KAH4_9BURK 4,5-dihydroxyphthalate decarboxylase OS=Paraburkholderia tuberum OX=157910 GN=SAMN05445850_6649 PE=4 SV=1
MSKLQLSIAVGNYDRMRPLIDGDVQIDGVDPVFMLQDPEEIFFRAFRHADYDICELSLSS
YSVKTAAGTSPYIAVPVFPSRAFRHSSVYVRSDRGIDRPEDLKGKRIGVPEYQLTANVWV
RLFLEEEYGVKASDIRWVRGGYEDPTRVEKIALKLPEGVVLESAPEGQTISNLLAEGEID
GVIGPRAPSCFDRGHPKVKYLFDDPQKSAAEWYEHRQLFPIMHTLGIRKTLAVQHPWLPG
AIAKAFEQSKEVALARLSDTSATKVTLPFVEDQLRNARRLMGHDFWSYGFANNEHVIDRF
LAQHHAEGLSSRRLQPAELFHPASLERFKI
>tr|A0A2K2FWI4|A0A2K2FWI4_9SPHN 4,5-dihydroxyphthalate decarboxylase OS=Novosphingobium guangzhouense OX=1850347 GN=A8V01_24740 PE=4 SV=1
MSRLELSLACWGYDRTEALQNGTVRPDGIDLNFQVLDVEETFFRMLRNKEFDVAELSMSS
YCVTLGRENPGFIAIPVFPSRFFRHSCIFVSAKSGIEKPEDLVGKRIGVPEYQMTAPVWI
RGILQDEYGIAPDSVTYVTGGEEEPGREEKLRLDLPERFRVEPIGPTQTLTRMLADGEID
ALHTARAPSTFYSEPHNVRRLFPDFVNVEKAYYAKTGIFPIMHVVAIRREIYERHPWVAQ
SLLKAFSESQRHTYEQLRVSASLKTMLPWQIAAVEDTIATLGDSWWPYGIERNRNVIETF
TRYHHEQGLSPRRLTVEEMFAPETFAEFRI
>tr|A0A1H0RQV5|A0A1H0RQV5_9BRAD 4,5-dihydroxyphthalate decarboxylase OS=Afipia sp. GAS231 OX=1882747 GN=SAMN05444050_6451 PE=4 SV=1
MTTRLRTLLGDHPGTAALKSGAIKSDSVAFDFVDYSPAHKGFKPMVREAAFDVSELAIVT
YLMAKSFGKPMVLLPDVVVARSQHGYALYNAKHRTLKPADLNGKRVGIRSFTTTTGAWLR
GILANDYGVDLDSIDWVTFEDAHVAEFEDTTKRAPAGKQVVQMLIDGELDAVLGEKVEHP
DLKPLFADTAAEEKAWFAKHKVAPINHMVVVSQKLSDTNPDAVREVHRLLDASAAAVPAA
PRFNTEEMRRSLQLIIHYCTQQKLIPRAFAVDELFDDVTRAVVRRVG
>tr|A0A1H1KHH1|A0A1H1KHH1_9BURK 4,5-dihydroxyphthalate decarboxylase OS=Paraburkholderia tuberum OX=157910 GN=SAMN05445850_7952 PE=4 SV=1
MSKLQLSIAVGNYDRMRPLIDGDVQIDGVDPVFMLQDPEEIFFRAFRHADYDICELSLSS
YSVKTAAGTSPYVAVPVFPSRAFRHSSVYVRSDRGIDRPEDLKGKRIGVPEYQLTANVWV
RLFLEEEYGVKASDIRWVRGGYEDPTRVEKIALKLPEGVVLESAPEGQTISNLLADGEID
GVIGPRAPSCFDRGHPKVKYLFDDPQKSAAEWYEHRQLFPIMHTLGIRKTLADQHPWLPG
AIAKAFEQSKEVALARLSDTSATKVTLPFVEDQLRNARRLMGHDFWSYGFANNEHVIDRF
LAQHHAEGLSSRRLQPAELFHPASLERFKI
>tr|A0A2T5CT95|A0A2T5CT95_ALCXX 4,5-dihydroxyphthalate decarboxylase OS=Alcaligenes xylosoxydans xylosoxydans OX=85698 GN=DAI43_13130 PE=4 SV=1
MSKLQLSIAMGDYDRNRALYDGAVQIDGVNPVYALLNPEEMFFRAFRFQDFDVSELSFSS
YLVKHAAGQCPYIAIPVFLSRAFRHTSIYVRKDRIRRPEDLKGKRIGIPEYQLTANVWAR
AILEEDYGVKPSDVTWVRGGIDQPGRPEKIKLKLPASVKMIDAPADTTISDMLDRGDIDG
FMAPRAPSGNARFNPNIGWLFDDPTETAKGYYRRTGVFPIMHVVGVRKTLVEQHPWLPST
LLKAFEQSKLAALEKLSDTSATKVTLPFVEEQLKAARDTLGADYWAYGVEKSLPTLEAFT
RHHHAQGLSERQVGVSELFHPSTYESYKI
>tr|A0A1Y5LP63|A0A1Y5LP63_9NOCA 4,5-dihydroxyphthalate decarboxylase OS=Rhodococcus sp. NCIMB 12038 OX=933800 GN=CA951_02080 PE=4 SV=1
MNTLSVALGDYQHVQALLGGDVPVNGYEVKPVEVSPIIGAYRRMIRDLEFDVCELAPTSY
LMALQAGVPLTGIPVFLNRRFHHADVQCGSASGIRFPADLRGKRIGVRAYTVTTGVWMRG
ILRDEYGLDIDTAQWVVDDDDHIEGRAPANVERVTDGRSLGELLRAGEIDAAFSGNAGTG
RAGAPRAGWSAAAEQPAVEDGPYPLFPDHEVLATDWYLRTGIYPLHSVIAIRSELVDRDP
GLPTALYAAFAESKRRQIEADPQWSALPRLGKQAKQIQSDPIPYGLDANDASVRALVKYS
RDQGLLDPDFSTDPHQVFAKGDYPDA
>tr|A0A1H6K205|A0A1H6K205_9BURK 4,5-dihydroxyphthalate decarboxylase OS=Paraburkholderia hospita OX=169430 GN=SAMN05192544_100672 PE=4 SV=1
MSIVTTPLRLKTALKTYPHTRALKSGELTDPAVELVFEDIEPIHRVFAPMARQQAFDVSE
LAIVTYLQAKAYNKPVVLLPAVVAARFQQKCIIYNAQRGQLNVDDLAGKRIGVRAYSQTT
GMWVRAILAQTYGVPIDKIDWVTFEGAHLDEYREPSFVRRAQPGQQLLPMLRAGELDAAI
LGNDLPDEPALAPLIADAAAADRAWYGLHRYVPINHVVVVRKELVDRHPDAVRAVYDLLL
RGKQSVATVRDASKPDPLLFGIDALRGPLEETLSFCESQQLLPRKMSVDEIFADCLDVLG
DAAR
>tr|A0A068T360|A0A068T360_RHIGA 4,5-dihydroxyphthalate decarboxylase OS=Neorhizobium galegae bv. orientalis str. HAMBI 540 OX=1028800 GN=RG540_PA11840 PE=4 SV=1
MTLGLRIALRDWDYMTPLILGDVASDKLDLRVERIGTLVSHLGKSPDHEAAEISFSRYTQ
LRHDGDDSVVGIPNFIMRGFRHRCIMTTRDSDLTTLGQLAGKRIGVTGWRDSGNTWTRAA
IRREGVEIKDATWYAGRLTEAHPVTDRLDGFGQPGLIEACPGERPMVDLLREGELDAIFT
PFMPDGYFEPGSPFRQVLTDFRAEERRYFDDVGYVPGMHLIGIKADIVAENPWVIAEVSR
LIDESQRMWTTKRRKYAETTPWMFDEVLKTSRELPKGWDASGFAANRKMIDDFAGELHAQ
GIMKRHMTPEELFAFDTDGSRI
>tr|A0A318WZW3|A0A318WZW3_9BRAD 4,5-dihydroxyphthalate decarboxylase OS=Bosea sp. CF476 OX=2135474 GN=C7490_105124 PE=4 SV=1
MSDLRLSIAIGDYDRNRPLLDGAVQIDGVDPVFMKLVPEEIFFRAFRHAEFDVCEASLSS
FTLKTARGDSPYVGVPAFLSRAFRHTGIFIRTDRGIACPEDLRGKRIGCPEYQLTACVWI
RAILENDYGVKPSEVTWVRGGLEQPGRAEKISIELPPEITVVPAPADRSLNEMLMNGEID
AYIGPRSPPAFEAGHPMIARLFPDPTAAASDYYRRTRIFPIMHVLCVRRSIVEAQPWLPA
ALLKAFEQSKAAALAKLADTSATKITLPFVEEQLQAARALMGQDFWSYGVAPNRHALEAF
LQAHHSQGLSSRRLSVEELFHSSTLEAFKV
>tr|A0A1C6Q8L6|A0A1C6Q8L6_9ACTN 4,5-dihydroxyphthalate decarboxylase OS=Streptomyces sp. LamerLS-316 OX=1157630 GN=B046DRAFT_05587 PE=4 SV=1
MIFTSETTASAERIPVRAGFGDYDHTRDLWTGGVTSDTLALDADVVGAPEEIFSRFLEGG
EWDAAEMSFAVTAALRGRGDDSLVVLPVFPGRSFRHGSIYVRSDGPVAEPADLAGRRVGI
PVWAQTAGVQVRGLLASEHGVDLRSIEWVRAGVDTPGREEPVGLPLDSYRIRSAPGATLD
RLLLDGEVDAVISARPPASVERRDPRVRRLFKKHTFDEMDYARRSGVFPIMHVLVMRREF
HDAHPGAAHELQRMFTEAKDRSVRRALNSVVPSYPLPWAAANAARARDLIGDDFWPYGVE
SNRTTIELFLDHCADQSITPRRLGVDELFLRAPEPASA
>tr|A0A1I5YXG2|A0A1I5YXG2_9PSEU 4,5-dihydroxyphthalate decarboxylase OS=Amycolatopsis rubida OX=112413 GN=SAMN05421854_11377 PE=4 SV=1
MTDLRLDFGLYRYDNTRPLFDGRVRFEGVDATLHTAGIVSDLFERMVRGREFAVAELGLT
FYLRTLDLPDPPFVALPVFPNRQFRHSAIYVNARSGIRAPRDLIGKTIGEFATYGHDAGV
VAKGMLSDEYGVRPEQSRWVIGGFDWPMEWFDFVPRLHPAQVRVRQAPAGKALGPMLESG
EIDAFVSADPPRGIREDSPEVAQLFPDYLNVEREYYRRTGIRPIMHTVVVRRDLLAEQPG
LAERLYRGFVEAKEVAMADYRRGRVFNHMGEAGMLPWFSALYDENRRLFGEDWWPYGIEK
NRLSLEAFLRWHFEQGLSKRLMKAEDIFVPELLHA
>tr|A0A1Q7G3Z5|A0A1Q7G3Z5_9BACT 4,5-dihydroxyphthalate decarboxylase OS=Acidobacteria bacterium 13_1_40CM_56_16 OX=1803458 GN=AUH28_10090 PE=4 SV=1
MAKLRLTLACWNYDRTRALLEERISVDGIELNYLNLVVEETFFRMLRHREFDVAEMSLSS
YTISLFGEDPPFIAIPVFPSRSFRHSCIYVNADSGIREPKDLIGKRIGNPEYQMTAPVWI
RGILSDEYGVPVTSATYFQGGEEEPGRPEKLPLKLPPEIQVRSIPLDRTLSAMIVSGEID
ALYATRAPSTFKTAPDRVRRLLENYPAAEREYFQKTKIFPIMHVIVIRRDVYEKNPWVAQ
SLYKAFTLAQREAYEDLRETAALKVMLPWLVWHTEETEKMLGRDFWPYGLEPNLHNLSTF
LRYSFEQGLSKRQLTPKELFAPESLESFKI
>tr|A0A2V8IUY9|A0A2V8IUY9_9BACT 4,5-dihydroxyphthalate decarboxylase (Fragment) OS=Acidobacteria bacterium OX=1978231 GN=DMG19_02375 PE=4 SV=1
IVIRRDVYEKNPWVAQSLYKAFTLAQREAYEDLRETAALKVMLPWLVWHTEETEKMLGRD
FWPYGLEPNLHNLSTFLRYSFEQGLSKRQLTPKELFAPESLESFKI
>tr|A0A1H6C3Q9|A0A1H6C3Q9_9GAMM 4,5-dihydroxyphthalate decarboxylase OS=Marinobacterium lutimaris OX=568106 GN=SAMN05444390_103148 PE=4 SV=1
MSKLNLSVAVGNYDRMRPLVDGDVQIDGVDPVFMLHDPEEIFFRAFRHADFDITELSMSS
YTVKTANNDCPYVGVPVFPSRAFRHTSIYIRTDRGIDSPEDLRGKRIGVPEYQLTANVWV
RMFLEEDYGVKPNEMVWVRGGYEEAGRVEKITLNLADGVEVINAPEGETLSNMLANGDLD
AVIGPRAPSCFSNGHPNVGYLFQDPMAEAKAWYQRTGLFPIMHLLGIRKTLVEQHPWLPF
AVYKAFEQSKAAALTRLSDTSATKVTLPFVEDQLRAARQLMGEDFWSYGFDANRTTLERF
LSQHHREGLSSRLVKPEELFHPASMESFKI
>tr|A0A1M7GVU4|A0A1M7GVU4_9BRAD 4,5-dihydroxyphthalate decarboxylase OS=Bradyrhizobium lablabi OX=722472 GN=SAMN05444171_6760 PE=4 SV=1
MATRLRALLGDYPGTAALKSGAIKSDSVALDFADYSPAHKGFKPMVREAAFDVSELAIVT
FLMAKSFGKPVVLLPNVVVARAQHGYALYNAKHGTLKPADLNGKRVGIRSFTTTTGAWLR
GILANDYGVDLDSIDWVTFEEAHVAEFKDTTKRAPAGKQVVQMLIDGELDAVLGEKSDHP
DLKPLFADAAAEEKAWFAKHKVSPINHMVVASQKLSDTDPAAVREVHRLLDASAAAAPAA
PRFSTDEMRRSLELIIHYCTQQKLIPRAFGVDELFDDVTRAL
>tr|F3KXC4|F3KXC4_9BURK 4,5-dihydroxyphthalate decarboxylase OS=Hylemonella gracilis ATCC 19624 OX=887062 GN=HGR_15569 PE=4 SV=1
MGDYDRTRALLDGAVLIDAVDPLFMTLSPEEAFFRAFRGAEFDVSELSLSSYTLKVSQGD
CAYVAVPIFMSRAFRHTAIYVRRDRIRQASDLRGKRVGLPEYQLSANVWARALLKEDFGI
LPSDVTWVRGGIETPGRPEKLRIELPSGVKLEAADETDTLSAMLDRGDIDAFVGPRAPSC
FGRNPEVVWLYPDPTAAAHDYYRRTRVFPIMHVLGVRKTLVAQHPWLPVALYKAFDAAKN
LALERLADPSAPKTSLPFLEEQIAAAQQLMGPDYWPNGVAANRHTLEAFLAHHHDQGLSK
RRVAVEELFAPTTYEMAKI
>tr|A0A2C8ZNB1|A0A2C8ZNB1_9BURK 4,5-dihydroxyphthalate decarboxylase OS=Burkholderia sp. OK806 OX=1882796 GN=SAMN05446927_3106 PE=4 SV=1
MSKLNLSVAVGNYDRMRPLVDGEVQIDGADPVFMLQDPEEIFFRAFRHADYDICELSLSS
YSVKTAAGTSPYIGVPVFPSRAFRHTSIYVRNDRGIETPGDLKGKRIGVPEYQLTANVWA
RLFLEEDHGLKASDVTWVRGGYEETGRQEKISLNLPSDVRLENAPDHATISGLLAAGEID
AVIGPRAPSCFTNGHPNVKYLYDDPQKAAADWYSRTKLFPIMHLLGVRRSLAEQHPWLPG
AVAKAFEKSKAVALAKLSDTSATKVTLPFVEEQLRAARQLLGHDFWSYGFDANRHVLARF
LARHHAEGLSSRLLKPEELFHPATLESFKI
>tr|A0A132EQ74|A0A132EQ74_9BURK 4,5-dihydroxyphthalate decarboxylase OS=Burkholderia pseudomultivorans OX=1207504 GN=WT57_05185 PE=4 SV=1
MKVPITVACWEYDRTRALFDGRVTIEGCDANWLNLPVEETFFRALNAAEFDVTELSFSSY
TMLRSRGECPYVAIPVFLSRSFRHSGIYIRTDLGIERPEDLAGRPIGTPEYQLTAGVWQR
GLLQDRYGVAPSAVEWWTGGVEEPGRREKVPYTAPPGTHVKPIPDTETLTEWLRDRRIHA
LIAPRAPQCFIDREPNIGRLFPDFATVERDYFDDTKIFPIMHVVGIRESLVAAHPWLASS
VFKAFVQAKRVAESELNQQAALKVMLPWLVSEYESTVARMGRNWWSYGVQGNERSLDAFV
RYHHEQGLSGKRMAMKDLFASSTLDVARI
>tr|A0A1M6JJV0|A0A1M6JJV0_9BRAD 4,5-dihydroxyphthalate decarboxylase OS=Bradyrhizobium lablabi OX=722472 GN=SAMN05444159_0702 PE=4 SV=1
MMRLRTLLGDHPGTAALKNGLIKSDLVEFDFVEHSPTNKGFKPMVREGAFDVSEMAIVTY
LMAKSFGKPMVLLPNVVLARFQHAYALYNAKLGTLTPVGLNNKRVGIRSFTTTTGAWLRG
ILANDYGVDLDSIDWVTFEDAHVAEFRDTTKRAPKGKEIIQMLLDGELDAVLGEKVDRPG
LKLLFPDAVAEEKSWFAKHRVMPINHMVVVSETLSRTQPEAVREVFRLLQESAARAPAAS
PKFSADEMRRSLELIIQYTAQQGLIPRAFAVDELFDDVTRPLF
>tr|A0A1M6K3Y3|A0A1M6K3Y3_9BRAD 4,5-dihydroxyphthalate decarboxylase OS=Bradyrhizobium lablabi OX=722472 GN=SAMN05444159_0865 PE=4 SV=1
MAALSLKIGVSDSDRTRPIASGEVAIEGVAAEVTLMGVQALFNQQLTEHTFDCCEFPLSS
YLRSLERPERPYVAVPVFPSRHFRFSSVFVNTAKGIQKPADLAGKRIGVPVFDMAAAVWL
RGIFQDHFGLSRTSPIYVAGGLEAARTGDEHPQFYPGHFKHEQRNDKSLAVLLAEGEIDA
LYTARAPSTWPSASVTRLFADPMQVELDYFSKTGIFPPMHVVAVKRKLAEANPGLTLAIF
NAFAQAQKIARERLFDSAALCTMLPWQLESLLLTEQRLGKDYWPVGLAKNRATLQVIIRY
MTEDGLIAKVASPEELFSGADILET
>tr|R1HUC0|R1HUC0_9PSEU 4,5-dihydroxyphthalate decarboxylase OS=Amycolatopsis vancoresmycina DSM 44592 OX=1292037 GN=H480_18032 PE=4 SV=1
MRIGTFTYDTTRDLAGTVETAATLPEIFERAIRGDFDVAELGLTFYLRLLEEGTPFVALP
IFPNRVFRHSCVFVNTRSGITGPGDLTGRTIGEFGTYGQDSGVWAKGILMDEHGFRPEAN
RWVIGGLEHPAEPFGFIPHPHPGTVDVRTAGPRTLNDMLAGGEIDVLFSANVPQCVLDGA
PDVARLFPDFPARERDYHRRTGIFPIMHTVVVRRDLLAGDPGLARRVYTMFEAAKDAAAE
RYRRGRRLYQVQTMLPWANALVDDTLAEFGEDWWPYGIAANRSALDTYLRYHHEQGLSSR
RWRIEEIFAPDLLGT
>tr|A0A158GDT3|A0A158GDT3_9BURK 4,5-dihydroxyphthalate decarboxylase OS=Caballeronia turbans OX=1777134 GN=AWB73_02521 PE=4 SV=1
MGKLNLSVAVGNYDRMRPLVDGEVQIDGVDPLFMLQDPEEIFFRAFRHADYDICELSLSS
YSVKTAAGTSPYIGVPIFPSRAFRHTSIYVRNDRGIETPADLKGKRIGVPEYQLTANVWA
RLFLEEDHGVKASDVTWVRGGYEETGRLEKIGLKLPDDVRLENAPDNATISGMLASGEID
ALIGPRAPSCFTNGHPNVKYLYDDPQKAAADWYTRTKLFPIMHLLGVRRTLAEQRPWLPG
AVAKAFEKSKAVALAKLSDTSATKVTLPFVEEQLRNARRLMGHDFWSYGFEPNRHVLSRF
LKRHYEEGLSSRLLQPEELFHPATLESFKI
>tr|A0A0B0IEV4|A0A0B0IEV4_9BACI 4,5-dihydroxyphthalate decarboxylase OS=Bacillus okhensis OX=333138 GN=LQ50_20025 PE=4 SV=1
MSKLQLSFGCWDYDRISALTDGTVKPEGIELNWLNMPVEETFWRMMRHHEFDVAELSFSS
YLIARDRGFPNFSAIPVFMSRSFRHSGIYINKHSGIKEPADLIGKRIGIPEYQLSACVWI
RGILHHEYGVSPSSVFWYTGGQEKAGRIEKIKLELPPEINIQPINEDQTLNEMLESGEID
AFIAPRAPSCFLNGSPNVTRLFTDFVSEEEQYFRKTGIFPIMHVVAIKNEILEKNPWVAA
NLYQAFVKSKQKVYEGFNQTAALKVTLPWLVSEIERTKEIMGEDFWPYGLENNKATLEAF
VTYSYEQGLIKNKLKVEDLFVKSTQEEYVI
>tr|A0A1U6ILU7|A0A1U6ILU7_9SPHN 4,5-dihydroxyphthalate decarboxylase OS=Novosphingobium mathurense OX=428990 GN=SAMN06295987_10965 PE=4 SV=1
MVEGDTFDGGELALATFLQAKEQDVPLSLLPAVMGGANHHRSITYNAEFGEIIPRDIEGR
RVAVRSYSQTTGVWVRGFLCEDFGVDLDRVTWVCASGPHVAGCAEPANVERVPTDTNLGQ
MLLSGEVSALIVGVEALPKGGELRPLIPLPNEAACKWSERHHGVPINHMFVLRSDLVKNR
PDVVEEVYRMLSQAKAMAQPDGKSEFIRFGIGANASVIDLFCKLCRDQHIVRTNFDADAL
FQDARKILRDAS
>tr|A0A2M8ZM94|A0A2M8ZM94_9BRAD 4,5-dihydroxyphthalate decarboxylase OS=Afipia broomeae OX=56946 GN=BKA77_3463 PE=4 SV=1
MELQEPLSVAVWRYDRTQGLYDGRISLSGRKMTLIDAPLEEIFSRAFEKAEFHVSELSFS
NYLRLSVDGKCPYIGIPVFPSRSFRHGAFYIRTGAGIKSPQDLIGKRVGVREYSMTAALA
ARGALRDQFNVKSEDIRWVMGDVDEKERDQINLPRLYRQIDIEVAPEGALLSRMLVEGEI
DALLAYKPIAPFKAADRRVSRLFPDPETVEEQYFAETGIFPIMHLVGVRRDVAGANPELP
AEIFRAFVAAQDLADEDLHLEQALKIALPWLAREVRRTTEIMGANYWAAGFKSNRSVIER
MIEWSFADGLIPSKVSPESLFFDGLLNT
>tr|A0A1U6ILV9|A0A1U6ILV9_9SPHN 4,5-dihydroxyphthalate decarboxylase OS=Novosphingobium mathurense OX=428990 GN=SAMN06295987_10964 PE=4 SV=1
MEKLKLTIALSDTPGVRALRDGRVEVAGAELLFMDVHPHVAAYRQMVREQSFDICELAAT
TYLVAKSFGYPLSAVPVFLQRGFHHGAVVVREDAGICDPRDLHGRKVGVRAYSVTTGVWG
RGILMEEYGLDASKVTWVVDDEEHVSELRLPANVEHVEAGNSIAAMMAAGSLDAGFGGDA
GIGRSGAPKAGWNVPSSSNASHYAPLLDKADTLAADWWQRTGIYPIHGVLVIKSSLTQAY
PWLADALVEAFEEAKRIWLAERTSGAGMSAVDLHFDRLASIVGSDLLPNGIPANRATLEA
LQRMALAQKLIALQLPLDELFLPVSNAPFAHGA
>tr|A0A2M8ZFQ5|A0A2M8ZFQ5_9BRAD 4,5-dihydroxyphthalate decarboxylase OS=Afipia broomeae OX=56946 GN=BKA77_1073 PE=4 SV=1
MRLRTLLGTHPCTAALKDGSIKSDSVALDFAEYSPAHKGFKPMVRDAAFDVSEMAIVTYL
MAKSFGKPMVLLPSVVVARFQHAYALYRAELGELKPRDLEGKRVGIRSFTTTTGAWLRGI
LANDYGVDLGSIDWVTFEDAHVAEFRDTTKRAPQGKEIIQMLLDGELDAVLGEKVERPGL
KPLFPDVGLEEKAWFVKHSVRPINHMVVVSEALSDKHPEAVREVFRMLQESAAQAPADRT
PVLPSFSAEEMSRSLAMISLYTAQQGLIPRAFSVDELFDDLTRSLR
>tr|A0A132E9A7|A0A132E9A7_9BURK 4,5-dihydroxyphthalate decarboxylase OS=Burkholderia pseudomultivorans OX=1207504 GN=WT56_28000 PE=4 SV=1
MLTRKVPLKIAIAEHPHTSAIRSGAIPIEGVDAEFVTVQPQIGAFRRMVRDVEFDVCELA
PTTYIIARAYGAPFVALPIFVVRRFHHGGLLVRPDAGIRHPKDLEGKKVGVRAYSVTTGV
WTRQVLIDEFGLDSSKVTWVVDDEEHVTQLRLPPNVIHAPPGRSLADMMADGELAGGFAA
AAGIGRTGAPTGGWKEVEADYPDLLPDAAEREAQYYARTGIYPMHGTIVVKDSVLAEHPW
IARSIHDAFAEAKRQWLARLDADEATTAGDRKYQALRKIVGNDPLPYGLQENLKTIEALE
QTAFKQGLTPRRMAVHELFVDPLAR
>tr|A0A2N5IA31|A0A2N5IA31_9BACI 4,5-dihydroxyphthalate decarboxylase OS=Bacillus sp. M6-12 OX=2054166 GN=CVD28_05495 PE=4 SV=1
MEKLTLSFACADYDRIRALSIGTVKPTGINLIHLGLPVEEIFWRLTKNQEFDVSEMSFSS
YLIAKERGLIDYTAIPVFPSRFFRHSCIFVNKHSGIKKPSDLIGKKVGVPEYQMTAALWI
RGFLEHDYGVKARDISWFSGGMEQTGRHEKIKLDLPSDITVQPIQEHQTLNNMLEDGEID
AFITARAPSAFLNGSSNIERLFPHYVEVEKEYYLRTGYFPIMHLIVIRNAILEKHPWVAN
NLITAFEQSKQLVYDEYNQTAALSTSLPWQVNEVERTKSIMGEDFWPYGIEKNISTISAA
LQYSREQGLTKTEMSIEDLFVTSTLFSKFKI
>tr|A0A132F436|A0A132F436_9BURK 4,5-dihydroxyphthalate decarboxylase OS=Burkholderia pseudomultivorans OX=1207504 GN=WT57_00360 PE=4 SV=1
MGNHKLRLSIAVGNYDRMRPLIDGDVQIDGVDPVFLLQDPEEIFFRAFRHADFDVCELSL
SSYSVKTAAGTSPYIAVPVFPSRAFRHTAIYVHADSGISKPEDLKGKRIGVPEYQLTANV
WVRLFLEEDYGVKASDVTWVRGGYEDPTRVEKISLNLPDDIRLEDAPEGETISSLLAAGK
VDAVIGPRAPSCFDQGHPKVRYLFDDPQKTATDWYTRTQLFPIMHTLGVKKSLAEAHPWL
PGTLVKAFEKSKALAITRLADTAATKVTLPFVEEQVQAARKLMGHDFWPYGFAENERTIE
RFLARHHAEGLSSRRLEARELFHPASLESFKI
>tr|K8X410|K8X410_RHOOP 3,4-dihydroxyphthalate decarboxylase (Fragment) OS=Rhodococcus opacus M213 OX=1129896 GN=WSS_A43585 PE=4 SV=1
DIRAVAHLHPPSIVAADLAGISLRPIYGAYDIPGAVLARGGVPVYRRAVLIHRTQLGKEM
VTAMGDRPVVICRGHGITSVASSVQQSVLQAASLEELARMSLAVVSAGGTLVDIDDADWE
DLPDLGANFNTGAVWRHEV
>tr|A0A2G2G4V8|A0A2G2G4V8_9RHOB 4,5-dihydroxyphthalate decarboxylase OS=Robiginitomaculum sp. OX=2030823 GN=COA47_12785 PE=4 SV=1
MQNLKLTLGCWDYDRVLPLLDGRISPEGIDLTFLNMIVEETFFRMLRHQEFDVSEMSMSS
YVVSLSKTERPFIAIPVFPSRFFRHSCIYVNTASGITEPKDLIGKRIGTPEYQMTAPVWI
RGILSEHYDVPVDSVTYVTGGEEAPNRVEKLKLHLPENIKVEPIGPGKTLAKMLADGEID
ALHTARKPSTFESNKVRRLFPNYLEVEKNYWLKTSIFPIMHVVAIRRPLYEDNRWIAMNL
FKAFKRAQDICYQGLKETAALKGMLPWFNAHAEEAFSLMGDDFWPYGLEKNRKTLKTFLR
YHHEQGLSPNLLTPEDMFAPETLEEFVI
>tr|A0A158JP87|A0A158JP87_9BURK 4,5-dihydroxyphthalate decarboxylase OS=Caballeronia udeis OX=1232866 GN=AWB69_08384 PE=4 SV=1
MSTTATEVPTLRTNLADYPVTKAMKDGRVSSDLVKLDYCGPTPAHNGFKAMVRENKFDAG
ELAIVTFLQAKAYDKPYVLLPTPISGRFQHHCAGFNIDFGEIKPKDIEGKKVGVRTYTQT
TALWIRGILRHEYGVDLDKVTWMTLGDGHLAEYSDPGNCVRLPAGSSIPQMMLDGELSAA
LLGEDMPKDPRVRTLVPDAQAAAKDWYAREGVVPINHMFVVNADISKKHPEVVRELYRMI
VESRALTEGGVPAIFPPIGLEENRKGLQLAIDWALDQKIIPHRLSVDELFDDVTGNL
>tr|A0A158JP78|A0A158JP78_9BURK 4,5-dihydroxyphthalate decarboxylase OS=Caballeronia udeis OX=1232866 GN=AWB69_08379 PE=4 SV=1
MTAKVHLKIAIAEHPNTSAIRNGSIPIEGVEAEFITVQPQIGAFRRMVRDVEFDVCELAP
TTYIIARAYGAPFVALPIFVVRRFHHAGLLVRPGAGIKTPKDLEGKKVGVRAYSVTTGVW
TRQVLIDEFGLDSSKVTWVVDDEEHVTQLKLPPNVIHAPARSSLAEMMANGELAAGFGAN
AGIGRTGAPTGGWKEVDADYPDLLPNAAELEAEYYARTGVYPMHGTIVVKDSVLAEHPWI
AKSIYDAFAQAKKEWLARLDAGEATSKSDKKYLELRKIVGHDPLPYGLQENLETIETLEA
TAFKQGLTPRRMSIDELFVDPLAG
>tr|A0A158FH25|A0A158FH25_9BURK 4,5-dihydroxyphthalate decarboxylase OS=Caballeronia udeis OX=1232866 GN=AWB69_01114 PE=4 SV=1
MKQEHTTLSTSTQPLHLKIALHTYPHTRALKAGELTDPAVELIFEDVEPIHRAFAPMARR
QAYDISELAIVTYLQAKAYGKPVVLLPAVVAARFQQGCIIYNAQRGKLDAGSLAGKKVGV
RAYTQTTGMWVRAILAQTYGVPLDQVDWITIEGAHLEEYRDPPFVHRAEPGKQLLPMLRA
GELDAVILGNDLPDEPGLEPLIANAAAADRAWYALHHYVPINHVVVVTKALADAQPQAVR
AVYDLLCRGKASVAAENTGRPDKLLSGYEALRGPLEETLAFCEQQQLLPRKLSVDEIFAD
SLAILGDAAR
>tr|A0A1C3UST0|A0A1C3UST0_9RHIZ 4,5-dihydroxyphthalate decarboxylase OS=Rhizobium miluonense OX=411945 GN=GA0061102_1005167 PE=4 SV=1
MPLTLRLALRDWDYITPLVLGDVSSPKLDLKVDRVGTLISHVGKSDAYDAAETSFSRYTQ
MRIDGDESVVGMPNFIMRGFRHRCVITTKNSPITSFAQLAGKRIGVTGWRDSGNTWTRAA
LRREGVGVEDAMWYAGRLTEAHPITDRLDGFGRPGRIEAAPGERPMVDLLKEGLLDAIFT
PFMPDGYFAGNSGFRQVLSDFRAAEHRYFADVGYVPGMHLIGLKADIVAEHPWVVAELSA
LLDESQRIWLSKRRKYADTTPFMLDELLKSASELPEGWDASGFAANRKMIADFAGELHVQ
GILPRLMTPEELFPFDVDGSRTSAA
>tr|A0A0H3WV46|A0A0H3WV46_9BURK 4,5-dihydroxyphthalate decarboxylase OS=Pandoraea faecigallinarum OX=656179 GN=AB870_17975 PE=4 SV=1
MNRLTLSLAVNDYDHVRDLLDGRVAAQGIDLVPSVLPVEEIFYRTTHFQEWDLSEMSLAK
YASLRSQGDDRLIGLPVFPSRVFRLSSLYVRSDTSMSSPADLRGKRMGVPEWAQTASVYS
RGWLAQDHGVALTDVEWVQGGVNQAGRREKVAVRVPQGVRYRPSPERSLTAMLLDGEIDA
ILSARPPAPPAGRESAIVRLLPDFETAERDYFARTGIFPIMHLIVMRREVFTANRWIANN
LVKAFTQAKDASLARLEDITCSHFPLPWMSQRAAQARDMFGGDPWPYGVAPNRVTLDAFL
RFAFEQGVCHRAMQADDLFPPEVAAAVRV
>tr|A0A163V599|A0A163V599_9RHOB 4,5-dihydroxyphthalate decarboxylase OS=Labrenzia sp. OB1 OX=1561204 GN=OA90_13700 PE=4 SV=1
MLMSKLKLKTVTRTQGNNRALKEGRVTAPDLEFDFEEIPVLVKGFRSMVRELAYDVCEMA
LTTYICAKAHGVKFTALPVFLVRDFHHDAILHHVPSSLQSPSELSGRRVGLNRGYTVTTG
VWARSILQDEYGVDLSSVTWAPSGDEHVAGYRPPANVQPLADSDLAGQLSSGELVAAVGA
KVDHPDVATMIADPFSAGVAALKKRGLYPINHLVVVRDELLAENPEIATQVFDAFASSKQ
LYVDDLKAGRVSEPGRVDRIHQAALEVMDDPLPYGIEPNRDVLEQLVGHAVTQKIIPERI
DVDTLFAAPVRNCVA
>tr|A0A2M6VFE9|A0A2M6VFE9_9BURK 4,5-dihydroxyphthalate decarboxylase OS=Limnohabitans sp. G3-2 OX=1100711 GN=B9Z31_04090 PE=4 SV=1
MTKLRLSVAMGDYDRTRALLDGRVQIDGVDPVYMTLYPEEMFFRAMRSQDFDICELSFSS
YMVKTAQNTCPYVAIPVFLSRAFRHTSIYVRKDRIQKPEDLKGRRIGLPEYQLSAHVWAR
AILQDDHGVHPEDVTWVRGGIETPGRPEKIALKLPPGVRLENAPEGTTISELLDRGEIDG
FMAPRPPSAQALSNPAVGWLYDDPTAAAKDYFKRTGIFPIMHVVGVRKTLCEQHPWLPMA
VFKAFNQAKGAALEALSDTSATKVTLPFVEEQLKAARETMGQDFWSYGVGANRATLDAFL
RHHHAQGLSQKRMQIEEIFHPATYETYAI
>tr|A0A317IXT3|A0A317IXT3_9BACT 4,5-dihydroxyphthalate decarboxylase OS=Solibacteres bacterium OX=2081523 GN=C5B51_21025 PE=4 SV=1
MAKLRLTMACWDYDRTRALLEDRIPVDGIELTYLNLPVEETFFRMLRHREFDVAEMSLSS
YTVSLFKEDPPFIAIPVFPSRFFRHSCIYVNRDSGIRTPQDLIGKRVGNPEYQMTAPVWI
RGILSDEYQVPVTSVTYFTGGEEEPGRPEKLALSLPPEIRVQPIGETQTLSKALESGEID
ALYTARMPSTYRNGSGRVRRLFEDYHAVEREYYLKTRIFPIMHTIAIRREIYAKNPWVAE
SLYKAFAEAQRIVYADLEETAALKFMLPWLHQHVEETRQTMGRDYWPYGLGPNLPVLNTF
LRYHYEQGLSKRLLTPQEIFASETFESFKI
>tr|A0A2M6VYA5|A0A2M6VYA5_9BURK 4,5-dihydroxyphthalate decarboxylase OS=Limnohabitans sp. 15K OX=1100706 GN=B9Z40_06980 PE=4 SV=1
MTTNQLQISIAMGDYDRNRALYDGRVQIDGCDPVYMLLSPEEMFFRAMRSRDFDITELSF
SSYLVKHSRGECPYIAVPVFLSRAFRHTSIYVRKDRIRQASDLKGKRIGIPEYQLTAIVW
ARSILQDDYGISPEDVTWVRGGIDTPGRPEKIKLDLPPGVKIESAPEGKTISDLLNEGEI
DGFIAPRPPSGAAMSNPNVGWLFDDPTAVAKDYYRRTGIFPIMHVVGIRKELAAQHRWLP
GAVFKAFSQSKQKALELLEDTSATKVTLPFVEEQLKAARDTLGHDFWSYGVEGNRKTLDA
FLHHHHAQGLSSKRMAIEELFDPSTYESYSI
>tr|A0A317J5S0|A0A317J5S0_9BACT 4,5-dihydroxyphthalate decarboxylase OS=Solibacteres bacterium OX=2081523 GN=C5B51_06895 PE=4 SV=1
MSELTLRTVTRTQGNNKALKDGTVKPRTCQFEFVEVDPLIEAFRRMVRGLEFDVSEMSLT
TYVTARTHGKRMMGLPIFLVRAFHHGAIVYNTKSGIKGPKDLEGRRVGVNRGYTVTTGLW
ARGVLQHQYGVDLETITWVLSGDEHVAEYRPPSNVVPIEKGKKMADLVASGELPAAIGVE
AESPDVKPLIPKAAEAGIEALRSTGHYPINHLIVVKDEVLDAHQDLAPDIFNAFAEAKRE
YVRRLESGRIEDPTRVDELHRRVMEVTGRDPLPYGIEPNRQALQELIQYCLEQRIIAQTI
GVEELFPANTHGLLG
>tr|A0A257HCB1|A0A257HCB1_9RHIZ 4,5-dihydroxyphthalate decarboxylase OS=Rhizobiales bacterium PAR1 OX=2015577 GN=CFE31_11390 PE=4 SV=1
MGKLNLSVAIGDYDRNRPLFDGQVQIDGVSSVFMALEPEEIFFRAFRHEEFDICELSLSS
YTVKVSRGNAPYVAIPAFLSRAFRHTSIYIRKDRGIREPKDLIGKKIGLPEYQLTACVWA
RALLEEDYSVRPSDVTWVRGGLEQPGRPEKIALDLPGDIRLESAPEGKSLNQMLIEGTLD
AYLGPRAPSAFDQGHPEITRLFADPTAAAQDYYRRTGIFPIMHVLGIRRSIVEANPWLPA
ACLKAFQRSKTVALDKLTDTSATKVTLPFVEEQLAAARALMGPDFWPYGIGPNRVTLERF
VEYHHRQGLSTRKVAVDELFHPSTLEAHSI
>tr|A0A1M5G0D2|A0A1M5G0D2_9RHIZ 4,5-dihydroxyphthalate decarboxylase OS=Kaistia soli DSM 19436 OX=1122133 GN=SAMN02745157_3238 PE=4 SV=1
MTLLKLTIGASDSDRTRPIANGEVKIAGVEPDVTLMGVQALFNKQLGSHHFDACEFPLAT
YLRTLERPDRPYLAVPIFPSRHFRFSSVFINKASGIRTPADMAGKRIGLMVFDMAAAVWQ
RGFFEEHYGLDRTAPIYVTGGLEAPRTGDEHPQVYPDKFKVERTDRSLAQMLASGEIDAL
YTARAPSTWPSETVGRLFEDAKTAELDYFRKTGIFPPMHILAVKRPIAEANPGLTKALFD
AFAEAQTVARAKLFDQVALSTMLPWALESLLEAERELGKDYWPVGFAKNRAMLEVIIRYL
TEDGLISTAFKPEDLFEGADILAT
>tr|A0A285E4W6|A0A285E4W6_9NOCA 3,4-dihydroxyphthalate decarboxylase OS=Rhodococcus sp. OK270 OX=1882814 GN=SAMN05447004_12835 PE=4 SV=1
MRPGELDELRALVAEGCRVLAARQLAPGILGHISFRIDESRMLIRCRGPQERGLLHTTPE
DIRLVGFTGEPGAAGELDGGYTVPYELPLHSRILMRRPDVTSVVHAHPHNVVAADLAGLP
ILPIVGAYDIPGAVLAHGGVPVFPRAALIHNPALGDDVADSLGDRPVVLMRGHGLTSTGA
SVQEAVLRAISVDVIASLSLSIVSAGGTLVPIGAEDLADLPNLGAGLNVGAAWRHEVSRL
D
>tr|A0A0X3RTU2|A0A0X3RTU2_9ACTN 4,5-dihydroxyphthalate decarboxylase OS=Streptomyces sp. NRRL F-5122 OX=1609098 GN=ADL25_39095 PE=4 SV=1
MLPFRLMAVPQLRTVTRTQGNNEALKTGAVTPRGFRFEFEEVPVLVDAFRRMVRGLEFDV
SEMALTTYLVAKAHGAPFTAVPVFLVRGFHHGALFHDPASDVRSPKDLEGRRVGVSRGYT
VTTGVWARAVLQEEYGVDLDKVTWVLSGDEHVAAYRPPANVVPLDSGGSLEDALLAGDLA
AVIGPRPSPSALAPLIPEPEEAGFTALHERALYPINHLIVIRDELLAEQPELGALVFDAF
ARAKQLYVDRLHSGGLHSPTATDRMYQRVLEVTGMDPLPYGLEPNRAVLEQLMRHAVDQH
ILERPLPLEGLFAESTRTLIA
>tr|A0A2M9PFG2|A0A2M9PFG2_9RHOB 4,5-dihydroxyphthalate decarboxylase OS=Amaricoccus sp. HAR-UPW-R2A-40 OX=1985299 GN=CNY89_03450 PE=4 SV=1
MTRGLSLSIAVGDYDRNRPLLDGRVAIDGVDPVVMRLNPEEMFFRAMRHEEFDICELSLS
SHTLRTARGDAPYVGVPAFVSRAFRHTGIIVRNDSGITHPSQLKGRRVGIPEWQLTANVW
IRAILEDEYGVAPQDISWVRGGLEQAGRVEKVRIALPAGVEIEDIGPEDTLRDMLADGRI
DAFMGPRAPTSFTPSNPGLRWLFADPTAEAMAYFERRRIFPIMHVIGVRRSLAEAHPWLP
MAVLKAFSRSKAIALDHLADTSASKITLPFVEEQLRRAVGLMGPDFWPHGLGPNRHVLEY
FTEAHHKQGLSDRKVSVEELFHPATLESYVI
>tr|A0A239NSH9|A0A239NSH9_9ACTN 4,5-dihydroxyphthalate decarboxylase OS=Streptosporangium subroseum OX=106412 GN=SAMN05216276_106641 PE=4 SV=1
MNGVDLTCLLLEVEEIFFRFTKFREWDISEMSLGKYCSLRARGDDSLVGLPVFPSRSFRH
SGIFVRADGPVDDPAKLAGARIGLPEWTVTATVYQRALLQHEFGVDLAGVTWVQGGINEP
GRIETLPVGLPDGITVRPERQRSLNRLLLDGELDAIMVPHPPTAFEDRSGRIVQLFRDGP
AIEEEYYRRTGIFPIMHLVVLRREVHEQYPWVAQNLVTAFTTAKDRSLARLLSPTAPHFP
LPWGPDRARMAEKVFGRDLWPYGTAPNRTTLEAFLRYAHEQGVCERLLTSDDLFPASIAE
SHVI
>tr|A0A0G3APG7|A0A0G3APG7_9ACTN 4,5-dihydroxyphthalate decarboxylase OS=Streptomyces incarnatus OX=665007 GN=ABB07_38310 PE=4 SV=1
MDATLETEPLVSDLFRHMLEGRYDIAELGLTYFLRTFGLDDAPFLALPIFPNRNFRHSAI
FVNTEAGIEKPQDLAGKTLGEFALFGHDAGVWPKGILSDEYGVTVDRCRWVIGGTNHPIP
AFDWLPQPVPDGVHVRHADHGQTLGAMLESGEIDALISVDVPHAMLRGSTKIARLFPDYE
HVERDYYRRTGIFPPMHIVAVRKDLVHRSEDLRSVYRAFVKAKDLAERKYIEDAAKQHMS
LVTPWFSSLFEHNRSLLGEDWWPYGMRANRKAVDTFLRYHHEQGLSQRPLTSRDIFIPEF
LDT
>tr|A0A1F3YRD4|A0A1F3YRD4_9PROT 4,5-dihydroxyphthalate decarboxylase OS=Betaproteobacteria bacterium RBG_16_64_18 OX=1797477 GN=A2V78_18050 PE=4 SV=1
MSKLRITLGCWNYDRTRALADGRIQPEGIDLNYINMPVEETFFRMLRYREFEAAEMSLSS
YTVSLFSKDKPFIAIPVFPSRFFRHSSIYINAASGIREPRDLVGKRVGNPEYQMTAPAWI
RGILADEYGVPVTSVTYFTGGEEEPGRPEKIKLDLPPAIRVQRIGEHQTLSAMLADGQID
ALYSARTPSTYDGGKVRRLFENYVDVEKDYFRRTKMFPIMHTVVIRREVYEQHPWVAQSL
HKAFCAAQQETYRDLEETAALKTMLPWAMAHVQEARREMGDDFWAYGFEKNRDTLATFLR
YSFEQGLSKQLLKPEQLFAPETLESFKI
>tr|A0A239N3D5|A0A239N3D5_9NOCA 4,5-dihydroxyphthalate decarboxylase OS=Rhodococcus kyotonensis OX=398843 GN=SAMN05421642_12727 PE=4 SV=1
MSAPSSRKAGELVQPARDHRRVHPPRRVGGAPVLDTALGRRGVVEAIASGLARPRVKLDL
HDIQPLPKAFRMMVEERTFHFAEMPLNTLAMAIEHGRPLIGLPIVLNRDFHYRSIVVGAK
STIRDPRDLIGRRVGVRAYSQTTGVWARGLLSDEFGVAHSDIRWVTTEGAHVSDYVDPDF
VERAPAGSTLPALLASGDIDAAVIMDPKLESKVARPLFPDAFERAATAYGQTGIFPVNHV
VALDTDIAEQFPWLADELYALFSDSKNAYRARLSAEGPRDDADRYALDLQNYVVKGDFNP
YGLDANRASIEQLVRYARTQGLITRELDVERLFLPVNDIHSSLAPTKDRS
>tr|A0A1I4V8K4|A0A1I4V8K4_9RHIZ 4,5-dihydroxyphthalate decarboxylase OS=Methylobacterium pseudosasicola OX=582667 GN=SAMN05192568_10902 PE=4 SV=1
MTARTIDVAFWNYDRTRALSDGRVHIEGVEARFHTARIVPQIFEAMIHRRAYDVSELGLT
YFLRTFAQGSSPFLALPVFPNRAFRHSAIYVNAASGIERPEDLVDRTIGELALYGHDAGV
MPKGILMDEFGFRPERNRWIVGGIDFPMDPIDFVPQPHPADVPVTVAPKGTDLGVLLEIG
EIDALISADVPRCVLDGSPKVRRLFPDHEAVERDYYRRTGIFPIMHTVVVTRELAEREPD
LVRAVYKGFCEAKLAEVAGLTHAMTFNNMATMVPWLTDLLARDRELLGDDWWPYGMARNR
AAIDAVLRYHHEQGLTERRFKIEDVFVPYLLDA
>tr|A0A0B3TB38|A0A0B3TB38_9BURK 4,5-dihydroxyphthalate decarboxylase OS=Pandoraea pnomenusa OX=93220 GN=PJ20_05970 PE=4 SV=1
MSKLTLSLAVNDYDHVRDLLDGRVAAQGIDLVPSVLPVEEIFYRTTHFQEWDLSEMSLAK
YASLRSQGDDRLIGLPVFPSRVFRLSSLYVRGDASVASSADLRGKRIGVPEWAQTASVYS
RGWLTHDQGIALTDVEWVQGGVNQAGRREKVAVRVPDGVRYRPSPEKSLTAMLLDGDIDA
ILSARPPAPPPGRERDIVRLLPDFETAERAYFERTGIFPIMHLIVMRRDVFTANRWIAGN
LLKAFTQAKDASIARLEDITCSHFPLPWMSQRAAQARAMFGGDPWPYGIAPNRVTLDAFL
RFAFEQGVCHRPMQADELFPPEVAAAVRV
>tr|A0A1W2FLC3|A0A1W2FLC3_KIBAR 4,5-dihydroxyphthalate decarboxylase OS=Kibdelosporangium aridum OX=2030 GN=SAMN05661093_07428 PE=4 SV=1
MSRSPVLRTVTRTQGNNRALKDGGVTPRGFSFEFEEVPVLVDAFRRMVRGLEFDVSEMAF
TTYLCAKAYGKPITALPVFPVRGFHHGAIVHNGTSAVSELEGSRVGVNRGYTVTTGVWAR
GILQDYYGVDLDKVTWVLSGDEHVAEYRPPANVVPMPQGGDLASMMASGELAAAIGVKGA
PLIPDATEAAYEALRRDGLYPINHLVVVRDSVLAEHPGLAAEVFDAFAQAKQKYVAGLDT
IPDPAPADVMYQRVKEITGRDPLPYGIAPNRPMIDKLIDHALRQGILDRRPAVEDLFAAD
TLDLTA
>tr|V5PUB9|V5PUB9_9BURK 4,5-dihydroxyphthalate decarboxylase OS=Pandoraea pnomenusa 3kgm OX=1416914 GN=U875_17135 PE=4 SV=1
MSTLPLSLAINDYDHVRDLLAGRIAAEGIDLIASVLPVEEIFYRTTHYQEWDLSEMSLAK
YASLRSQGDDRLIGLPVFPSRVFRLSSLYVRDRGDIASPADLRGRRIGVPEWAQTASVYS
RGWLSHDQGVALADIEWVQAGVNQAGRREKVAVRVPDHVRYRPAPGKSLTGMLLDGEIDA
ILSARPPAPPPGRETEIVRLFSDVESAERDYFARSGIFPIMHLIVMRRERFAAHPWIAGN
LLRAFTQAKDASIARLEDITCSHFPLPWMPQRAAQARAMFGGDPWPYGIAPNQVTLDAFL
RFAHEQGVCHRPMQADELFPPELGADVRI
>tr|A0A0M8TVT1|A0A0M8TVT1_9ACTN 4,5-dihydroxyphthalate decarboxylase OS=Streptomyces sp. MMG1533 OX=1415546 GN=ADK57_14105 PE=4 SV=1
MEKLSLVVGDYPHARALCDPAAAVAGHLVEEVAVRPVIGAYRRMIRDLEFDVCELAPVSY
LMARQAGVPLTAIPVFLNRRFHHGDIQCGAGSGIRVPADLEGRRVGVRAYSVSTGVWVRG
ILADEYGVELDKITWVVDDDDHVEGRVPANVERVTDGRSLGELLRAGEIDAAFTGNAGTG
RAGAPRTGWTATAEPAAGHGDSPYPLFPEADVLASDWYLRTGIYPLHSLIALRTDLVARD
PGLPTALYAAFAEAKRRRLAADPDWTALPRFARQAEQTGADPVPYGLAANERSLTALVRH
SREQGLLDADFPGEPGALFADGDYPDA
>tr|A0A157ZHH1|A0A157ZHH1_9BURK 4,5-dihydroxyphthalate decarboxylase OS=Caballeronia glebae OX=1777143 GN=AWB82_00697 PE=4 SV=1
MSKLRLTFGCWNYDRTRALMDGSVQPDGIDLNYLNMPVEETFFRMLRLNEFDASEMSLSS
YTMSCFREPRPFVAIPVFPSRFFRHSCIYVNADSGIEKPQDLIGKRVGNPEYQMTAPVWI
RGILSDHYGVPVDSVTYYTGGEEEPNRPEKLKLDLPSNIRVEQIGADKTLSQMLLDGEID
ALYTARMPSSFVNGKGRVKRLFENYIDVERQYFRNTKMFPIMHTVVLKREVYEANRWAAQ
SLYKALIESQRRTYADLNETAALKSMLPWLNAHVEETRQEMGDDFWPYGLDRNRENLRTF
LRYSYEQGLSKRRLEPEEIFAPETFESFKI
>tr|A0A163V5C5|A0A163V5C5_9RHOB 4,5-dihydroxyphthalate decarboxylase OS=Labrenzia sp. OB1 OX=1561204 GN=OA90_13715 PE=4 SV=1
MANLPLTLGCWGYDRVMPLKDGRVRPEGIDLRFLDMIVEETFFRMLRQREFDVSEMSMSS
YTVSLSRPERPFVAIPVYPSRFFRHSCIYVNANSGIETAQDLIGKRVGVPEYQMTAPVWI
RGILSDHYGVPVDSVTYVTGGEEAPNREEKLKLNLPENISVEPIGEGKTLAQMLRTGEID
ALHTARKPSTYDGVTVRRLFPDHIPVEKQYWRETGIFPIMHVIAIRREVYEANRWIAMNL
YQAFREAQRITYHDNGETSALKGMLPWFNAHVEEAVELMGPDFWPYGLEKNRKVLETFLR
YHHEQGLSPRVLRVEEMFALETFEEFVI
>tr|A0A168JHN8|A0A168JHN8_9BURK 4,5-dihydroxyphthalate decarboxylase OS=Pandoraea pnomenusa OX=93220 GN=A6P55_18110 PE=4 SV=1
MSTLPLSLAINDYDHVRDLLAGRIAAEGIDLIASVLPVEEIFYRTTHYQEWDLSEMSLAK
YASLRSQGDDRLIGLPVFPSRVFRLSSLYVRDRGDIASPADLRGRRIGVPEWAQTASVYS
RGWLSHDQGVALADIEWVQAGLNQAGRREKVAVRVPDHVRYRPAPGKSLTGMLLDGEIDA
ILSARPPAPPPGRETEIVRLFSDVESAERDYFARSGIFPIMHLIVMRRERFAAHPWIAGN
LLRAFTQAKDASIARLEDITCSHFPLPWMPQRAAQARAMFGGDPWPYGIAPNQVTLDAFL
RFAHEQGVCHRPMQADELFPPELGADVRI
>tr|A0A1I4T2T2|A0A1I4T2T2_9RHIZ 4,5-dihydroxyphthalate decarboxylase OS=Methylobacterium pseudosasicola OX=582667 GN=SAMN05192568_104827 PE=4 SV=1
MTDRTLDIAFWNYDRTRALSDGRIKIDGVTARFHTARIVPQIFEAMIRHRAYDVSELGLT
YFLRTFADGPSPFLAIPVFPNRAFRHSAIYVSEASGIRHPQDLVNRTIGELALYGHDAGV
MPKGILSDEFGFKPERNRWIVGGIDFPMDPIDFVPHPHPAGVEVTMAPKGTDLGVLLEAG
EIDALISADVPHCVLSGSTKVRRLFPDHEAVERDYYRRTGIFPIMHTVVVTRELAEREPD
LVRAVYNGFCEAKSAEVAGLTHAMTFNTMATMVPWLTDLLARDRELLGDDWWPYGMARNR
AAIDAVLRYHHEQGLTEQRFRIEDVFVPYLLDA
>tr|A0A1A2P312|A0A1A2P312_9MYCO 3,4-dihydroxyphthalate decarboxylase (Fragment) OS=Mycobacterium sp. E1715 OX=1856863 GN=A9X03_01905 PE=4 SV=1
DERLLIRCRSDADTGVAFTRPSDIRLITFDGGAGAEGELGGYRVPNELPIHVETMLADPG
HRAVAHLHPPAVVAADLAGIAIRPIYGAFDIPGAWLARGGVPVYERAVLIRTPALGKEMV
AAMRGRPVVICRGHGITSAAATVQEAVLQAISLDALARMSLRVRAAGGALRDIDDADWDD
LPDLGSSFTAEAAWRHEVARLPAC
>tr|A0A2T0T1Z6|A0A2T0T1Z6_9PSEU 4,5-dihydroxyphthalate decarboxylase OS=Umezawaea tangerina OX=84725 GN=CLV43_107240 PE=4 SV=1
MADPITISASCMRYDHTAALLDGEVDVPGFALRTETSDDVADLFRRVVERREFDVAELGF
TFLLRTMDLDDPPFVGIPVFMMRKFQHSVVYVNEASGITGPADLAGATIGEFAVYGHDMG
IWPKGILADEFGFAPERCRWLVGGTNEPMGPMDFVPPRHPDAVDVHHVGDGEALGPMLEA
GKIDALISAVAPEAVHREGSGVRRLFADADEREADYHRRTGIFPIMHVVVARRELVEANP
GLATAVHRAFGASKALAERAYREGRTPDPAAPWYFPQMLDRDGRLFEDGRDDYGMAANRA
AVDAFLRYHHEQGLSDRLLRSEDVFAAELMGT
>tr|A0A2G1QKE0|A0A2G1QKE0_9RHIZ 4,5-dihydroxyphthalate decarboxylase OS=Zhengella mangrovi OX=1982044 GN=CSC94_16765 PE=4 SV=1
MFFRAFRHQAFDVSELSISSYSISVARGDPHYIAIPVFLSRAFRHTSIYVRKDRGIFTPE
DLRGKRIGIAEYQLSANVWFRGILEDEYGVKPSEIGWVRGGMNTAGRPEKIKVTLPPDIR
MSEAPEGGTLNQMLIDGQIDGFVGPRAPRCFDEGHPEIGRLFADTVAEAEAYFRKTRIFP
IMHVLGLRRSLADRHPWLPGALLKAFGQAKQVADEALSDTSATKVTMPFVEDNLARARAL
MGRDFWPYGLDANRAVLETFLRYHHAQGLSPRKVEVDELFHPATVEAYSL
>tr|A0A2L2X928|A0A2L2X928_9FIRM 4,5-dihydroxyphthalate decarboxylase OS=Desulfocucumis palustris OX=1898651 GN=DCCM_0726 PE=4 SV=1
MSKVNINFACSPYDRTRALLDGTVVPEGIDLNFLPMEVEETFYRQFRYSEFEASEVSLSS
YTLSRAHGDNRFIAIPVFTSRFFRHSCIYININSGIKTPEDLKGKIVGVPEYQMTSALWL
RGTFQHEYGIKPSDIHWRTGGMEQPGRIEKIKIKLPSDVDCQPIPVDKTLAQMLETGEID
AVINARIPSTFYNGHNVKRLFENYHEVEAEYFRKTGIFPIMHCIAIRHDVYYANPWVAMS
LFKALKEAKNIVMANFKNTSALYATLPWMVYEVERTKAIMGEDFWPYGIEPNRKALESIC
QYSYEQGLSEKLMTVEELFAKETFEVFKI
>tr|A0A2W2DZU5|A0A2W2DZU5_9ACTN 4,5-dihydroxyphthalate decarboxylase OS=Nonomuraea sp. KC333 OX=2070368 GN=C1J01_17780 PE=4 SV=1
MSRLHLTFACGDYDRTRALAEETIRPDGIDLTYLRLPVEETFFRMMRHQEFEVAEMSLSS
YVVSLGADDPPFVALPVFTSRMFRHGSLYCHADAGISSPEDLRGKVVGTPEYQLTACVWM
RGILGDRHGVPFDSVTYVTGGQETAGRVEKAGLDLPQSVRISRIPDDRTLSAMLAEGEID
ALCTPRVPSPFAAGDPRVRRVFTDVVASEKEYYAATGIFPIMHVVVIRRDVYDRHPWVAQ
SLHKALLAAKEEAYASLYDTSALRFMLPWLTPQLEEARALLGRDYWSYGLDGNRETLATF
LRYHHEQGLSKRSWRPEELFAPESLESAVI
>tr|A0A2W2E593|A0A2W2E593_9ACTN 4,5-dihydroxyphthalate decarboxylase OS=Nonomuraea sp. KC333 OX=2070368 GN=C1J01_17805 PE=4 SV=1
MPSMRLRTVTRTQGNNRALKEGRVTPKGFDLVFEEVPVLVDGFRRMVRGLEFDVCEMAMT
TYLCAKAHGVPFTALPIFLVRGFHHGAIVCAPEAGVREPKDLEGRKVGVNRGYTVTTGVW
ARGVLQDEYGVDLSAVIWAPSGDEHVAEYRPPANVEPLPPGSDLAGLLATGELAAAVGVN
AGPPDLLPLIPDATEAGFASLRDRGHYPVNHLVVVRDDLLAAHPGLATDVFDAFAEAKNL
YVDELRRDAIEAPTPADRMYRRVMEITGADPLPYGIAPNRVVIDELIGHATRQGILDTRP
EVESLFAESTVDLSA
>tr|A0A1H7RFW6|A0A1H7RFW6_9GAMM 4,5-dihydroxyphthalate decarboxylase OS=Pseudoxanthomonas sp. GM95 OX=1881043 GN=SAMN05428989_2003 PE=4 SV=1
MSGAPVLKTVLAGYPHTAALRSGALTDPRVRLAFEDVAPVHKAFAPMVRTQAFDLCELAI
VTALQAIAYGKPVVLLPAVVASRFQRGCLIGSRPNGLPAPQELAGRRVGVRAYTQTTGMW
VRAHLAEDFGVDLRQVQWVTHDPAHVAEYDNPSYVLTPNGDKKTLDMLRDGEVEACILGN
DLPKGDDDYVPLIPDAAARDQAWYAQHGFMPINHMVVAGRDAVERQPDAVRAAYALLRQA
DAQANGSREGPRQTLFGFERLLGPVQFTIDACLQQDLLPRQMTAEEVFAPARALLGTDGY
>tr|A0A1I1ADT1|A0A1I1ADT1_9BURK 4,5-dihydroxyphthalate decarboxylase OS=Janthinobacterium sp. 344 OX=1566280 GN=SAMN03159300_103501 PE=4 SV=1
MSHDYSGVPTLRINLSDYPVTRALRDGRVTSALFQLDFCGPTPAHNGFKAMVRENAFDAG
ELAIVTFLQARAYGKPYVMLPAPISGRFQHHCAGFNSDFGHLEPKDIEGKKVGVRTYTQT
TALWIRGILRHEYGVDLDKVTWMTLGDGHLAEYSDPANCERLPKGASIPDMMLHGELAAA
LLGEDMPKDPRVRTLVPDAHAAAKDWFARENVVPINHMFVVHAELSRQRPDIVRELYRML
AESRALAEGVPAVFPPLGLEANRKGLQLAIDWSLDQKIIPHRLEVDALFDDVTRALG
>tr|A0A1H0FMH9|A0A1H0FMH9_9RHIZ 4,5-dihydroxyphthalate decarboxylase OS=Aureimonas jatrophae OX=1166073 GN=SAMN05192530_102587 PE=4 SV=1
MPVTLRLAVRDWDYLTPLALGDVRSPRLDLAVERVGTLVSHLGREPAFDAAEMSFSRYAQ
MRFEGDASVVGLPNFVMRGFRHRCVITSEHSPLRSLAELGGKRIGVTGWRDSGNTWTRAA
LRREGVGVEDARWFAGRLTQAHPITDRLDGFGRPGRIEAAPGERPMMELLAEGELDAVFT
PFMPDGFFGPHSGFRQVVADYRSAERDYFHDVGYVPGMHLLGVKAEVLAEHPWVAAELSE
LVDESQRVWLAKRRKYADTTPWIIEELSRSSRDLPADWNRSGLAANEPMIADFAAELHAQ
GILPRLLSPAELFPGGDELIAPQRAAA
>tr|A0A2S9K1J6|A0A2S9K1J6_9BURK 4,5-dihydroxyphthalate decarboxylase OS=Malikia granosa OX=263067 GN=C6P64_15260 PE=4 SV=1
MSKLHISVAMGDYDRNRALYDGRVQIDGCDPVYMLLNPEEMFFRAMRSRDFDITELSFSS
YLVKHAKGESPYIAVPVFLSRAFRHTSIYVRKDRIKKPEDLKGCRIGVPEYQLTAVVWAR
SILQDDYGVNPEDVTWVRGGIDTPGRPEKIKLDLPPGVTIEAAPAGHTISDLLDKGEIDA
FIAPRPPSGAALSNPNVAWLFDDPTTVAKDYYRRTGIFPIMHVVGIRKELAEQNRWLPAA
VFKAFGESKAKALELLADTSATKVTLPFVEEQLKAARETLGNDFWSYGVEPNRKTIEAFL
HHHHAQGLSCRKVGLDELFHPSTYESYSI
>tr|A0A1G7T505|A0A1G7T505_9RHOB 4,5-dihydroxyphthalate decarboxylase OS=Celeribacter baekdonensis OX=875171 GN=SAMN04488117_11633 PE=4 SV=1
MTNLKLSLAMGNYDRTRAIVDGRVQIDGVDPIPMLLSPEEMFFRAFRHEAFDISEISLSS
YSISVARGNPHYVAIPVFLSRAFRHTSVYIRTDKGIEKPEDLKGKRIGIAEYQLSANVWV
RGILEEDYGVKPSDITWVRGGMDTPGRPEKIKVQLPDDITMVDAPEGATLNSMLEAGEID
GFIGPRWPRCFSEGHPHVGRLFADSITTAEDYFKRTKIFPIMHVLGVRRSLAEEYPFLPA
ALLKAFTQSKRLAEEALSDTSATKVTMPFVEDNLNRVHALMGKDPWSYGVADNAHVLDRF
LDYHASQGLSPRRVKIEELFHPSTLEAYSL
>tr|A0A1A2PJU5|A0A1A2PJU5_9MYCO 3,4-dihydroxyphthalate decarboxylase OS=Mycobacterium sp. E342 OX=1834147 GN=A5692_24560 PE=4 SV=1
MTPLDEQRALVAQGCRVAAARGLVDGVLGHLSLRVDDERLLVRCRSDTDAGVAFTRPSDI
RLVTLDGGAGGEGELDGYRVPNELPIHVETMLADPAYRAVAHLHPPAVVAADLAGITLRP
IYGAYDIPGARLARGGVPVYERAVLIRTPALGRQMVAAMRGRPAVICRGHGITSAAATVP
QAVLQAISLDALARMSLRVKNAGGSLRDIDDADWDDLPDLGPSFNTDAAWRHEVARLPAD
>tr|A0A2S8L3B2|A0A2S8L3B2_9MYCO 4,5-dihydroxyphthalate decarboxylase OS=Mycolicibacterium austroafricanum OX=39687 GN=C6A88_18905 PE=4 SV=1
MKLTIGLSGSARTRPLADGRVGIDGVEPEFTVMGVQALFNLQMTAHPFDVCEFPIVTYLR
SLERDRRYLAVPVFPSRHFRLSCIFVGAHSPAVTPSDLAAARIGVSVFDMAAAVWLRGIL
QDHYGLDRFAPTYVIGGLEGARVGDEHPQLYPPGFTFEHRTDAGLAQLLAAGEIDALMTA
RAPSTWPGDGVRRLFDEPRAAEFDYYRQTGIFPAMHVLAVKRDIAERCPGLPGALYRAFG
TAQQMARDDLFDSAALDTVLPWQLEELLETERALGAGYWATGLAANRPMLERIIDYSLAD
GLIGTAFTPEDLFAGPGQADILTT
>tr|A0A0Q7MIX8|A0A0Q7MIX8_9RHIZ 4,5-dihydroxyphthalate decarboxylase OS=Rhizobium sp. Root483D2 OX=1736545 GN=ASD32_26295 PE=4 SV=1
MIQLSVAIGDYDRNRPLIDGHARIDGVDPIIMTLTPEEMFFRAMRHEAFDICELSLSSHT
LRTSRGDAPYVAIPAFVSRAFRHTGIIVRSDSGITEPAQLKGRRVGIPEWQLTANVWIRA
LLQDQYGVDPQDIKWVRGGLEQPGRVEKVKLDLPEGVEIEEIAPADTLRDMLADGRIDAF
MGPRAPTSFVPSNTALRWIFNDPTAEAMAYYDKTKIFPIMHVIGIRKTLAEQHPWLPMAV
YKAFVQSKQLAIEHLSETSATKITLPFVEEQLRRAVSLMGQDFWPYGIGPNRHVLEYFTA
AHHKQGLSKRQVAIEELFHPSTLENYVI
>tr|A0A1C7NWP1|A0A1C7NWP1_9RHIZ 4,5-dihydroxyphthalate decarboxylase OS=Pararhizobium polonicum OX=1612624 GN=ADU59_21435 PE=4 SV=1
MTAADPDPGAKEAAPNASLLDLTISIRTYPYTKALKSGAIKAKGVNLDFIEVDPQIAAFR
RMVRDVEFDICELAPTTYIIARAYGAPFKALPIFFGRRFHHDGLMVRPDAGINAPKDLEG
KKVGVRAYSVTTGVWTRGILENEYGLDTSKVTWYVDDEEHVRELRLPSNVLNVPPGKSLA
SMIASGELDAGFSGNAGIGREGPPVEGWGDKPQREKPVLHDLMPNAASEAEAHYKRTGIY
PVHSTLVVKDELLNAHPDLAKNLYDAFLKAKQDYVAQLQSGAASDKKDKEFIDLSRIVGD
DPLPYGLKANRPTIEALIEYAYQQKLIPRRMAAEDVFLDV
>tr|A0A1C5BYG2|A0A1C5BYG2_9ACTN 4,5-dihydroxyphthalate decarboxylase OS=Streptomyces sp. MnatMP-M27 OX=1839768 GN=GA0115260_1005613 PE=4 SV=1
MTEPLLRTCTRTQGNNEALKTGEVSPTGFGFDFEEVPVLVHGFRRMVRELAFDISEMALT
TYLVAKAHGARFTAVPAFLVRGFHHGAILRAADRPLTPGELEGGRVGVNRGYTVTTGVWA
RAVLRDEYGVDLSKVTWVLSGDEHVAEYRPPGNVEPLGTGRTLEEALRQGQLDAVIGVPP
QQGLVPLIDDPAEAGFTALRERGLYPINHLVVVKDELLAARPDLGAQVFDAFARSKRLYT
ERLLGGEIEAPTAVDTMHRRVAELTGADPLPYGLEPNRHVLEELLRHAVDQRILERAVPL
DELFAPGTRDLVG
>tr|A0A2B2BXQ9|A0A2B2BXQ9_9BACI 4,5-dihydroxyphthalate decarboxylase OS=Bacillus sp. AFS073361 OX=2033511 GN=COJ96_22155 PE=4 SV=1
MSKLSLSFACWDYDRIHALTNGSVQVEGIDLNWLNMPVEETFWRMMRHQEFDVAELSLSS
YLVAKDRGYPNFTAIPVFMSRFFRHSGIYINKNSGIKKPEDLKGKRVGIPEYQLTACLWI
RGILQHDYGVHPADMNWYIGGQETAGRIEKIKLDLPWNINIRQIDDNQTLNQMLESGEID
AFIAPRAPSCFLEGSPNVQRLFPDYPAVEKEYYKRTGIFPIMHVVAIKDEILAEHPWVAQ
NLFKAFEQAKQKVYEGFKQTAALKVTLPWFTSEWENTRELMGEDFWPYGLENNRQTLEAA
VAYSYEQGMIKNQLKIEDLFAKSTLEKYTL
>tr|A0A2B2CEN5|A0A2B2CEN5_9BACI 4,5-dihydroxyphthalate decarboxylase OS=Bacillus sp. AFS073361 OX=2033511 GN=COJ96_04755 PE=4 SV=1
MSKLHLNFACWDYDRIQALTNGTVQAKGIDLNWLNMPVEETFWRMMRHQEFDVSELSLSS
YLIAKDRGFPNFTAIPVFMSRSFRHSGIYINKYSGIEKAEDLRGKRVGIPEYQLTACLWI
RGILQHEYGVHPSEMNWFTGGQETPGRVEKIKLSLPDNINIQPINEEQTLNQMLEDGEID
AFIAPRAPSCFLKGSPKVQRLFPDNVSIEKDYYKRTGIFPIMHVVAIKDEILKEHPWVPA
NLYSAFVEAKQKVYDGFNQTAALKVTLPWFVSEWENTRQLMGEDFWPYGLEKNRKTLEAA
VTYSYEQGMINNRLSAEDLFAQSTLEAYTL
>tr|A0A1A2VCF8|A0A1A2VCF8_9MYCO 3,4-dihydroxyphthalate decarboxylase OS=Mycobacterium sp. E2733 OX=1834138 GN=A5678_01670 PE=4 SV=1
MNSLDEQRALVAQGCRVAAARGLVDGILGHLSLRVDHERLLVRCRSDTDTGVAFTRPSDI
RLITFDGGAGADGELDGYRVPNELPIHVETMLADPRHRAVAHLHPPAVVAADLAGIAIRP
IYGAYDIPGAWLARGGVPVYERAVLIRTSELGRDMVAAMRGRPVVICRGHGITSAAATIP
EAVLQAISLDALARMSLRVRGAGGNLRDIDDADWADLPDLGPSFTAEAAWRHEVARLSAG
>tr|A0A2A9DVK5|A0A2A9DVK5_9MICO 4,5-dihydroxyphthalate decarboxylase OS=Microbacterium agarici OX=630514 GN=ATJ78_1654 PE=4 SV=1
MADVTMRLGGADYYEHASTVFDGTAPIEGVDVVASPKPLVSDVFQAMIHGQYDVAELGLT
YFLRMWDTEESPFLALPIFPARNFRHSAVFVNADSGIERPEDLVGKTVGEFALWGSDPGV
WVKGILADDYGVTPDQMNWVIGGTDAPIPSFDWLPQPIPEGVSVRHAGDNETLAVMLEAG
EIDALLSVDVPQSVLKGTGRIRRLFPDYESVEREFYARTGIFPMMHVVAIRKDFHAENPG
VARAVYDAFLAAKEQSQRYYVSQASKQHMGVITPWFSTLFAQNQRMLPEDWWPYGVEKNR
HAVDTFLRYHYEQGLSRDQLTSQDIFEPSLVAT
>tr|A0A1I1AE35|A0A1I1AE35_9BURK 4,5-dihydroxyphthalate decarboxylase OS=Janthinobacterium sp. 344 OX=1566280 GN=SAMN03159300_103508 PE=4 SV=1
MAKKVPLKIAIAEHPHTSAIRNGSIPIEGVEAEFVTVQPQIGAFRRMVRDVEFDVCELAP
TTYIIARAHGAPFVALPIFVVRRFHHGGLLVRPDAGIGHPKELEGKQVGVRAYSVTTGVW
NRQVLIDEFGLDASKVTWVVDDEEHVTQLKLPGNVIHAAPGTSLADMMARGELVAGLEGA
AGIGRTGAPTGGWKEVEADYPDLLPNAAEIEADYYRRTGVYPMHGTIVVKDSVLAEHPWI
AKSLYDAFERAKQEWLARLDAGEATSASDKKYLALRKIVGHDPLPYGLQDNLKTIETLEA
TAYQQGLTPRRMSIAELFVDPLAP
>tr|A0A2N0LXP8|A0A2N0LXP8_9CHLR 4,5-dihydroxyphthalate decarboxylase (Fragment) OS=SAR202 cluster bacterium MP-SAtl-SRR3965592-G2 OX=1926620 GN=BZY68_02470 PE=4 SV=1
MADLVMRTAIGDYGHTKGLKDGTATSDKFDMEHIDVSPVTSIFRRMVRGLEFDVCEMALS
TYLCARAHGKAFTGIPIFLTRSFYHGGITYNQKSGIKSPEDLAGRKIGVRGYTVTPGVWT
RGLLQTVYGLDLNSVTWVLSGDEH
>tr|A0A1A3C5M9|A0A1A3C5M9_9MYCO 3,4-dihydroxyphthalate decarboxylase OS=Mycobacterium sp. 1245805.9 OX=1856862 GN=A9X00_09575 PE=4 SV=1
MLDEQRALVAQGCRVAAARGLIDGILGHLSLRVDDDRLLIRCRSDTDTGVAFTRPTDIRL
VTFDGSPGAAGELDGYRVPNELPIHVETMRADPGHRTVAHLHPPAVVAADLAGIALRPIY
GAFDIPGAWLARGGVPVYERAVLIRNPALGKEMVAAMQGRPVVILRGHGITSAATTVEQA
VLQAISLDALARMSLRVRSAGGMLRDIDDADWDDLPDLGPGFNTDAAWRHEIARLGKVTG
>tr|A0A0Q8M8L3|A0A0Q8M8L3_9CAUL 4,5-dihydroxyphthalate decarboxylase OS=Phenylobacterium sp. Root700 OX=1736591 GN=ASE02_06420 PE=4 SV=1
MSKLRLSLACWDYDRTRALADGRVQPDGIDLNYLSLPVEETFFRMLRHREFDVAELSLSS
YSVSVARGDSPFVAIPVFPSRFFRHSCIFVSAKSGIREPKDLVGKRIGVPEYQMTAPVWI
RGILQDEYGVDPSSVEYLSGGEEEPGREEKLKLDLPPRIKLRPIGPDQTLSKMLADGEID
ALYTARAPSTFYSRPDDVRRLFPNFVEEERAYFRKTNIFPIMHVIAIRREVYEANRWIAR
SLLKAFEASQRVTYDDLMITAALKTMLPWQIASVEDTIREMGPNWWSYGFEPNRAVLDTF
LRHHHEQGLSARQLTPEELFAPETFEAFRI
>tr|A0A2D8G237|A0A2D8G237_9PROT 4,5-dihydroxyphthalate decarboxylase OS=Alphaproteobacteria bacterium OX=1913988 GN=CL563_00555 PE=4 SV=1
MSKTKLHAVSRTQGNNRALKEGIITLPDFEMDWEEVPVLVHAFRRMVREMAYDVCEMALT
TYICAKAHGAKFTALPIFLVRDFHHGAILHYLPAGLASPAELANKRVGVNRGYTVTTGVW
ARAIIQEEYNVDLSSVTWCPSGDEHVEDYRAPDNVKPLKHSDLKTAMACGDIVGAVGAKI
DHPDVATMYEDPFAAGVAAYKGRGLYPIXHTVVVRDDLLAEKPDVALQVFNAFTESKNLY
VAALSGGGXTDAEXVHLAVMNDTPDPLPYGISPNRDTLEQLIGHAATQKILPQAVSVEDL
FAXSLLDVVG
>tr|A0A1M3PAP9|A0A1M3PAP9_9SPHN 4,5-dihydroxyphthalate decarboxylase OS=Sphingobium sp. 66-54 OX=1895845 GN=BGP16_01485 PE=4 SV=1
MSKIDLTLACMDYDRTRALIDGRVRPEGIDLNYLSLPVEEIFFRMLRGGEFDAAEMSLSS
YCMLLARGTPEFVALPIFTSRCFRHGCIFVSAKSSIETPQQLAGKKIGIPEYQMTAPVWI
RGMLADEYGVDPASPSYFTGGQEETGRTEKLKLDLPARIKVTPIGATQTLSRMLLEGEID
ALYSARVPSSFYSHPDEVRRLFSDPMSTEQDYFLRTDIFPIMHVVVLRRSLYERHRWIAQ
SLCKAFVEAQRLAYAALLVNASLATMLPWQIIQVEDVMALMDAEWWPYGVDRNRHVIETF
LRYHHEQGLSKRLLTPEDLFAPETFETFKI
>tr|A0A1E3ZFK8|A0A1E3ZFK8_9BORD 4,5-dihydroxyphthalate decarboxylase OS=Bordetella sp. SCN 67-23 OX=1660091 GN=ABS43_13360 PE=4 SV=1
MTSKQPLPLKIAIATYGHTAALKRGDVPIDGVQPDFVEIKPIIAAFRRMVRDVEFDVCEM
APATYMIAREAGAPFKALPVFIFRRFHHAGLVYRDDAGIREPRDLEGKRAGVRAYSVTTG
IWTRGILTNDYGVDNSRITWVVDDEEHVSSLQLPPNVEQARDGKSLVDLMASGYLSAAFT
DNAGIGRAGAPADGWQAGGRIKPPEYLEMFPDADRLEAEWYRKTGIYPVHGLITVKDEVL
ARHPWLGKALYDAFLASKNIYLRQLAAGESVSDKDEHYRAMGRIVGDPLPYGIEANRPSI
EAMMNYCHQQGLLKKRYAVDDMFIDVGA
>tr|A0A1F4ALS1|A0A1F4ALS1_9PROT 4,5-dihydroxyphthalate decarboxylase OS=Betaproteobacteria bacterium RIFCSPLOWO2_02_FULL_63_19 OX=1797486 GN=A3H32_06840 PE=4 SV=1
MSKLRMTLGCWNYDRTRALADGRVQPDGIDLNFISMPVEETFFRMLRHREFDAAEMSLSS
YTVSLFSNDKPFIAIPAFPSRFFRHSSIYINTASGIRKPADLVGKRVGNPEYQMTAPAWI
RGILSDEYAVPVNGVTYFTGGEEEPGRPEKIKLDLPNDIRIERIGENQTLSAMLASGEID
ALYTARTPSSYLTGGGTVKRLFEDYVEVEREYFRRTKIFPIMHTVVIRRDVYEANPWVAQ
SLYKALCASQQETYRDLEETAALKTMLPWAMAHVQEARSELGDDFWPYGFERNRDTLATF
LRYSFEQGLSKQLLQPEQLFAPETLESFKI
>tr|A0A2V9CYY3|A0A2V9CYY3_9BACT 4,5-dihydroxyphthalate decarboxylase OS=Acidobacteria bacterium OX=1978231 GN=DMG30_02575 PE=4 SV=1
MSILAPDACGTIRVPPLTIAIGNYGLTKPLKDGSVHSDLKFEYIQVDPIVAAMRRMVRGL
EFDICEMALTTYLCAKAYGKPITAIPLFLTRNFHHWAIFYNVSSGIKKPKDLEGRTVAVN
RGYTVTTGLWARGILQTEYGVDLNKITWAPTDDEHVAEYKAPANVDYSLRGKPMAELLLS
GKIAAAVGDVRVNSPEIQQLIPDARNAGFAYFQKTGVYPINHGLVVKDSVLQAAPVLACE
LFRAFQGAKKIYLAHLEAGKDLSSADETAIALRRVVGDPFPFGIKGSNGKALETIVQFAV
DQQVIPKKFGIEELFAPGALNLE
>tr|A0A1F4ARW1|A0A1F4ARW1_9PROT 4,5-dihydroxyphthalate decarboxylase OS=Betaproteobacteria bacterium RIFCSPLOWO2_02_FULL_63_19 OX=1797486 GN=A3H32_16675 PE=4 SV=1
MNEIDLTISTWDYDRVRALIDGRVRVEGCRLNYIALSPEECFHRGHFFKEFEATEIGCSF
YLNAISIGDLSYRAIPVFLSRTFRHSGIYVRSDSGIKTPGDLRGRRVGVPEYQMTAAIWI
RGMLKDQFGVDYADINWVEGGLEEWGRKSKIKLTLPPGFPLEQSPQGRSLNQMLVAGDLD
AVIGARAPSCFIEGDPRVRRLFDDFKSAEKEYFAQSGIFPIMHCLAIRGDVADRHPWLAT
SLLKAFEEAKRIADQDLEEVAALKIGLPWLAQELAETKAVMGENFWSYGVPDNRKTLDAM
VRYAYEQGVAARPLKMEEVFIASTVNTAKI
>tr|A0A2D7JNH9|A0A2D7JNH9_9PROT 4,5-dihydroxyphthalate decarboxylase OS=Nisaea sp. OX=2024842 GN=CMH67_07250 PE=4 SV=1
MCKITLACWDYDRALPVLDGSLQLDGFELQCHAEPPGTLFPLAVGAAPFDITELSFASYL
IQLSRGESQYIGLPIFLSRAFRHGAIYVRADQGITSPKDLEGRVVGVPEYAMTLAVWVRG
ILADEYGVDVSALKYRTGGLNIPGRVERLSLQIPPTIDLQPLDPTVSLNAAILAGELDAI
IAPAPPRAFSDADPRVRRLIDPAGPAERDYFQRTKIFPPMHILGIKKSVSDRHPALAGAV
FKLFMDAREIAMARVKSVAESSANRQMSPWFAEAYEQAVTVMGADYWSYGVDKNSADLEA
FCRYCHDQHLTSRRLSPAELFHPDTC
>tr|A0A2D7JRX5|A0A2D7JRX5_9PROT 4,5-dihydroxyphthalate decarboxylase OS=Nisaea sp. OX=2024842 GN=CMH67_14080 PE=4 SV=1
MAGLVGMDDVAAEYLTAPLEEIFAKAFDTQAYDVTELSFSNYLYLTSTGDCPYVGLPVFP
SRSFRHAAIFIRTDRGIRGPRDLAGRTVGVREFSMTAALVARGVLADDFGLQAADIQWRF
GPADAGDSQPIVRMKPRGIDLQPLTAGSNLSDALRDGALDALIAYKPPPAFLDGAPNVDR
LFVDYPAVEADYARRTGIFPIMHLLGIRREIAARDPALCLRVCAAFDAARHYAVARTKES
QAPFTSLPWGPGEAARSQQVLGDDFWSYGVGANRPALEALCRYSWDQGIAVKPLTVEALF
VPATLSWVPASA
>tr|A0A2V8JWT6|A0A2V8JWT6_9BACT 4,5-dihydroxyphthalate decarboxylase OS=Acidobacteria bacterium OX=1978231 GN=DMG16_06460 PE=4 SV=1
MAELKLKTVFRPDGHTEPLRIQTIKPKTFEIDYVDVPVLIQAFRRMVRGLEFDICELAMT
TYICAKAYGKRFTAIPVFPARVFHHGAIVYNTKSGIRNPKDLEGKRVGVHRGYTVTTGVW
IRGILQHQYGVDLNKITWLLSGDEHVAEFRAPSNVVPIEKGQNLEAMIVSGEIPAAVNVD
VEHPDVKPLILNPAQAGFEALRTSGHYPINHTVVVKDELLEAHPGLAEDIFNAFAAAKRL
YLERLRSAQIAAPTKTDERYKRVMEITGADPLPYGIAPNRRMIDTVIQYATDQKILDRPL
SIEELFAPGTLGLVG
>tr|A0A2D7Z4A5|A0A2D7Z4A5_9PROT 4,5-dihydroxyphthalate decarboxylase OS=Nisaea sp. OX=2024842 GN=CMH68_04960 PE=4 SV=1
MAGLVEVEGVDADYVTAPLEEIFARAFDDQAFDVTELSFSNYLYLTSTGDCPYVGLPVFP
SRAFRHSAIYIRTDRGIRGPRDLAGRVVGVREYSMTAALVARGVLEDDFGLRAAEVRWRY
GPADAGDSAPIVRVRPNGVELVPLAGGANLSDALRDGVLDALVAYKPPPAFLDGAPNVGR
LFVDPAAVEADYARRTGIFPIMHLLGIRREIAARDPRLCLRLCQAFEAARRYAVARIDEA
QAPFTSLPWAPDEAARSRRVLGDGFWSYGVAGNRPALEALCRYSHAQGIAARPVTVDELF
VPATVDWLPS
>tr|A0A2D8B876|A0A2D8B876_9BURK 4,5-dihydroxyphthalate decarboxylase (Fragment) OS=Alcaligenaceae bacterium OX=2021368 GN=CL536_09485 PE=4 SV=1
MIDLNLSIAMGDYDRTRPIADGRVKIDGVEPTCMLLSPEEMFFRAFRHQAFDVSELSLSS
Y
>tr|A0A1M2ZE99|A0A1M2ZE99_9SPHN 4,5-dihydroxyphthalate decarboxylase OS=Sphingomonas sp. 66-10 OX=1895848 GN=BGN95_12915 PE=4 SV=1
MSRLPLSFACWNYDRTEALQTGRVRPDGIDLNFQALDVEETFFRMLRHREFDVAELSLSS
YCVTLGRDDPPFVAIPVFPSRFFRHSCIFVSKASGIETPSDLVGKRVGVPEYQMTAPVWI
RGILSDEYGIDPASVTYVTGGEEEPGREEKLKLDLPPRFRVEAIGPTQTLARMLADGEID
ALHTARAPSTFYSEPDKVARLFPDFVPIEKAYYAHTGIFPIMHVVAIRREIYERHRWIAR
SLYTAFVAAQRLSYDQLRVSASLKTMLPWQIAAVEDTIATMGPDWWPYGIERNRQVIETF
ARYHHEQGLSPRRLTIEEMFAPETFAEFRI
>tr|A0A2D6WE90|A0A2D6WE90_9PROT 4,5-dihydroxyphthalate decarboxylase OS=Alphaproteobacteria bacterium OX=1913988 GN=CL560_04135 PE=4 SV=1
MKFSIACVATDRSRPISNGDVKSNKYEFDFHFGEPEELFRIALQEARYDITELSMGSHIT
KTARGDTEYIGIPVFPSRSFRHSGIFIRSDRGINSLTDLKGMRVGVPEFQQTAGIWLRGM
MADEYGVKSDEISWKVGALNSPGPGERMKITLPEHMNVQSIKKDDYLDKLIREGEIDAIF
SPREPNSLLDXDTPVIRMYDNVGAAERDYCRRTGFFPIMHCLAVKKTLLSNYPDLPEHLF
QLFVKAKEFSLHELSLGNVLRVSLPWVHELQKEFTNLMGGNPWPYGLSANHEEITALIRY
AVMDGIAVKSVQAEDLFHPQTHSLLDL
>tr|A0A1F2T6I5|A0A1F2T6I5_9BACT 4,5-dihydroxyphthalate decarboxylase OS=Acidobacteria bacterium RIFCSPLOWO2_02_FULL_59_13 OX=1797178 GN=A3H27_09100 PE=4 SV=1
MSLQLSIACRPYDRIAALMNGSVAVEGCRTTILPLAAEEIFSRAYSRAEFDVSELSMSSH
IITTEKGISPYVGIPVFMSRMFRHSAIYIRTDLGISSPQDLRGRTLGVPEYQMTAALWVR
GMLSDIYGVNAEHIAWRTGGLQQPGRREKFGMTFSSPFNVQPIPEDQTLDALLARGELDG
IVSARAPSCFLNKTAPVRRLFENFEAEEKDYYRKTGLFPIMHVIGVRRDLLDRHPWLASS
LFKAFDAAKRACLAAIEDDNALQLMLPWSLQHYAETRSLMGDDYWPYGVAKNRAALDAMV
RYSREQGLTSSISDPRELFAPCDEHQAKA
>tr|A0A292GRB5|A0A292GRB5_9SPHN 4,5-dihydroxyphthalate decarboxylase OS=Novosphingobium sp. PY1 OX=1882221 PE=4 SV=1
MTRLNLSFACWGYDRTEALRSGEVQPDGIDLNYQVLDVEETFFRMLRNREFDAAEMSMSS
YCVTLGRDNPDFIAIPVFPSRFFRHSCIFVSAKSGIEKPEDLVGKRIGVPEYQMTAPVWI
RGILQDEYGVDPASVTYVTGGEEEPGREEKLKLNLPEKFSVQPIGPTQTLSRMLADGEID
ALHAARAPSTFHTEPHNVRRLFGNFVEVERAYFAKTGIFPIMHVVALRRDIYERNRWIAQ
ALTKAFIEAQRRTYEELVISASLKTMLPWQIAAVEDTIATLGKEWWPYGIDRNRHVIETF
TRYHHEQGLSPRQLTVEEMFAPETFTEFRI
>tr|A0A2D7A6W1|A0A2D7A6W1_9PROT 4,5-dihydroxyphthalate decarboxylase OS=Magnetovibrio sp. OX=2024836 GN=CMF65_02510 PE=4 SV=1
MKLTLTCWNYDRVQPLLDGSIKIPGIELDCKISYPSKIFSKAFTEAPFDISELSASSYIM
QHAKGECAYIALPIFVSRAFRHGGFYINTHKGISEPIDLEGKRVGVPEYQMTMALWARGL
LADEYGVNTETLIYRTGGTNAPGRKERLVLTLPDHIDINPISESQTLNSLLVSGELDAVI
APSPPLAFTDGVPEVQRLFPEVKSAEQDYFRRTGIFPIMHVIGVRHSLVENYPWLPLALF
DAFEAARKLTEVRLKTTATASANRIQIPWLGNEWEETVALMGESFWTYGVDQNEAALTAL
CRYAFEQHLAPKLLSIDDLFYREDNSIGI
>tr|A0A2D8YT85|A0A2D8YT85_9PROT 4,5-dihydroxyphthalate decarboxylase OS=Magnetovibrio sp. OX=2024836 GN=CMF64_00950 PE=4 SV=1
MTTSKTDPLLDLTLACWDYDRAQAVLDGEVAVPGCRIAAEAHPPSTLFPLAVGEARFDVT
EMSMSSYILEVAKGEGAYVAIPVFLSRAFRHNGFVVRADAGIDNPKDLEGKRVGVPEYQM
TAALWMRGILTAEYGVDTDSFIWRTGALEEGARKDRLTLDLPGHMSVTPIETGETLQDLL
LAGELDAVFSPKPLNALVAGDPRVRRLFPDFADVERAYHAKTGFFPIMHAIGVRKTIAEA
NPWLPKVLFDAFTQSRDIAMAKLEAVWRGSANRLTLPFFHADMEETRAHMGPDFWKYGFD
ANRAELDAMCRWSKAQHLAPRRVAPEELFHESLLS
>tr|A0A1F9B559|A0A1F9B559_9DELT 4,5-dihydroxyphthalate decarboxylase OS=Deltaproteobacteria bacterium RBG_13_53_10 OX=1797831 GN=A2170_05890 PE=4 SV=1
MKKLKLTVALSHYDRHIPFFDGTLPVPDNIELTVLQVGQSMPLKDGGDRHERMIDHSEFD
VCELSLSSYLMTQGRRMPFTAVPVFPRRLFSQSQMYVNVSSGIEKPEDLIGRNVGLSSFQ
TTLSVLAKGDLKSEYGVPWEKIRWFLNRDEAVGFTPREGTFLQKIDEGKKIGRMLEEGEI
DALFMPHPPKSVTQGSDRVRRLFRNAREEELKYFRKNKFYPIMHIVALKQELVEKNPWVP
RAVMDLFEEAKKITSQYYDDPNWSHLAWGRHFYEEQRELLGKDLWPSGVSKNRENLERFI
GYSLDQGLIDKSVAVDDLFAGSVRDT
>tr|A0A2D7A8C8|A0A2D7A8C8_9PROT 4,5-dihydroxyphthalate decarboxylase OS=Magnetovibrio sp. OX=2024836 GN=CMF65_04620 PE=4 SV=1
MAGLVDIKDVAAEYVTAPLEDIFSKAFDDLSYDITELSFSNYLYLTSTGNCPYIGLPVFL
SRSFRHSAIFIRTDRGISGPRDLVGRTVGVREFSMTAALVARGVLEDDFGVRATDLRWHY
GPADAGDSNPIVRMKPNGIELEPLLGNSNLSDALRDGTIDALISYKPPPAFLDGAPNVGR
LFVDYEAVEADYARRTGIFPIMHLLGIERKLAEHDPMLCLRICDAFEASRRYAVGRTNER
QAPFTSLPWAPDEAARSREILGDNFWSYGVAANRPALESLCRYSYTQGISARPVMVDELF
APTTLSW
>tr|A0A2D7Z1J8|A0A2D7Z1J8_9PROT 4,5-dihydroxyphthalate decarboxylase OS=Nisaea sp. OX=2024842 GN=CMH68_00045 PE=4 SV=1
MAPKLTLGCWDYDRAKSVLDGSLGLAGFDLVCQTETPGTLFPLAVNEARFDITELSFASY
LVQVARGESQYIGLPIFLSRAFRHGAIYVHADSGIKTPKDLQGRVVGVPEYGMTLAVWVR
GILTDEFGVDVDTLKYRTGGLNEPGRVERLKLEIPGHVDLQPLGPSLSLNAAILEGRLDA
IFAPAPPRAFAAGDKRVLRLMDPAGPWERDYFKRTHIFPPMHILGIKKTVVAEHPTLPGA
VYRLFEEARRRAMARVKAVAESSANREMSPWYAEAYEQAVATMGPDFWTYGVADNTADLE
AFCRYCHAQHLTSRRLAISDIFHPDTAAAAPI
>tr|A0A0R2TCZ9|A0A0R2TCZ9_9RHOB 4,5-dihydroxyphthalate decarboxylase OS=Rhodobacter sp. BACL10 MAG-121220-bin24 OX=1655559 GN=ABR99_05520 PE=4 SV=1
MIVEETFFRMLRHQEFDVCEMSMSSYAVSLSKPERPFIAIPIFPSRFFRHSSIYVNANAG
IHKPQDLIGKRIGTPEFQMTAPVWIRGILDEHYGVPVDSVTYLTGGEESPNRVEKLKLSL
PARIKIECIGPDQTLAQMLVSGEIDALHTARKPSTFDGVTVKRLFPNFVEVEQAYFDQTG
IFPIMHVIAIKRDVYEKNRWIAMNLFQAFREAQKLCYEGLQETAALKGMLPWFNAHVEDT
IAKMGHDFWPYGVEKNRKTLETFLRYHHESGLSQNRLRVENMFAPETLEEFVI
>tr|A0A2E3L5M7|A0A2E3L5M7_9PROT 4,5-dihydroxyphthalate decarboxylase OS=Magnetovibrio sp. OX=2024836 GN=CMF67_13045 PE=4 SV=1
MAGLVAVDNIVAEYVTAPLEEIFAQAFDEQAYDITELSFSNYLFLTSTGTCPYIGLPIFP
SRSFRHSAIFIRTDRNIQGPRDLIGRTVGVREYSMTAALVARGMLEDDFGVRAADLRWRY
GPAGAGDSDPIVRMKPKDIELEPLADASNLSDALLNGEIDALVAYKPPQAFLDGAPNVGR
LFDDYDLIEADYARRTGIFPIMHLLGVQRELAERDPELCLGVCDAFEASRRYAVGRTNES
QAPFTSLPWAPKEAARSRQVLGDGFWSYGVDANRPALQSLCEYSYAQGISARPVIVDELF
VPVTLGWTPS
>tr|A0A2E3L0Q6|A0A2E3L0Q6_9PROT 4,5-dihydroxyphthalate decarboxylase OS=Magnetovibrio sp. OX=2024836 GN=CMF67_04055 PE=4 SV=1
MQNLSLACWDYDRCKPLIDGRVAIDGVQLQPNVIYPTDIFAKAFSEASFDICELSASSYV
MQVSQGHCEYAAVPVFVSRAFRHSGIYARADAGIATPKDLEGRVIGVPEYQMTMALWARG
ILQDDYEVDCRTFKTRTGGTNKAGRSERLRLVLPDHLDVRPIGDNENLNDLMLAGALDAM
ISPMTPQAFTAGDPRIRRLFADPAAEERAYFARAGVFPIMHVIGIRRHLVDANPELAVNV
FEAFVAARRIAMDCLEKTATASANRLHLPWVAAEWEATRALMGNDYWPYGFAENVADLEA
LCRYSHEQHLSPRRLDAKELFIPATLDLSGR
>tr|A0A2E3P6B7|A0A2E3P6B7_9PROT 4,5-dihydroxyphthalate decarboxylase OS=Magnetovibrio sp. OX=2024836 GN=CMF68_14705 PE=4 SV=1
MTTSKTDTLLDLSLACWDYDRAQAVLDGTVAVPGCAIRAEVHPTSTLFPLAVGEARFDVT
EMSMSSYILEVAKGEGAYVALPVFLSRAFRHNGFVVRADAGIENPKDLEGKRVGVPEYQM
TAALWMRGILADEYGVDTDSFQWRTGALEEGTRKDRLTLDLPAHMSVTPIEAGETLQDLL
LAGELDAVFAPKPLNALVAGDPRVRRLFPDFAAVERAYHAKTGFFPIMHVIGVRKTIAEA
NPWLSKALFDAFTQSRDLAMAKLESIWRGSANRLTLPFFHAEMEEIRALMGPDFWTYGFD
ANRAELDAMCRWSQAQHLAPRRVAPEDLFHESMIA
>tr|A0A2E8U062|A0A2E8U062_9PROT 4,5-dihydroxyphthalate decarboxylase OS=Magnetovibrio sp. OX=2024836 GN=CMF66_02580 PE=4 SV=1
MQXLSLACWDYDRCXPLXDXRVAIDGVQLQPNVIYPTXIFAXAXSEASFDICELSASSYI
MQVSQGHCEYAAIPVFVSRAFRHXGIYVRADAGIVTPKDLEGRVIGVPEYQMTMALWARG
ILQDDYGVDCRTFKTRTGGTNKAGRSERLPLVLPDHLDVRPIGDDENLNNLLLAGALDAM
ISPMTPQAFTAGDPRIRRLFADPAAEERAYFARAGVFPIMHVIGIRRQLVDANPELAANV
FEAFVAARRIAMDCLEKTATASANRLHLPWVAAEWEATRALMGNDYWPYGFAENVADLDA
LCRYSHEQHLSPRRLDAKELFIPATLDLSGR
>tr|A0A1G3FVY6|A0A1G3FVY6_9RHOB 4,5-dihydroxyphthalate decarboxylase OS=Rhodobacteraceae bacterium GWF1_65_7 OX=1802013 GN=A2X69_20240 PE=4 SV=1
MQLSVAIGDYDRNRPLRDGRAKIDGVDPVVMMLTPEEMFFRAMRHEAFDICELSLSSHTL
RTARGDAPYVAIPAFVSRAFRHTGIIVRSDSGITHPAQLKGRRVGIPEWQLTACVWIRAL
LQDEYGVAMQDIHWVRGGLEEPGRVEKVALALPEGVGVEDIGPTQTLRDMLAAGEIDAFI
GPRAPTSFTPDNPDLRWLFADPTAEAQAFYRKTRMFPIMHVIGIRKTLAEAHPWLPMAVY
KGFVQSKALALEQLSETSATKITLPFVEEQLRSAVDLMGADFWPYGLAPNRHVLEYFTKV
HHQQGLSAQQVPVEQLFHPSTLEGYVI
>tr|A0A1F2RXU0|A0A1F2RXU0_9BACT 4,5-dihydroxyphthalate decarboxylase OS=Acidobacteria bacterium RIFCSPLOWO2_12_FULL_59_11 OX=1797187 GN=A3G20_04890 PE=4 SV=1
MRKVPLTVAVKDYDRTKAIFSGLAPIEGCDVVPLAVDAEECFHRAIKFQEFDVSELSLSS
YMVTVSRGENAYIGIPAFVSRVFRHSGIYIRTDRGINKPEDLRGRTVGVPEYQITANVWI
RGMLKDDFGIKPDEIHWRRGGIEQPGRDERSPIKLPPGIDLQQVPDDKTLSGMLENGEID
AMMTARTPSCFDQGVPNVGRLYPDFKTVEQDYFRRTGFFPIMHLIGIRKILVEQYPWLPV
SVYKAFLAAKNIAIRELNDIGQLMATLPWAIDHYNETRRVMGEDFWPYGLKENLKTLEAF
ARYHHEQGLSVRKVAPEELFAPSTLDLSKI
>tr|A0A0R2TGQ3|A0A0R2TGQ3_9RHOB 4,5-dihydroxyphthalate decarboxylase OS=Rhodobacter sp. BACL10 MAG-121220-bin24 OX=1655559 GN=ABR99_02390 PE=4 SV=1
MPKETSVLDLTFATWDHDRVSALHDGRLSVPGVTLESVVAPTSKLFPLAVTEAKYDITEM
SISSYILQLSRGGSEYIALPAFVSRAFRHAGYFARQGSGITTLADFAGRRIGVPEYQMTA
ALWMRGIMQDEYGVSCDAIHWRTGALDEGVRVERLELALPKSMRVEPITAGQTLEELLLD
GQIDGLLAPKPPKAFLAGDPRLVRLFPDYEQAEEDYHKKTGFFPIMHVIGVRKSLCEKYP
WLAKAVYEALVMSRDIAVARLRDIWLGNANRLTLPWLGASIERSIRVLGSDYWSYGYERN
LTELEAVCRYSMQQHLSARQVAPSELFHPSVMGG
>tr|A0A1F4EA45|A0A1F4EA45_9PROT 4,5-dihydroxyphthalate decarboxylase OS=Betaproteobacteria bacterium RIFCSPLOWO2_12_FULL_65_14 OX=1797501 GN=A3G81_04235 PE=4 SV=1
MKRLRLTFACWNYDRTRALADGSVRPDGIDLVYLAQPVEETFFRMLRYREFDCSEMSLSS
YVASLNSENPPFIAIPAFPSRFFRHSCIFVSAKSGIRRPGDLKGKRVGVPEYQMTAPVWI
RGILSDDYGVKATDVEHFSGGEEEPGRDEKIKLSLPREIRLRPIGPAQTLSQMIADGEID
ALVTARAPSTFHKQPDKVRRLFPDYVELEKAYYRRTKIFPIMHTVVLRRDVYEANPWIAQ
SLYKACVEAKAKAYELYNQTAAMPAMLPWSVAAVEEARSEMGEDWWPYGLGPNRHVLDSF
LRYHHEQGLSKRRFAPEELFAKETLESYKV
>tr|A0A1F4B772|A0A1F4B772_9PROT 4,5-dihydroxyphthalate decarboxylase OS=Betaproteobacteria bacterium RIFCSPLOWO2_02_FULL_63_19 OX=1797486 GN=A3H32_02555 PE=4 SV=1
MDKLTLTLAIGNYDHVRDVIDGQVPVQGARLIVLNLPPEEVFFRFTLHREWDVSEMSMGT
YVSMRSQEDKSITALPVFVSRVFRHSMIYVSEGSGITKPQQLEGKRVGIPQWTQTAAIYS
RGYLSHDAGVPLDSIEWVQGGVNQAGRIEKMKLKLPHGVRYRNVSDRSLTDMLLAGDLDA
VLSARPPYAHGQGVRRMFENYEQAEEAYFRKTGIFPIMHVLAVKTELLERYPWLAMNLYK
TFDEAKRRSMERLQDITASYAPLPWLRSYSDRMKALFGQDFWPYGLEPNRKTLEAFLLFA
FEQGVCHRKVEPEELFPKQVLSTYKV
>tr|A0A2E2JMD3|A0A2E2JMD3_9RHIZ 4,5-dihydroxyphthalate decarboxylase OS=Aurantimonas sp. OX=1872654 GN=CL627_14890 PE=4 SV=1
MSKLNLSVAVGDYXRARPIVDGRVQIDGVEPTCMVLSPEEIFFRAFRHAEFDICELSLSS
FTVKTANDDCPYVGVPAFLSRAFRHTSLYVRTXRIRSPAXLKGKRIGVAEYQLTANVWVR
AIXQEHGVXPEDVTWVRGGLEXPGRPEKIALKLPDXIRIETAPEDKSLSQLLLDGEIEAI
ITPRMPSCHGAENNVGWLXPDPTAAAMDWYERTQIFPIMHIVGVRKELAXXHPWLPGAVL
KAMTEAKXLALAXLADTSATKVTXPFVEEQLARARDLMGEDFWSYGIAANRPTLXAFLQQ
HHAQGLSRRRLTPEELFHPSTHEAFLI
>tr|A0A1E4GSZ6|A0A1E4GSZ6_9CAUL 4,5-dihydroxyphthalate decarboxylase OS=Phenylobacterium sp. SCN 70-31 OX=1660129 GN=ABS78_14960 PE=4 SV=1
MSRLRLTLACWDYDRTRALADGRVRPEGIDLNLLPLEVEETFFRMLRGREFDASEMSLSS
YCVSLLRDDPAFIAIPVFPSRFFRHSCIFVSAKSGIREPKDLVGKRIGVPEYQMTAPVWI
RGILADEYGVDPASVEYFTGGEEEPGRDEKLKLDLPSQFRVTPIPADKTLSAMLAEGEID
ALHTARTPSTFYSRPDDVSRLFPDFVPVEKAYYQRTGLFPIMHVIALRRDVYLENRWIAR
SLYKAFVEAQKVAYENLRVTSAMISMLPWQVAAVEEAVTELGADWWPYGVQENRAVLDTF
LRYHHEQGLSKRRLQVEELFAPETFEAFKI
>tr|A0A1F4E5G7|A0A1F4E5G7_9PROT 4,5-dihydroxyphthalate decarboxylase OS=Betaproteobacteria bacterium RIFCSPLOWO2_12_FULL_65_14 OX=1797501 GN=A3G81_34130 PE=4 SV=1
MSKLRITAACAAYDRTWPLISGQIPIEGCETNFFAIDPSEAFRRAYSTQDFDVTELSASS
HILTTARGDAPYIGVPAFVSRLFRHSSFYIRTDRGIRSAGDLRGKLVGVTEYQMTAGLWA
RGLLSDDFKVRASEVRWRSGGMDSPGLTERTPIKLPAEIDLRPIPPDKTLSGMLEAGELD
ALIAARAPRCFVQRAPHIDRLFPDFRAAEEDYYRRTRLFPIMHLIGIRRSLVEAHPWLAA
SVMKAFTKAKTIALREIEDVGISRASLPWLPADVARAKALMGPDIWPYGFKANQREIESM
LRWSKEQGLSDRLVSAQELFAPGSLEDF
>tr|A0A061A0C9|A0A061A0C9_9ACTN 4,5-dihydroxyphthalate decarboxylase OS=Streptomyces iranensis OX=576784 GN=SIRAN5476 PE=4 SV=1
MISLGLRDWDHLVPLASGLVEIPGFTVRIDARDVTPDVLTEPGLDGGETSFSRYVQARAA
GDDRLVGLPAFVMRGFRHRCVLVREDSPLRSIGQLAGARVGLTGWPDSGNTWTRALLRGA
GVDLAGIQWRIGPLTAGETGKDRVGSRPLPANVSVMAEGQSLVDELAADRLDALLSPFMP
RELFTRTSRFRHLLDDHRAEERAYWEATGFVPGIHLVTLKREVVEAHPALPAALLAGLEE
SKRRWLGRRRLLADTTPWLLHELTESARLFGDDWMPYGTKSNAEMTRAFCEELYAQGVWP
EPIDPDVVFPDPALAAIPAL
>tr|A0A1Q7VIX8|A0A1Q7VIX8_9PROT 4,5-dihydroxyphthalate decarboxylase OS=Betaproteobacteria bacterium 13_1_20CM_3_63_8 OX=1805040 GN=AUG50_06145 PE=4 SV=1
MSALRLTLACWDYDRTRALIDGRVQPEGIDLVYLIQPVEETFFRMMRYREFDCSEMSLSS
YVASLNSESPPFIAIPVFPSPDELKGRRVGVPEYQMTAPVWIRGILSDDYGVKVTDVEHL
SGGEEEPGRDEKLKLDLPPQIRLRPIGPSQTLSRMIADGEIDALVTARAPSTFHREPDKV
RRLFEQYVEIEKFYYRRTKIFPIMHTVVVRRDVYAKNPWVAQSLYKAFVAAKQIAYDLYN
QTAAMPAMLPWLTAHLDEAKRELGEDWWPYGLEPNRHVLDTFLRYHHEQGLSKRRFKTEE
LFARETLAAYKV
>tr|A0A2E1XUF1|A0A2E1XUF1_9RHIZ 4,5-dihydroxyphthalate decarboxylase OS=Phyllobacteriaceae bacterium OX=1871068 GN=CMJ42_05360 PE=4 SV=1
MFFRAFRHQAFDISELSISSYSISVARGDPHYIAIPVFLSRAFRHTSIYIRNDHGIDSPA
DLRGRRIGIAEYQLSANVWFRGILEEEYGVKPSEIEWVRGGMDTPGRPEKIKVELPADIR
MTDAPQGGTLNQMLMDGEIDGFVGPRSPRCFDERHPRIGRLFPDTIAEAEAYYRKTGIFP
IMHVLGVRRSLADAHPWLPGALLKAFSQAKNLAETALSDTSATKVTMPFVEDNLARARAL
MGGDIWPYGLDVNRKTLEKFLEYHNAQGLSPRKVAVEELFHPATVEAYSL
>tr|A0A1E3Z1V6|A0A1E3Z1V6_9BORD 4,5-dihydroxyphthalate decarboxylase OS=Bordetella sp. SCN 67-23 OX=1660091 GN=ABS43_29225 PE=4 SV=1
MKSLQLSMSCANYDRTSALMDGRAGIEGVDLITSQLEPEESFHRAFKYAEFDICEISLSS
HTMMTSRGQNAYVAIPAFVSRLFRHSGIYIRTDRGIRSPSDLAGKKVGLPEYQITANVWI
RGILQDDYGLDPASVRWRRGGVEQAGREERAPIKLPPGIELEQIAGDKTLSGMLADGELD
AVISARAPSCFLRGEPGVARMFPDYPSVEADYFRRTRIFPTMHAIGIRKELAERHPWLAV
NVLKAFTRAKDLAFIEMGQIGHLYHSLPWGVAAFEQARRDMGDDYWSYGFEANRHVLETF
VRYHHQQGLSARQVAPEELFSPSTLDLTRI
>tr|A0A1E3ZDD5|A0A1E3ZDD5_9BORD 4,5-dihydroxyphthalate decarboxylase OS=Bordetella sp. SCN 67-23 OX=1660091 GN=ABS43_13530 PE=4 SV=1
MNKLNISLSVGNYDRTQALFDGRVAIEGCNVRAVPLEPEEAFHRAFRYEEFDVTEISMSS
HMMTTARGDNKYVAVPAFLSRVFRQSGIYVRTDRGIERPQDLKGKTIGVPEYQITANVWI
RGILEDEYGVKPADIKWRRGGVEEPGRGERAPIELDPSIDLKQIPDDKTLSGMLESGEID
GYIGARAPSCFLRDAPNVGRLFGDYIDAEKDYFRRTRIFPIMHMVGIRKSLVEENPWLPV
SVYKAFLKAKALAVKELDEICHLAVTLPWMVHHHNEAKALMGEDYWPYGLPANHHVIETF
ARYHHEQGLSRRQVAPEELFAASALDLSKI
>tr|A0A1E3Z711|A0A1E3Z711_9BORD 4,5-dihydroxyphthalate decarboxylase OS=Bordetella sp. SCN 67-23 OX=1660091 GN=ABS43_22125 PE=4 SV=1
MSKLQLSVAMGDYDRTRPLLDGTVQIDGVEAVYMTLSPEEIFFRAFRNAEFDISELSLSS
YLIKASRGESPYVGVPVFLSRAFRHTSIYVRTDRIRRPEDLKGARIGVPEYQLTAIVWAR
AILCDDWGVRPEDITWIRGGISRAGRAEKIELQLPPGVRLSNAPEGQTISDLLDRGEIDG
FIAPRPPAGAAARNPDVGWLFPDPAAAAKEYFKRTRIFPIMHLVGVRRELAERHPWLPAA
VLKAFETSKAVAMDKLADTSATKVTLPFVEEQLKAVRESMGNDYWSYGVEGNREVLETFL
RHHHAQGLSSRLMAVDELFHMATYESYRI
>tr|A0A1E3ZF09|A0A1E3ZF09_9BORD 4,5-dihydroxyphthalate decarboxylase OS=Bordetella sp. SCN 67-23 OX=1660091 GN=ABS43_12015 PE=4 SV=1
MARLPITIATWDYDRVRPLLDGRVTVEGCEVNYLPMPVEECFHRAYFHGEFDVAEIGFSP
FLIALSRGIAPYVALPVFLSRTFRHSAIYIRNDRGIASAADLRGKRIGLPEYQMSAVLWV
RGFLKDEYGIEAADINWVQGGLEQYGRKDKFPLNLPPGFPLSGAPEGRSLSSLLANGELD
AVISARAPSCLLDGHPHVQRLYPDYRAVEQAYYARTGLFPIMHALGVRQDLAQAHPWLPS
SLYKAFAQAKEIAERDLREVTALKIGLPWVTAELESTEAVMGRDFWPYGVEANRKTLEAM
TRYSHEQGLAVRQLGVDELFAASTLDPVHI
>tr|A0A2D8G710|A0A2D8G710_9PROT 4,5-dihydroxyphthalate decarboxylase OS=Alphaproteobacteria bacterium OX=1913988 GN=CL563_09485 PE=4 SV=1
MAKLPISVCFWDYDRTMPMADGRVQLEGCDPNFTILRPEDAFHRAFYHSEFDITELSFSR
FMARYSENNVAYAIIPVFPSRAFRHGALFVRDDRGIETPEDLKGKTIGLFDFEMTAALVA
RGMLNDEHQILASDINWVVGAVEDASDHIPQGDTNNKLKGVNISPVPNGCSLNSLLADGQ
IDGIVGLYEPSCMATGAPVKRLFSDWRTAEQDYFLRTGIFPIMHTVAIRKSLLAENPWIA
RSVYNAFCEAKEMALAELQVPQASKVTLPWVVAEYAETAKIMNGDIWPYGFSANRRVIEA
MIRWSQNDGLLARPLTAEELFLSEFLEN
>tr|A0A2D8G2B5|A0A2D8G2B5_9PROT 4,5-dihydroxyphthalate decarboxylase OS=Alphaproteobacteria bacterium OX=1913988 GN=CL563_00905 PE=4 SV=1
MSKLRLTFACGPYDRMEALNYGLIDVEGIDLNFLEIQAPREIFDRMVGAEEFDLSEMSLA
EYITMTSSESSPFIAIPVFPSKAFRHAFICVNKKAGINEPKDLAGKRIGTPLYTQTAAIW
IRGDLENVYGVDLSDVQWIQGAMEKPGTHGDPPAPPQLLKPVEIRPNISDKSLSQMLADG
EIDAVLGSRMPDSVRTHPDRVGYLFPNFREEEKRYYKKYRIHPIMHTVVIRKDAVTENKW
IVQSLFKAFLAAKDWAQEAMYFSGAQKYMLPWLFDDLREIDEIFDGNPWPYGIEENRPTL
EAFVRYMHQQHFIPELLSVDDLFAPIHGRLD
>tr|A0A2D8QK27|A0A2D8QK27_9PROT 4,5-dihydroxyphthalate decarboxylase OS=Alphaproteobacteria bacterium OX=1913988 GN=CL562_04000 PE=4 SV=1
MTNLSLTMATSDYDHIRDLINGSVKPEGIDLTCLTFDVEEIFFRFANKYEWEISELSLAK
FCSLRSVDEPPVVGIPVMVSRMFRHSAFYIRTDGKIKTAKDLKGCRIGVPEWTQTATVYA
RGWLQNEGGVGLTEVEWVQAGVNEPGRKEMGKAIIPENIKISQVNDRSLSELLIDGEIEA
IISARPPQLFVSGDNGIGRLMPNYKELEREYFDKTKIYPIMHIIAIRRDAYEKNRWIAGN
LMTAFEIAKQNSLKRLADFNVSRIPIPWVQDNFASIGEQLFHGSDYWPYGIDSNRVTLET
FLQYCHEQGVTQKKLQLEDLFVPEVTSSFKI
>tr|A0A2D8G1U6|A0A2D8G1U6_9PROT 4,5-dihydroxyphthalate decarboxylase OS=Alphaproteobacteria bacterium OX=1913988 GN=CL563_00260 PE=4 SV=1
MSKLIVTFAASDYEXMRDLTRGDIEAEGIDLRYLNLQIEXTXFRXXKFREWDVSEMSFGK
YIALKSXXDDSIVGIPVFPSRVFRQSSLFVLPDSGINEAADLRGKRIGIPEWAQTASIYT
RGWLVHDIGIPLKEIEWLQGGVNSAGRKEKVELNIPKGVSYTPRQDKSLTQMLFDGEIDC
VMSAHPPTPVEEGENTIVHLYPNXREIEEQYYQDTGIFPIMHVIAIRGDFFREHPWVATN
LFKAFEEAKNRAMFRCLEMTATRVPFAWCFDAAQQAKNLFGDDFFPYGVEKNRKTLEAFL
QYGFEQGVCRRKVEVEELFPEEVTRMLTDFHV
>tr|A0A2D8G579|A0A2D8G579_9PROT 4,5-dihydroxyphthalate decarboxylase OS=Alphaproteobacteria bacterium OX=1913988 GN=CL563_06035 PE=4 SV=1
MITLALDRYDRHIPFFDSTVRLPSKLKDLKVLQVGQHGSLRDGAARHERMLRDREFDAAE
TSLASYIVAKSRGLPFSAIPIFPRRLFSQGQIFVNAESGIEHPMDLEGHTIGLQSFQTTL
AVLARGDLAREFGVSMEKINWKVGNPDAIEIGSQPNINITPIAAGRNLPDMLCNGQIDAL
FYSRLPEVSPERAHQFHRLFKNPKEVEADYVARNGYWPIMHVVALKDEAIAVHPELPTAL
FELFAAADMVAETYLADPNWTRLAWTQYTAEEEMKAFGGSLWTRGVSANRANLSRFISYA
FEQGLINTRMEVDELFHPSVRDS
>tr|A0A2D8G787|A0A2D8G787_9PROT 4,5-dihydroxyphthalate decarboxylase OS=Alphaproteobacteria bacterium OX=1913988 GN=CL563_10020 PE=4 SV=1
MTNLQVTMACGPYDRLQALKEGIIKPEGIDLRYIEIQSPPEIFARMLKTHSFDIAEMSSA
HYITMKSRGNFPYIALPVFPSRLFRHGFIFINQNSGISRPSDLKGKRIAVQEYRQSAGVW
IRGILKSEYGVDFSDVTWFEGGVDTPRRFDETMDLRPSGALNLKLIGPDKSISDVLSTGX
VDAYFGARAPKAFFECEDVVRLFPNYRAEERAYFERTGIYPIMHTMVMPEAFHEANPWAA
EALFKALSEAKKWAIEQMRFSGAQRYMLPWLFDDIDEMDVLFNGDPCPYGIEPNRLTLNT
AIEYLFDQGFIKNKMEVDDLFAPIVGWTE
>tr|A0A2D8G4R8|A0A2D8G4R8_9PROT 4,5-dihydroxyphthalate decarboxylase OS=Alphaproteobacteria bacterium OX=1913988 GN=CL563_05625 PE=4 SV=1
MHNDIHLTMATWDYDHVRDIASGLVKPKGIEITHLQMEVEEIFYRFAKSFEWDVSELSFA
KYCSIMSQDNPPITGIPVFISRVFRHSAFYVRSDGSIKNSADLIGKRXGIPEWSQTATVY
ARGWLHHYGGAKLNEVEWVQAGVNAPGRVEMAKLNLPEGVSYSQVADXSLVEMLLSGDID
CMISAHPPHEFGGVNSKIARLMPDYRDVEEKFFKETGIYPIMHTVAIKREVYEEYPWIAR
NLMTAFEEARDRSVARLTSVTASQIPVPWGYVNAGRTAETIFGEKGMWPYGVESNRTTIE
AFLQYCDEQGVTHRKLSPEDLYAXEAMTEFVI
>tr|A0A2D8G7P0|A0A2D8G7P0_9PROT 4,5-dihydroxyphthalate decarboxylase OS=Alphaproteobacteria bacterium OX=1913988 GN=CL563_10560 PE=4 SV=1
MRALADGRLGIEGCDVNYLTMNPEQAFYRAWNNLEFDVTELSGSSYILARSAGWDKYIAV
PVFPSRLFRHSGIYVRSDAGIERPEDLRGREVGVPVYAMTAALWIRGILHEDYGIAPAEI
HWRTGGLEEGGRKPKFTPSLPPEIKVTPIRDQETLAGMLASGELAALVSAREPSCFGPQN
PEIVRLFPDFRAVERAWYRKNRLFPIMHVLAIRKDIVESEPWIANSVLKSFTLAKDICLQ
EMSDVTALSVSMPWIAAELLDTRALMGHDIWPYGFEENIEELTVMCRWSAAQGIAHREMQ
PEELFHPATLXRSXI
>tr|A0A2D8G6H0|A0A2D8G6H0_9PROT 4,5-dihydroxyphthalate decarboxylase (Fragment) OS=Alphaproteobacteria bacterium OX=1913988 GN=CL563_08395 PE=4 SV=1
MAKNIQITIVAGDMDRMAAIKDGRVQVEGCDITXIPMEPEXVFFRAFRYAXFDCCELSFS
SHMRVTSQGKANXVGIPAFVSRVFRHSGFYIRT
>tr|A0A2E8JI86|A0A2E8JI86_9RHOB 4,5-dihydroxyphthalate decarboxylase OS=Marinovum sp. OX=2024839 GN=CMH07_04630 PE=4 SV=1
MKLSLSLAVGNYDRTRALVDGRVQIDGVHPAIMTLSPEEMFFRAFRHADFDITELSLASY
AVSLANGSNRYLALPIFLSRAFRHSSIYVTRASGIETPEQMRGKRIGIAEYQLTANIWAR
ALLEDDFGVSPSEISWVRGGMDSPVRPEKLHLDLPSDVQVEAVAAGETLNQLMKDGKIDG
FIGPRAPKCFFEEDSVIKRLFDAPIEIGLNYFKRTNIFPIMHVLGVKKELLEKHPFLSQA
LMKAFQSAKDIAEAELADTSATKVTMPFVEDHLERIKNIMGANFWTYGLDKANRRVIESF
LKQHHRQGLSKRLLAVDEMFPANSIEEYSL
>tr|A0A257YN02|A0A257YN02_9SPHN 4,5-dihydroxyphthalate decarboxylase OS=Novosphingobium sp. 12-63-9 OX=1970403 GN=B7Z36_01665 PE=4 SV=1
MSKLQLSVAVGNYDRCRPLFDGDVQIDGVDPVFMRLSPEEIFFRAFRQAEFDICELSLSS
STVKAANGTLPYVGVPAFLSRMFRHSAFYVRKDRIKRPEDLKGKKVGLPEYQLTAMVWIR
AFLEQDYGVSPEDITWVRGGISDADRPEKIKLDLPESIRLIDAPEGKTISQLLAEGEIDG
YIAPRAPDLPAGTPDIGWLFDDPMVEAISYYKRRQIFPIMHIVGVRRSIADAHPWLPGAV
LKAFTAAKDQCLEHLRETSACKITMPFVDERLNADMALMGEDFWTYGIEKNRHVLEDFFA
QHYRQGLSSRLVTPEDLFHPATFEQFTI
>tr|A0A1F3YDS3|A0A1F3YDS3_9PROT 4,5-dihydroxyphthalate decarboxylase OS=Betaproteobacteria bacterium RBG_16_66_20 OX=1797479 GN=A2W21_00410 PE=4 SV=1
MAKLKLSLACWDYDRTRALVDGSVRAEGIDLVCLNLPVEETFFRMLRGREFDCAEMSLSS
YVLSLQHKDPPFIAIPVFPSRFFRHSCVFVSAKSGITRPEQLARKRIGVPEFQMTAAVWL
RGIFADEFRVPPHSPRYLSGGLEEPGRVEKLKLALPAKFRVQPIGPKQTLSAMLAAGEID
ALHSARAPSTLRSSPKAVRRLFEDHVGVEREYFRRTRIFPIMHTVVIRRELYRRYPWIAG
SLYKAFAAAQKKTYADLEETAALKAMLPWLVAHVEEARREMGPDWWSYGLAPNRHVLETF
LRYHREQGLSRRRLAPEQLFAPETAEAFKI
>tr|A0A2E1Y0C9|A0A2E1Y0C9_9RHIZ 4,5-dihydroxyphthalate decarboxylase OS=Phyllobacteriaceae bacterium OX=1871068 GN=CMJ42_15880 PE=4 SV=1
MFFRAFRHQAFDVSELSVSSYSISVARGDPHYVAIPVFLSRAFRHTSIYVRKDRGIETPA
DLRGRRIGIAEYQLSANVWFRGILEDEYGVKPSEIRWVRGGMNTPGRPEKIKVTVPEGIT
MTEAPEGATLNAMLAEGEIDGFVGPRAPRCFDEGHPMVGRLFPDTVGEAEAYYRKTRIFP
IMHVLGLRRSLADAHPWLPGALMKAFTQAKRMAQEALADTSATKVTMPFVEDNLARARAL
MGPEIWSYGLEGNRHVLETFLGYHHAQGLSPRKVAVEELFHPATLESYSL
>tr|A0A2Z5M1B3|A0A2Z5M1B3_9BURK 4,5-dihydroxyphthalate decarboxylase OS=Paraburkholderia graminis OX=60548 GN=CUJ91_24980 PE=4 SV=1
MTRKVPLKIAIAEHPHTSAIRDGSIPIEGVDAEFITVKPQIGAFRRMVRDVEFDVCELAP
TTYIIARAYGAPFVALPVFVVRRFHHGGLLVRPDAGIKTPKDLEGKKVGVRAYSVTTGVW
TRQVLIDEFGLDSSKVTWVVDDEEHVTQLKLPPNVIHAPANSSLSEMMEKGELAAGFAAA
AGIGRTGAPTGGWQEVEADYPDLLPNAAELETEYYARTGVYPMHGTIVVKDSVLAEHPWI
ARSLFDAFAQAKQEWLARLDAGEATSASDRKYIELRKIVGHDPLPYGLAENLKTIQALEA
TAFRQGLTPRRMSIDELFVDPLAR
>tr|A0A2V8A1L6|A0A2V8A1L6_9BACT 4,5-dihydroxyphthalate decarboxylase (Fragment) OS=Acidobacteria bacterium OX=1978231 GN=DMG01_14590 PE=4 SV=1
MRGLYPINHTVVVRNDALDANPDLASDLFNAFAAAKRVYVDHLAAGRVEGADPVHVRVME
LTGDPLPYGIEPNL
>tr|A0A2V8ARK8|A0A2V8ARK8_9BACT 4,5-dihydroxyphthalate decarboxylase OS=Acidobacteria bacterium OX=1978231 GN=DMG02_23540 PE=4 SV=1
MTKRLKTALATRGHTEALKDGTVKPRSFDFEFEDVPVIINAFRRMVRNLDFDICELAMTT
YLCSRAYGKAFTAIPVFPMRAFHHGAIVYNTNAGVRTPKDLEGKRVGVNRGYTVTTGLWV
RSILQHEHGVELSKVTWVLSGDEHVAEYRLPANVVSIEPGRTLEGLVESGDIAAAIGVQV
DSPNVKPLIANAKEAGFDSLRLRGLYPINHTVVVRNDALDANPDLASDLFNAFAAAKRVY
VDHLAAGRVEGADPIHVRVMELTGDPLPYGIEPNLHNLEAIVRYSVEQGILAKPFSVEEL
FVETTRDLTA
>tr|A0A2V8CBJ1|A0A2V8CBJ1_9BACT 4,5-dihydroxyphthalate decarboxylase OS=Acidobacteria bacterium OX=1978231 GN=DMG00_16640 PE=4 SV=1
MNGMTKRLKTALATRGHTEALKDGTVKPRSFDFEFEDVPVIINAFRRMVRNLDFDICELA
MTTYLCSRAYGKAFTAIPVFPMRAFHHGAIVYNTNAGVRTPKDLEGKRVGVNRGYTVTTG
LWVRSILQHEHGVDLSKVTWVLSGDEHVAEYQPPANVVSIEPGRTLEGLVESGDIAAAIG
VQVDSPNVKPLIANAKEAGFDSLRLRGLYPINHTVVVRNDALDANPDLASDLFNAFAAAK
RVYVDHLAAGRVEGADPIHVRVMELTGDPLPYGIEPNLHDLEAIVRYSVEQGILAKPFTV
EELFVETTRDLTA
>tr|A0A1F4F3J3|A0A1F4F3J3_9PROT 4,5-dihydroxyphthalate decarboxylase OS=Betaproteobacteria bacterium RIFCSPLOWO2_12_FULL_65_14 OX=1797501 GN=A3G81_11150 PE=4 SV=1
MNTSLKLKIAIATYGHTAALKDGRVRIEAVDADFLEINPIIAAFRRMVRDVEFDVCEMAP
ATYMIARAAGAPFKALPVFIFRRFHHAGIVCRTDSGIRAPKDLEGKKVGVRAYSVSTGIW
TRGILADEYGVDNAKVTWVVDDEEHVTSLKLPPNVVKAPAGQSLVSMMADGQLQAAFTGP
AGIGRAGAPKDGWEATAAAKPADAYRDLIPDAARLEAEWFRRTAIYPVHGLIVVKDALLA
KHPWLARALFDAFAKAKAVYLQRLNAGEVANDVDRSYVELSKVVGDPLPYGLAPNRPAID
ALIRYSHQQGLLPKRYEAGEMFVDPQA
>tr|A0A2V8C6R6|A0A2V8C6R6_9BACT 4,5-dihydroxyphthalate decarboxylase OS=Acidobacteria bacterium OX=1978231 GN=DMG00_24230 PE=4 SV=1
MPKLALTLACWNYDRTRALLEGRIRPDGVDLNYLNIPVEETFFRMLRHTEFDAAEMSLSS
YVLSLFQPNRPFVAIPVFPSRVFRHSCIYVHAASGIKEPKDLIGKRVGTPEYQMTAAVWI
RGILSDEHGVPADSVVYVTGGEEEPNRPEKLPLDLPPQIRVERIGPDETLSSMLARGEID
ALYAARAPSSFRSGGGTVKRLFEDFLGVERAYFHRTGIFPIMHTLVIRRDVYDSNRWVAQ
SLYKAFCAAQQETYADLAETAALKAMLPWLPAHVEETRREMGEEFWPYGIERNRRTLATF
LRYSHEQGLAKQQLDADQLFAAETLERFRI
>tr|A0A2V8HEE9|A0A2V8HEE9_9BACT 4,5-dihydroxyphthalate decarboxylase OS=Acidobacteria bacterium OX=1978231 GN=DMF87_22005 PE=4 SV=1
MADIRLTIAFWDYDRVRPLIDGTIKPHGIDLNPIISRPSETFYRMLRHQEFDVSELSLSN
YTMLRARGDDTFMAIPVFPSRLFRHSCIYVNRKAGINRPSDLIGKRIGVPEYSMTAAVFA
RGLLLHEYDVKPETIEWFSGTQDGLQRPTRIDFELPGVKLTRMPLEQDMGPMLEDGELDA
IISPNAPRALGRPDSPVRRLFEDYRRVEKEYFAKTGIFPIMHTIVLRKDVYEKHPWAAAS
LFAAFEQAKRWAYDQLMETDALKLTLPWVVAETEETRRIMGEDFWPYGVEENRRALEALP
RYLYEQHLAPRVVPIEELFAPAGPAGSRLS
>tr|A0A2V8MXX1|A0A2V8MXX1_9BACT 4,5-dihydroxyphthalate decarboxylase OS=Acidobacteria bacterium OX=1978231 GN=DMG14_05485 PE=4 SV=1
MRKIMASTIAARRRLKTVFRPLGHTQLLKDGTVKPRSFDIEYEDVPVLVQAFRRMVRNLE
FDVCELAFTTYLCAKSYGKPFTAIPVFPARVFHHGAILYNTKAGIRSPRDLEGKTVGVHR
GYTVTTGVWARSILQHEYGVDLKKITWLLSGDEHVEEFRPPANVVPIEKGKTLEDMLASR
EIPAAVNIELDHPDVKSLIPNPTPAGFEALRTRGHYPINHTVVVKDELLKAHPDLAVDLF
NAFVEAKRPYVERLKTDAIATPSKTDDTYKRVMDITGADPLPYGIEPNRQMIEAVIQYAR
EQGILEGAFTMEDLFAPGTLDLVG
>tr|A0A2V8F4B2|A0A2V8F4B2_9BACT 4,5-dihydroxyphthalate decarboxylase OS=Acidobacteria bacterium OX=1978231 GN=DMF95_22790 PE=4 SV=1
MSKLRLTLACWTYDRTRALLEERVRPDAIDLNYLNIPVEETFFRMLRHKEFDAAEMSLSS
YVMTLFQPDRPFIAIPVFPSRFFRHSCIYVHAASGIKGPEDLIGKRVGTPEYQMTAAVWI
RGILSDEYGVPVNSVVYFTGGEEEPGRPEKLPLDLPQDIHIERIGPGQTLSSMLGRGDID
ALYTARMPSSFRSGSGSVKRLFDDFPTVERSYFSRTGVFPIMHTVVVRRDVYDRDPWVAQ
SLYKAFCAAQQEAYEELSETAALKTMLPWLTAHVEETRREMGNDFWPYGLERNRHALTTF
LRYSHEQGLAKQLLQPEQLFAPETLESFRI
>tr|A0A2V7ZEZ8|A0A2V7ZEZ8_9BACT 4,5-dihydroxyphthalate decarboxylase OS=Acidobacteria bacterium OX=1978231 GN=DMG02_23490 PE=4 SV=1
MPKLALTLACWNYDRTRALLEGRIRPDGVDLNYLNIPVEETFFRMLRHTEFDAAEMSLSS
YVLSLFQPNRPFVAIPVFPSRVFRHSSIYVHAASGIKEPKDLIGKRVGTPEYQMTAAVWI
RGILSDEHGVPADSVVYVTGGEEEPNRPEKLPLDLPPQIRVERIGPDETLSSMLARGEID
ALYAARAPSSFRSGGGTVKRLFEDFPGVERAYFHRTGIFPIMHTLVIRRDVYDSNRWVAQ
SLYKAFCAAQQETYADLAETAALKAMLPWLPAHVEETRREMGEEFWPYGIERNRRTLATF
LRYSHEQGLAKQQLDADQLFAAETLERFRI
>tr|A0A2V8K5W0|A0A2V8K5W0_9BACT 4,5-dihydroxyphthalate decarboxylase (Fragment) OS=Acidobacteria bacterium OX=1978231 GN=DMG12_00820 PE=4 SV=1
MMVAAPAAAQPAPPQTTKLKLTLACWDYDRTRALLESRVALDGIELTYLNLVIEETFFRM
ARYHEFDASEMSLSSYVVSLFADKPQFIAIPVFPSRSFRHSGIYINANSGIREPKDLVGK
RVGCAEYQLTANVWIRGILNDEYKVPISSVTTYTGGLEEPGREEKLSITLPPEIKIQPIP
AGKTLSQMLETGEIDAMYTPRAPSSFISGSGKVRRLFQNYAAV
>tr|A0A2V8BDR0|A0A2V8BDR0_9BACT 4,5-dihydroxyphthalate decarboxylase OS=Acidobacteria bacterium OX=1978231 GN=DMF96_24715 PE=4 SV=1
MSKLRLTLACWTYDRTRALLEERVRPDGIDLNYLNIPVEETFFRMLRHKEFDVAEMSLSS
YVMTLFQPDRPFIAIPVFPSRFFRHSCIYVHAASGIKGPEDLIGKRVGTPEYQMTAAVWI
RGILSDEYGVPVNSVVYFTGGEEEPGRPEKLPLDLPRDIHVERIGPGQTLSSMLGRGDID
ALYTARMPSSFRSGSGSVKRLFDDFPTVERSYFSRTGVFPIMHTVVVRRDVYDRDPWVAQ
SLYKAFCAAQQEAYEELSETAALKTMLPWLTAHVEETRREMGDDFWPYGLERNRRALTTF
LRYSHEQGLAKQLLQPEQLFAPETLESFRI
>tr|A0A2V7ZZ77|A0A2V7ZZ77_9BACT 4,5-dihydroxyphthalate decarboxylase OS=Acidobacteria bacterium OX=1978231 GN=DMG01_18325 PE=4 SV=1
MPKLALTLACWNYDRTRALLEGRIRPDGVDLNYLNIPVEETFFRMLRHTEFDAAEMSLSS
YVLSLFQPNRPLVAIPVFPSRVFRHSCIYVHAASGIKEPKDLIGKRVGTPEYQMTAAVWI
RGILSDEHGVPADSVVYVTGGEEEPNRPEKLPLDLPPQIRVERIGPDETLSSMLARGEID
ALYAARAPSSFRSGGGTVKRLFEDFLGVERAYFHRTGIFPIMHTLVIRRDVYDSNRWVAQ
SLYKAFCAAQQETYADLAETAALKAMLPWLPAHVEETRREMGEEFWPYGIERNRRTLATF
LRYSHEQGLAKQQLDPDQLFAAETQEHFRI
>tr|A0A2V8H9F0|A0A2V8H9F0_9BACT 4,5-dihydroxyphthalate decarboxylase OS=Acidobacteria bacterium OX=1978231 GN=DMF86_20610 PE=4 SV=1
MSTLALTLACWSYDRTRALFDGRVRPDGIDLTCLDLPVEETFFRMLRHQEFDVAEMSLSS
YAVSLFADDPPFVAIPVFPSRFFRHSCIYVNAAAGIARPEDLVGRTVGTPEYQMTAPVWI
RGILADAHGVPVDSVTYVTGGLEEPGRPEKLALDLPPNIRVRRIGPAETLSAMLATGDID
ALYTARTPSSFHAGDGRVRRLFEDFPAVERAYFRRTRIFPIMHTVVIRRDIYRSHRWIAQ
SLYKAFAAAQREAYDDLAHTAALKTMLPWLTAHVEDTRREMGADFWPYGLAPNADTLATF
LRYSHEQGLSRRRLSPDELFAPETLESFRI
>tr|A0A1F4MUX3|A0A1F4MUX3_9BURK 4,5-dihydroxyphthalate decarboxylase OS=Burkholderiales bacterium RIFCSPLOWO2_12_FULL_64_99 OX=1797568 GN=A3G29_08800 PE=4 SV=1
MSKLRITLGCWNYDRTRALADGRIQPEGIDLNYINMPVEETFFRMLRYREFEAAEMSLSS
YTVSLFSKDKPFIAIPVFPSRFFRHSSIYINAASGIREPRDLVGKRVGNPEYQMTAPAWI
RGILADEYGVPVTSVTYFTGGEEEPGRPEKIKLDLPPAIRVQRIGEHQTLSAMLADGQID
ALYSARTPSTYDGGKVRRLFENYVDVEKDYFRRTKMFPIMHTVVIRREVYEQHPWVAQSL
HKAFCAAQQETYRDLEETAALKTMLPWAMAHVQEARREMGDDFWAYGFEKNRDTLATFLR
YSFEQGLSKQLLKPEQLFAPETLESFKI
>tr|A0A0R2WND1|A0A0R2WND1_9RHOB 4,5-dihydroxyphthalate decarboxylase OS=Rhodobacter sp. BACL10 MAG-120419-bin15 OX=1655557 GN=ABR97_06285 PE=4 SV=1
MNKLKLSLGCWDYDRMQALIDGRVTARGIDLNFLNMIVEETFFRMLRHQEFDVCEMSMSS
YAVSLSKPERPFIAIPVFPSRFFRHSSIYVNANAGIHKPQDLIGKRIGTPEFQMTAPVWI
RGILDEHYGVPVDSVTYLTGGEESPNRVEKLKLSLPARIKIECIGPDQTLAQMLVSGEID
ALHTARKPSTFDGVTVKRLFPNFVEVEQAYFDQTGIFPIMHVIAIKRDVYEKNRWIAMNL
FQAFREAQKLCYEGLQETAALKGMLPWFNAHVEDTIAKMGHDFWPYGVEKNRKTLETFLR
YHHESGLSQNRLRVENMFAPETLEEFVI
>tr|A0A0R2WGP4|A0A0R2WGP4_9RHOB 4,5-dihydroxyphthalate decarboxylase OS=Rhodobacter sp. BACL10 MAG-120419-bin15 OX=1655557 GN=ABR97_10860 PE=4 SV=1
MDLTFATWDHDRVSALHDGRLSVPGVALESVVAPTSKLFPLAVTEAKYDITEMSISSYIL
QLSRGGSEYIALPAFVSRAFRHAGYFARQGSGITTLADFAGRRIGVPEYQMTAALWMRGI
MQDEYGVSCDAIHWRTGALDEGVRVERLELALPKSMRVEPITAGQTLEELLLDGQIDGLL
APKPPKAFLAGDPRLVRLFPDYEQAEEDYHKKTGFFPIMHVIGVRKSLCEKYPWLAKAVY
EALVTSRDMAVARLRDIWLGNANRLTLPWLGASIERSIRVLGSDYWSYGYERNLTELEAV
CRYSMQQHLSARQVAPSELFHPSVMGG
>tr|A0A1Q7BCJ0|A0A1Q7BCJ0_9PROT 4,5-dihydroxyphthalate decarboxylase OS=Alphaproteobacteria bacterium 13_2_20CM_2_64_7 OX=1803507 GN=AUI16_21960 PE=4 SV=1
MVEVPITIACGNYDRTRAIRDGRVKVEGCEVTYLPLYPEEIFFRAFRYQEFDVSELSFSS
YIRTVAAGNSAYVGIPAFVSRLFRHSCIYVRTDAGIRAPADLKGKRIGLPEYQITAVVWM
RGMLQHEYGVLPTEIHWRSGGQEEAGRGERTPLKPIAGLDLKPIGKDQTLVGMLRDGELD
ALFTARAPSSFLRGEPHIKRLFANTREVEQAYYKKTRMFPLMHLIGIRKELVGKYPWLPS
SVYKAFCEAKALAMTDLLDINALMVTLPWLIAETQETMAIMGNDFWPYGIEENMREITAL
TQYAHEQGLIDRKVTAEELFHPSMFEISKV
>tr|A0A1Q7BSW9|A0A1Q7BSW9_9PROT 4,5-dihydroxyphthalate decarboxylase OS=Alphaproteobacteria bacterium 13_2_20CM_2_64_7 OX=1803507 GN=AUI16_06195 PE=4 SV=1
MPELKLKTVTRTQGNNRALKDGAVKPRTFAFDFVEVDPLIAAFRRMVRGNEFDVCEMAIT
TYICAKAHGKPMTAVPVFLVRAFHHGAILVNTKAGIRTPKDLEGRKVGVNRGYTVTTGVW
ARSVLQDEHGVDLSKITWVLSGDEHVAEYRAPANVVPIEKGKNIGDMLASGELVAAIGVE
VKSPDVKPLIPDALEAGLTALRRRGHYPINHTVVIKDELIAKHPELAADVFDAFARAKRR
YVGDLKAGKIDKPTEVDEVHRRVMEITEDPLPYGIAPNRNVIEDLIRHALTQGIISKPVT
AEELFASSTRALVG
>tr|A0A2G1YKS3|A0A2G1YKS3_9SPHN 4,5-dihydroxyphthalate decarboxylase OS=Sphingobium sp. OX=1912891 GN=COC10_02580 PE=4 SV=1
MSKVQLKIAVADHPHTAAIRDGSIPIEGVEAEIVTVKPQIGAFRRMVRDLEFDVCEIAPT
TYIIARAYGKKFKALPIFVVRRFHHSGLLVRPDAGISSPKDLEGKKAGVRAYSVTTGVWT
RQVLIDEYGVDNSKINWFVDDEEHVQELRLPANVNHVATGDSLAEMMARGDIVAGFDAAA
GIGRTGAPTGGWQEVEADYPDLFPNAEALEADYYARTGVYPMHGTIVVKDSVLEAHPWVA
RSIYDAFTQAKDEWVAKLNSGEATGAGADKYRKLQTIVGADPLPYGIEANRATIEALEKT
AFDQGLTPRRMRMDELFVDPEQVPALTA
>tr|A0A2D8TBW4|A0A2D8TBW4_9SPHN 4,5-dihydroxyphthalate decarboxylase OS=Sphingobium sp. OX=1912891 GN=CMN63_05890 PE=4 SV=1
MNGKYQSGRVPVSKVHLKIAVAEHPHTSAIRDGSIPIEGVDAEIVTVKPQIGAFRRMVRD
LEFDVCEIAPTTYIIARAYGKKFKALPIFVVRRFHHAGLLVRPDAGITSPKDLEGKKAGV
RAYSVTTGVWTRQVLIDEYGVDNSKINWFVDDEEHVQELKLPANVSHVAAGDSLADMMAR
GDIVAGFDAAAGIGRTGAPTGGWQEVEANYPDLFPNAEELEADYYARTKVYPMHGTIVVK
DSVLEEHPWVARSIYDAFTKAKDAWVAKLNSGEATGAGADKYRKLQKIVGADPLPYGIEA
NRATIEALEKTAFDQGLTPRRMSMDELFVDPEQGPALTA
>tr|A0A1F8XJW5|A0A1F8XJW5_9DELT 4,5-dihydroxyphthalate decarboxylase OS=Deltaproteobacteria bacterium GWA2_57_13 OX=1797811 GN=A2038_07030 PE=4 SV=1
MEKLHLTVACGDYDRTKALQDGSVQPEGIRLNYLPLQAEEIFWRMSGHKEFDASEMSLSN
QITMVSRGNAPFVAIPVFPSRFFRHSCIFINTDSGIEKPQDLKGKKVGAPEYSITAAVWI
RGFLSDEYGVRAQDVQWFVGGQEEPGRKERVRLTLPPEIKVTPIPDDKTLNDMVESREID
GLISARSPSCFVQGSPKIHRLFPNYKEVEIDYYKRTKIFPIMHVLVIKKEIYERNPWVAR
SLYKAFCQAKDRAIQTLQISNPLPLTLPWLLAEMDLLKSTFGSDWWPYGIEPNRHILETL
IRYMGEQGLIDRPVKVDELFVPNTFGEFKI
>tr|A0A2W6CUN7|A0A2W6CUN7_9PSEU 4,5-dihydroxyphthalate decarboxylase OS=Pseudonocardiales bacterium OX=2201155 GN=DLM57_11325 PE=4 SV=1
MSISYGGLLYWDRTLPLYLHDVTPAGVQLDYVVHESAPALFQRQVQDQHFDVSEMSASTF
IILIARGDDRFVGLPLYVSRNFRHGQIYVHAASSIDKPEDLRGKRVGVLEYQMTAALWIR
AFLQHDFDVHPHDMRWFTGGLTEPRWEERLTLDLPAGISLERIPPGKTLEQMLADGELDA
LVTAQPPKSFTAGGDCIRRLFQDYESVERDYYRRTQLFPIMHLVVIRRDVYEANRWLAVA
LVEAFEQAKAIGQRRLRAITGLAVGLPWLGSALDTVDLLFGGDAFPYGLAANAKTLGAMT
QYAYEQGLADRKVEITELCAPEVR
>tr|A0A2D7FF63|A0A2D7FF63_9RHIZ 4,5-dihydroxyphthalate decarboxylase OS=Filomicrobium sp. OX=2024831 GN=CMB79_17540 PE=4 SV=1
MRPDLKTVLQVGLARNDRMLPLLNGDVSLEGYILDFAQAEPNEIFWRALKEGDFDIAEMS
LAAHAILTSRGESPFVGVPVFTSRMFRHGSIFVSRDSGILSPQQLTGRRIGVPEYQMTAA
VWMRGILQDDYGVKPASVTWLTGGVNKPGRQERLELRTPPEYQIENIGAQRTLDSMLCTG
EIDAIVSPQIPESFIRSDGGTKRLFPDPRREETEYFERTRIFPIMHMLTIRIERYEQDPS
LAVKLFDAFQLAKQHSFNCLYNGDALHVMLPWLVSEIETTIEIMGANFWHYGIEPNRHVL
EAFVRHLDNQGLIDGSLSIEALFAPDCLTN
>tr|A0A1F3ZEF9|A0A1F3ZEF9_9PROT 4,5-dihydroxyphthalate decarboxylase OS=Betaproteobacteria bacterium RIFCSPLOWO2_02_FULL_62_17 OX=1797484 GN=A3H35_19890 PE=4 SV=1
MKKISLTLAVSDADHTRDVVTGKVPVEGVELTALDLVPEEIFYRFTMYREWDVSEMSMGK
IVSMRSQNDTSITAIPVFVSRVFRHSMIYVRDDGKIGRAEQLKGKRIGVPEWAQTAGIYG
RGLLSHTEKVPLNSVEWVQAGVNEPGRVEKVKLKLPKGMKYRIDREHTLSELLLSGKIDA
ILSARQPDSFGKGVVRLYPDYQAAEEAYYKETHIYPIMHVISFKTEILKKHPWLAMNFYS
AFEQAKRRSYARMGEIGVSRVPLPWLTNYGNRMRAVFGDDYLPYGIEPNRTTLQAFVDYA
YEQGVCHRRVSVEELFAESTLTTHKV
>tr|A0A2E8EXN4|A0A2E8EXN4_9PLAN 4,5-dihydroxyphthalate decarboxylase OS=Planctomyces sp. OX=37635 GN=CMJ45_02270 PE=4 SV=1
MPDLDLNIACWDYDRTRPLMDGRVQPEGIKLDINVLRPRYIFPRMLQDQEFHASEMSLAS
YVILKAGNQCPFVGIPVMLSKIFRHDCIYVRPDAGIKEPADLRGKRIGLPQFSSTAGVFI
KGLMQHEYGVAPREMDYFMGGQDTPAPAPLVPLDLPSDIHLEFIAEDKTLEGMLDAGELD
ALFATYIPNMFLNGSPKIARLFPNFKEVEQDYYRRTGIFPIMHTVVIREDVHREHPWVAP
SLYKAFSEAKDLAINGLYDSDALGLALPFLLDHVEEAWRTFGSDFWSYGVESNRPALEGL
AQYVVDQGLAPRMVSIDELFPAIYS
>tr|A0A2V6Z691|A0A2V6Z691_9BACT 4,5-dihydroxyphthalate decarboxylase OS=Candidatus Rokubacteria bacterium OX=2053607 GN=DME00_29100 PE=4 SV=1
MTTATETTVLKTAVATYAHTKGLKDGSVTAPGVKFEHVEVSPIVAAFRRMVRTLEFDVSE
MAITTYLTAKAHGKAFTALPVFVMRQFHHTPIVYNVKSGVKSPKDLEGKKVGVRAYTVTT
GVWARGILATEYGVDLGKVTWVVVDEEHVQEYQKPANVEERPGANLGDLLVKGELAAAIG
VGAVDLPDVKTLLVSPREAEAAWYRKTGIYPVNHTVVVKDSLLQSDPTLAPRLFGAFKDA
KAVFLKQLDAGATLPADAQAIAQRRSVVGDDPLPYGLAKNRKALEAIIQFARDQKILPRA
VTPEEMFPRNTLDLE
>tr|A0A1Q6Z7V1|A0A1Q6Z7V1_9BACT 4,5-dihydroxyphthalate decarboxylase OS=Gemmatimonadetes bacterium 13_2_20CM_2_69_23 OX=1805204 GN=AUI13_18910 PE=4 SV=1
MHTITVTVSLSLAISAYDHVRDLRPQGIDLLVLELPIEEIFFRFTKFREWHASEMSFGKA
VSLLSEERPDIVAIPVFPSRVFRHSAIYLGRDSSIRKPKDLEGRRVGIPEWAQTAGIYAR
GMLQHEYGVDLAAIDWRQAGVREPGRIEKVELKLPKGVKIVAMPERSLSEMLAAGELDAA
ISARDPGGERLFADYQQIEADYFRKTRIYPIMHVVVLRKPVYERDRWIAMNLLKAFEEAK
RGSLARIADIGVSHVPVPWIAEQVRRWRALAGEDFWPYGVEPNRPTLEAFLQYSLEQGVA
RKRLAPEDLFARETLESFKI
>tr|A0A258V4M0|A0A258V4M0_9SPHN 4,5-dihydroxyphthalate decarboxylase OS=Novosphingobium sp. 28-62-57 OX=1970409 GN=B7Y36_08575 PE=4 SV=1
MSKLQLSVAVGNYDRCRPLFDGDVQIDGVDPVFMRLSPEEIFFRAFRQAEFDICELSLSS
STVKAANGTLPYVGVPAFLSRMFRHSAFYVRKDRIKRPEDLKGKKVGLPEYQLTAMVWIR
AFLEQDYGVSPEDITWVRGGISDADRPEKIKLDLPESIRLIDAPEGKTISQLLAEGEIDG
YIAPRAPDLPAGTPDIGWLFDDPMVEAISYYKRRQIFPIMHIVGVRRSIADAHPWLPGAV
LKAFTAAKDQCLEHLRETSACKITMPFVDERLNADMALMGEDFWTYGIEKNRHVLEDFFA
QHYRQGLSSRLVTPEDLFHPATFEQFTI
>tr|A0A2V6Z3C9|A0A2V6Z3C9_9BACT 4,5-dihydroxyphthalate decarboxylase (Fragment) OS=Candidatus Rokubacteria bacterium OX=2053607 GN=DMD95_23700 PE=4 SV=1
MTATGTTVLKTALATYAHTKGLKDGTVTAPGIRLEHVEVSPIVGAFRRMVRTLEFDVSEM
AITTYLTARAHGRPFTALPVFVMRQFHHAPIVYNVKSGVQSPKDLEGKKVGVRAYTVTTG
VWARGILATEYGVDLDKVTWVVVDEEHVQEYQKPANVLERPGANLGEMLAKGELAAAIGA
GQIDSPDVKPLIPNPREAEAAWYRKTGIYPVNHTVVVKDSLLQADATLAPRLFAAFKEAK
AV
>tr|A0A2V7CQR8|A0A2V7CQR8_9BACT 4,5-dihydroxyphthalate decarboxylase OS=Candidatus Rokubacteria bacterium OX=2053607 GN=DMD97_00080 PE=4 SV=1
MATYPHTKMLKDGSVAAGDLKFDHVEVSPIVAAFRRMVRTLEFDVSEMAITTYLTAKAHG
KAFTALPVFIMRQFHHAPIVYNVHAGVASPKDLEGKKVGVRAYTVTTGVWVRGILKSEYG
VDLDKITWVVVDEEHVQEYRKPSNVEERPKANLGEMVAKGELAAAIGAGKVDSPDVTPLF
PNAGELEAAWYRKTGIYPINHTVVIKDSLLQSDPALGPRVFSAFKDAKGALLKQLAGGGE
LAGEAQTLAQRRKVVGDDPLPYGLAKNRRAMEAIIRFALDQKILPRAVEPEAMFPGNTLG
LE
>tr|A0A2V6VIZ7|A0A2V6VIZ7_9BACT 4,5-dihydroxyphthalate decarboxylase OS=Candidatus Rokubacteria bacterium OX=2053607 GN=DME04_04260 PE=4 SV=1
MTALKTAIATYPHTKALKDGSVTAGGLQFDHVEVSPIVAAFRRMVRTLEFDVSEMAITTY
LTAKAHCKAFTALPVFIMRQFHHAPIVYNVKSGVASPKDLEGKKVGVRAYTVTTGVWVRG
ILKSEYGVDLDKITWVVVDEEHVQEYRKPSNVEERPKANLGEMVAKGELAAAIGAGKVDS
PDVKPLFPNAGELEAAWYRKTGIYPINHTVVIKDSLLQADPTLGPRVFGAFKDAKGALLK
QLAGGGELSGEVQALAQRRKVVGDDPLPYGLAKNRKAMEAIIRFALEQKILPRAVEPEDM
FPSNTLGLE
>tr|A0A2V7EF22|A0A2V7EF22_9BACT 4,5-dihydroxyphthalate decarboxylase OS=Candidatus Rokubacteria bacterium OX=2053607 GN=DMD89_05215 PE=4 SV=1
MSSLALTLAIGDYDRTGALKTGAVRPQGVDLNILTLSPEEIFYRMGRFLEFDACEFSLST
YTIRRGRGEPMIAIPVFPSQMFRHSSIFIGDKAGIREPKDLRDKRVGVPKYHMTAAVWIR
GLLEDEYGVAPKDIRWFEGGEGAKVKEVDVTLPPDVRLEHVPDGKHLGDMVAAGELDAFI
GARRPAAYGKGVSRLFPDFRTAERAYYERTRIFPIMHTVVLKEELVRQYPWLPRSLYDAF
TEAKRLAYERLHFTAALLTSLPWQVAEAEETRALMGDDPFAYGIARNRTTVETLAGYSFR
QSLAPRRLTIEEMFVPSMLDT
>tr|A0A2E8YPZ0|A0A2E8YPZ0_9PROT 4,5-dihydroxyphthalate decarboxylase OS=Rhodospirillales bacterium OX=2026786 GN=CMM83_01315 PE=4 SV=1
MKTDIILAIDRYDRHFPFFDGTLEIPDTLALNVKQVGETSSERDGAHRHKRMLQDREFDA
AEVSFSSYIMAKEKGLPFTAIPAFPRRLFSQTQMYVSLNSDVFEPSQLAGKRVGLQSFQT
TLAVLAKGDLQHEYDVDIKSITWVTRANETVAFDAKPGWKIEYIDPDADLDTMLTAGDLD
ALFFSRTPNSLETGSVRRLFSDPKSACTDYFRSNGFFPIMHIIAIKNEVAEANPELPTLL
LELYEQAKTISDTYLDDPGWSQLPWARMAREEQTSLIGLDTWPVGFSANKYNIDQFISYS
FDQDLINEKIPAENLFHSSVLEN
>tr|A0A2V6XMH9|A0A2V6XMH9_9BACT 4,5-dihydroxyphthalate decarboxylase OS=Candidatus Rokubacteria bacterium OX=2053607 GN=DMD99_13315 PE=4 SV=1
MEATVLKTALATYAHTKGLKDGTVTAPGIRLEHVEVSPIVGAFRRMCRTLEFDVSEMAIT
TYLTAKAHGKPFTALPVFVMRQLHHAPIVYNVKSGVSSPKDLEGKKVGVRAYTVTTGVWA
RGILATEYGVDLDKVTWVVVDEEHVQEYRKPSNVLERPGANLGEMLIQGELAAAIGAGQI
DSPDVKPLIPNAREAEAAWYRKTGIYPLNHTVVVKDALLQADSTLAPRLFNAFKEAKAVF
LKQLGSGAQLSGDAQALAQRRSIVGDDPLPNGVARNRKALEAVIQFARDQKILPRTVSPE
EVFARNTLGLE
>tr|A0A2V6YRK5|A0A2V6YRK5_9BACT 4,5-dihydroxyphthalate decarboxylase OS=Candidatus Rokubacteria bacterium OX=2053607 GN=DME01_04890 PE=4 SV=1
MGRLELTLACGDYDRTRAIRTGEVKPDGVELNVVTLAPEEMFYRMARFREFDVSELSLST
YTVLRGRGEPLVAVPVFPSFSFRHSSVFVATHAGIKEPRDLVGKRMGVPKYHMTAAVWIR
GMLEEEYGVAPKDMRWFEGGEGSKVKEVDVTLPPDVPHQWVPAGRNLGDMVAAGELDAYM
GARRPAAYGERVTRLFPDFRRVERAYYEKTGIFPIMHTLVMREELARQHPWLPRSLYDAF
VEAKRLAYERLQFTAALPVSLPWLVAEAEETRALMGDDPFPYGVARNRKTLETLAGYTYR
QGLAPRGLKVEEMFCESTLAI
>tr|A0A1Q7N4C4|A0A1Q7N4C4_9BACT 4,5-dihydroxyphthalate decarboxylase OS=Acidobacteria bacterium 13_1_40CM_3_56_11 OX=1803448 GN=AUI91_08100 PE=4 SV=1
MAKLRLTLACWNYDRTRALLEERISVDGIELNYLNLVVEETFFRMLRHREFDVAEMSLSS
YTISLFGEDPPFIAIPVFPSRSFRHSCIYVNADSGIREPKDLIGKRIGNPEYQMTAPVWI
RGILSDEYGVPVTSATYFQGGEEEPGRPEKLPLKLPPEIQVRSIPLDRTLSAMIVSGEID
ALYATRAPSTFKTAPDRVRRLLENYPAAEREYFQKTKIFPIMHVIVIRRDVYEKNPWVAQ
SLYKAFTLAQREAYEDLRETAALKVMLPWLVWHTEETEKMLGRDFWPYGLEPNLHNLSTF
LRYSFEQGLSKRQLTPKELFAPESLESFKI
>tr|A0A2V7ABW8|A0A2V7ABW8_9BACT 4,5-dihydroxyphthalate decarboxylase OS=Candidatus Rokubacteria bacterium OX=2053607 GN=DMD94_07125 PE=4 SV=1
MATYPHTKTLKDGSVAAGDLKFDHVEVSPIVAAFRRMVRTLEFDVSEMAITTYLTAKAHG
KAFTALPVFIMRQFHHAPIVYNVHAGVASPKDLEGKKVGVRAYTVTTGVWVRGILKSEYG
VDLDKITWVVVDEEHVQEYRKPSNVEERPKANLGEMVAKGELAAAIGAGKVDSPDVTPLF
PNAGELEAAWYRKTGIYPINHTVVVKDSLLQADPTLGPRVFSAFKDAKGALLKQLAGGGE
LSGEAQTLAQRRKVVGDDPLPYGLAKNRRAMEAIIRFALDQKILPRAVEPESMFPGNTLG
LE
>tr|A0A2V6Z5C7|A0A2V6Z5C7_9BACT 4,5-dihydroxyphthalate decarboxylase OS=Candidatus Rokubacteria bacterium OX=2053607 GN=DMD95_17940 PE=4 SV=1
MARLNLTLASGDYDRTRAIKTGEVQPDGVELNVVTLAPEEMFYRMARFREFDVSELSLST
YTVLRGRGEPLVAVPVFPSFSFRHSSIFVGANAGISVPKDLIGKRVGVPKYHMTAAVWIR
GMLEDEYGVAPKDVHWFEGGEGSLVKEVDVTLPPDVRRESVPAGRNLGDMVAAGELDAFV
GARRPAAFGERVRRLFPDFRRVERAYYEKTGIFPIMHTLVLKEELARQHPWLPRSLYDAF
VESKRLAYQRLQFTAALPVSLPWLVAEAEETRALMGDDPFPYGVARNRKTLETLASYTYR
QGLAPRRLKVEEMFWESTLAI
>tr|A0A2V7ATF5|A0A2V7ATF5_9BACT 4,5-dihydroxyphthalate decarboxylase (Fragment) OS=Candidatus Rokubacteria bacterium OX=2053607 GN=DMD90_20455 PE=4 SV=1
MSLLTSAPLHLTYAGGLYDRTAPLATGEVRPEGIDLNYVPVVPPEAFWRQLKHNEFDVSE
MSCANYLTVFSRGDRRFIAIPVYPSRTFRHSAVYINPANGIKRPEDLKGRRIGCAEYYMT
M
>tr|A0A2V7E2C3|A0A2V7E2C3_9BACT 4,5-dihydroxyphthalate decarboxylase OS=Candidatus Rokubacteria bacterium OX=2053607 GN=DMD89_06055 PE=4 SV=1
MSLLTSAPLHLTYAGGLYDRTAPLATGEVRPEGIDLNYVPVVPPEAFWRQLKHNEFDVSE
MSCANYLTVFSRGDRRFVAIPVYPSRTFRHSAVYINPANGIKRAEDLKGRRIGCAEYYMT
MAIWQRAFLQHDYGVAPADVRWVLGGVEQPGRRERIAVKLPAGVQVESAPADTSLSDLLV
AGQIDALLSPHMPHVFRRRDPRVARLFPDFWNVERAYYQKHKVFPIMHVVAIKREIYERH
PWIAVSLYKAFCQAKDLAVERMYDSDALTVSLAWLVGYWEQERALRGDDLWSYGFHNNRH
DLDTLKRHLKEQDLLERDFALEEAFAPSTLETFRQ
>tr|A0A2V6TKM0|A0A2V6TKM0_9BACT 4,5-dihydroxyphthalate decarboxylase OS=Candidatus Rokubacteria bacterium OX=2053607 GN=DME03_14620 PE=4 SV=1
MARLALTLACGDYDRTRALRTGEVQPDGVELNVVTLAPEEMFYRMARFREFDVSELSLST
YTVLRGRGEPLVAIPVFPSFSFRHSSIFVGTHAGISVPKDLAGKRVGVPKYHMTAAVWIR
GMLEDEYGVAPRDMIWFEGGEGSKVKEVDVTLPPDVRHQLVPDGRTLGDMVAAGDLDAYV
GARRPAAFGARVTRLFPDFRQAERAYYEKTGIFPIMHTLVLREELARAHPWLPRSLYDAF
VEAKRLAYERLNFTAALPVSLPWLVAEVEETRALMGGDPFPYGVAKNRKTLETLAGYTFG
QGLAPRRLTIPEMFWESTLAI
>tr|A0A2V7CXE2|A0A2V7CXE2_9BACT 4,5-dihydroxyphthalate decarboxylase OS=Candidatus Rokubacteria bacterium OX=2053607 GN=DMD87_24115 PE=4 SV=1
MSAAPGTTVLKTAVATYAHTKALKDGSVTAPGVRLEQVEVSPIVAAFRRMVRTLEFDVSE
MAITTYLTAKAHGKAFTALPVFVMRQFHHAPIVYNVKSGVKSPKDLEGKKVGVRAYTVTT
GVWARGILATEYGVDLGKVTWVVVDEEHVQEYQKPANVEERPGANLGELLMKGELAAAIG
VGAVDSPDVKPLIASPREAEAAWYRKTGIYPVNHTVVVKDSLLQSDPTLAPRLFGAFKDA
KAVFLEQLSSGATLPADAQAIAQRRSVVGDDPLPYGVAKNRKALEAIIQFARDQKILPRV
VTPEDMFPRRTLDLE
>tr|A0A2V7BUA5|A0A2V7BUA5_9BACT 4,5-dihydroxyphthalate decarboxylase OS=Candidatus Rokubacteria bacterium OX=2053607 GN=DMD96_31770 PE=4 SV=1
MARLDLTLACGDYDRTRAIRTGEVQPDGVELNVVTLAPEEMFYRMARFREFDVSELSLST
YTVLRGRGEPLVAVPVFPSFSFRHSSIFVGAAAGITAPKDLIGKRVGVPKYHMTAAVWIR
GMLDDEYGVAPKDIHWFEGGEGSLVKEVDVTLPPDVRRESVPAGRNLGDMVAAGELDAFV
GARRPAAFGERVRRLFPDFRRAERAYYEKTGIFPIMHTLVLKEELARQHPWLPRSLYDAF
VEAKRRAYQRLQFTAALPVSLPWLVAEAEETKALMGDDPFPYGVARNRKTLETLAGYTYG
QGLAPRRLKVEEMFWESTLAI
>tr|A0A2V6UP51|A0A2V6UP51_9BACT 4,5-dihydroxyphthalate decarboxylase OS=Candidatus Rokubacteria bacterium OX=2053607 GN=DME08_28215 PE=4 SV=1
MSLLTSAPLHLTYAGGLYDRTAPLATGEVRPEGIDLNYVPVVPPEAFWRQLKHNEFDVSE
MSCANYLTVFSRGDRRFVAIPVYPSRTFRHSAVYINPANGIKRAEDLKGRRIGCAEYYMT
MAICQRAFLQHDYGVAPADVRWVLGGVEQPGRRERIAVKPPAGVQVESAPADTSLSDLLV
[truncated: 3,710,111 more chars]
